# Supplementary material for: Comparative analysis of basal and etoposide-induced alterations in gene expression by DNA-PKcs kinase activity
Source: Front Genet. 2024 Mar 21;15:1276365. doi: 10.3389/fgene.2024.1276365 (PMC10991847; doi:10.3389/fgene.2024.1276365)
Supplement: Supplementary file 1 [file Table2.xlsx]

## Sheet: Sheet1
Supplementary Table 2. Etoposide-induced differences in master regulators in WT cells
Master Regulator	Molecule Type	Predicted Activation	p-value of overlap	Network bias-corrected p-value	Target Molecules in Dataset	Causal network	Target-connected regulators
Master Regulator	Molecule Type	Predicted Activation	p-value of overlap	Network bias-corrected p-value	Target Molecules in Dataset	Causal network	Target-connected regulators
denileukin diftitox	biologic drug		1.68e-14	0.0315	ABCA9,ABCD2,ACE,ACE2,ACOT11,ACTA2,ADGRG6,ALDH1A3,ALOX5,ALPL,ANGPTL4,ANXA8/ANXA8L1,ARNTL2,ARRB1,ATAD2,BIK,BLM,BMPER,BOK,C2orf50,C3AR1,C5,CA4,CACNA1G,CALHM6,CCBE1,CCKAR,CCL5,CCN2,CCR4,CD244,CD28,CD82,CDC25B,CDC6,CDCA5,CDCP1,CDH1,CDK5R1,CDT1,CELF2,CHRNG,CHTF18,CIT,CLIC5,CNTNAP2,COL1A1,COL4A2,COL6A3,CP,CRYAA/CRYAA2,CSRP2,CSRP3,CUX2,CXCL10,Cxcl3,CXCR3,CXXC5,CYP11A1,CYP24A1,DDIAS,DES,DHFR,DNMT1,DSCC1,E…	209 (37)	36
cdc25C phosphatase (211-221)	biologic drug		1.34e-08	0.0001	ACP5,CDC25B,Cdkn1c,CXCL10,E2F1,HDC,IL18,MAD2L1,MMP9,PCNA,PLA1A,PLAT,PLAU,RRM2,SLA,TLR3,TOP2A	17 (4)	3
vasopressins	biologic drug	Activated	1.64e-14	0.0134	AASS,AATK,Abca8a,ABCA9,ABCC2,ABCD2,ABTB2,ACE,ACY3,ADAM8,ADAMTS4,ALDH1A3,ALOX5,ALPL,ANGPTL4,ANK1,ANKRD55,ARNTL2,ARRB1,BIK,BMP6,BMPER,C5,CAMKK1,CCDC15,CCDC82,CCKAR,CCL5,CCR4,CD207,CD28,CD82,CDC25B,CDCA5,CDCP1,CDK5R1,Cdkn1c,CDT1,CELF2,CELSR1,CGAS,CHAT,CHRNG,CHTF18,CIT,CLIC5,COL4A3,CP,CRYAA/CRYAA2,CRYBG1,CSRNP1,CSRP3,CXCL10,Cxcl3,CXCR3,CYP24A1,CYP4F3,DCHS1,DCTPP1,DDIAS,DDX4,DES,DHFR,DHRS3,DMXL2,DSCC1…	227 (40)	37
desmopressin	biologic drug	Activated	3.39e-10	0.0138	ACTA2,ALDH1A3,BRCA2,CACNA1G,CCDC82,CCL5,CCN2,CDC6,CDH1,CDK5R1,CGNL1,COL4A2,CRYBG1,CYP11A1,CYP24A1,DLL4,DNMT1,DUSP1,EGF,EIF2AK2,EXO1,F3,FEN1,GADD45B,GMNN,HDC,HECW2,HHIP,HMOX1,IFIT2,IGF2BP3,IGFBP7,JUP,KITLG,LAMC2,LHX6,LIG1,MAD2L1,MAOB,MAP3K20,mir-25,MMP9,MNS1,MSH5,MYH3,MYRF,NCF1,NDRG2,Nes,Nppb,NRCAM,NRP2,OASL,ORC1,PCDH15,PECAM1,PHLDB2,PLAT,Plekha6,PPL,PRX,PTGIS,RAD54L,RAP1GAP,RFC3,RRM2,SCNN1B,SHANK…	85 (8)	8
desmopressin	biologic drug	Activated	0.000273	0.0039	CGNL1,NDRG2,Nppb,PHLDB2,Plekha6,RAP1GAP,SCNN1B,SLC9A3,ST14,VWF	10 (1)	1
interferon alfa-n1	biologic drug	Activated	0.000387	0.0492	CCL5,CGAS,CLIC5,CXCL10,EIF2AK2,F7,IL17F,IL18,OASL,Oasl2,PLAT,TLR3,UBE2L6,USP18	14 (3)	2
PEG-interferon alfa-2a	biologic drug	Activated	0.000387	0.0492	CCL5,CGAS,CLIC5,CXCL10,EIF2AK2,F7,IL17F,IL18,OASL,Oasl2,PLAT,TLR3,UBE2L6,USP18	14 (3)	2
recombinant interferon	biologic drug	Activated	0.000387	0.0492	CCL5,CGAS,CLIC5,CXCL10,EIF2AK2,F7,IL17F,IL18,OASL,Oasl2,PLAT,TLR3,UBE2L6,USP18	14 (3)	2
l-asparaginase	biologic drug	Inhibited	7.43e-27	0.0001	BARD1,BTG2,CDC6,CDC7,CDCA5,Cdkn1c,CENPH,CENPN,CENPP,CLSPN,DSN1,E2F7,ERCC6L,EXO1,FANCD2,FANCI,KIF15,KNTC1,LIG1,MAD2L1,MCM2,MCM3,MCM4,MCM5,MCM6,NCAPG,NSL1,NUF2,ORC1,PCSK9,PKMYT1,PLK4,POLE,RAD51,RAD51AP1,RAD51B,RBL1,RMI2,SPC25,SPDL1,TOP2A	41 (1)	1
bivalirudin	biologic drug	Inhibited	7.4e-08	0.0049	ACTA2,ANGPTL4,CASP2,CCN2,CDC6,CDH1,COL1A1,COTL1,CXCL10,DHRS9,DUSP1,E2F7,ECE1,F3,F7,FBP1,FGFR2,HDAC9,HMOX1,IGFBP7,ITGA6,LMCD1,LOXL2,MMP9,MYH11,NCF1,NUAK2,PLAT,PLAU,PTAFR,RAC2,SKP2,SORL1,TEK,TNFAIP3,TRAF1,VWF	37 (4)	4
heparin	chemical - endogenous mammalian		6.69e-15	0.0063	ABCA9,ABCC2,ACE2,ACKR4,ACOT11,ACSF2,ACTA2,ADAMTS4,ADGRG6,ALDH1A3,ALOX5,ALPL,ANK1,ANKRD37,ANXA8/ANXA8L1,ATR,B4GALNT4,BARD1,BCL6B,BIK,BMP6,BMPER,BRIP1,BSN,C3AR1,C5,CA4,CALCR,CASP2,CCDC82,CCKAR,CD28,CDC25B,CDC45,CDCP1,Cdkn1c,CDT1,CELF2,CHAT,CHST12,CIT,COL1A1,CRACR2B,CRYBG1,CYP11A1,CYP24A1,CYP4F3,DDIAS,DDX11,DES,DHFR,DLL4,DNM1,DPEP1,DSN1,DUSP1,E2F7,EBI3,ECE1,EME1,EXO1,EXOSC6,F3,FANCG,FBN1,FGFR2,FGFR4…	205 (44)	44
9,13-di-cis-retinoic acid	chemical - endogenous mammalian		9.12e-14	0.0321	AASS,AATK,ABCA9,ABCB9,ABCD2,ABLIM1,ACE,ACP5,ACY3,ADAMTS4,ALOX5,ALPL,ARNT2,ARNTL2,ATR,BLNK,BMP6,BTG2,C5,CACNA1G,CALHM6,CAMKK1,CD244,CD36,CD53,CD82,CDC25B,CDC6,CEBPE,CELF2,CENPH,CENPN,CENPU,CHAF1A,CHAF1B,CLIC5,CNKSR1,COBL,COL4A3,COL6A3,COLEC12,COTL1,CP,CRYAA/CRYAA2,CSF1R,CSRNP1,CXCL10,CYP24A1,CYP4B1,CYP4F3,DCHS1,DCTPP1,DDX4,DES,DHFR,DHRS3,DHRS9,DNAAF2,DNMT1,DTL,DUOXA1,DUSP1,E2F1,E2F7,E2F8,EBI3,ECE1…	191 (22)	21
4-hydroxy-all-trans-retinoic acid	chemical - endogenous mammalian		2.67e-13	0.0377	AASS,AATK,ABCB9,ABLIM1,ACP5,ACY3,ALOX5,ANGPTL4,ARNT2,ARNTL2,ARRB1,ATR,BLNK,BMP6,BTG2,C3AR1,C5,CACNA1G,CALHM6,CAMKK1,CCN2,CCR7,CD244,CD53,CD82,CDC25B,CDC45,CDC6,CDCA5,CDK2,CDT1,CEBPE,CELF2,CENPN,CENPU,CLIC5,CNKSR1,COBL,COL4A3,COL6A3,COLEC12,COTL1,CP,CRYAA/CRYAA2,CSF1R,CSRNP1,CYP24A1,CYP4B1,CYP4F3,DCHS1,DDX4,DHFR,DHRS3,DHRS9,DNAAF2,DNMT1,DTL,DUOXA1,DUSP1,E2F1,E2F7,E2F8,EBI3,ECE1,EIF2AK2,ENDOU,F3,FB…	180 (19)	18
beta-apo-14'-carotenal	chemical - endogenous mammalian		2.67e-13	0.0377	AASS,AATK,ABCB9,ABLIM1,ACP5,ACY3,ALOX5,ANGPTL4,ARNT2,ARNTL2,ARRB1,ATR,BLNK,BMP6,BTG2,C3AR1,C5,CACNA1G,CALHM6,CAMKK1,CCN2,CCR7,CD244,CD53,CD82,CDC25B,CDC45,CDC6,CDCA5,CDK2,CDT1,CEBPE,CELF2,CENPN,CENPU,CLIC5,CNKSR1,COBL,COL4A3,COL6A3,COLEC12,COTL1,CP,CRYAA/CRYAA2,CSF1R,CSRNP1,CYP24A1,CYP4B1,CYP4F3,DCHS1,DDX4,DHFR,DHRS3,DHRS9,DNAAF2,DNMT1,DTL,DUOXA1,DUSP1,E2F1,E2F7,E2F8,EBI3,ECE1,EIF2AK2,ENDOU,F3,FB…	180 (19)	18
all-trans-4-Oxo-retinoic acid	chemical - endogenous mammalian		2.67e-13	0.0377	AASS,AATK,ABCB9,ABLIM1,ACP5,ACY3,ALOX5,ANGPTL4,ARNT2,ARNTL2,ARRB1,ATR,BLNK,BMP6,BTG2,C3AR1,C5,CACNA1G,CALHM6,CAMKK1,CCN2,CCR7,CD244,CD53,CD82,CDC25B,CDC45,CDC6,CDCA5,CDK2,CDT1,CEBPE,CELF2,CENPN,CENPU,CLIC5,CNKSR1,COBL,COL4A3,COL6A3,COLEC12,COTL1,CP,CRYAA/CRYAA2,CSF1R,CSRNP1,CYP24A1,CYP4B1,CYP4F3,DCHS1,DDX4,DHFR,DHRS3,DHRS9,DNAAF2,DNMT1,DTL,DUOXA1,DUSP1,E2F1,E2F7,E2F8,EBI3,ECE1,EIF2AK2,ENDOU,F3,FB…	180 (19)	18
18-hydroxy-retinoic acid	chemical - endogenous mammalian		2.67e-13	0.0377	AASS,AATK,ABCB9,ABLIM1,ACP5,ACY3,ALOX5,ANGPTL4,ARNT2,ARNTL2,ARRB1,ATR,BLNK,BMP6,BTG2,C3AR1,C5,CACNA1G,CALHM6,CAMKK1,CCN2,CCR7,CD244,CD53,CD82,CDC25B,CDC45,CDC6,CDCA5,CDK2,CDT1,CEBPE,CELF2,CENPN,CENPU,CLIC5,CNKSR1,COBL,COL4A3,COL6A3,COLEC12,COTL1,CP,CRYAA/CRYAA2,CSF1R,CSRNP1,CYP24A1,CYP4B1,CYP4F3,DCHS1,DDX4,DHFR,DHRS3,DHRS9,DNAAF2,DNMT1,DTL,DUOXA1,DUSP1,E2F1,E2F7,E2F8,EBI3,ECE1,EIF2AK2,ENDOU,F3,FB…	180 (19)	18
epinephrine	chemical - endogenous mammalian		2.93e-13	0.0235	AATK,ABCC2,ABCD2,ABTB2,ADAM8,ADAMTS4,ADGRG6,ALOX5,ALPK2,ALPL,ANK1,ANKRD55,ANXA8/ANXA8L1,ARNTL2,ARRB1,BARD1,BIK,BMP6,BMPER,BRCA2,BTG2,CALHM6,CASP2,CCDC15,CCDC82,CCN5,CCR7,CD207,CD28,CDCA5,CDK2,CHAT,CHRNG,CHST2,CLIC5,COL4A3,CRYBG1,CSF1R,CSRP2,Cxcl3,CXXC5,CYP24A1,CYP4F3,DCHS1,DDIAS,DES,DHFR,DHRS3,DLL4,DUSP14,E2F7,ECE1,EGF,EIF2AK2,ENDOU,EXO1,FADS1,FGFR2,GADD45B,GINS1,GMNN,GRB10,GRM1,GSN,HAS1,HDAC9,HE…	172 (23)	23
formic acid	chemical - endogenous mammalian		2.78e-11	0.0349	ABCC2,ACOT11,ACSF2,ACTA2,ALDH1A3,ALOX5,ANK1,ANXA8/ANXA8L1,ARRB1,BCL6B,BIK,BOK,BRCA2,BTG2,CASP2,CCL5,CCN2,CCR7,CD36,CD82,CDC25B,CDC6,CDC7,CDH1,CDK2,CDT1,CELSR1,CHAT,CHST12,CLSTN3,COL1A1,COL4A2,CP,CRACR2B,CSF1R,CXCL10,CYP24A1,CYP4F3,DDIAS,DES,DHFR,DNM1,DNMT1,DPEP1,DSN1,DUSP1,DUSP14,EGF,F3,GADD45B,GDPD5,GJB3,GPR19,GSN,GSTM1,HDAC9,HMOX1,HSPB7,IL1RAP,IL21R,INKA2,ITGB7,KDELR3,LAMC2,LAX1,LOXL2,LPIN1,MAD…	133 (6)	4
propionic acid	chemical - endogenous mammalian		3.02e-11	0.0362	ABCC2,ACOT11,ACSF2,ACTA2,ALDH1A3,ALOX5,ANK1,ANXA8/ANXA8L1,ARRB1,BCL6B,BIK,BOK,BRCA2,BTG2,CASP2,CCL5,CCN2,CCR7,CD36,CD82,CDC25B,CDC6,CDC7,CDH1,CDK2,CDT1,CELSR1,CHAT,CHST12,CLSTN3,COL1A1,COL4A2,CP,CRACR2B,CSF1R,CXCL10,CYP24A1,CYP4F3,DDIAS,DES,DHFR,DNM1,DNMT1,DPEP1,DSN1,DUSP1,DUSP14,EGF,F3,GADD45B,GDPD5,GJB3,GPR19,GSN,GSTM1,HDAC9,HMOX1,HSPB7,IL1RAP,IL21R,INKA2,ITGB7,KDELR3,LAMC2,LAX1,LOXL2,LPIN1,MAD…	133 (6)	5
pentanoic acid	chemical - endogenous mammalian		3.02e-11	0.0355	ABCC2,ACOT11,ACSF2,ACTA2,ALDH1A3,ALOX5,ANK1,ANXA8/ANXA8L1,ARRB1,BCL6B,BIK,BOK,BRCA2,BTG2,CASP2,CCL5,CCN2,CCR7,CD36,CD82,CDC25B,CDC6,CDC7,CDH1,CDK2,CDT1,CELSR1,CHAT,CHST12,CLSTN3,COL1A1,COL4A2,CP,CRACR2B,CSF1R,CXCL10,CYP24A1,CYP4F3,DDIAS,DES,DHFR,DNM1,DNMT1,DPEP1,DSN1,DUSP1,DUSP14,EGF,F3,GADD45B,GDPD5,GJB3,GPR19,GSN,GSTM1,HDAC9,HMOX1,HSPB7,IL1RAP,IL21R,INKA2,ITGB7,KDELR3,LAMC2,LAX1,LOXL2,LPIN1,MAD…	133 (6)	4
ergocalciferol	chemical - endogenous mammalian		1.08e-07	0.01	ACE,CCL5,CDC25B,CDC45,CDCA5,Cdkn1c,CDT1,CENPH,CHAF1A,CHAF1B,CHRNG,CHTF18,CIT,COL4A2,CSRP3,CXCL10,CYP11A1,CYP24A1,DCTPP1,DES,F3,FGFR2,GSN,GSTM1,IL18,ITGA6,ITGB7,KIF15,KNTC1,MAD2L1,MCM2,MCM4,MEF2C,MYH3,MYOM1,PBK,PKMYT1,PLAT,RAD51AP1,RGCC,SKP2,SLC34A1,SMAD3,SRD5A1,STARD10,STAT4,TK1,TLR2,ZWINT	49 (3)	2
calcifediol	chemical - endogenous mammalian		3.74e-06	0.0123	ACE,CDC45,CDH1,CDT1,CENPH,CHAF1A,CHAF1B,COL4A2,CXCL10,CYP24A1,DCTPP1,F3,FEN1,IL18,ITGB7,MAD2L1,mir-25,mir-30 (includes others),MYH3,PCNA,RAD51AP1,RGCC,SLC34A1,STAT4,TK1,TLR2	26 (2)	2
cardiolipin	chemical - endogenous mammalian		6.08e-06	0.005	ACTA2,CCL5,CDH1,CDK2,CXCL10,CXCR3,HMOX1,IL17F,IL18,LIG1,MAPT,MDC1,MYH11,PCNA,RAD51,RFC3,RFC4,RNF168,TTK	19 (3)	2
taurodeoxycholic acid	chemical - endogenous mammalian		1.09e-05	0.0188	CCDC82,CCL5,CCN2,CDK5R1,CRYBG1,DNMT1,DUSP1,E2F1,EIF2AK2,GMNN,HDC,HMOX1,IFIT2,IGF2BP3,IGFBP7,LIG1,MAOB,MAP3K20,MMP9,MNS1,MSH5,MYRF,OASL,OLR1,ORC1,PLAU,RAD54L,SHANK2,TLR3,TNFRSF9,UBE2L6,USP18	32 (2)	2
L-carnitine	chemical - endogenous mammalian		0.000147	0.0356	ABCC2,ACKR4,ACTA2,AOX1,C5,CCL5,CCR4,CD36,CHAT,COL1A1,F3,GSTM1,HMOX1,LPIN1,MMP9,TBXA2R,TLR2	17 (5)	4
10E,12Z-octadecadienoic acid	chemical - endogenous mammalian		0.00019	0.0089	ADAM8,ARHGEF15,ARHGEF39,CACNA1G,CLIC5,ENDOU,EXO1,FADS1,GDF5,HROB,ITPKA,LPIN1,MCM10,PBK,RASGRF1,SPDL1,TK1	17 (1)	1
8-epi-prostaglandin F2alpha	chemical - endogenous mammalian		0.000764	0.0103	MMP9,OLR1,PTH1R	3 (1)	1
19,20-epoxydocosapentaenoic acid	chemical - endogenous mammalian		0.00148	0.0174	ACTA2,CDH1,DES	3 (1)	1
8,9-epoxyeicosatrienoic acid	chemical - endogenous mammalian		0.00563	0.0402	CD82,MMP9,PLAT	3 (1)	1
trigonelline	chemical - endogenous mammalian		0.0251	0.0494	ACE,ACE2	2 (1)	1
SAICAR	chemical - endogenous mammalian	Activated	7.83e-19	0.0001	ACE,ACSBG1,ACTA2,ANGPTL4,B4GALNT4,BARD1,BMPER,BTG2,CA4,CCDC82,CCN2,CCN5,CCR7,CD36,CDC25B,CDC45,CDC6,CDC7,CDCA5,CDCP1,CDK5R1,CHST2,COL1A1,COL4A2,COL6A3,CRYBG1,CSF1R,CYP11A1,CYP24A1,DLL4,DNMT1,DPYSL2,E2F2,E2F7,E2F8,EBI3,EGF,EIF2AK2,F3,FBN1,FBP1,FEN1,FOXQ1,FSCN1,GGT1,GINS1,GINS3,GINS4,GMNN,GRB10,HDC,HHIP,HMOX1,IFIT2,IGF2BP3,IGFBP7,IL33,ITGA6,JUP,KBTBD11,KCNN4,KITLG,KRT7,LAMA1,LAMC2,LPCAT1,LTBP2,MAD2…	136 (25)	24
estrone sulfate	chemical - endogenous mammalian	Activated	1.93e-14	0.0317	AASS,Abca8a,ABCA9,ABCB9,ABCC2,ABCD2,ABLIM1,ACE,ACE2,ACOT11,ACP5,ACSF2,ACTA2,ADAMTS3,ADAMTS4,ADGRF4,ADGRG6,AFF3,ALOX5,ALPK2,ALPL,ANXA8/ANXA8L1,ARNT2,ARRB1,BCL6B,BIK,BOK,BRCA2,C2orf50,CCDC82,CCKAR,CCN5,CCP110,CCR4,CD28,CD53,CDC7,CDCP1,CDH1,CDK2,Cdkn1c,CDT1,CEBPE,CELSR1,CENPK,CENPN,CENPU,CEP250,CHAT,CHST12,CIT,CLIC5,CLSPN,COBL,COL6A3,COTL1,CP,CRACR2B,CRYBG1,CSRNP1,CSRP3,CUX2,CXCR3,CYP11A1,CYP24A1,CY…	271 (42)	41
4-hydroxy-N-desmethyltamoxifen	chemical - endogenous mammalian	Activated	2.29e-14	0.0437	AASS,Abca8a,ABCA9,ABCB9,ABCC2,ABCD2,ABLIM1,ACE,ACE2,ACOT11,ACP5,ACSF2,ACTA2,ADAMTS3,ADAMTS4,ADGRG6,AFF3,ALOX5,ALPK2,ALPL,ANXA8/ANXA8L1,ARNT2,ARRB1,BCL6B,BIK,BOK,BRCA2,C2orf50,CCDC82,CCKAR,CCN5,CCP110,CCR4,CD28,CD53,CDC7,CDCP1,CDH1,CDK2,Cdkn1c,CDT1,CEBPE,CELSR1,CENPK,CENPN,CENPU,CEP250,CHAT,CHST12,CIT,CLIC5,CLSPN,COBL,COL6A3,COTL1,CP,CRACR2B,CRYBG1,CSRNP1,CSRP3,CUX2,CXCR3,CYP11A1,CYP24A1,CYP4F3,DD…	268 (41)	39
UDP-D-glucose	chemical - endogenous mammalian	Activated	7.04e-14	0.0167	Abca8a,ABCC2,ACE2,ACOT11,ACSF2,ACTA2,ADAMTS4,ALDH1A3,ALOX5,ALPK2,ANXA8/ANXA8L1,ARNT2,ARNTL2,BCL6B,BIK,BLNK,BOK,BRCA2,BTG2,C5,CACNA1G,CALCR,CALHM6,CASP2,CCDC82,CCKAR,CCN2,CCN5,CCR4,CD28,CDC25B,CDC6,CDC7,CDCA5,CDH1,Cdkn1c,CDT1,CEBPE,CELF2,CELSR1,CHAT,CHST12,CLIC5,COL1A1,COL4A2,CRACR2B,CRYAA/CRYAA2,CRYBG1,CXCR3,CXXC5,CYP4B1,CYP4F3,DDIAS,DES,DHFR,DHRS3,DHRS9,DNM1,DNMT1,DPEP1,DSN1,E2F7,EBI3,ECE1,ENDOU…	206 (52)	51
pregnenolone sulfate	chemical - endogenous mammalian	Activated	6.56e-13	0.0056	Abca8a,ABCA9,ACTA2,ADGRG6,ALPL,ANK1,ANXA8/ANXA8L1,ARRB1,BRCA2,BSN,BTG2,C5,CALCR,CCDC82,CCN2,CCN5,CCR4,CCR7,CD36,CD82,CDCA5,CDH1,CDK2,CDK5R1,CHAT,COL1A1,CRYBG1,CSRNP1,CXXC5,CYP24A1,CYP4F3,DDX11,DES,DHRS9,DNMT1,DUSP1,DUSP14,E2F1,EBI3,ECE1,EIF2AK2,FADS1,GMNN,GPNMB,GPR19,GRHL3,HAS1,HDC,IFIT2,IGF2BP3,IGFBP7,IL17F,IL18,IL33,ITGB2,Kcnn2,KDELR3,KITLG,LAYN,LIG1,LTF,MAOB,MAP3K20,MAP4K1,MAPT,MCM5,MCM6,MEF2C…	126 (28)	26
indican	chemical - endogenous mammalian	Activated	1.22e-12	0.041	ABCC2,ACE2,ACOT11,ACP5,ACSF2,ADGRG6,ALOX5,ANGPTL4,ANK1,ANXA8/ANXA8L1,ARNTL2,ARRB1,BARD1,BCL6B,BIK,BLM,BOK,BRIP1,BTG2,C5,CALHM6,CASP2,CCKAR,CCL5,CCN2,CCR7,CD82,CDC6,CDC7,CDK5R1,CDT1,CELF2,CELSR1,CHAF1A,CHAF1B,CHAT,CHST12,CLIC5,COL4A2,CP,CRACR2B,CSF1R,CXCR3,CYP24A1,CYP4F3,DDIAS,DES,DHFR,DLL4,DNM1,DPEP1,DSN1,DUSP1,E2F7,EGF,EIF2AK2,F3,FANCB,FOXQ1,FSCN1,GADD45B,GDPD5,GFPT2,GJB3,GPR19,GSN,GSTM1,HAS1,HA…	163 (10)	10
acetic acid	chemical - endogenous mammalian	Activated	3.5e-12	0.0199	ABCC2,ACE2,ACOT11,ACSF2,ACTA2,ALDH1A3,ALOX5,ANK1,ANXA8/ANXA8L1,ARRB1,BCL6B,BIK,BOK,BRCA2,BTG2,CALCR,CAMKK1,CASP2,CCL5,CCN2,CCR7,CD36,CD82,CDC25B,CDC6,CDC7,CDH1,CDK2,CDT1,CELSR1,CHAT,CHST12,CLSTN3,COL1A1,COL4A2,COLEC12,CP,CRACR2B,CSF1R,CXCL10,CYP24A1,CYP4F3,DDIAS,DES,DHFR,DNM1,DNMT1,DPEP1,DSN1,DUSP1,DUSP14,E2F1,EGF,F3,FGFR2,GADD45B,GDPD5,GJB3,GPR19,GSN,GSTM1,HDAC9,HMOX1,HSPB7,IL1RAP,IL21R,INKA2,IT…	142 (13)	10
adenine	chemical - endogenous mammalian	Activated	7.29e-12	0.0432	AASS,ABCA9,ACE2,ACP5,ACY3,ADAMTS4,ADGRG6,ALDH1A3,ALOX5,ALPK2,ALPL,ANGPTL4,AOX1,ARRB1,BCL6B,BMP6,BRCA2,C3AR1,C5,CALCR,CAMKK1,CCDC82,CCKAR,CCR4,CD53,CDC25B,CDC45,CDC6,CDCP1,CDK5R1,CDT1,CELF2,CENPH,CEP250,CHAF1A,CHAF1B,CKAP2L,CLSTN3,COL23A1,COL4A2,COL6A3,CRYAA/CRYAA2,CRYBG1,Cxcl3,CXCR3,CYP24A1,DDX4,DES,DUSP14,E2F2,E2F7,ECE1,ECM2,F2RL2,FAM161A,FANCA,FBN1,FBP1,FEN1,FHDC1,GCLM,GFPT2,GMNN,GRB10,GRM1,GSN…	181 (69)	65
uric acid	chemical - endogenous mammalian	Activated	1.38e-11	0.0428	ABCC2,ACE,ACE2,ADGRG6,ALDH1A3,ALPL,ANK1,ARNTL2,ARRB1,BOK,BSN,BTG2,C3AR1,CALHM6,CCKAR,CCL5,CD36,CD82,CDC25B,CDC45,CDC6,CDCP1,CDK2,CDK5R1,Cdkn1c,CHAT,COL1A1,CP,CRYAA/CRYAA2,CSF1R,Cxcl3,CXCR3,CYP11A1,CYP24A1,CYP4F3,DES,DLL4,DNMT1,DUSP1,E2F1,E2F7,EBI3,EGF,FGFR2,FGFR4,FSCN1,GADD45B,GFPT2,HDAC9,HDC,HMOX1,IFIT2,IL18,IL33,ITGB2,ITGB7,KCNN4,KDELR3,LAT,LIFR,LIG1,LOC100911216/Pcsk1,LPIN1,MAOB,MAP4K1,MAPT,MD…	122 (26)	26
acetylcholine	chemical - endogenous mammalian	Activated	3.82e-10	0.0396	ACE,ACE2,ALDH1A3,ALPL,ANGPTL4,ANK1,ARNTL2,ARRB1,BTG2,C5,CALHM6,CCL5,CCR7,CD28,CD36,CD82,CDC25B,CDCA5,Cdkn1c,CDT1,CHAT,CHTF18,CIT,CLIC5,CLSPN,COL1A1,CSRP3,CXCR3,CYP24A1,CYP4F3,DCTPP1,DES,DLL4,DNMT1,E2F1,E2F7,ECE1,EIF2AK2,FBXO5,FEN1,GMNN,GSN,GSTM1,HDC,HERC6,IFIT2,IL17F,IL2RB,ITGA6,ITGB2,ITGB7,KDELR3,KIF15,KNTC1,LPIN1,LRP2,LTF,MAD2L1,MAP4K1,MAPT,MCM2,MCM4,MEF2C,MRE11,MSH2,MYH11,MYH2,MYH3,MYRF,NCF1,N…	98 (18)	18
bombesin	chemical - endogenous mammalian	Activated	4.43e-08	0.0132	ACP5,ACTA2,ADGRG6,CCL5,CCN2,CDC25B,CDCA5,CDK5R1,Cdkn1c,CDT1,CHRNG,CHTF18,CIT,COL1A1,CSF1R,CSRP3,CXCL10,CYP11A1,DCTPP1,DES,DUSP1,EIF2AK2,F3,FEN1,FGFR2,GRB10,GREB1,GSN,GSTM1,HAS1,HHIP,HMOX1,IL17F,ITGA6,ITGB2,KIF15,KNTC1,MAD2L1,MAPT,MCM2,MCM4,MEF2C,MMP9,MYOM1,Nppb,PBK,PECAM1,PKMYT1,PLAT,PLAU,PTK2B,RAB7B,SMAD3,SNAI2,SRD5A1,STARD10,TNFAIP3,ZWINT	58 (7)	7
androstenedione	chemical - endogenous mammalian	Activated	2.13e-06	0.0228	ABCC2,CCL5,CDC25B,CDC6,CDCA5,CDH1,CDK2,Cdkn1c,CDT1,CHRNG,CHTF18,CIT,CSRP3,CYP11A1,DCTPP1,DES,DHFR,FEN1,FGFR2,GADD45B,GSN,ITGA6,KIF15,KNTC1,LRG1,MAD2L1,MCM2,MCM4,MEF2C,MYOM1,NR1I2,PAPSS2,PBK,PDE3B,PKMYT1,PLAT,RBL1,SKP2,SMAD3,SRD5A1,STARD10,Sult1a1,ZWINT	43 (4)	4
17-hydroxyprogesterone	chemical - endogenous mammalian	Activated	1.56e-05	0.0295	CCL5,CDC25B,CDCA5,CDH1,Cdkn1c,CDT1,CHRNG,CHTF18,CIT,CSRP3,CYP11A1,DCTPP1,DES,DUSP1,FEN1,FGFR2,GSN,GSTM1,ITGA6,KIF15,KNTC1,MAD2L1,MCM2,MCM4,MEF2C,MYOM1,PBK,PKMYT1,PLAT,SKP2,SMAD3,SRD5A1,STARD10,ZWINT	34 (3)	2
lactosylceramide	chemical - endogenous mammalian	Activated	0.000601	0.0054	CCL5,CXCL10,PECAM1,TNFRSF11A	4 (1)	1
phospholipid	chemical - endogenous mammalian	Activated	0.000912	0.0148	ALOX5,CCL5,CXCL10,F3	4 (1)	1
lysophosphatidylinositol	chemical - endogenous mammalian	Activated	0.000987	0.0347	CD36,F3,IL33,OLR1,PLCE1,STAB2,TLR3,TNFSF15	8 (1)	1
2'3'-cyclic guanosine monophosphate-adenosine monophosphate	chemical - endogenous mammalian	Activated	0.00184	0.0093	CGAS,CXCL10,IL18,NLRP3	4 (1)	1
glycosaminoglycan	chemical - endogenous mammalian	Inhibited	1.43e-14	0.0037	AASS,AATK,ABCB9,ABCD2,ABTB2,ACE,ACP5,ACY3,ADAM8,ADGRF4,ALOX5,ANK1,ANKRD55,ARNTL2,ARRB1,ATP2C2,BARD1,BCL6B,BMP6,BMPER,BOK,C3AR1,C5,CALCR,CAMKK1,CCDC15,CCDC82,CCKAR,CCL5,CCN5,CCR4,CCR7,CD207,CDC45,CDH1,Cdkn1c,CELF2,CELSR1,CENPH,CHAF1A,CHAT,CHRNG,CHST2,CHTF18,CLIC5,COL4A3,COLEC12,COTL1,CP,CRYAA/CRYAA2,CXCL10,CXCR3,CYP11A1,CYP24A1,CYP4F3,DCHS1,DCTPP1,DDIAS,DES,DHRS3,DHRS9,DMXL2,DPYSL2,DSN1,DUSP1,DUSP…	227 (54)	50
trehalose	chemical - endogenous mammalian	Inhibited	1.44e-13	0.0034	AASS,ABCC2,ABCD2,ABLIM1,ACE2,ACOT11,ACP5,ACSBG1,ACSF2,ACTA2,ACY3,ADGRG6,ANXA8/ANXA8L1,ARNTL2,ATAD2,ATR,BARD1,BCL6B,BIK,BLNK,BOK,BRIP1,BSN,BTG2,C3AR1,C5,CALHM6,CASP2,CCBE1,CCDC82,CCKAR,CCN2,CCP110,CD53,CDC45,CDC7,CDCA5,CDH1,CDK5R1,Cdkn1c,CEL,CELF2,CELSR1,CENPK,CENPN,CENPU,CEP250,CHAF1A,CHAT,CHST12,CIT,CLIC5,CNKSR1,COBL,COL1A1,COL4A3,COLEC12,COTL1,CRACR2B,CRYAA/CRYAA2,CRYBG1,CRYBG2,CSRNP1,CSRP2,CXC…	252 (69)	66
chloride	chemical - endogenous mammalian	Inhibited	2.73e-12	0.0036	AASS,Abca8a,ABCC2,ACE2,ACKR4,ACY3,ADAMTS3,ADAMTS4,ADGRG6,ALOX5,ANK1,ANXA8/ANXA8L1,ATP2C2,BLM,BLNK,BRCA2,BRIP1,C3AR1,CA4,CACNA1G,CCDC82,CCL5,CCN5,CD207,CD36,CD82,CDC45,CDC7,CDHR2,CDK5R1,CDT1,CEBPE,CEL,CELF2,CELSR1,CHAT,COL1A1,COL23A1,COL4A2,COL6A3,COLEC12,COTL1,CRYAA/CRYAA2,CRYBG1,CSRNP1,CSRP2,CXCL10,CYP24A1,CYP4F3,DDX11,DNAAF2,DPYSL2,DUSP1,EBI3,EXO1,F3,FADS1,FANCG,FBN1,FBP1,FEN1,FGFR4,FHDC1,Fmnl1…	192 (63)	56
desmethylazelastine	chemical - endogenous mammalian	Inhibited	4.85e-10	0.0495	ACP5,ACTA2,ALDH1A3,ALOX5,ANGPTL4,ANK1,ARNTL2,BIK,C11orf86,C5,CALCR,CALHM6,CCR7,CD82,CDC25B,CDK5R1,CENPK,CHAT,CLIC5,CP,Cxcl3,CXCR3,CYP11A1,CYP24A1,CYP4F3,DES,DHRS3,DHRS9,DNMT1,DUSP1,E2F1,E2F7,EGF,EIF2AK2,FADS1,FANCI,GADD45B,GCLM,GREB1,GSTM1,HERC6,HMOX1,IFIT2,IL17F,IL21R,INAVA,ITGB2,KDELR3,KITLG,KRT80,LAMC2,LCP1,LOXL2,LPIN1,LRP2,LTBP2,LTF,MAD2L1,MAOB,MAPT,MCM4,MELK,mir-30 (includes others),MSH2,MYH…	99 (24)	18
nitro-conjugated linoleic acid	chemical - endogenous mammalian	Inhibited	6.14e-06	0.0161	ABCC2,CALHM6,CCL5,CGAS,CXCL10,Cxcl3,EIF2AK2,HDC,IFIT2,IL18,IL33,MMP9,PLA1A,PLCG2,RBL1,RGCC,SH3BP5,SNAI2,TLR2,TLR3,TNFAIP3,TNFSF15,TNFSF4,UBE2L6,UPP1,USP18	26 (4)	3
9-nitrooleic acid	chemical - endogenous mammalian	Inhibited	6.14e-06	0.0161	ABCC2,CALHM6,CCL5,CGAS,CXCL10,Cxcl3,EIF2AK2,HDC,IFIT2,IL18,IL33,MMP9,PLA1A,PLCG2,RBL1,RGCC,SH3BP5,SNAI2,TLR2,TLR3,TNFAIP3,TNFSF15,TNFSF4,UBE2L6,UPP1,USP18	26 (4)	3
3-hydroxybutyric acid	chemical - endogenous mammalian	Inhibited	0.0138	0.0377	HMOX1,IQGAP3,NLRP3,PLK4	4 (2)	2
colcemid	chemical - endogenous non-mammalian		9.59e-12	0.0142	ABCC2,ACOT11,ACSF2,ACTA2,ALDH1A3,ALOX5,ANK1,ANXA8/ANXA8L1,ARRB1,BCL6B,BIK,BOK,BRCA2,BTG2,CASP2,CCDC82,CCL5,CCN2,CD36,CD82,CDC25B,CDC6,CDC7,CDH1,CDK2,CDK5R1,CDT1,CELSR1,CHST12,COL1A1,COL4A2,CP,CRACR2B,CRYBG1,CSF1R,CXCL10,CYP24A1,DDIAS,DHFR,DNM1,DPEP1,DSN1,DUSP1,EGF,EIF2AK2,F3,GADD45B,GDPD5,GJB3,GMNN,GPR19,GSN,GSTM1,HDAC9,HDC,HMOX1,HSPB7,IFIT2,IGF2BP3,IGFBP7,IL21R,INKA2,ITGB7,LAMC2,LIG1,LPIN1,MAD2L…	136 (5)	4
anacardic acid	chemical - endogenous non-mammalian		2.56e-10	0.0493	ABCC2,ACOT11,ACSF2,ACTA2,ALDH1A3,ALOX5,ANK1,ANXA8/ANXA8L1,ARRB1,ATR,BCL6B,BIK,BOK,BRCA2,BTG2,CASP2,CD82,CDC25B,CDC6,CDC7,CDH1,CDK2,CDT1,CELSR1,CHST12,CIT,COL1A1,COL4A2,CP,CRACR2B,CRYAA/CRYAA2,CSF1R,CXCL10,CYP11A1,CYP24A1,DDIAS,DHFR,DNM1,DNMT1,DPEP1,DSN1,E2F1,E2F2,E2F7,EGF,EXO1,F3,FANCG,GADD45B,GDPD5,GJB3,GPR19,GSN,GSTM1,HDAC9,HSPB7,IL21R,INKA2,ITGB2,ITGB7,LAMC2,LOXL2,LPIN1,MAD2L1,MAPT,MCM2,MCM3,M…	125 (5)	5
imperatorin	chemical - endogenous non-mammalian		5.24e-06	0.0407	ACE2,ACTA2,CCDC82,CCL5,CCN2,CD36,CDH1,CDK5R1,COL1A1,CRYBG1,DNMT1,DUSP1,E2F1,EIF2AK2,F3,GMNN,HDC,HMOX1,IFIT2,IGF2BP3,IGFBP7,IL18,LIG1,MAOB,MAP3K20,MNS1,MSH5,MYRF,Nppb,OASL,ORC1,PLAU,RAD54L,SHANK2,SYN3,TLR3,TNFRSF9,UBE2L6,USP18	39 (6)	5
phosphoramidon	chemical - endogenous non-mammalian		9.06e-06	0.019	CCDC82,CCL5,CCN2,CDK5R1,CRYBG1,DNMT1,DUSP1,E2F1,ECE1,EIF2AK2,GMNN,HDC,HMOX1,IFIT2,IGF2BP3,IGFBP7,LIG1,MAOB,MAP3K20,MMP9,MNS1,MSH5,MYRF,OASL,ORC1,PLAU,RAD54L,SHANK2,SLC34A1,TLR3,TNFRSF9,UBE2L6,USP18	33 (3)	3
bis(4-hydroxycinnamoyl)methane	chemical - endogenous non-mammalian		0.00549	0.0116	TLR2,TLR3	2 (1)	1
genipin	chemical - endogenous non-mammalian		0.00563	0.0312	CDK2,HMOX1,PCNA	3 (1)	1
rhodioloside	chemical - endogenous non-mammalian		0.0104	0.049	COL1A1,GCLM,HMOX1	3 (1)	1
ajoene	chemical - endogenous non-mammalian	Activated	1.34e-08	0.0479	ACE,ACTA2,ANK1,BTG2,CCDC82,CCN2,CCR7,CD36,CD82,CDK2,CDK5R1,CDT1,CHAT,COL1A1,CRYBG1,CYP11A1,CYP24A1,CYP4F3,DES,DLL4,DNMT1,DUSP1,EGF,EIF2AK2,ERCC6L,FBN1,FSCN1,GADD45B,GMNN,GRHL2,HDC,HMOX1,IFIT2,IGF2BP3,IGFBP7,IL17F,IL18,IL2RB,KDELR3,LIG1,LPIN1,MAOB,MAP3K20,MAST4,MNS1,MSH2,MSH5,MYH11,MYH2,MYH3,MYRF,NCF1,Nes,NRP2,OASL,ORC1,PCNA,PLA1A,PLAT,PLAU,PTAFR,PTPN6,RAB7B,RAD54L,RBL1,RRM2,RYR1,SHANK2,SMAD3,SNAI…	76 (10)	9
bis(4-hydroxycinnamoyl)methane	chemical - endogenous non-mammalian	Inhibited	1.62e-15	0.0036	ABCC2,ACOT11,ACP5,ACSF2,ADGRG6,ALOX5,ALPK2,ALPL,ANK1,AOX1,ASF1B,ATAD2,ATR,BARD1,BCL6B,BIK,BLM,BMP6,BRIP1,BTG2,C3AR1,C5,CA4,CALHM6,CBX7,CCKAR,CCL5,CCN2,CCR4,CCR7,CD28,CDC25B,CDC45,CDC6,CDC7,CDCA5,CDCP1,CDK2,CELSR1,CENPK,CHAF1A,CHRNG,CHST12,CHTF18,CIT,CLIC5,CLSPN,COL4A2,COL6A3,CP,CRACR2B,CRYAA/CRYAA2,CSF1R,CSRP3,CXCL10,Cxcl3,CXCR3,CYP24A1,CYP4F3,DCTPP1,DES,DHFR,DLL4,DNM1,DONSON,DPEP1,DSN1,DTL,DUSP1…	217 (35)	35
bis(4-hydroxycinnamoyl)methane	chemical - endogenous non-mammalian	Inhibited	2.14e-14	0.0001	ASF1B,ATAD2,BARD1,BLM,BTG2,CCL5,CCN2,CCR4,CCR7,CDC25B,CDCA5,CDK2,CENPK,CHAF1A,CXCL10,DHFR,DONSON,DUSP1,E2F2,FANCA,FBXO5,FEN1,HUNK,MAD2L1,MCM4,MCM7,MCM8,MELK,MMP9,PCNA,POLK,RAD51AP1,RBL1,RECQL4,RFC3,RFC4,RRM2,SKP2,TCF19,TFDP1,TK1,TLR2,TLR3,VRK1	44 (2)	2
helenalin	chemical - endogenous non-mammalian	Inhibited	1.23e-13	0.022	AASS,ABCA9,ABCB9,ACKR4,ACOT11,ACP5,ACSF2,ACY3,ADAMTS3,ADAMTS4,ADGRG6,ALOX5,ALPK2,ALPL,ANK1,ANXA8/ANXA8L1,ARNTL2,ARRB1,ATR,BARD1,BCL6B,BLM,BMP6,BRCA2,BRIP1,C3AR1,C5,C5AR2,CACNA1G,CALCR,CASP2,CCDC82,CCKAR,CCL5,CCR4,CD244,CD28,CD82,CDC45,CDC7,CDCP1,CDK2,CDT1,CELF2,CHAT,CHST12,CHST2,COL1A1,CRACR2B,CRYBG1,CSF1R,CSRNP1,CXCR3,CYP24A1,CYP4F3,DDIAS,DES,DHFR,DLL4,DNM1,DPEP1,DSCC1,DSN1,DUSP14,E2F2,E2F7,EBI3…	227 (51)	51
soraphen-A1alpha	chemical - endogenous non-mammalian	Inhibited	1.37e-13	0.0282	AASS,ABCB9,ABCC2,ABLIM1,ACTA2,ADGRG6,AFF3,ALDH1A3,ALOX5,ALPL,ANGPTL4,ATR,BLNK,BOK,BRIP1,CACNA1G,CALCR,CASP2,CBX2,CCN2,CCN5,CCP110,CCR4,CCR7,CD244,CDC25B,CDC45,CDC6,CDCA5,CDH1,Cdkn1c,CDT1,CELSR1,CENPK,CENPN,CENPU,CEP250,CHRNG,CHTF18,CIT,CLSPN,COBL,COL4A2,COTL1,CRYBG2,CSF1R,CSRP3,CXCL10,CXCR3,CYP4B1,DCTPP1,DES,DHFR,DNM1,DTNA,DUSP14,E2F2,E2F7,EBI3,ECE1,EGF,EVPL,EXO1,FANCA,FANCD2,FEN1,FGFR4,FMN1,FSCN…	198 (31)	30
sesamin	chemical - endogenous non-mammalian	Inhibited	5.15e-11	0.0089	ACE,ACKR4,ACTA2,ALPL,ANGPTL4,ANK1,ARRB1,BTG2,CALCR,CCDC15,CCDC82,CD36,CD82,CDC25B,CDC45,CDC6,CDK2,CDK5R1,CELSR1,CHAT,COL1A1,CRYBG1,CYP11A1,CYP4F3,DDX11,DES,DLL4,DNMT1,E2F1,ECE1,EIF2AK2,FANCG,FGFR2,GMNN,GRB10,IFIT2,IGF2BP3,IGFBP7,IL17F,IL18,IL2RB,ITGA6,KDELR3,KIF15,KITLG,KLF1,LIG1,LRP2,LY75,MAD2L1,MAP3K20,MAP4K1,MAPT,MCM2,MCM5,MEF2C,MELK,MNS1,MSH2,MSH5,MYH11,MYH2,MYH3,MYRF,NCF1,Nes,NPL,NRCAM,NRP2,…	96 (9)	9
flavone	chemical - endogenous non-mammalian	Inhibited	2.7e-09	0.0015	ACOT11,ACSBG1,ACTA2,CCL5,CCN2,CDH1,CDK2,CNKSR1,COL1A1,COL4A2,CYP11A1,DCHS1,DNMT1,DUSP1,F3,FGFR2,FGFR4,GJB3,GREB1,HDC,HMOX1,IGF2BP3,INSC,JUP,KRT7,LAMC2,LOXL2,MAOB,MAPT,MCM4,MMP9,PCNA,PLAU,RAD51,RAP1GAP,SHANK2,SKP2,SNAI2,SPDEF,SYNPO,TNFRSF11A,TRPM8,WNT5B,ZWINT	44 (6)	5
decursin	chemical - endogenous non-mammalian	Inhibited	7.29e-09	0.0334	ACP5,ACTA2,ADGRG6,ANGPTL4,ANK1,ARNTL2,ATAD2,BARD1,BRIP1,C5,CALHM6,CCL5,CCR7,CD36,CD82,CDC6,CDK2,CDK5R1,CHAT,CLIC5,CLSPN,CXCR3,CYP4F3,DDIAS,DES,DNMT1,DTL,E2F1,E2F7,E2F8,ESCO2,F3,FSCN1,HAS1,HERC6,IFIT2,IL17F,ITGB6,KDELR3,LRP2,LTF,MCM10,MCM4,MMP9,MSH2,MYH11,MYH2,MYH3,NCF1,Nes,NRP2,OASL,PCYT1B,PECAM1,PTAFR,RAD51,RBL1,RMI2,RRM2,RYR1,SLC9A3,SMAD3,ST6GALNAC1,SYNPO,TFDP1,TLR2,TLR3,TMC8,TNFAIP3,TNNI1,TRAI…	74 (10)	10
fumagillin	chemical - endogenous non-mammalian	Inhibited	7.75e-09	0.0164	ACE2,ACTA2,ALDH1A3,ATR,BLM,BRIP1,CACNA1G,CCN2,CDC6,CDH1,CDK5R1,Cdkn1c,CELSR1,COL1A1,COL4A2,DHFR,DLL4,DNMT1,DUSP1,EIF2AK2,EME1,F3,FEN1,GADD45B,GMNN,GPR19,HHIP,HMOX1,IL33,JUP,KITLG,LAMC2,LHX6,LIG1,LPIN1,LRG1,MCM10,MCM2,MCM3,MCM5,MCM6,MCM7,MEF2C,mir-25,MMP9,MYH2,MYH3,Nes,NPFFR2,Nppb,NRCAM,NRP2,OLR1,ORC1,PCDH15,PCLAF,PCNA,PECAM1,PLAU,PRX,RAD51,RBL1,RYR1,SCNN1B,SLC16A6,SNAI2,SOX5,SYNM,TNFRSF18,TRAF1,U…	72 (12)	10
geraniol	chemical - endogenous non-mammalian	Inhibited	0.000987	0.0201	BARD1,CCN2,CDC6,CDK2,E2F1,PCNA,RBL1,TNFAIP3	8 (3)	3
dorsomorphin	chemical - kinase inhibitor		1.07e-14	0.0104	ABCC2,ACE,ACE2,ACOT11,ACSF2,ADAMTS3,ALDH1A3,ALOX5,ANGPTL4,ANK1,ANXA8/ANXA8L1,ARNT2,ARRB1,BARD1,BCL6B,BIK,BMP6,BOK,BRCA2,CAMKK1,CCDC82,CCN5,CD36,CD82,CDC25B,CDC7,CDK2,CDK5R1,Cdkn1c,CDT1,CELSR1,CHAT,CHST12,COL1A1,COL4A2,CP,CRACR2B,CRYBG1,CSF1R,CXXC5,CYP11A1,CYP24A1,CYP4B1,CYP4F3,DDIAS,DES,DHFR,DHRS3,DLL4,DNM1,DPEP1,DSN1,DUSP1,ECE1,EGF,EIF2AK2,FADS1,FGFR2,FSCN1,GADD45B,GCLM,GDF5,GDPD5,GJB3,GMNN,GPNM…	182 (20)	20
IC261	chemical - kinase inhibitor		4.55e-10	0.0471	ABCC2,ACOT11,ACSF2,ACTA2,ALDH1A3,ALOX5,ANK1,ANXA8/ANXA8L1,ARRB1,BCL6B,BIK,BOK,BRCA2,BSN,BTG2,CASP2,CCN2,CD36,CD82,CDC25B,CDC6,CDC7,CDH1,CDK2,CDT1,CELSR1,CHST12,COL1A1,COL4A2,CP,CRACR2B,CSF1R,CXCL10,CYP24A1,DDIAS,DHFR,DNM1,DNMT1,DPEP1,DSN1,DUSP1,EGF,EME1,F3,GADD45B,GDPD5,GJB3,GPR19,GSN,GSTM1,HDAC9,HMOX1,HSPB7,IL21R,INKA2,ITGB7,LAMC2,LPIN1,LRG1,MAD2L1,MCM2,MCM3,MCM4,MCM5,MCM6,MCM7,MELK,mir-25,mir-3…	120 (6)	5
CGP 74514A	chemical - kinase inhibitor		5.89e-09	0.0246	ACTA2,AFF3,ALPL,ANGPTL4,ANK1,ARRB1,BLNK,BRIP1,BTG2,CASP2,CCR4,CD82,CDC6,CDH1,CDK5R1,Cdkn1c,CELSR1,CHAT,COL1A1,COL4A2,CYP4F3,DES,DHFR,DLL4,DNMT1,DUSP1,E2F1,ECE1,FGFR2,FSCN1,GADD45B,GMNN,GPR19,IGFBP7,IL17F,IL18,IL2RB,IL33,ITGB2,ITGB6,KDELR3,LIG1,MAP4K1,MAPT,MCM10,MCM2,MCM3,MCM6,MCM7,MEF2C,MSH2,MYH11,MYH2,MYH3,NCAPG,Nes,NLRP3,NPFFR2,NRP2,ORC1,PBK,PCLAF,PRKCZ,PTAFR,RAB7B,RBL1,RNF168,RRM2,RYR1,SMAD3,S…	79 (9)	8
SU6657	chemical - kinase inhibitor		3.9e-07	0.029	ABCA9,ACTA2,CCDC82,CCL5,CCN2,CDH1,CDK5R1,COL1A1,CRYBG1,CXCL10,DNMT1,DUSP1,E2F1,EBI3,EIF2AK2,F3,GMNN,HAS1,HDC,HMOX1,IFIT2,IGF2BP3,IGFBP7,IL18,LIG1,MAD2L1,MAOB,MAP3K20,mir-30 (includes others),MMP9,MNS1,MPP7,MSH5,MYH11,MYRF,OASL,ORC1,PIM3,PLAU,PTH1R,RAD54L,RETSAT,RGS5,SH3BP5,SHANK2,SLA,SYNPO,TNFRSF11A,TNFRSF9,UBE2L6,USP18	51 (6)	5
THZ1	chemical - kinase inhibitor		1.17e-05	0.0237	CCL5,CCN2,CCR4,CDH1,CNKSR1,COL4A2,DCHS1,DHFR,FGFR2,FGFR4,GJB3,GREB1,IGF2BP3,JUP,KITLG,KRT7,LAMC2,LOXL2,MAPT,MMP9,PLAU,SCN2A,SLA,SMAD3,SYNPO,TNFAIP3,TNFRSF8,TRAF1,WNT5B	29 (5)	5
alpha-cyano-(3-ethoxy-4-hydroxy-5-phenylthiomethyl)cinnamamide	chemical - kinase inhibitor		1.59e-05	0.0236	C5,CCDC82,CCL5,CCN2,CDK5R1,CRYBG1,DNMT1,DUSP1,E2F1,EIF2AK2,GMNN,HDC,HMOX1,IFIT2,IGF2BP3,IGFBP7,LIG1,MAOB,MAP3K20,MMP9,MNS1,MSH5,MYRF,OASL,ORC1,PLAU,RAD54L,SHANK2,TLR3,TNFRSF9,UBE2L6,USP18	32 (3)	2
tyrphostin AG 1295	chemical - kinase inhibitor		0.00188	0.0098	ACTA2,MYH11	2 (1)	1
CBR-470-1	chemical - kinase inhibitor		0.00778	0.0472	GCLM,HMOX1,TXNRD1	3 (1)	1
bisindolylmaleimide iv	chemical - kinase inhibitor	Inhibited	3.58e-13	0.0256	AASS,Abca8a,ABCA9,ABCC2,ACOT11,ACP5,ACSF2,ACY3,ADGRG6,ALOX5,ALPL,ANK1,ARNTL2,ARRB1,BCL6B,BIK,BMP6,BOK,BTG2,C3AR1,CASP2,CCDC82,CCN2,CCR7,CD36,CDC25B,CDC6,CDC7,CDCP1,CDK5R1,CDT1,CELSR1,CHAT,CHST12,COL4A2,CP,CRACR2B,CRYBG1,CSF1R,CSRNP1,CSRP2,CXXC5,CYP24A1,CYP4F3,DDIAS,DES,DHFR,DLL4,DNM1,DPEP1,DSN1,DUSP14,E2F2,E2F7,EBI3,EIF2AK2,ERCC6L,F3,FANCD2,FBN1,FHDC1,FSCN1,GDF5,GDPD5,GJB3,GMNN,GPNMB,GRHL2,GRHL3,…	197 (23)	23
4-[(4'-chloro-2'-fluoro)phenylamino]-6,7-dimethoxyquinazoline	chemical - kinase inhibitor	Inhibited	7.76e-13	0.0483	Abca8a,ABCA9,ABCB9,ABCC2,ACE,ACE2,ACKR4,ACOT11,ACSF2,ADGRG6,ALDH1A3,ALOX5,ALPK2,ANGPTL4,ANXA8/ANXA8L1,ARNTL2,BCL6B,BIK,BOK,BRCA2,BTG2,C5,CCDC15,CCDC82,CCKAR,CCR4,CD28,CDC25B,CDC45,CDC6,CDCA5,CDCP1,CDK5R1,Cdkn1c,CEBPE,CELF2,CHAT,CHRNG,CHST12,CHTF18,CIT,COL4A2,CP,CRACR2B,CRYBG1,CSF1R,CSRP2,CSRP3,CXCR3,CYP11A1,CYP4F3,DCTPP1,DDIAS,DDX11,DES,DHFR,DLL4,DNM1,DNMT1,DPEP1,DSN1,E2F7,F3,FANCG,FEN1,FSCN1,GCL…	196 (36)	33
JNK-IN-8	chemical - kinase inhibitor	Inhibited	2.82e-12	0.0001	ACTA2,ALDH1A3,ATAD2,ATR,BRIP1,CCN2,CDC25B,CDC6,CDH1,CDK2,CIT,CLSPN,COL1A1,COL4A2,DDIAS,DHFR,DNMT1,DTL,E2F1,E2F2,E2F7,E2F8,ESCO2,EXO1,FANCG,ITGB6,LOXL2,MAD2L1,MCM10,MCM4,MCM5,MMP9,ORC1,PCLAF,PCNA,PCYT1B,POLD1,RAD51,RBL1,RFC4,RMI2,RRM2,ST6GALNAC1,TNFRSF18,TOP2A,TRAIP,TRPM8,UHRF1	48 (4)	3
BB4	chemical - kinase inhibitor	Inhibited	1.62e-11	0.0403	ABCA9,ABCB9,ACE,ACKR4,ACTA2,ALDH1A3,ALPL,ANGPTL4,ANK1,ARNTL2,ARRB1,BSN,C5,CCDC15,CCDC82,CD82,CDC25B,CDC45,CDC6,CDC7,CDCP1,Cdkn1c,CELF2,CELSR1,CHAT,CRYBG1,CXCR3,CYP11A1,CYP24A1,CYP4F3,DDX11,DES,DHFR,DNMT1,E2F1,E2F7,ECE1,EGF,EVPL,F2RL2,F3,FANCG,FGFR2,FSCN1,GADD45B,GCLM,GDF5,GPNMB,GRB10,GRHL3,GSN,HDC,HMOX1,HSD17B7,HUNK,IGF2BP3,IGFBP7,ITGA6,ITGAE,ITGB7,KDELR3,KIF15,KITLG,KLF1,LAT,LIG1,LOC100911216/Pc…	136 (44)	41
Rp-cAMPS	chemical - kinase inhibitor	Inhibited	9.75e-10	0.0335	AASS,Abca8a,ACP5,ACY3,ADGRG6,ALDH1A3,ANK1,BMP6,BTG2,C3AR1,CALCR,CAMKK1,CCDC82,CCKAR,CD36,CD82,CDC25B,CHAT,CLSPN,CRYBG1,CSRNP1,CYP11A1,CYP4F3,DES,DNMT1,DUSP14,E2F7,EBI3,F2RL2,FBXO5,FGFR2,FHDC1,FSCN1,GFPT2,GMNN,GPNMB,GPR19,HAS1,HDAC9,HDC,HMOX1,IFIT2,IGF2BP3,IGFBP7,IL17F,IL18,IL2RB,ITGB2,KDELR3,LAYN,LIG1,LOC100911216/Pcsk1,MAOB,MAP3K20,MCM5,MCM6,MEF2C,MMD,MRE11,MSH2,MSH5,MYH11,MYH2,MYH3,MYOM1,MYRF,N…	115 (16)	16
PD 180970	chemical - kinase inhibitor	Inhibited	1.48e-07	0.0498	ACTA2,ALDH1A3,ANGPTL4,ARNTL2,BLM,C5,CALHM6,CCL5,CCN2,CD36,CDH1,CEBPE,CLIC5,COL1A1,CXCR3,DHFR,DNMT1,DUSP1,E2F7,EIF2AK2,F2RL2,F3,FSCN1,GAS2,GSN,HDC,HERC6,HK3,HMOX1,IFIT2,IL17F,IL1RAP,ITGB2,LRP2,LTF,MEF2C,MMD,MMP9,MYOM1,NRP2,OASL,PECAM1,PLA1A,PTAFR,RAD51,SLC9A3,SNAI2,SYNPO,TEK,TFDP1,TMC8,TNNI1,UNG,USP18,VWF	55 (7)	6
SB203580	chemical - kinase inhibitor	Inhibited	8.79e-07	0.0403	ACTA2,ALPL,ANKRD55,C3AR1,CCL5,CCN2,CD207,CD28,CDH1,CDK5R1,COBL,COL1A1,CXCL10,Cxcl3,DCHS1,DUSP1,EBI3,EGF,EIF2AK2,F3,FOXQ1,FYB1,HAS1,HMOX1,IFIT2,IL18,LIFR,MC1R,MORC1,MYH11,OLR1,PHLDB2,PLA1A,PLAT,PLAU,PLB1,RND1,S1PR5,SLC39A2,SMAD3,TLR2,TLR3,TNFSF15,TRAF1	44 (1)	1
6-aminopyrazolopyrimidine derivative compound II	chemical - kinase inhibitor	Inhibited	1.67e-05	0.0199	ABCC2,CALHM6,CCL5,CXCL10,Cxcl3,EIF2AK2,HDC,IFIT2,IL18,MMP9,Oasl2,PLA1A,PLCG2,RBL1,RGCC,SH3BP5,SNAI2,TLR2,TLR3,TNFAIP3,TNFSF15,TNFSF4,UBE2L6,USP18	24 (3)	3
UM101	chemical - kinase inhibitor	Inhibited	0.00133	0.0163	CCL5,CD207,CXCL10,MMP9,PLA1A,TNFSF15	6 (1)	1
THZ1	chemical - kinase inhibitor	Inhibited	0.00326	0.0209	CCR4,SCN2A,SLA,TNFRSF8,TRAF1	5 (1)	1
catecholamine	chemical - other	Activated	1.72e-11	0.0422	AASS,ACY3,ADAMTS4,ALDH1A3,ALPK2,ANGPTL4,ANK1,BCL6B,BMP6,BOK,BRCA2,BTG2,C3AR1,CAMKK1,CCDC82,CCKAR,CCR4,CD28,CD36,CD82,CDC25B,CDC7,CENPK,CHAT,CRYBG1,CXCL10,Cxcl3,CYP11A1,CYP4F3,DCTPP1,DES,DLL4,E2F1,E2F7,ECM2,EGF,F2RL2,FADS1,FANCI,FHDC1,GADD45B,GCLM,GFPT2,GMNN,GREB1,HDAC4,HDAC9,HDC,HMOX1,HSD17B7,IFIT2,IGF2BP3,IGFBP7,IL18,IL1RAP,IYD,KDELR3,KITLG,KRT80,LIG1,LOC100911216/Pcsk1,LOXL2,LPIN1,LTBP2,LTF,MAO…	133 (24)	20
porphyrin	chemical - other	Inhibited	8.53e-09	0.0126	ACE2,ACTA2,ALDH1A3,ATR,BLM,CACNA1G,CCN2,CDC6,CDH1,CDK5R1,Cdkn1c,CELSR1,COL1A1,COL4A2,DHFR,DLL4,DNMT1,DUSP1,F3,FEN1,GADD45B,GMNN,GPR19,HHIP,HMOX1,IL33,JUP,KITLG,LAMC2,LHX6,LIG1,LPIN1,MCM10,MCM2,MCM3,MCM5,MCM6,MCM7,MEF2C,mir-25,MMP9,MYH2,MYH3,NCF1,Nes,NPFFR2,Nppb,NRCAM,NRP2,OLR1,ORC1,PCDH15,PCLAF,PCNA,PECAM1,PLAU,PRX,RAD51,RBL1,RYR1,SCNN1B,SLC16A6,SNAI2,SOX5,SYNM,TNFAIP3,TNFRSF18,TRAF1	68 (10)	8
Ac-YVAD-CMK	chemical - protease inhibitor		0.125	0.0447	IL18	1 (1)	1
MMPI-2	chemical - protease inhibitor	Inhibited	1.89e-12	0.0485	AASS,ABCC2,ABCD2,ABLIM1,ACE2,ACOT11,ACP5,ACSBG1,ACSF2,ACTA2,ACY3,ADGRG6,ALPK2,ANK1,ANXA8/ANXA8L1,ARNTL2,ATAD2,ATR,BARD1,BCL6B,BIK,BLNK,BMPER,BOK,BRIP1,BSN,BTG2,C3AR1,C5,CALCR,CALHM6,CASP2,CCBE1,CCDC82,CCKAR,CCN2,CCP110,CD28,CD53,CDC45,CDC7,CDH1,CDK5R1,Cdkn1c,CEBPE,CEL,CELF2,CELSR1,CENPK,CENPN,CENPU,CEP250,CHAF1A,CHST12,CIT,CLIC5,CNKSR1,CNTNAP2,COBL,COL1A1,COL4A2,COL4A3,COLEC12,COTL1,CRACR2B,CRYAA…	275 (67)	66
isoproterenol	chemical drug		8.1e-18	0.0005	AASS,Abca8a,ABCA9,ABCC2,ACE,ACE2,ACP5,ACTA2,ACY3,ADAM8,ADAMTS4,ADGRF4,ADGRG6,ALDH3B1,ALOX5,ANK1,ANXA8/ANXA8L1,ARNT2,ARNTL2,ATR,BIK,BLM,BLNK,BOK,BRCA2,BRIP1,BSN,C3AR1,C5,CALHM6,CAPN8,CCDC82,CCN5,CCR4,CD207,CD28,CDC25B,CDC6,CDC7,CDCA5,CDHR2,Cdkn1c,CENPH,CENPJ,CGAS,CHAF1A,CHAF1B,CHAT,CHRNG,CHST12,CHTF18,CLIC5,COL1A1,CRYBG1,CSRNP1,CUX2,Cxcl3,CXCR3,CXXC5,CYP24A1,CYP4F3,DDIAS,DES,DHRS3,DLL4,DSCC1,DUSP1…	233 (48)	48
trans-hydroxytamoxifen	chemical drug		8.95e-16	0.011	AASS,Abca8a,ABCA9,ABCB9,ABCC2,ABCD2,ABLIM1,ACE,ACE2,ACOT11,ACSF2,ACTA2,ACY3,ADAMTS3,ADAMTS4,ADGRG6,AFF3,ALOX5,ALPK2,ANKRD37,ANXA8/ANXA8L1,ARNT2,ARNTL2,ARRB1,BCL6B,BIK,BLNK,BOK,BRCA2,C2orf50,C3AR1,C5,CALCR,CALHM6,CAMKK1,CCDC82,CCKAR,CCN5,CCP110,CCR4,CD28,CD53,CDC7,CDCP1,CDH1,CDK2,Cdkn1c,CDT1,CEBPE,CELSR1,CENPK,CENPN,CENPU,CEP250,CHAT,CHST12,CIT,CLIC5,CLSPN,COBL,COL1A1,COL6A3,COTL1,CP,CRACR2B,CRYBG…	281 (44)	42
acitretin	chemical drug		1.77e-15	0.0091	AASS,AATK,ABCA9,ABCB9,ABCD2,ABLIM1,ACE,ACP5,ACTA2,ACY3,ADAMTS4,ALOX5,ANK1,ARNT2,ARNTL2,ATAD2,BARD1,BIK,BLM,BLNK,BMP6,BRIP1,BTG2,C5,CACNA1G,CALHM6,CAMKK1,CCN2,CCN5,CD244,CD36,CD53,CD82,CDC25B,CDC6,CDCA5,CDCP1,Cdkn1c,CEBPE,CELF2,CENPH,CENPN,CENPU,CHAF1A,CHAF1B,CHAT,CLIC5,CLSPN,CNKSR1,COBL,COL4A3,COL6A3,COLEC12,COTL1,CP,CRYAA/CRYAA2,CSF1R,CSRNP1,CXCL10,CYP24A1,CYP4F3,DCHS1,DCTPP1,DDIAS,DDX4,DES,DHFR…	230 (47)	44
calcitriol	chemical drug		1.65e-14	0.028	ABCA9,ABLIM1,ACKR4,ACP5,ADAMTS4,ADHFE1,ALDH1A3,ALOX5,ALPK2,ALPL,ANK1,ARHGEF15,ARHGEF39,ARNT2,ARRB1,ATAD2,BARD1,BIK,BLNK,BOK,BRIP1,C5,CACNA1G,CALCR,CAPN12,CCDC82,CD28,CD82,CDC25B,CDC45,CDC6,CDCA5,CDCP1,CDH1,CDK5R1,Cdkn1c,CDT1,CELF2,CELSR1,CENPH,CENPK,CHAF1A,CHAF1B,CHAT,CHTF18,CLIC5,CLSPN,COL4A2,COLEC12,CP,CPXM1,CRYAA/CRYAA2,CRYBG1,CSF1R,CSRNP1,Cxcl3,CXXC5,CYP11A1,CYP24A1,CYP4B1,CYP4F3,DCTPP1,DDIAS…	229 (30)	30
D-tubocurarine	chemical drug		2.9e-14	0.0105	ABCA9,ACE2,ACTA2,ALDH1A3,ANGPTL4,ANK1,ARNTL2,ATAD2,BIK,BLM,BOK,BSN,C3AR1,C5,CA4,CACNA1G,CALCR,CALHM6,CASP2,CCBE1,CCDC82,CCKAR,CCL5,CCN2,CCR4,CD28,CDC6,CDCA5,CDH1,Cdkn1c,CDT1,CELF2,CHRNG,CHTF18,CIT,CLIC5,COL1A1,CP,CRYAA/CRYAA2,CRYBG1,CSRP3,CXCL10,Cxcl3,CXCR3,CYP11A1,CYP4F3,DDIAS,DHFR,DNMT1,DSCC1,E2F7,ECM2,EGF,EIF2AK2,F2RL2,F3,FSCN1,GFPT2,GMNN,GPNMB,GRHL2,GRM1,GSN,GSTM1,HCRTR1,HDAC4,HDAC9,HERC6,HHI…	176 (36)	32
nadolol	chemical drug		8.26e-14	0.0238	AASS,AATK,Abca8a,ABCC2,ABCD2,ABTB2,ACE,ACP5,ACY3,ADAM8,ADAMTS4,ADGRG6,ALOX5,ANK1,ANKRD55,ANXA8/ANXA8L1,BIK,BMP6,BMPER,BOK,BTG2,C3AR1,C5,CASP2,CCDC15,CCDC82,CCKAR,CCR4,CD207,CD28,CDC25B,CDC45,CDC6,CDCP1,Cdkn1c,CGNL1,CHAT,CHRNG,CHST2,COL1A1,COL4A3,CP,CRYBG1,CSF1R,CSRNP1,CSRP2,Cxcl3,CXCR3,CXXC5,CYP24A1,CYP4B1,CYP4F3,DCHS1,DDIAS,DES,DLL4,DUSP1,DUSP14,E2F2,E2F7,EBI3,ECE1,EGF,EIF2AK2,FADS1,FBN1,FGFR2,F…	210 (27)	25
capsaicin	chemical drug		1.69e-13	0.026	ABCB9,ABCC2,ACE,ACE2,ACOT11,ACP5,ACSF2,ALDH1A3,ALOX5,ALPL,ANGPTL4,ANK1,ANXA8/ANXA8L1,ARNTL2,ARRB1,ATR,BCL6B,BIK,BLM,BOK,BRCA2,BSN,C3AR1,CALHM6,CCDC82,CCKAR,CD36,CD82,CDC25B,CDC6,CDC7,CDCP1,CDT1,CELF2,CELSR1,CHAT,CHRNG,CHST12,CLIC5,COBL,COL4A2,CP,CRACR2B,CRYAA/CRYAA2,CRYBG1,CSF1R,CYP11A1,CYP24A1,CYP4B1,CYP4F3,DDIAS,DES,DHFR,DLL4,DNM1,DPEP1,DSN1,E2F2,E2F7,ECE1,EIF2AK2,FBN1,FGFR2,FSCN1,GDPD5,GFPT2,G…	191 (28)	28
ephedrine	chemical drug		1.74e-12	0.0378	AASS,AATK,ABCA9,ABCC2,ABCD2,ABTB2,ACE,ACE2,ACY3,ADAM8,ADAMTS4,ADGRG6,ALOX5,ANGPTL4,ANK1,ANKRD55,ANXA8/ANXA8L1,ARNTL2,BIK,BMP6,BMPER,BOK,BRCA2,BTG2,C3AR1,CALHM6,CASP2,CCDC15,CCDC82,CCR4,CD207,CD28,CDC45,CDC6,CDC7,CDCP1,Cdkn1c,CELF2,CGNL1,CHAT,CHRNG,CHST2,CLIC5,COL1A1,COL4A3,CP,CRYBG1,CSF1R,CSRNP1,CSRP2,CXCL10,Cxcl3,CXXC5,CYP24A1,CYP4B1,DCHS1,DDIAS,DES,DNAAF2,DUSP14,E2F1,E2F2,ECE1,EIF2AK2,FADS1,FBN…	191 (43)	32
ardeparin	chemical drug		1.86e-12	0.0043	ACKR4,ACP5,ACTA2,ALPL,ARRB1,BCL6B,CAMKK1,CASP2,CCDC82,CCN2,CCR7,CD28,CDC25B,CDC45,CDK5R1,CELSR1,COL1A1,COTL1,CRYBG1,Cxcl3,CYP11A1,CYP24A1,DCTPP1,DDX11,DES,DHRS9,E2F7,ECE1,ECM2,EGF,EIF2AK2,F3,F7,FANCG,FBP1,GADD45B,GMNN,GRB10,HDAC4,HDAC9,HDC,IFIT2,IGF2BP3,IL18,IL1RAP,IL2RB,IL33,IYD,KIF15,LAMC2,LCP1,LIG1,LMCD1,LOXL2,LY75,MAD2L1,MAOB,MAP3K20,MAP4K1,MAPT,MCM2,MCM5,MEF2C,MELK,MNS1,MSH5,MYH11,MYRF,NCF1,…	114 (17)	15
novobiocin	chemical drug		2.19e-12	0.024	ABCC2,ACE,ACE2,ACOT11,ACSF2,ALDH1A3,ALOX5,ANK1,ANXA8/ANXA8L1,ARRB1,ATR,BCL6B,BIK,BLM,BOK,BRCA2,BTG2,CACNA1G,CAMKK1,CASP2,CCL5,CCN2,CCR4,CCR7,CD82,CDC25B,CDC6,CDC7,CDK5R1,Cdkn1c,CDT1,CELSR1,CHST12,COL4A2,CP,CRACR2B,CSF1R,CXCL10,Cxcl3,CYP24A1,DCTPP1,DDIAS,DHFR,DLL4,DNM1,DNMT1,DPEP1,DSN1,DUSP1,ECM2,EGF,F3,FEN1,FGFR2,GCLM,GDPD5,GJB3,GMNN,GPR182,GPR19,GSN,GSTM1,HDAC4,HDAC9,HHIP,HSPB7,HUNK,IFIT2,IL17F,…	158 (17)	13
ribavirin	chemical drug		2.46e-12	0.0255	ABCB9,ABCC2,ACOT11,ACP5,ACSF2,ADGRG6,ALOX5,ALPL,ANGPTL4,ANK1,ANXA8/ANXA8L1,ARNTL2,ARRB1,BCL6B,BIK,BOK,BRIP1,BTG2,C5,CALHM6,CCR7,CD82,CDC25B,CDC6,CDC7,CDCP1,CDK5R1,CDT1,CELSR1,CHAT,CHST12,CLIC5,COL4A2,CP,CRACR2B,CSF1R,CXCR3,CYP24A1,CYP4F3,DDIAS,DES,DHFR,DNM1,DPEP1,DSCC1,DSN1,E2F7,ECE1,EIF2AK2,F3,FGFR2,FSCN1,GADD45B,GDPD5,GJB3,GPR19,GSN,GSTM1,HAS1,HDAC9,HERC6,HSPB7,IFIT2,IL18,IL21R,IL33,INKA2,ITGA6…	153 (11)	11
talazoparib	chemical drug		3.3e-12	0.0313	Abca8a,ABCB9,ABCC2,ACOT11,ACP5,ACSF2,ADGRG6,ALOX5,ALPL,ANK1,ANXA8/ANXA8L1,ARRB1,ATR,BARD1,BCL6B,BLM,BRCA2,C3AR1,CALHM6,CCL5,CD36,CD53,CDC45,CDC6,CDC7,CDH1,Cdkn1c,CDT1,CELF2,CELSR1,CGAS,CHAT,CHRNG,CHST12,CHST2,CHTF18,CIT,CLIC5,COL4A2,COTL1,CRACR2B,CRYAA/CRYAA2,CRYBG2,CSRNP1,CSRP3,CXCL10,Cxcl3,CYP24A1,CYP4F3,DCTPP1,DDIAS,DDX11,DES,DHFR,DNM1,DPEP1,DSN1,DUSP14,E2F1,ECE1,EGF,EIF2AK2,ENDOU,FANCA,FANCD2…	203 (39)	39
fluphenazine	chemical drug		5.63e-12	0.0277	AASS,Abca8a,ACE,ACOT11,ACY3,ADGRG6,ALDH1A3,ANGPTL4,ANK1,ARNTL2,BLNK,BMP6,BOK,C3AR1,C5,CA4,CALCR,CALHM6,CCN5,CCR7,CD28,CD82,CDC25B,CDCA5,CDCP1,Cdkn1c,CDT1,CENPK,CGNL1,CHRNG,CHTF18,CIT,CLIC5,CSF1R,CSRP3,CXCR3,CYP11A1,CYP4F3,DCTPP1,DHRS3,DHRS9,DUSP14,E2F2,E2F7,EBI3,ECE1,FADS1,FANCI,FBN1,FEN1,FHDC1,GADD45B,GPNMB,GPR19,GREB1,GSN,GSTM1,HDAC4,HERC6,HHIP,HMOX1,HSD17B7,HUNK,INSC,ITGA6,ITGB7,KCNN4,KDELR3,K…	160 (45)	35
adaphostin	chemical drug		1.22e-11	0.0272	ABCC2,ACOT11,ACP5,ACSF2,ALDH1A3,ALOX5,ALPL,ANK1,ANXA8/ANXA8L1,BARD1,BCL6B,BIK,BLM,BOK,BRCA2,BTG2,CASP2,CCR4,CD82,CDC25B,CDC6,CDC7,CDK5R1,Cdkn1c,CDT1,CEBPE,CELF2,CELSR1,CHAT,CHST12,COL4A2,CP,CRACR2B,CSF1R,CYP24A1,CYP4F3,DDIAS,DES,DHFR,DLL4,DNM1,DPEP1,DSN1,E2F1,ECE1,EGF,FGFR2,FSCN1,GADD45B,GAS2,GDPD5,GJB3,GMNN,GPR19,GSN,GSTM1,HDAC9,HK3,HSPB7,IL17F,IL18,IL1RAP,IL21R,IL2RB,IL33,INKA2,KDELR3,KITLG,LAM…	143 (15)	14
sorafenib	chemical drug		2.35e-11	0.0479	ABCB9,ACE,ACP5,ACTA2,ADGRG6,ALPK2,ANGPTL4,ANK1,ARNTL2,ARRB1,ASF1B,BTG2,C3AR1,CCDC82,CCKAR,CCL5,CCN5,CD28,CD82,CDC25B,CDC6,CDCP1,Cdkn1c,CDT1,CELF2,CHAT,COL1A1,COL4A2,COL6A3,CRYBG1,CSF1R,CXCR3,CYP11A1,CYP24A1,CYP4F3,DES,DHFR,DHRS3,DPYSL2,DSCC1,EBI3,ECE1,EGF,F2RL2,FANCA,FANCD2,FANCG,FBN1,FGFR2,FSCN1,GCLM,GFPT2,GMNN,GPNMB,GREB1,HAS1,HDAC9,HDC,IFIT2,IGF2BP3,IGFBP7,IL2RB,ITGA6,ITGB2,ITGB7,KDELR3,KITLG,…	143 (41)	41
perphenazine	chemical drug		4.85e-11	0.0439	AASS,Abca8a,ACOT11,ACP5,ACY3,ADGRG6,ALDH1A3,ANGPTL4,ARNTL2,BMP6,BOK,C3AR1,C5,CALHM6,CCKAR,CCN5,CD28,CDCA5,CDCP1,Cdkn1c,CDT1,CENPK,CGNL1,CHRNG,CHTF18,CIT,CLIC5,CSF1R,CSRP3,CXCR3,CYP11A1,DCTPP1,DHRS3,DUSP14,E2F2,E2F7,EBI3,FADS1,FANCI,FBN1,FEN1,FHDC1,GFPT2,GPNMB,GPR19,GREB1,GSN,GSTM1,HDAC4,HDAC9,HERC6,HHIP,HMOX1,HSD17B7,HUNK,IL18,INSC,ITGA6,ITGB7,KCNN4,KDELR3,KIF15,KNTC1,KRT80,LAYN,LCP1,LDHC,LIFR,LO…	153 (35)	29
bendamustine	chemical drug		7.27e-10	0.0381	ABCC2,ACOT11,ACSF2,ACTA2,ALDH1A3,ALOX5,ANK1,ANXA8/ANXA8L1,ARRB1,BCL6B,BIK,BOK,BRCA2,BTG2,CASP2,CCN2,CD36,CD82,CDC25B,CDC6,CDC7,CDH1,CDK2,CDT1,CELSR1,CHST12,COL1A1,COL4A2,CP,CRACR2B,CSF1R,CXCL10,CYP24A1,DDIAS,DHFR,DNM1,DNMT1,DPEP1,DSN1,DUSP1,E2F1,EGF,EXO1,F3,GADD45B,GDPD5,GJB3,GPR19,GSN,GSTM1,HDAC9,HMOX1,HSPB7,IL21R,INKA2,ITGB7,LAMC2,LPIN1,MAD2L1,MCM2,MCM3,MCM4,MCM5,MCM6,MCM7,MDC1,MELK,mir-25,mir-…	116 (4)	4
chlorpropamide	chemical drug		2e-09	0.0339	ACE,ACTA2,AFF3,ALPL,ANGPTL4,ANK1,ARRB1,BLNK,BRCA2,BRIP1,CAMKK1,CASP2,CCL5,CD36,CD82,CDC6,CDH1,Cdkn1c,CHAT,COL1A1,COL4A2,CP,CYP4F3,DES,DUSP1,ECE1,EGF,EXO1,F3,FGFR2,FSCN1,GADD45B,GCLM,IGFBP7,ITGB2,ITGB6,KDELR3,KITLG,LAMC2,LPIN1,MAD2L1,MAP4K1,MAPT,MCM5,MSH2,MYH11,MYH2,MYH3,NCAPG,NCF1,NDRG2,Nes,NFIB,NRP2,PBK,PLA1A,PLAU,PRKCZ,RAB7B,RAD51,RFC3,RYR1,SHMT1,SNAI2,SORL1,SOX5,SPC25,SSTR3,TK1,TLR2,TNFRSF11A,…	78 (10)	9
imipramine	chemical drug		2.39e-08	0.0279	Abca8a,ACKR4,ACOT11,ADAMTS4,ANGPTL4,BOK,BRCA2,BTG2,C5,CCL5,CCN2,CCR4,CD36,CDC6,CDC7,CDCA5,CDK2,CELF2,CSF1R,CSRNP1,CXCL10,CYP11A1,CYP24A1,DDX11,DNMT1,DUSP14,EBI3,F3,FGFR2,GADD45B,GCLM,GPNMB,GPR19,HDAC9,HDC,HSD17B7,IL2RB,INSC,ISLR2,ITGB7,KDELR3,LAYN,LPIN1,MAPT,MCM5,MCM6,MEFV,MNS1,MSH2,MYRF,NCF1,NFKBID,Nrgn,NRP2,OASL,PDE3B,PLAU,PRKAR2B,PRKCZ,PRX,PTH1R,RAD54L,RASGRF1,RELT,RNF168,SHANK2,SKP2,SLC17A6,S…	83 (12)	11
inecalcitol	chemical drug		2.6e-08	0.0041	ACE,CDC45,CDC6,CDH1,CDK2,CDK5R1,Cdkn1c,CDT1,CELSR1,CENPH,CHAF1A,CHAF1B,COL4A2,CXCL10,CYP24A1,DCTPP1,DHFR,DNMT1,E2F1,FEN1,GMNN,GPR19,IL18,ITGB7,LIG1,MAD2L1,MCM10,MCM2,MCM3,MCM5,MCM6,MCM7,MEF2C,MYH2,MYH3,NPFFR2,ORC1,PCLAF,PCNA,RAD51AP1,RBL1,RGCC,RRM2,RYR1,SLC34A1,STAT4,TK1,TLR2	48 (3)	2
azathioprine	chemical drug		3.8e-08	0.0228	ACTA2,ALDH1A3,CACNA1G,CCDC82,CCL5,CCN2,CDH1,CDK5R1,COL1A1,COL4A2,CRYBG1,CYP24A1,DLL4,DNMT1,DUSP1,EIF2AK2,FEN1,GADD45B,GMNN,HDC,HHIP,HMOX1,IFIT2,IGF2BP3,IGFBP7,IL21R,JUP,KITLG,LAMC2,LHX6,LIG1,MAOB,MAP3K20,mir-25,MMP9,MNS1,MSH5,MYH3,MYRF,Nes,NRCAM,NRP2,OASL,ORC1,P2RY1,PCDH15,PECAM1,PRX,RAD54L,SCNN1B,SHANK2,SLC16A6,SMAD3,SNAI2,SOX5,SYNM,TLR3,TNFRSF18,TNFRSF9,TRAF1,UBE2L6,USP18	62 (5)	5
pyrilamine	chemical drug		5.21e-08	0.0289	ACTA2,ALDH1A3,CACNA1G,CCDC82,CCL5,CCN2,CDH1,CDK5R1,COL1A1,COL4A2,CRYBG1,CXCL10,CXCR3,CYP24A1,DLL4,DNMT1,DUSP1,EIF2AK2,FEN1,GADD45B,GMNN,HDC,HHIP,HMOX1,IFIT2,IGF2BP3,IGFBP7,JUP,KITLG,LAMC2,LHX6,LIG1,MAOB,MAP3K20,mir-25,MMP9,MNS1,MSH5,MYH3,MYRF,Nes,NRCAM,NRP2,OASL,ORC1,PCDH15,PECAM1,PRX,RAD54L,SCNN1B,SHANK2,SLC16A6,SMAD3,SNAI2,SOX5,SYNM,TLR3,TNFRSF18,TNFRSF9,TRAF1,UBE2L6,USP18	62 (5)	4
ginkgolide B	chemical drug		5.72e-08	0.0366	ACE2,ACTA2,ALDH1A3,ANGPTL4,ANK1,ARNTL2,C5,CALHM6,CCR7,CD36,CD82,CDH1,CDK2,CHAT,CLIC5,COL1A1,CXCL10,CXCR3,CYP4F3,DES,DNMT1,DUSP1,E2F7,EIF2AK2,FSCN1,HERC6,IFIT2,IL17F,ITGB2,KDELR3,LRP2,LTF,MSH2,MYH11,MYH2,MYH3,Nes,Nppb,NRP2,OASL,PCNA,PECAM1,PLAU,PTAFR,RAB7B,RAD51,RYR1,SLC9A3,SMAD3,SNAI2,SYNPO,TFDP1,TLR2,TLR3,TMC8,TNNI1,USP18	57 (5)	5
CC 401	chemical drug		1.05e-07	0.0029	ACTA2,BLNK,CCL5,CCN2,CCR7,CDC6,CDH1,CDK2,CELF2,COL1A1,CP,DNMT1,DUSP1,E2F1,E2F8,F3,HMOX1,ITGB7,KNTC1,MCM3,MCM4,MMP9,MSH2,NCF1,Nppb,PCNA,PLAT,PLAU,RAD51,RYR2,SHMT1,SKP2,SNAI2,TENM4,TK1	35 (5)	4
tazarotene	chemical drug		1.07e-07	0.0172	AASS,ABLIM1,ALOX5,ARNT2,C5,CCN2,CDC6,CDH1,CDK2,CDK5R1,Cdkn1c,CEBPE,CELSR1,CENPN,CENPU,COBL,CP,CXCL10,DHFR,DHRS3,DNMT1,DUSP1,E2F1,E2F7,E2F8,F3,GJB4,GMNN,GPR19,GREB1,JUP,LIG1,LTF,MAD2L1,MAOB,MCM10,MCM2,MCM3,MCM5,MCM6,MCM7,MEF2C,MUC20,MYH2,NCAPG,NPFFR2,ORC1,PBK,PCLAF,PCNA,PHF19,PLK4,RBL1,RRM2,RYR1,SHANK2,USP18,YPEL1,ZNF367	59 (6)	5
enzalutamide	chemical drug		1.58e-07	0.0147	ACTA2,ATR,BLM,CCL5,CCN2,CD36,CDC25B,CDC6,CDCA5,CDH1,Cdkn1c,CDT1,CHRNG,CHTF18,CIT,COL1A1,CSRP3,CYP11A1,DCTPP1,DUSP1,F3,FEN1,FGFR2,GADD45B,GRHL3,GSN,GSTM1,IL33,ITGA6,KIF15,KNTC1,LPIN1,MAD2L1,MCM2,MCM4,MEF2C,MMP9,MYOM1,Nppb,PBK,PCNA,PKMYT1,PLAT,RRM2,SKP2,SMAD3,SRD5A1,STARD10,TNFAIP3,TNFRSF11A,ZWINT	51 (4)	3
avasimibe	chemical drug		2.84e-07	0.0254	ACOT11,ALOX5,CCL5,CDC25B,CDCA5,CDK5R1,Cdkn1c,CDT1,CHRNG,CHTF18,CIT,CP,CSRP3,CXCL10,CYP11A1,DCTPP1,DES,DNMT1,EGF,FEN1,FGFR2,GADD45B,GSN,GSTM1,IL18,INSC,ITGA6,KIF15,KITLG,KNTC1,LAMC2,MCM2,MCM4,MEF2C,MMP9,MYOM1,NRP2,PBK,PDLIM1,PECAM1,PKMYT1,PLA1A,PLAT,PRKCQ,RAC2,RAP1GAP,RGS5,SHANK2,SKP2,SMAD3,SNAI2,SRD5A1,STARD10,TBXAS1,TRAF1,TRPM8,UPP1,ZWINT	58 (12)	9
doxorubicin	chemical drug		2.88e-07	0.0176	ABCB9,BARD1,BIK,BRCA2,BTG2,CCN2,CDC25B,CDCP1,CDK2,CP,DDIAS,DES,DNMT1,DUSP1,E2F1,E2F2,EXO1,F3,GPNMB,HMOX1,IGFBP7,LAMC2,LXN,MAD2L1,MCM3,MEF2C,NLRC4,Nppb,OSGIN1,PCLAF,PCNA,PIDD1,PLA1A,RAC2,RAD51,RBL1,RYR2,SMAD3,SVIL,TK1,TOP2A,UPP1	42 (1)	1
nicorandil	chemical drug		4.2e-07	0.032	ACE2,ANK1,CCL5,CCR7,CD36,CD82,CDH1,CDK2,CHAT,COL1A1,CXCL10,CYP4F3,DES,DLL4,E2F1,F3,GCLM,IL17F,IL33,ITGA6,ITGB2,KDELR3,MEF2C,MSH2,MYH11,MYH2,MYH3,NCF1,Nes,Nppb,PCNA,PLAU,PLB1,PRKAR2B,RAB7B,RYR1,SMAD3,TLR2,TNFAIP3,TNFRSF11A,TNNI1	41 (5)	5
pobilukast	chemical drug		4.36e-07	0.0182	ABCA9,ACP5,ACTA2,CCDC82,CCN2,CCR7,CDK5R1,COL1A1,CRYBG1,CXCL10,DNMT1,E2F1,EIF2AK2,F3,GMNN,HAS1,HDC,HMOX1,IFIT2,IGF2BP3,IGFBP7,IL18,KITLG,LIG1,MAOB,MAP3K20,MAPT,MEF2C,MNS1,MSH5,MYH11,MYRF,Nppb,OASL,ORC1,PECAM1,PTH1R,RAD54L,RETSAT,SHANK2,SYNPO,TLR3,TNFRSF11A,TNFRSF9,TOP2A,UBE2L6,USP18	47 (4)	3
GLPG0187	chemical drug		5.5e-07	0.0265	ACTA2,BRCA2,CCDC82,CCL5,CD36,CDH1,CDK5R1,COL1A1,CRYBG1,CXCL10,CYP11A1,CYP24A1,DNMT1,DUSP1,EIF2AK2,FANCA,FANCD2,FANCG,GMNN,HDC,HMOX1,IFIT2,IGF2BP3,IGFBP7,ITGB2,LIG1,MAOB,MAP3K20,MMP9,MNS1,MSH5,MYRF,NCF1,Nppb,OASL,ORC1,PCNA,PTK2B,RAD51,RAD51C,RAD54L,SHANK2,SMAD3,SNAI2,SOX5,TLR3,TNFRSF9,UBE2L6,USP18	49 (13)	10
imipramine blue	chemical drug		8.44e-07	0.0003	CDK2,CENPK,CYP4B1,E2F2,EXO1,FOXQ1,GSTO2,PCNA,PLK4,SKP2	10 (1)	1
bosutinib	chemical drug		9.36e-07	0.0245	ABCA9,ACTA2,BLM,C5,CCL5,CCR7,CD36,CDCP1,CEBPE,COL1A1,DHFR,DUSP1,E2F1,F3,GAS2,HAS1,HK3,HMOX1,IL18,IL1RAP,IL21R,ITGB2,KLF1,MMP9,NLRC4,Nppb,PCNA,PLAU,PLCG2,PTH1R,PTK2B,RETSAT,SKP2,SNAI2,SYNPO,TEK,TNFRSF11A,UNG	38 (14)	14
NCX-4040	chemical drug		1.1e-06	0.0262	AATK,ABCD2,ACOT11,ACY3,ADAMTS4,ALOX5,BOK,BTG2,CCL5,CCN5,CCP110,CD82,CDC25B,CDC45,CDC6,CDH1,Cdkn1c,CP,EVI2A,F3,FA2H,FBP1,FGFR2,FGFR4,FSCN1,GADD45B,GCLM,GSN,HAS1,HHIP,IL1RAP,INSC,KCNN4,KNDC1,LAMC2,LIFR,MCM4,MMP9,MYRF,NDRG2,NINJ2,PCNA,PDLIM1,PIM3,PLAT,PLAU,PLEKHG3,PTPDC1,RAD51,SHANK2,SKP2,SORL1,SRD5A1,SYTL2,TFDP1,TLR2,TNFAIP3,TRAF1,TRPM8,TXNDC16	60 (7)	7
repotrectinib	chemical drug		1.89e-06	0.0042	ABCA9,ACTA2,CDC6,CDCA5,CDH1,COL1A1,CXCL10,DDX11,DUSP1,E2F1,F3,HAS1,MCM5,MMP9,Nppb,PCNA,PLAU,PTH1R,PTK2B,RETSAT,SKP2,SYN1,SYNPO,TNFRSF11A,TNFRSF8	25 (7)	6
chiauranib	chemical drug		7.69e-06	0.0016	ACTA2,ANK1,BLM,CD82,COL1A1,CYP4F3,DNMT1,KITLG,MCM3,RFC3,SNAI2	11 (5)	4
pirfenidone	chemical drug		1.12e-05	0.0382	ACTA2,CCDC82,CCL5,CCN2,CDH1,CDK5R1,COL1A1,CRYBG1,DNMT1,DUSP1,E2F1,EIF2AK2,GMNN,HDC,HMOX1,IFIT2,IGF2BP3,IGFBP7,LIG1,MAOB,MAP3K20,MMP9,MNS1,MSH5,MYRF,OASL,ORC1,PLAU,RAD54L,SHANK2,SMAD3,SNAI2,TLR3,TNFRSF9,UBE2L6,USP18	36 (3)	3
acetovanillone	chemical drug		1.81e-05	0.0034	CACNA1G,CXCL10,DUSP1,F3,HMOX1,MMP9,NCF1,OLR1,OSGIN1,RYR2	10 (1)	1
trans-hydroxytamoxifen	chemical drug		3.49e-05	0.0126	ARNT2,BIK,BLNK,CALCR,CCN5,COL1A1,DUSP1,GREB1,INPP5J,KRT7,LHFPL2,LOXL2,MAPT,MMD,PLAU,PTPRM,RAP1GAP,RFC4,SMAD3,SRD5A1,TOP2A	21 (1)	1
cerivastatin	chemical drug		0.000112	0.0124	CCN2,CD36,COL1A1,F3,HMOX1,ITGB2,MMP9,PCSK9,PLAT,PLAU	10 (1)	1
allopurinol	chemical drug		0.000316	0.0338	ABCC2,CDCP1,CP,CXCL10,F3,GPNMB,HMOX1,LAMC2,LXN,MCM3,PLA1A,SLC9A3,UPP1	13 (1)	1
triclosan	chemical drug		0.000318	0.0029	ACTA2,COL1A1,HMOX1,NCF1,PLAU	5 (1)	1
eprosartan	chemical drug		0.000451	0.01	ABCC2,ACE2,COL1A1,CP,DUSP1,Nppb,OLR1	7 (2)	2
semaxinib	chemical drug		0.000891	0.0166	F3,HMOX1,PCNA,PECAM1,PTGIS,VWF	6 (1)	1
felodipine	chemical drug		0.0011	0.0214	CACNA1G,CACNA1I,CDH1,DUSP1,HMOX1,OLR1,RYR2	7 (5)	4
indinavir	chemical drug		0.00132	0.0093	CD36,CEBPE,KITLG,MMP9	4 (1)	1
tetomilast	chemical drug		0.00132	0.0122	CDH1,DUSP1,ITGB2,PLAT	4 (4)	3
arofylline	chemical drug		0.00132	0.0122	CDH1,DUSP1,ITGB2,PLAT	4 (4)	3
L 869298	chemical drug		0.00132	0.0122	CDH1,DUSP1,ITGB2,PLAT	4 (4)	3
ramipril	chemical drug		0.00133	0.0175	ACE2,CCN2,COL1A1,COL4A2,LAMA1,MMP9	6 (1)	1
CTS-1027	chemical drug		0.00188	0.0099	ACTA2,COL1A1	2 (1)	1
Yi-Gan San	chemical drug		0.00188	0.0051	CHAT,DNM1	2 (1)	1
L-826,141	chemical drug		0.00249	0.0265	CDH1,DUSP1,ITGB2,PLAT	4 (4)	3
trimetrexate	chemical drug		0.00328	0.0492	CDH1,DHFR,HMOX1,OLR1	4 (3)	2
oxytetracycline	chemical drug		0.00423	0.031	BMP6,CDH1,F3,PCNA	4 (2)	2
fomepizole	chemical drug		0.00549	0.0442	CCL5,HMOX1	2 (1)	1
etodolac	chemical drug		0.00549	0.0394	CD36,CDH1	2 (1)	1
6-mercaptopurine	chemical drug		0.00778	0.0491	CCR7,CXCL10,PCNA	3 (1)	1
carvedilol	chemical drug		0.00812	0.0316	ACTA2,COL1A1,F3,HMOX1	4 (1)	1
enoximone	chemical drug		0.00812	0.0486	CDH1,DUSP1,ITGB2,PLAT	4 (5)	4
palbociclib	chemical drug		0.0104	0.0373	CDC6,CDT1,E2F1	3 (1)	1
GR-MD-02	chemical drug		0.0107	0.0243	ACTA2,CD36	2 (1)	1
p38 MAP kinase inhibitor	chemical drug		0.0107	0.0189	COL1A1,MMP9	2 (1)	1
ticrynafen	chemical drug		0.0107	0.0404	GCLM,HMOX1	2 (1)	1
quinethazone	chemical drug		0.0168	0.0412	CA4,SCNN1B,TRPM6	3 (4)	3
tranexamic acid	chemical drug		0.0173	0.022	F3,PLAU	2 (1)	1
dexamethasone/tobramycin	chemical drug		0.0434	0.0462	TLR2	1 (1)	1
HDAC class I inhibitors	chemical drug		0.0434	0.0443	SNAI2	1 (1)	1
pralnacasan	chemical drug		0.0849	0.0447	IL18	1 (1)	1
alitretinoin	chemical drug	Activated	8.41e-16	0.003	AASS,ABCA9,ABCB9,ABCD2,ABLIM1,ACTA2,ACY3,ADAMTS3,ADAMTS4,ALDH1A3,ALOX5,ALPL,ANGPTL4,ANK1,ARNT2,ATAD2,BARD1,BCO2,BLNK,BRIP1,BTG2,C3AR1,CALHM6,CASP2,CCDC82,CCR4,CD36,CD82,CDC45,CDC6,CDK2,CDK5R1,Cdkn1c,CDT1,CEBPE,CEL,CELSR1,CENPH,CENPN,CENPU,CHAF1A,CHAF1B,CHAT,CLIC5,CLSPN,CNKSR1,COBL,COL1A1,COLEC12,CP,CRYBG1,CSF1R,CSRNP1,CXCL10,CYP11A1,CYP24A1,CYP4F3,DCHS1,DCTPP1,DDIAS,DES,DHRS3,DHRS9,DLL4,DNAAF2,DT…	181 (31)	31
mocetinostat	chemical drug	Activated	2.21e-14	0.0234	ABCC2,ABCD2,ACOT11,ACSF2,ADAMTS3,ANK1,ARNTL2,ARRB1,ASF1B,ATAD2,ATP8B3,BCL6B,BIK,BLM,BMP6,BOK,BRCA2,BSN,BTG2,C3AR1,C5,CACNA1G,CASP2,CCKAR,CCL5,CCN5,CCR4,CD207,CD28,CD82,CDC45,CDCA5,CDCP1,CDH1,CDHR2,CDK2,CDT1,CELSR1,CENPK,CENPU,CHAF1B,CHRNG,CHST12,CHTF18,CIT,COL1A1,COL4A2,COTL1,CP,CRACR2B,CSRP2,CSRP3,CXCL10,CXCR3,CYP24A1,CYP4B1,CYP4F3,DCTPP1,DDIAS,DLL4,DNM1,DPEP1,DPYSL2,DSN1,E2F7,E2F8,EBI3,FBN1,FBX…	226 (22)	22
OKI-179	chemical drug	Activated	3.42e-14	0.0291	ABCB9,ABCC2,ACE2,ACOT11,ACSF2,ALOX5,ANK1,ANXA8/ANXA8L1,ARNTL2,ARRB1,ASF1B,ATAD2,ATP8B3,BCL6B,BIK,BLM,BOK,BRCA2,BRIP1,BTG2,CACNA1G,CALHM6,CCBE1,CCKAR,CCL5,CD82,CDC45,CDC7,CDCA5,CDCP1,CDH1,CDK2,CDK5R1,CDT1,CELSR1,CENPK,CENPU,CHAF1B,CHRNG,CHST12,CHTF18,CIT,CLIC5,COL1A1,COL4A2,COL6A3,CP,CRACR2B,CSF1R,CSRP3,Cxcl3,CXCR3,CYP11A1,CYP24A1,CYP4B1,CYP4F3,DCTPP1,DDIAS,DES,DLL4,DNM1,DNMT1,DPEP1,DSN1,E2F7,E2F8…	207 (22)	21
cephaloridine	chemical drug	Activated	6.96e-13	0.0001	ABCC2,ANGPTL4,CCN2,CDC45,CDC6,CDT1,CHAF1B,CXCL10,DSCC1,E2F1,E2F8,EXO1,GPNMB,HMOX1,KNTC1,MCM3,MCM5,MCM6,PCLAF,POLA2,POLE,RND1,RYR2,TONSL,ZNF367	25 (1)	1
bupropion	chemical drug	Activated	5.57e-12	0.0115	Abca8a,ABCA9,ALDH1A3,ALOX5,ANGPTL4,ARNTL2,ATR,BARD1,BLM,BRCA2,BRIP1,BSN,C11orf86,C3AR1,C5,CALHM6,CCR4,CCR7,CD244,CDCA5,CDK2,CDK5R1,Cdkn1c,CELF2,CELSR1,CENPK,CLIC5,COL23A1,COL4A2,CP,CSRNP1,CXCR3,DDX11,DHFR,DHRS3,DUSP14,E2F7,EBI3,EGF,EIF2AK2,EME1,ERCC6L,FADS1,FANCI,FBN1,FGFR2,FGFR4,FSCN1,GGT1,GPNMB,GPR19,GREB1,GRHL2,HERC6,HSD17B7,IFIT2,IGF2BP3,IL18,IL33,INAVA,ITGA6,ITGB2,KDELR3,KITLG,KLF1,KRT80,LAM…	141 (37)	31
SEL120	chemical drug	Activated	3.92e-10	0.0461	ABCB9,ALDH1A3,ALPL,ANGPTL4,ARNTL2,BTG2,C5,CBX7,CCL5,CCN2,CD36,CDC45,CDC6,CDC7,CDK2,Cdkn1c,CLSTN3,COL1A1,CSF1R,CXCR3,DES,DLL4,DNMT1,DUSP1,E2F1,E2F2,E2F7,F3,FBXO5,FEN1,FGFR2,FHDC1,FSCN1,GMNN,GRAMD4,HHIP,HMOX1,IL17F,IL33,ITGB2,KITLG,LOC100911216/Pcsk1,LRP2,LTF,MCM10,MCM2,MCM3,MCM4,MCM5,MCM6,MCM7,mir-25,MYH11,MYH2,NCF1,Nes,NFKBID,NRP2,ORC1,OSGIN1,PCNA,PCSK9,PECAM1,POLA2,POLD1,Prim1,PRKAR2B,PTAFR,RAD5…	92 (12)	11
BCD-115	chemical drug	Activated	3.92e-10	0.0461	ABCB9,ALDH1A3,ALPL,ANGPTL4,ARNTL2,BTG2,C5,CBX7,CCL5,CCN2,CD36,CDC45,CDC6,CDC7,CDK2,Cdkn1c,CLSTN3,COL1A1,CSF1R,CXCR3,DES,DLL4,DNMT1,DUSP1,E2F1,E2F2,E2F7,F3,FBXO5,FEN1,FGFR2,FHDC1,FSCN1,GMNN,GRAMD4,HHIP,HMOX1,IL17F,IL33,ITGB2,KITLG,LOC100911216/Pcsk1,LRP2,LTF,MCM10,MCM2,MCM3,MCM4,MCM5,MCM6,MCM7,mir-25,MYH11,MYH2,NCF1,Nes,NFKBID,NRP2,ORC1,OSGIN1,PCNA,PCSK9,PECAM1,POLA2,POLD1,Prim1,PRKAR2B,PTAFR,RAD5…	92 (12)	11
neomycin	chemical drug	Activated	2.17e-09	0.0093	ABCC2,ACTA2,BTG2,CCDC82,CCL5,CCN2,CCR4,CD36,CD82,CDC45,CDC6,CDK2,CDK5R1,CDT1,CENPH,CHAF1A,CHAF1B,COL4A2,CRYBG1,CXCL10,CYP24A1,DCTPP1,DLL4,DNMT1,DUSP1,EIF2AK2,F3,FEN1,GADD45B,GMNN,HDC,IFIT2,IGF2BP3,IGFBP7,IL17F,IL18,IL33,ITGB2,ITGB7,LIG1,MAD2L1,MAOB,MAP3K20,MNS1,MSH5,MYRF,NLRP3,NRP2,OASL,ORC1,PCNA,PLCG2,PRKCQ,PTAFR,RAD51,RAD51AP1,RAD54L,RGCC,RRM2,SHANK2,SMAD3,SNAI2,SYN1,TK1,TLR3,TNFRSF11A,TNFRSF9,…	71 (9)	9
cirazoline	chemical drug	Activated	4.95e-09	0.0143	ANK1,CCDC82,CCN2,CCR7,CD36,CD82,CDH1,CDK5R1,CHAT,COL1A1,CRYBG1,CXCL10,CYP24A1,CYP4F3,DES,DLL4,DNMT1,DUSP1,EIF2AK2,F3,GCLM,GMNN,HDC,HMOX1,IFIT2,IGF2BP3,IGFBP7,IL17F,IL33,ITGA6,ITGB2,KDELR3,LIG1,MAOB,MAP3K20,MEF2C,MMP9,MNS1,MSH2,MSH5,MYH11,MYH2,MYH3,MYRF,Nes,OASL,ORC1,PCNA,PLAU,PLB1,PRKAR2B,RAB7B,RAD51,RAD54L,RYR1,SHANK2,SMAD3,TLR2,TLR3,TNFAIP3,TNFRSF11A,TNFRSF9,TNNI1,UBE2L6,USP18	65 (5)	4
terbutaline	chemical drug	Activated	1.27e-08	0.0053	Abca8a,ACP5,ACTA2,ADAMTS4,ANGPTL4,BOK,BRCA2,BTG2,CCL5,CCR7,CDC7,CDH1,COL1A1,CSRNP1,CXCL10,DUSP1,DUSP14,E2F1,EBI3,FGFR2,GADD45B,GCLM,GPNMB,GPR19,HSD17B7,IL18,KDELR3,KITLG,LAYN,LPIN1,MAOB,MAPT,MCM5,MCM6,MEF2C,MMP9,MNS1,MYH11,NEURL1B,NFKBID,Nppb,Nrgn,NRP2,OASL,PCNA,PDE3B,PECAM1,PLAT,PLAU,RAD51,RAD54L,RASGRF1,RELT,SCNN1B,SLC17A6,SLC18A2,SLCO4A1,SRD5A1,TEK,TOP2A,TRAF1,TSHR,WDR90,YPEL1,YPEL4	65 (5)	5
seocalcitol	chemical drug	Activated	3.19e-08	0.0242	ACE,ACP5,ACTA2,ADGRG6,ANK1,BARD1,CCL5,CCR7,CD36,CD82,CDC45,CDC6,CDH1,CDK2,CDK5R1,CDT1,CENPH,CHAF1A,CHAF1B,CHAT,COL1A1,COL4A2,CYP24A1,CYP4F3,DCTPP1,DES,E2F1,EIF2AK2,FEN1,HAS1,IL17F,IL18,ITGB2,ITGB7,KDELR3,MAD2L1,MSH2,MYH11,MYH2,Nes,PCNA,PECAM1,RAD51AP1,RBL1,RGCC,RYR1,SKP2,SLC34A1,SMAD3,SNAI2,STAT4,TK1,TLR2,TNFAIP3,TNNI1	55 (6)	6
fenoterol	chemical drug	Activated	8.09e-08	0.0168	Abca8a,ABCA9,CCDC82,CCL5,CCN2,CDH1,CDK5R1,COL1A1,CRYBG1,CSRNP1,CXCL10,DNMT1,DUSP1,DUSP14,E2F1,EBI3,EIF2AK2,F3,FGFR2,GADD45B,GMNN,GPNMB,GPR19,HAS1,HDC,HMOX1,IFIT2,IGF2BP3,IGFBP7,KDELR3,LAYN,LIG1,MAOB,MAP3K20,MCM5,MCM6,MMP9,MNS1,MSH5,MYRF,NEURL1B,NFKBID,Nrgn,NRP2,OASL,ORC1,PCNA,PDE3B,PLAT,PLAU,PTH1R,RAD54L,RASGRF1,RELT,RETSAT,SHANK2,SLC17A6,SLC18A2,SRD5A1,SYNPO,TLR3,TNFRSF11A,TNFRSF9,TSHR,UBE2L6,US…	69 (5)	4
nandrolone	chemical drug	Activated	1.25e-07	0.0397	ACTA2,ALPL,ARRB1,CCL5,CCN2,CCR7,CD82,CDC25B,CDC6,CDCA5,Cdkn1c,CDT1,CHRNG,CHTF18,CIT,COL1A1,CSRP3,CXCL10,CYP11A1,DCTPP1,DES,DLL4,DUSP1,ECE1,F3,FEN1,GADD45B,GSN,GSTM1,HMOX1,ITGA6,KIF15,KNTC1,MAD2L1,MAP4K1,MAPT,MCM2,MCM4,MEF2C,MMP9,MYOM1,Nes,PBK,PCNA,PKMYT1,PLAT,PLAU,PRKCZ,RAD51,SKP2,SMAD3,SNAI2,SRD5A1,SSTR3,STARD10,SYN1,TK1,TRAF1,TUBB4A,ZWINT	60 (7)	7
estrogen	chemical drug	Activated	2.23e-07	0.0036	BARD1,CCKAR,CHAT,COL4A2,DHFR,DNMT1,DUSP1,E2F1,EGF,F7,FEN1,GREB1,LIG1,LTF,MCM3,MCM4,MCM5,MCM7,PCNA,PLAT,POLD1,POLE,PTAFR,RFC3,RRM2,SKP2,SSTR3,TOP2A,UHRF1,UNG	30 (1)	1
hydroxyurea	chemical drug	Activated	2.06e-06	0.0005	CDC45,CDC6,CDC7,E2F2,GMNN,LIG1,MCM2,MCM5,POLA2,RAD51,RRM2,TK1,UHRF1	13 (1)	1
mibolerone	chemical drug	Activated	2.31e-06	0.026	BMP6,CCL5,CDC25B,CDCA5,CDH1,Cdkn1c,CDT1,CHRNG,CHTF18,CIT,COL1A1,COL6A3,CSRP3,CYP11A1,DCTPP1,DES,DHRS3,F3,FEN1,FGFR2,GMNN,GPNMB,GSN,GSTM1,ITGA6,KIF15,KNTC1,MAD2L1,MCM2,MCM4,MEF2C,MYOM1,PBK,PCNA,PKMYT1,PLAT,SKP2,SMAD3,SRD5A1,STARD10,TK1,TOP2A,USP18,ZWINT	44 (2)	2
nandrolone decanoate	chemical drug	Activated	7.15e-06	0.0344	ABCC2,AOX1,CCL5,CD36,CDC25B,CDCA5,CDH1,Cdkn1c,CDT1,CHRNG,CHTF18,CIT,CSRP3,CYP11A1,DCTPP1,DES,FEN1,FGFR2,GSN,GSTM1,HMOX1,ITGA6,KIF15,KNTC1,LPIN1,MAD2L1,MCM2,MCM4,MEF2C,MYOM1,PBK,PKMYT1,PLAT,SKP2,SMAD3,SRD5A1,STARD10,ZWINT	38 (3)	2
cinacalcet	chemical drug	Activated	1.45e-05	0.0097	ABCC2,ACE,CCN2,CDC45,CDH1,CDT1,CENPH,CHAF1A,CHAF1B,COL4A2,CXCL10,DCTPP1,F3,FEN1,ITGB7,MAD2L1,RAD51AP1,RGCC,TK1,TLR2	20 (3)	2
testosterone enanthate	chemical drug	Activated	1.85e-05	0.035	CCL5,CDC25B,CDCA5,CDH1,Cdkn1c,CDT1,CHRNG,CHTF18,CIT,CSRP3,CYP11A1,DCTPP1,DES,DUSP1,FEN1,FGFR2,GSN,GSTM1,ITGA6,KIF15,KNTC1,MAD2L1,MCM2,MCM4,MEF2C,MYOM1,PBK,PKMYT1,PLAT,SKP2,SMAD3,SRD5A1,STARD10,ZWINT	34 (3)	2
pargyline	chemical drug	Activated	2.92e-05	0.0439	CCL5,CDC25B,CDCA5,CDH1,Cdkn1c,CDT1,CHRNG,CHTF18,CIT,CSRP3,CYP11A1,DCTPP1,DES,FEN1,FGFR2,GSN,GSTM1,ITGA6,KIF15,KNTC1,MAD2L1,MCM2,MCM4,MEF2C,MYOM1,PBK,PKMYT1,PLAT,SKP2,SLC18A2,SMAD3,SRD5A1,STARD10,ZWINT	34 (3)	2
mocetinostat	chemical drug	Activated	6.15e-05	0.044	CCL5,CDH1,CDK2,CDT1,COL1A1,CXCL10,HMOX1,JUP,LAT,LIG1,MCM10,MCM3,MCM5,MCM7,MEF2C,MMP9,Nes,PLAU,PTPN6,RAD54L,SCN2A	21 (3)	3
carboplatin	chemical drug	Activated	0.000419	0.0162	ABCC2,CDCP1,CP,GPNMB,LAMC2,LXN,MCM3,PLA1A,UPP1	9 (1)	1
phenylbutazone	chemical drug	Activated	0.00107	0.0361	ABCC2,CDCP1,CP,GPNMB,LAMC2,LXN,MCM3,PLA1A,UPP1	9 (1)	1
lestaurtinib	chemical drug	Inhibited	1.95e-18	0.0004	ABCB9,ABCD2,ACE,ACOT11,ACTA2,ADAM8,ADGRG6,ALDH1A3,ALOX5,ALPK2,ANK1,ANXA8/ANXA8L1,ARNTL2,ARRB1,ATP8A2,ATR,BARD1,BLM,BLNK,BRCA2,BSN,BTG2,C2orf50,C3AR1,C5,CCDC82,CCKAR,CCL5,CCR4,CD207,CD28,CD36,CDC25B,CDC45,CDCA5,CDCP1,CDH1,CDK5R1,CEBPE,CEL,CENPH,CHAF1A,CHAF1B,CHAT,CHST2,CHTF18,COL4A2,COL6A3,CPNE5,CRYAA/CRYAA2,CRYBG1,CSRP2,CSRP3,CXCL10,CXXC5,CYP11A1,CYP24A1,CYP4F3,DES,DHRS3,DHRS9,DLL4,DNAAF2,DNMT1,D…	229 (63)	61
PD 153035	chemical drug	Inhibited	1.08e-17	0.0004	ACP5,ACSBG1,ADGRG6,ALDH1A3,ALPL,ANK1,ARNTL2,ARRB1,BTG2,C5,CALCR,CALHM6,CCDC82,CCKAR,CCN5,CD82,CDC25B,CDC45,CDC6,CDC7,CDCA5,CDCP1,CDK5R1,Cdkn1c,CDT1,CHAT,CHST2,CLIC5,COL1A1,COL6A3,CRYAA/CRYAA2,CRYBG1,CSF1R,CXCR3,CYP11A1,CYP4B1,CYP4F3,DES,DHFR,DLL4,DNMT1,E2F1,E2F2,E2F7,E2F8,ECE1,EGF,EIF2AK2,F2RL2,FBN1,FEN1,FSCN1,GADD45B,GFPT2,GINS1,GINS3,GINS4,GJB3,HAS1,HDAC9,HDC,HERC6,IFIT2,IGF2BP3,IGFBP7,IL18,IL2…	166 (21)	21
cerulenin	chemical drug	Inhibited	1.86e-17	0.0001	ACTA2,ANGPTL4,BTG2,CCL5,CCN5,CD36,CDC25B,CDC45,CDC6,CDC7,CDCA5,CDCP1,CHST2,COL1A1,COL6A3,CSF1R,CXCL10,DHFR,E2F1,E2F2,E2F7,E2F8,EIF2AK2,FEN1,FSCN1,GINS1,GINS3,GINS4,ITGA6,JUP,KRT7,LAMC2,LIG1,LPCAT1,LTBP2,MCM10,MCM2,MCM3,MCM4,MCM5,MCM6,MCM7,MCM8,MMP9,NFIB,ORC1,ORC6,PCNA,PLAT,PLAU,POLA2,POLD1,POLE,POLK,POLQ,PRKAR2B,RFC2,RFC3,RFC4,RRM2,SCN2A,SHMT1,SKP2,SNAI2,SPDEF,SPINT2,TBXA2R,TK1,TNFAIP3,TOP2A,TUBB…	73 (5)	5
isoflurophate	chemical drug	Inhibited	2.28e-16	0.0026	Abca8a,ABCC2,ACE,ACE2,ACKR4,ACOT11,ACP5,ACSF2,ACTA2,ADGRG6,ALDH1A3,ALOX5,ALPK2,ANXA8/ANXA8L1,ARNTL2,BCL6B,BIK,BLNK,BOK,BRCA2,BSN,BTG2,C3AR1,C5,CACNA1G,CALCR,CALHM6,CASP2,CCDC82,CCKAR,CCN2,CCN5,CDC25B,CDC45,CDC7,CDCA5,CDH1,Cdkn1c,CDT1,CEBPE,CELF2,CHAT,CHST12,CLIC5,COL1A1,COL4A2,COLEC12,CRACR2B,CRYAA/CRYAA2,CRYBG1,CXCL10,CXCR3,CXXC5,CYP11A1,CYP4B1,CYP4F3,DDIAS,DDX11,DHFR,DHRS3,DNM1,DNMT1,DPEP1,DSN1…	228 (62)	57
PLX7486	chemical drug	Inhibited	2.44e-15	0.0072	AASS,Abca8a,ABCA9,ABCC2,ACE,ACOT11,ACSBG1,ACSF2,ACY3,ADGRG6,ALOX5,ANGPTL4,ANK1,ARRB1,BCL6B,BIK,BLNK,BMP6,BOK,BRCA2,C5,CACNA1G,CALCR,CALHM6,CCDC82,CCKAR,CD82,CDC6,CDC7,CDCA5,CDCP1,CDH1,Cdkn1c,CDT1,CELSR1,CHAT,CHST12,CLIC5,CP,CRACR2B,CRYBG1,CSRNP1,CSRP2,CXCR3,CXXC5,CYP24A1,CYP4B1,CYP4F3,DDIAS,DDX11,DES,DHFR,DLL4,DNM1,DPEP1,DSCC1,DSN1,DUSP14,E2F1,EBI3,ECE1,EGF,F2RL2,FEN1,FHDC1,FSCN1,GDPD5,GFPT2,GJB3…	214 (36)	35
galunisertib	chemical drug	Inhibited	3.45e-15	0.005	AASS,ABCC2,ACTA2,ACY3,ADAM8,ADAMTS3,ADAMTS4,ALDH1A3,ALOX5,ALPL,ANGPTL4,ANXA8/ANXA8L1,ARNTL2,ARRB1,BARD1,BRIP1,C3AR1,C5,CALHM6,CCKAR,CCN2,CCN5,CCR4,CCR7,CD207,CD28,CDC25B,CDC6,CDC7,CDCA5,CDH1,CDHR2,CDK5R1,Cdkn1c,CDT1,CELF2,CHRNG,CHTF18,CIT,CLIC5,COL1A1,COL4A2,COTL1,CSRP2,CSRP3,DCHS1,DCTPP1,DES,DHFR,DLL4,DPYSL2,DUSP1,E2F1,E2F2,E2F7,EGF,EME1,ENDOU,F3,FBN1,FEN1,FGFR4,FHDC1,FNDC3B,FSCN1,GADD45B,GCLM,G…	175 (21)	20
bepridil	chemical drug	Inhibited	3.47e-15	0.01	AASS,ABCA9,ABCB9,ABCC2,ACOT11,ACP5,ACSF2,ACY3,ADAM8,ADGRG6,ALOX5,ALPL,ANGPTL4,ANK1,ANXA8/ANXA8L1,ARRB1,BARD1,BCL6B,BMP6,BOK,BRCA2,C3AR1,C5,CACNA1G,CACNA1I,CALCR,CALHM6,CASP2,CCDC82,CCKAR,CCN2,CCR4,CD36,CD53,CD82,CDC6,CDC7,CDCP1,CDK5R1,CDT1,CEL,CELF2,CELSR1,CHAT,CHST12,CLIC5,COL1A1,COL6A3,COTL1,CP,CRACR2B,CRYBG1,CYP24A1,CYP4F3,DDIAS,DDX11,DES,DHFR,DNAAF2,DNM1,DPEP1,DSN1,DUSP1,E2F2,E2F7,E2F8,ECE1,F…	215 (44)	37
lenalidomide	chemical drug	Inhibited	4.08e-15	0.0159	AATK,ABCA9,ABCD2,ABTB2,ACE,ACOT11,ACP5,ACSF2,ADAM8,ADAMTS4,ADGRG6,ALOX5,ANGPTL4,ANK1,ANKRD55,ANXA8/ANXA8L1,AOX1,ARRB1,BCL6B,BIK,BLNK,BMP6,BMPER,BOK,BRCA2,BTG2,C3AR1,C5,CALCR,CALHM5,CCDC15,CCL5,CCN5,CCR4,CCR7,CD207,CD28,CD82,CDC25B,CDC6,CDC7,CDK5R1,CDT1,CELSR1,CEP72,CHRNG,CHST12,CHST2,CNKSR2,COL1A1,COL4A2,COL4A3,CP,CRACR2B,CSF1R,Cxcl3,CXCR3,CYP11A1,CYP24A1,DCHS1,DDIAS,DHFR,DHRS3,DLL4,DPEP1,DSN1,DT…	216 (9)	9
gallium nitrate	chemical drug	Inhibited	4.38e-15	0.0145	AASS,ABCA9,ABCB9,ABCC2,ABCD2,ABLIM1,ACE,ACE2,ACKR4,ACOT11,ACSBG1,ACTA2,ACY3,ADAMTS3,ADAMTS4,ADGRG6,ALPK2,ALPL,ANGPTL4,ANK1,ARNTL2,ATAD2,ATR,BARD1,BLM,BLNK,BMP6,BMPER,BRIP1,BSN,BTG2,C5,CACNA1G,CALCR,CCDC82,CCKAR,CCL5,CCN2,CCP110,CCR4,CCR7,CD28,CD53,CD82,CDC25B,CDC45,CDCP1,Cdkn1c,CEBPE,CEL,CELF2,CELSR1,CENPK,CENPN,CENPU,CEP250,CGAS,CHAT,CHRNG,CIT,CLIC5,COBL,COL1A1,COL6A3,CPN1,CPXM1,CRYAA/CRYAA2,CRY…	295 (82)	82
astemizole	chemical drug	Inhibited	6.16e-15	0.011	Abca8a,ABCA9,ABCB9,ABCC2,ABLIM1,ACKR4,ACOT11,ACP5,ADAMTS4,ADHFE1,ALOX5,ALPK2,ALPL,ANK1,ARHGEF15,ARHGEF39,ARNT2,ATAD2,BARD1,BIK,BLNK,BOK,BRIP1,C3AR1,C5,CACNA1G,CALCR,CAMKK1,CAPN12,CCDC82,CCKAR,CCL5,CD28,CD82,CDC25B,CDC45,CDC6,CDCA5,CDH1,CDK5R1,Cdkn1c,CDT1,CELF2,CELSR1,CENPH,CENPK,CHAF1A,CHAF1B,CHAT,CHRNG,CHTF18,CLIC5,CLSPN,COLEC12,CP,CPXM1,CRYAA/CRYAA2,CRYBG1,CSF1R,CSRNP1,Cxcl3,CXXC5,CYP24A1,CYP4B…	235 (45)	42
glesatinib	chemical drug	Inhibited	1.09e-14	0.0035	ABCA9,ABCB9,ACE,ACKR4,ACTA2,ALPL,ANGPTL4,ANK1,ARNTL2,ARRB1,BRCA2,C3AR1,C5,CACNA1G,CALHM6,CASP2,CCDC15,CCDC82,CCR4,CD82,CDC45,CDC6,CDC7,CDCP1,CDH1,Cdkn1c,CELF2,CELSR1,CHAT,CLIC5,COL1A1,COL4A2,CRYAA/CRYAA2,CRYBG1,CSF1R,CXCR3,CYP24A1,CYP4F3,DDX11,DES,DNMT1,DPYSL2,E2F2,ECE1,EGF,EVPL,F2RL2,F3,FANCG,FBN1,FEN1,FGFR2,FSCN1,GCLM,GDF5,GJB3,GPNMB,GRB10,GRHL3,GRM1,GSN,HDC,HERC6,HHIP,HMOX1,HUNK,IGF2BP3,IGFBP7…	160 (48)	45
thalidomide	chemical drug	Inhibited	1.46e-14	0.0106	AATK,ABCC2,ABCD2,ABTB2,ACE2,ADAM8,ADAMTS4,ADGRG6,ALDH1A3,ALOX5,ALPL,ANGPTL4,ANK1,ANKRD55,ARNTL2,ARRB1,B4GALNT4,BIK,BLNK,BMP6,BRCA2,BRIP1,BTG2,C5,CA4,CALCR,CALHM6,CASP2,CCDC15,CCDC82,CCKAR,CCN5,CCR4,CD207,CD28,CD36,CDC25B,CDK5R1,CHAT,CHRNG,CHST2,CLIC5,COL1A1,COL4A2,COL4A3,COL6A3,CP,CRYBG1,CSF1R,Cxcl3,CXCR3,CYP4F3,DCHS1,DDIAS,DES,DHRS3,DNMT1,DUSP14,E2F7,EBI3,ECE1,EGF,FADS1,FANCD2,FGFR4,FOXQ1,GADD45…	180 (21)	21
tioconazole	chemical drug	Inhibited	3.05e-14	0.0105	ABCC2,ACOT11,ACP5,ADGRG6,AFF3,ALDH1A3,ALOX5,ALPL,ANGPTL4,ANK1,ARNTL2,ARRB1,BIK,BLNK,BRIP1,BTG2,C11orf86,C3AR1,C5,CALHM6,CASP2,CCKAR,CCR7,CD82,CDC25B,CDCA5,CDK5R1,Cdkn1c,CDT1,CENPK,CGAS,CHRNG,CHTF18,CIT,CLIC5,COL4A2,CP,CSRP3,Cxcl3,CYP11A1,CYP24A1,CYP4F3,DCTPP1,DES,DHFR,DHRS3,DLL4,DNMT1,DUSP1,E2F1,E2F7,EGF,EIF2AK2,FADS1,FANCI,FEN1,FGFR4,GCLM,GFPT2,GREB1,GRM1,GSN,GSTM1,HAS1,HCRTR1,HDAC9,HERC6,HMOX1,…	162 (41)	35
escitalopram	chemical drug	Inhibited	3.39e-14	0.0108	ABCC2,ACE,ACOT11,ACP5,ADGRG6,AFF3,ALDH1A3,ALOX5,ALPL,ANGPTL4,ANK1,ARNTL2,ARRB1,BLNK,BRIP1,BSN,BTG2,C11orf86,C3AR1,C5,CALHM6,CASP2,CCKAR,CCL5,CCR7,CD82,CDC25B,CDC6,CDCA5,CDK5R1,Cdkn1c,CDT1,CENPK,CGAS,CHAT,CHRNG,CHTF18,CIT,CLIC5,COL23A1,COL4A2,CSRP3,Cxcl3,CYP11A1,CYP4F3,DCTPP1,DDX11,DES,DHFR,DHRS3,DLL4,DNMT1,DUSP1,E2F1,E2F7,EGF,EIF2AK2,EME1,FADS1,FANCI,FEN1,FGFR4,GCLM,GFPT2,GREB1,GSN,GSTM1,HAS1,HDA…	161 (38)	34
CEP-37440	chemical drug	Inhibited	3.6e-14	0.012	ABCA9,ABCC2,ACOT11,ACSF2,ACY3,ADGRG6,ALDH1A3,ALOX5,ALPL,ANGPTL4,ANK1,ANXA8/ANXA8L1,ARNTL2,ATR,BCL6B,BIK,BOK,BRCA2,BTG2,C3AR1,C5,CALHM6,CASP2,CCDC82,CCKAR,CCR4,CD82,CDC25B,CDC6,CDC7,CDK5R1,CDT1,CELF2,CELSR1,CHAT,CHST12,CIT,CLIC5,COL4A2,CP,CRACR2B,CRYAA/CRYAA2,CRYBG1,CSF1R,CXCR3,CYP11A1,CYP4F3,DDIAS,DES,DHFR,DLL4,DNM1,DPEP1,DPYSL2,DSN1,E2F2,E2F7,ECE1,EIF2AK2,EXO1,FANCG,FGFR2,FSCN1,GCLM,GDPD5,GFPT2,…	184 (28)	27
sulconazole	chemical drug	Inhibited	3.61e-14	0.0115	ABCC2,ACOT11,ACP5,ADGRG6,AFF3,ALDH1A3,ALOX5,ALPL,ANGPTL4,ANK1,ARNTL2,ARRB1,BIK,BLNK,BRIP1,BTG2,C11orf86,C3AR1,C5,CALHM6,CASP2,CCKAR,CCR7,CD82,CDC25B,CDCA5,CDK5R1,Cdkn1c,CDT1,CENPK,CGAS,CHRNG,CHTF18,CIT,CLIC5,COL4A2,CP,CSRP3,Cxcl3,CYP11A1,CYP24A1,CYP4F3,DCTPP1,DES,DHFR,DHRS3,DLL4,DNMT1,DUSP1,E2F1,E2F7,EGF,EIF2AK2,FADS1,FANCI,FEN1,FGFR4,GCLM,GFPT2,GREB1,GRM1,GSN,GSTM1,HAS1,HCRTR1,HDAC9,HERC6,HMOX1,…	162 (41)	35
candesartan cilexetil	chemical drug	Inhibited	5.85e-14	0.0322	ABCA9,ABCC2,ABCD2,ACE2,ACOT11,ACTA2,ADGRG6,ALDH1A3,ALOX5,ALPK2,ANGPTL4,ANK1,ARNTL2,ATAD2,BIK,BLM,BMPER,BOK,BRCA2,C2orf50,C3AR1,C5,CA4,CACNA1G,CALHM6,CCBE1,CCKAR,CCL5,CCN2,CCN5,CCR4,CD244,CD28,CDC25B,CDC7,CDCA5,CDCP1,CDH1,Cdkn1c,CEL,CELF2,Ces2g,CGAS,CHAT,CHRNG,CHTF18,CIT,CLIC5,CNTNAP2,COL1A1,COL4A2,COL6A3,CP,CRYAA/CRYAA2,CRYBG2,CSRP2,CUX2,CXCL10,Cxcl3,CXCR3,CYP11A1,CYP4F3,DDIAS,DHFR,DHRS3,DNAAF2,D…	233 (58)	53
altiratinib	chemical drug	Inhibited	6.13e-14	0.0236	ABCA9,ACE,ACE2,ACKR4,ADGRG6,ALPL,ANGPTL4,ANK1,AOX1,ARNTL2,ARRB1,BRCA2,C5,CACNA1G,CALHM6,CASP2,CCDC15,CCDC82,CCKAR,CCR4,CD82,CDC45,CDC6,CDC7,CDCA5,CDCP1,CDH1,CDK5R1,Cdkn1c,CDT1,CELSR1,CHAT,CLIC5,COL4A2,CRYBG1,CSF1R,CSRP2,CXCR3,CXXC5,CYP11A1,CYP24A1,CYP4F3,DES,DLL4,DPYSL2,E2F2,ECE1,EGF,EVPL,F2RL2,F3,FANCG,FEN1,FGFR2,FSCN1,GCLM,GFPT2,GJB3,GRB10,GRHL3,GRM1,GSN,HAS1,HDAC9,HDC,HERC6,HHIP,HMOX1,HUNK,IGF…	177 (49)	46
tranylcypromine	chemical drug	Inhibited	7.72e-14	0.019	AASS,ABCC2,ACOT11,ACP5,ACY3,ADGRG6,AFF3,ALDH1A3,ALOX5,ALPK2,ALPL,ANGPTL4,ANK1,ARNTL2,ARRB1,BCL6B,BIK,BLNK,BMP6,BRCA2,BRIP1,C11orf86,C3AR1,C5,CALHM6,CAMKK1,CASP2,CCKAR,CCL5,CCR4,CCR7,CD28,CD82,CDC25B,CDCA5,CDK5R1,Cdkn1c,CDT1,CENPK,CGAS,CHRNG,CHTF18,CIT,CLIC5,COL4A2,CP,CSRP3,CXCL10,CYP24A1,CYP4F3,DCTPP1,DES,DHFR,DHRS3,DLL4,DUSP1,E2F7,ECM2,EGF,EIF2AK2,F2RL2,FADS1,FANCI,FEN1,FGFR4,FHDC1,GCLM,GFPT2,GR…	182 (55)	46
caffeic acid phenethyl ester	chemical drug	Inhibited	1.15e-13	0.0347	ABCC2,ACE,ACKR4,ACOT11,ACP5,ACSBG1,ACSF2,ALDH1A3,ALOX5,ALPK2,ALPL,ANGPTL4,ANK1,ANXA8/ANXA8L1,BCL6B,BIK,BOK,BRCA2,BTG2,CALCR,CASP2,CCDC15,CCKAR,CCR4,CD28,CD82,CDC25B,CDC45,CDC6,CDC7,CDCP1,CDK2,CDK5R1,CDT1,CHAT,CHST12,COL4A2,COL6A3,CP,CRACR2B,CRYAA/CRYAA2,CSF1R,CXCL10,CXCR3,CYP24A1,CYP4F3,DDIAS,DDX11,DES,DHFR,DLL4,DNM1,DPEP1,DSN1,E2F1,E2F2,E2F7,ECE1,F3,FANCG,FBN1,GCLM,GDF5,GDPD5,GFPT2,GJB3,GMNN,GPN…	190 (21)	21
NOV1601	chemical drug	Inhibited	1.17e-13	0.0291	AASS,Abca8a,ABCA9,ABCC2,ACE,ACOT11,ACP5,ACSBG1,ACSF2,ACY3,ADGRG6,ALOX5,ANGPTL4,ANK1,ARRB1,BCL6B,BIK,BMP6,BOK,BRCA2,C5,CALHM6,CCDC82,CCKAR,CD82,CDC6,CDC7,CDCA5,CDCP1,CDH1,Cdkn1c,CDT1,CELSR1,CHAT,CHST12,CLIC5,COL4A2,CP,CRACR2B,CRYAA/CRYAA2,CRYBG1,CSRNP1,CSRP2,CXCR3,CXXC5,CYP24A1,CYP4B1,CYP4F3,DDIAS,DDX11,DES,DHFR,DLL4,DNM1,DPEP1,DSCC1,DSN1,DUSP14,E2F1,EBI3,ECE1,EGF,EIF2AK2,FHDC1,FSCN1,GDPD5,GFPT2,G…	203 (31)	30
larotrectinib	chemical drug	Inhibited	1.2e-13	0.0243	AASS,Abca8a,ABCA9,ABCC2,ACE,ACOT11,ACP5,ACSBG1,ACSF2,ACY3,ADGRG6,ALOX5,ANGPTL4,ANK1,AOX1,ARRB1,BCL6B,BIK,BMP6,BOK,BRCA2,C5,CALHM6,CCDC82,CCKAR,CD82,CDC6,CDC7,CDCA5,CDCP1,CDH1,Cdkn1c,CELF2,CELSR1,CHAT,CHST12,CLIC5,COL4A2,CP,CRACR2B,CRYAA/CRYAA2,CRYBG1,CSRNP1,CSRP2,CXCR3,CXXC5,CYP24A1,CYP4B1,CYP4F3,DDIAS,DDX11,DES,DHFR,DLL4,DNM1,DPEP1,DSCC1,DSN1,DUSP14,E2F1,EBI3,ECE1,EGF,EIF2AK2,FBN1,FHDC1,FSCN1,GD…	207 (36)	34
pomalidomide	chemical drug	Inhibited	1.31e-13	0.0474	AATK,ABCD2,ABTB2,ACE,ACOT11,ACSF2,ADAM8,ADAMTS4,ADGRG6,ALOX5,ANGPTL4,ANK1,ANKRD55,ANXA8/ANXA8L1,ARRB1,BCL6B,BIK,BMP6,BMPER,BOK,BRCA2,BTG2,C5,CASP2,CCDC15,CCL5,CCN5,CCR4,CCR7,CD207,CD28,CD82,CDC25B,CDC6,CDC7,CDK5R1,CDT1,CELSR1,CHRNG,CHST12,CHST2,COL1A1,COL4A2,COL4A3,CP,CRACR2B,CSF1R,Cxcl3,CXCR3,CYP11A1,CYP24A1,DCHS1,DDIAS,DHFR,DHRS3,DLL4,DNM1,DPEP1,DSN1,DUSP1,DUSP14,E2F1,EBI3,EGF,EIF2AK2,F3,FADS1,…	194 (6)	6
dasatinib	chemical drug	Inhibited	1.58e-13	0.0292	ABCA9,ABCC2,ACE,ACOT11,ACSF2,ADGRG6,ALDH1A3,ALOX5,ALPL,ANGPTL4,ANXA8/ANXA8L1,ARNTL2,BCL6B,BLM,BOK,BRCA2,BTG2,C3AR1,CALHM6,CASP2,CCN2,CCR4,CD244,CDC25B,CDC7,CDK5R1,CDT1,CEBPE,CELSR1,CHAT,CHST12,CLIC5,COL1A1,COL4A2,CP,CRACR2B,CRYAA/CRYAA2,CSF1R,CXCL10,CXCR3,CYP11A1,CYP4F3,DDIAS,DES,DHFR,DLL4,DNM1,DNMT1,DPEP1,DSN1,E2F1,E2F2,E2F7,ECE1,EGF,EIF2AK2,ERCC6L,F2RL2,FBN1,FGFR2,FSCN1,GAS2,GDPD5,GJB3,GPR19,GR…	181 (33)	33
pentamidine	chemical drug	Inhibited	2.16e-13	0.0187	ABCC2,ACE,ACE2,ACOT11,ACP5,ACSBG1,ACSF2,ALDH1A3,ALOX5,ALPL,ANGPTL4,ANXA8/ANXA8L1,BCL6B,BIK,BOK,CALCR,CASP2,CCDC82,CCKAR,CD53,CDC25B,CDC6,CDC7,CDCP1,CDH1,CDK2,CDK5R1,Cdkn1c,CDT1,CELSR1,CHAT,CHST12,COL4A2,CRACR2B,CRYBG1,CSF1R,Cxcl3,CYP11A1,CYP4F3,DDIAS,DES,DHFR,DLL4,DNM1,DPEP1,DSN1,E2F7,EBI3,ECE1,EGF,EIF2AK2,ERCC6L,EXO1,FBN1,FGFR2,FSCN1,GCLM,GDPD5,GFPT2,GJB3,GMNN,GPR19,GRHL2,GSN,GSTM1,HDC,HMOX1,HSP…	177 (24)	22
methoxsalen	chemical drug	Inhibited	3.21e-13	0.0208	ABCA9,ABCB9,ABCD2,ACE2,ACOT11,ACP5,ADAMTS4,ADGRG6,AFF3,ALOX5,ALPK2,ALPL,ANGPTL4,AOX1,ARNTL2,ARRB1,ATR,BARD1,BIK,BLM,BLNK,BTG2,C11orf86,C3AR1,C5,CACNA1G,CALHM6,CAPN8,CASP2,CCDC82,CCN5,CCR4,CD244,CD28,CD36,CDC6,CDCA5,CDHR2,CDK2,CDK5R1,CDT1,CELSR1,CENPK,CGAS,CHRNG,CHTF18,CIT,CLIC5,COL5A3,CRYBG1,CSRP3,CUX2,CXCL10,Cxcl3,CXCR3,CYP11A1,CYP24A1,DCTPP1,DHRS3,DNMT1,DUSP1,DUSP14,E2F1,EIF2AK2,EME1,ERCC6L,EVP…	211 (69)	63
DS-6051b	chemical drug	Inhibited	3.93e-13	0.0428	AASS,Abca8a,ABCA9,ABCC2,ACE,ACOT11,ACP5,ACSBG1,ACSF2,ACY3,ADGRG6,ALOX5,ANGPTL4,ANK1,ARRB1,BCL6B,BMP6,BOK,BRCA2,C5,CALHM6,CCDC82,CCKAR,CD82,CDC6,CDC7,CDCA5,CDCP1,CDH1,Cdkn1c,CDT1,CELSR1,CHAT,CHST12,CLIC5,COL4A2,CP,CRACR2B,CRYAA/CRYAA2,CRYBG1,CSRNP1,CSRP2,CXCR3,CXXC5,CYP24A1,CYP4B1,CYP4F3,DDIAS,DDX11,DES,DHFR,DLL4,DNM1,DPEP1,DSCC1,DSN1,DUSP14,E2F1,EBI3,ECE1,EIF2AK2,FHDC1,FSCN1,GDPD5,GFPT2,GJB3,GMNN…	201 (30)	29
tivozanib	chemical drug	Inhibited	3.98e-13	0.0263	ABCA9,ABCB9,ABCC2,ACE,ACKR4,ACOT11,ACSF2,ACTA2,ALOX5,ANGPTL4,ANK1,ANXA8/ANXA8L1,ARNTL2,ARRB1,ATR,BCL6B,BIK,BLM,BOK,BRCA2,BRIP1,C5,CCDC15,CCDC82,CD82,CDC45,CDC7,CDCP1,CDT1,CELF2,CELSR1,CHAT,CHST12,COL4A2,CP,CRACR2B,CRYBG1,CSF1R,CXCR3,CYP11A1,CYP24A1,CYP4F3,DDIAS,DDX11,DES,DHFR,DNM1,DNMT1,DPEP1,DSN1,E2F1,E2F7,ECE1,EGF,EVPL,F2RL2,F3,FANCG,FGFR2,FSCN1,GADD45B,GCLM,GDF5,GDPD5,GJB3,GPNMB,GPR19,GRB10,GR…	188 (41)	39
etiracetam	chemical drug	Inhibited	4.36e-13	0.0239	ABCC2,ACOT11,ACP5,ADGRG6,AFF3,ALDH1A3,ALOX5,ALPL,ANGPTL4,ANK1,ARNTL2,ARRB1,BIK,BLNK,BRIP1,BTG2,C11orf86,C3AR1,C5,CALHM6,CASP2,CCKAR,CCR7,CD82,CDC25B,CDCA5,CDK5R1,Cdkn1c,CDT1,CENPK,CGAS,CHRNG,CHTF18,CIT,CLIC5,COL4A2,CSRP3,Cxcl3,CYP11A1,CYP24A1,CYP4F3,DCTPP1,DES,DHFR,DHRS3,DLL4,DNMT1,DUSP1,E2F1,E2F7,EGF,EIF2AK2,FADS1,FANCI,FEN1,FGFR4,GCLM,GFPT2,GREB1,GRM1,GSN,GSTM1,HAS1,HCRTR1,HDAC9,HERC6,HMOX1,IGF…	157 (39)	34
belizatinib	chemical drug	Inhibited	6.42e-13	0.0399	AASS,Abca8a,ABCA9,ABCC2,ACE,ACOT11,ACSBG1,ACSF2,ACY3,ADGRG6,ALOX5,ANGPTL4,ANK1,ARRB1,BCL6B,BIK,BMP6,BOK,BRCA2,C5,CALHM6,CCDC82,CCKAR,CD82,CDC6,CDC7,CDCA5,CDCP1,CDH1,Cdkn1c,CDT1,CELF2,CELSR1,CHAT,CHST12,CLIC5,COL4A2,CP,CRACR2B,CRYBG1,CSRNP1,CSRP2,CXCR3,CXXC5,CYP24A1,CYP4B1,CYP4F3,DDIAS,DDX11,DES,DHFR,DLL4,DNM1,DPEP1,DSCC1,DSN1,DUSP14,E2F1,EBI3,ECE1,EGF,EIF2AK2,FHDC1,FSCN1,GDPD5,GFPT2,GJB3,GMNN,GPN…	197 (34)	33
acetazolamide	chemical drug	Inhibited	6.43e-13	0.0428	AASS,ABCA9,ABCC2,ABCD2,ABLIM1,ACE2,ACOT11,ACP5,ACSBG1,ACSF2,ACTA2,ACY3,ADGRG6,ALPK2,ANK1,ANXA8/ANXA8L1,ARNTL2,ATAD2,ATR,BARD1,BCL6B,BIK,BLNK,BMPER,BOK,BRIP1,BSN,BTG2,C3AR1,CA4,CACNA1G,CALCR,CALHM6,CASP2,CCBE1,CCDC82,CCKAR,CCN2,CCP110,CD28,CD53,CDC45,CDC7,CDH1,CDK5R1,Cdkn1c,CEBPE,CEL,CELF2,CELSR1,CENPK,CENPN,CENPU,CEP250,CHAF1A,CHST12,CIT,CLIC5,CNKSR1,CNTNAP2,COBL,COL1A1,COL4A3,COLEC12,COTL1,CRACR…	284 (76)	72
strychnine	chemical drug	Inhibited	6.96e-13	0.0431	AASS,ABCC2,ABCD2,ABLIM1,ACE2,ACOT11,ACP5,ACSBG1,ACSF2,ACTA2,ACY3,ADGRG6,ALPK2,ANK1,ANXA8/ANXA8L1,ARNTL2,ATAD2,ATR,BARD1,BCL6B,BIK,BLNK,BMPER,BOK,BRIP1,BSN,BTG2,C3AR1,C5,CALCR,CALHM6,CAMKK1,CASP2,CCBE1,CCDC82,CCKAR,CCN2,CCP110,CD28,CD53,CDC45,CDC7,CDH1,CDK5R1,Cdkn1c,CEBPE,CEL,CELF2,CELSR1,CENPK,CENPN,CENPU,CEP250,CHAF1A,CHST12,CIT,CLIC5,CNKSR1,CNTNAP2,COBL,COL1A1,COL4A2,COL4A3,COLEC12,COTL1,CRACR2…	281 (71)	70
ningetinib	chemical drug	Inhibited	9.41e-13	0.0223	ABCA9,ACE,ACE2,ACKR4,ADAMTS4,ADGRG6,ALPL,ANK1,ARRB1,BOK,BRCA2,BSN,C3AR1,CACNA1G,CASP2,CCDC15,CCDC82,CCN5,CCR4,CD82,CDC45,CDC7,CDH1,CDK5R1,CELF2,CELSR1,CHAT,COL4A2,CP,CRYAA/CRYAA2,CRYBG1,CSF1R,CSRP3,CYP11A1,CYP24A1,CYP4F3,DDX11,DES,DHFR,DHRS3,DLL4,DPYSL2,E2F2,ECE1,EVPL,F2RL2,F3,FANCG,FBN1,FGFR2,FGFR4,GCLM,GJB3,GPNMB,GRB10,GRHL3,GSN,HDC,HHIP,HMOX1,HUNK,IGF2BP3,IGFBP7,IL2RB,ITGA6,ITGAE,ITGB7,KDELR3,…	170 (55)	53
famitinib	chemical drug	Inhibited	1.18e-12	0.0267	ABCA9,ABCB9,ACE,ACKR4,ACTA2,ALDH1A3,ALPL,ANGPTL4,ANK1,ARNTL2,ARRB1,BRCA2,BSN,C5,CACNA1G,CCDC15,CCDC82,CDC25B,CDC45,CDC7,CDCP1,Cdkn1c,CELF2,CELSR1,CHAT,COL4A2,CRYBG1,CXCR3,CYP11A1,CYP24A1,CYP4F3,DDX11,DES,DHFR,DNMT1,E2F1,E2F7,ECE1,EGF,ERCC6L,EVPL,F2RL2,F3,FANCG,FBN1,FEN1,FGFR2,FSCN1,GCLM,GDF5,GPNMB,GRB10,GRHL2,GSN,HDC,HHIP,HMOX1,HSD17B7,HUNK,IGF2BP3,IGFBP7,ITGA6,ITGAE,ITGB7,JUP,KDELR3,KIF15,KITLG,…	158 (55)	52
rolipram	chemical drug	Inhibited	1.65e-12	0.0345	AASS,AATK,Abca8a,ABCC2,ABCD2,ABTB2,ACE,ACSBG1,ACY3,ADAM8,ADAMTS4,ADGRG6,ALDH1A3,ALOX5,ALPL,ANGPTL4,ANK1,ANKRD55,ARRB1,BIK,BMP6,BMPER,C3AR1,C5,CASP2,CCDC15,CCKAR,CCN5,CCR4,CD207,CD28,CD82,CDC25B,CDK5R1,CHAT,CHRNG,CHST2,COL4A3,CRYBG2,CSF1R,CSRNP1,Cxcl3,CXCR3,CYP11A1,CYP4F3,DCHS1,DDIAS,DES,DHFR,DHRS3,DUSP1,E2F1,E2F7,ECE1,EIF2AK2,EVPL,FADS1,FHDC1,GCLM,GFPT2,GPNMB,GPR19,GSTM1,HAS1,HDAC9,HDC,HK3,HSD17B…	175 (22)	22
conteltinib	chemical drug	Inhibited	1.7e-12	0.0248	Abca8a,ABCA9,ABCB9,ABCC2,ABCD2,ACE,ACSBG1,ACSF2,ACTA2,ALPL,ANGPTL4,ANKRD37,ANKRD55,ANXA8/ANXA8L1,ARNTL2,ATAD2,ATR,BCL6B,BIK,BLM,BRCA2,BRIP1,C2orf50,C3AR1,CCDC82,CCKAR,CD53,CDC7,CDH1,CELF2,CHAT,CHRNG,CHST12,CHTF18,CIT,CLSPN,COL1A1,COL4A2,CRACR2B,CRYAA/CRYAA2,CRYBG1,CSF1R,CSRNP1,CSRP3,CUX2,CXCR3,CYP4F3,DCTPP1,DHFR,DHRS3,DLL4,DNM1,DPEP1,DSN1,DTL,DUSP14,E2F2,E2F7,E2F8,EBI3,ECE1,ENDOU,ESCO2,F2RL2,FANC…	232 (56)	55
VEGF inhibitor drug	chemical drug	Inhibited	1.58e-11	0.0389	ABCA9,ACE,ACE2,ACKR4,ADGRG6,ALDH1A3,ALPL,ANGPTL4,ANK1,ARNTL2,ARRB1,BTG2,C5,CALHM6,CASP2,CCDC15,CCL5,CD82,CDC25B,CDC45,CDC6,CDC7,CDCP1,CDK5R1,CELSR1,CHAT,CLIC5,COL1A1,CXCR3,CYP11A1,CYP24A1,CYP4F3,DDX11,DES,DLL4,DNMT1,DUSP1,E2F7,ECE1,EIF2AK2,F3,FANCG,FGFR2,FSCN1,GCLM,GMNN,GRB10,HAS1,HDC,HERC6,HMOX1,HUNK,IFIT2,IGF2BP3,IL2RB,IL33,ITGA6,ITGB2,ITGB7,KDELR3,KIF15,KITLG,KLF1,KRT7,LRP2,LTF,LY75,MAD2L1,MAO…	122 (30)	29
mimosine	chemical drug	Inhibited	4.15e-11	0.0003	ALDH1A3,ATAD2,ATR,BLM,BRIP1,CASP2,CCL5,CCN2,CDC6,CDH1,CDK2,CLSPN,COL1A1,COLEC12,CP,CXCL10,DDIAS,DNMT1,DTL,DUSP1,E2F1,E2F8,ESCO2,F3,HDC,HMOX1,IL18,IL33,ITGB6,LIFR,LPIN1,MCM10,MCM4,MMP9,NCF1,Nppb,PCNA,PCYT1B,PECAM1,PLAU,PRKAR2B,RAC2,RAD51,RAPGEF3,RBL1,RMI2,RYR2,SHMT1,SNAI2,ST6GALNAC1,STAB2,TFDP1,TNFAIP3,TOP2A,TRAIP,TRPM8,TSHR,UHRF1	58 (7)	7
astemizole	chemical drug	Inhibited	7.41e-11	0.0004	ABCC2,ACKR4,ADHFE1,ALOX5,ALPL,CALCR,CCL5,CDC45,CDC6,CDCA5,CDH1,CDK5R1,CDT1,CENPH,CHAF1A,CHAF1B,CHTF18,CSF1R,CYP24A1,CYP4B1,DCTPP1,DUSP1,EXO1,F3,FEN1,FIGNL1,GADD45B,HSPB7,IL17F,IL18,ITGB7,LIG1,MAD2L1,MCM2,MCM3,MCM4,MCM5,MCM7,MELK,MMS22L,MYT1,NRM,PAPSS2,PBK,PCLAF,PCNA,POLE,RAD51,RAD51AP1,RFC3,RRM2,SARDH,SKP2,SLC34A1,Sult1a1,TCF19,TLR2,TLR3,TNFAIP3,TSHR	60 (4)	3
desloratadine	chemical drug	Inhibited	8.18e-11	0.043	ACOT11,ACP5,ALDH1A3,ANGPTL4,ANK1,ARNTL2,BIK,BTG2,C11orf86,C5,CALCR,CALHM6,CCR7,CD82,CDC25B,CDCA5,CDK5R1,Cdkn1c,CDT1,CENPK,CHAT,CHRNG,CHTF18,CIT,CLIC5,CSRP3,Cxcl3,CXCR3,CYP11A1,CYP24A1,CYP4F3,DCTPP1,DES,DHRS3,DHRS9,DNMT1,DUSP1,E2F1,E2F7,EGF,EIF2AK2,FADS1,FANCI,FEN1,FGFR2,GADD45B,GCLM,GREB1,GSN,GSTM1,HERC6,HMOX1,IFIT2,IL17F,IL18,IL21R,INAVA,INSC,ITGA6,ITGB2,KDELR3,KIF15,KNTC1,KRT80,LOXL2,LPIN1,LRP2…	118 (26)	20
pimozide	chemical drug	Inhibited	8.2e-11	0.0298	AASS,Abca8a,ABCA9,ABCC2,ABCD2,ACE,ACOT11,ACSBG1,ACY3,ADGRG6,AFF3,ALOX5,ANK1,BIK,BLNK,BMP6,BOK,BRIP1,C11orf86,C2orf50,C3AR1,CACNA1G,CACNA1I,CALCR,CCKAR,CCN5,CD28,CD82,CDC7,CDH1,Cdkn1c,CENPK,CGAS,CGNL1,COL23A1,COL4A2,CSF1R,CSRP3,CUX2,CYP11A1,CYP4F3,DHFR,DHRS3,DHRS9,DUSP1,DUSP14,EBI3,F2RL2,FADS1,FANCD2,FANCI,FGFR4,FHDC1,GFPT2,GPNMB,GPR19,GREB1,GSTM1,HDAC4,HDAC9,HHIP,HMOX1,HSD17B7,HUNK,IL21R,INAVA,IS…	158 (63)	53
loratadine	chemical drug	Inhibited	8.53e-11	0.0438	ACOT11,ACP5,ALDH1A3,ANGPTL4,ANK1,ARNTL2,BIK,BTG2,C11orf86,C5,CALCR,CALHM6,CCR7,CD82,CDC25B,CDCA5,CDK5R1,Cdkn1c,CDT1,CENPK,CHAT,CHRNG,CHTF18,CIT,CLIC5,CSRP3,Cxcl3,CXCR3,CYP11A1,CYP24A1,CYP4F3,DCTPP1,DES,DHRS3,DHRS9,DNMT1,DUSP1,E2F1,E2F7,EGF,EIF2AK2,FADS1,FANCI,FEN1,FGFR2,GADD45B,GCLM,GREB1,GSN,GSTM1,HERC6,HMOX1,IFIT2,IL17F,IL18,IL21R,INAVA,INSC,ITGA6,ITGB2,KDELR3,KIF15,KNTC1,KRT80,LOXL2,LPIN1,LRP2…	118 (26)	20
axitinib	chemical drug	Inhibited	8.64e-11	0.0005	ACE,ACKR4,ANGPTL4,BLM,CCDC15,CD36,CDC25B,CDC45,CDC6,CDH1,CDK2,CEBPE,CELSR1,CXCL10,DDX11,DNMT1,F3,FANCG,GAS2,GMNN,GRB10,HDC,HK3,HMOX1,IGF2BP3,IL18,IL1RAP,ITGA6,KIF15,KITLG,KLF1,LRP2,LY75,MAD2L1,MAOB,MCM2,MCM5,MEF2C,MELK,MMP9,MYH11,NPL,NRCAM,NRP2,PKMYT1,PLAU,PLK4,PSMC3IP,RAD51,RGCC,RGS5,SKP2,SNAI2,STIL,TBC1D8,TBXA2R,TLR3,TNFRSF11A,TNFRSF9,TRAIP,TRIP13,TTK,UNG,VWF	64 (7)	6
calcitriol	chemical drug	Inhibited	1.04e-10	0.0002	ACKR4,ADHFE1,ALOX5,ALPL,CALCR,CDC45,CDC6,CDCA5,CDH1,CDK5R1,CDT1,CENPH,CHAF1A,CHAF1B,CHTF18,CSF1R,CYP24A1,DCTPP1,DUSP1,EXO1,F3,FEN1,FIGNL1,HSPB7,IL17F,IL18,ITGB7,LIG1,MAD2L1,MCM2,MCM3,MCM4,MCM5,MCM7,MELK,MMS22L,MYT1,NRM,PBK,PCLAF,PCNA,POLE,RAD51,RAD51AP1,RFC3,RRM2,SARDH,SKP2,SLC34A1,TCF19,TLR2,TLR3,TNFAIP3,TSHR	54 (1)	1
ticlopidine	chemical drug	Inhibited	6.16e-10	0.0418	ABCC2,ACE,ACOT11,ACTA2,ALOX5,C11orf86,C3AR1,CCL5,CCR7,CDC25B,CDCA5,CDK5R1,Cdkn1c,CDT1,CENPK,CHRNG,CHTF18,CIT,CP,CSRP3,Cxcl3,CXCR3,CYP11A1,DCTPP1,DES,DHRS3,DLL4,DNMT1,DUSP1,E2F1,EGF,F3,FADS1,FANCI,FEN1,FGFR2,GADD45B,GCLM,GREB1,GSN,GSTM1,HMOX1,IL17F,IL2RB,IL33,INAVA,INSC,ITGA6,ITGB2,KIF15,KITLG,KNTC1,KRT80,LAMC2,LCP1,LOXL2,LTBP2,MAOB,MAPT,MCM2,MCM4,MEF2C,MELK,mir-30 (includes others),MYOM1,NCF1,NDR…	104 (28)	22
niclosamide	chemical drug	Inhibited	7.1e-10	0.0136	ABCA9,ACOT11,ALDH1A3,ANGPTL4,ARNTL2,C5,CALHM6,CCL5,CCN2,CDC25B,CDCA5,CDH1,CDK2,Cdkn1c,CDT1,CHRNG,CHTF18,CIT,CLIC5,COL1A1,CSRP3,CXCR3,CYP11A1,DCTPP1,DES,DNMT1,DUSP1,E2F7,EIF2AK2,F3,FEN1,FGFR2,FSCN1,GSN,GSTM1,HAS1,HERC6,HMOX1,IFIT2,IL17F,INSC,ITGA6,ITGB2,KIF15,KNTC1,LRP2,LTF,MAD2L1,MCM2,MCM4,MEF2C,MYOM1,Nppb,NRP2,OASL,PBK,PECAM1,PKMYT1,PLAT,PLAU,PTAFR,PTH1R,PTK2B,RAD51,RETSAT,SHANK2,SLC9A3,SMAD3,SN…	79 (8)	8
retinol acetate	chemical drug	Inhibited	1.64e-09	0.0495	AASS,ABLIM1,ALOX5,ALPL,ARNT2,ATAD2,BCO2,BRIP1,C5,CCKAR,CCL5,CCN2,CCR7,CD36,CDC25B,CDC6,CDK2,CEBPE,CENPN,CENPU,CLSPN,COBL,COL1A1,COLEC12,CP,CYP24A1,DDIAS,DHRS3,DNMT1,DTL,DUSP1,E2F1,E2F7,E2F8,ESCO2,F3,FADS1,GADD45B,GFPT2,GJB4,GPNMB,GREB1,HDAC9,IL18,ITGB6,JUP,LOC100911216/Pcsk1,LPIN1,LTF,MAD2L1,MAOB,MCM10,MCM4,MEF2C,MMP9,MSH2,MUC20,NCAPG,NFKBID,Nppb,NUAK2,OLR1,PBK,PCNA,PCSK9,PCYT1B,PHF19,PIM3,PKP1,P…	96 (10)	9
drospirenone	chemical drug	Inhibited	1.88e-09	0.0395	AASS,ABCB9,ABLIM1,ACE,ACP5,ACTA2,ADGRG6,ALDH1A3,ALOX5,ANGPTL4,ANK1,ARNT2,BRCA2,CCN5,CCP110,CD36,CDC25B,CDCA5,CDH1,CDK2,Cdkn1c,CDT1,CENPK,CENPN,CENPU,CEP250,CHRNG,CHTF18,CIT,CLIC5,CLSPN,COBL,COTL1,CP,CSRP3,CXCL10,DCTPP1,DES,DPYSL2,DTNA,DUSP1,E2F1,EGF,FEN1,FGFR2,FMN1,FOXQ1,GADD45B,GCLM,GRB10,GREB1,GRM1,GSN,GSTM1,HSD17B7,IFIT2,IL33,ITGA6,ITGB6,KCNK15,KIF15,KLF1,KNTC1,KRT7,LIG1,LIMCH1,LPIN1,LTF,MAP3K…	128 (7)	6
silicon phthalocyanine	chemical drug	Inhibited	3.51e-09	0.0001	ALDH1A3,ATAD2,BARD1,BRIP1,CDC45,CDC6,CDH1,CDK2,CLSPN,COL1A1,DDIAS,DHFR,DNMT1,DTL,E2F1,E2F8,ESCO2,ITGB6,MCM10,MCM2,MCM4,PCNA,PCYT1B,RAD51,RBL1,RMI2,RRM2,ST6GALNAC1,TNFAIP3,TRAIP,TRPM8,UHRF1	32 (5)	5
L 778123	chemical drug	Inhibited	5.87e-09	0.0244	Abca8a,ACP5,ACTA2,ADGRG6,ALDH1A3,ANXA8/ANXA8L1,BTG2,CASP2,CCN2,CD36,CDC6,CDCA5,CDCP1,CDK5R1,CSF1R,CSRNP1,CSRP2,CXCL10,CXXC5,CYP11A1,CYP24A1,DNMT1,DSCC1,DUSP14,E2F1,EBI3,EIF2AK2,ENDOU,FGFR2,GADD45B,GINS1,GPNMB,GPR19,HAS1,HDC,HMOX1,IL17F,ITGA6,ITGB2,KDELR3,LAYN,LTF,MAOB,MCM3,MCM5,MCM6,MMP9,MNS1,MYH11,NEURL1B,NFKBID,NLRC4,Nppb,Nrgn,NRP2,PCNA,PCYT1B,PDE3B,PDLIM1,PECAM1,PKP1,PLAT,PLAU,PLCD1,RAB7B,RAD5…	85 (9)	7
pexmetinib	chemical drug	Inhibited	7.47e-09	0.0104	ABCA9,ANK1,CCDC82,CCN2,CCR7,CD36,CD82,CDH1,CDK5R1,CHAT,CRYBG1,CXCL10,CYP4F3,DES,DLL4,DNMT1,DUSP1,E2F1,EIF2AK2,F3,GMNN,HAS1,HDC,HMOX1,IFIT2,IGF2BP3,IGFBP7,KDELR3,LIG1,MAOB,MAP3K20,MMP9,MNS1,MSH2,MSH5,MYH11,MYH2,MYH3,MYRF,Nes,OASL,ORC1,PCNA,PLAU,PTH1R,RAB7B,RAD51,RAD54L,RETSAT,RYR1,SHANK2,SMAD3,SYNPO,TLR2,TLR3,TNFRSF11A,TNFRSF9,TNNI1,UBE2L6,USP18	60 (5)	4
fulvestrant	chemical drug	Inhibited	3.85e-08	0.0007	BARD1,BIK,BLM,CCDC34,CCL5,CCN5,CDC25B,CHAF1A,CHTF18,CXCL10,Cxcl3,CYP11A1,E2F1,FEN1,GREB1,HSD17B7,LTF,MCM2,MCM3,MCM5,MCM7,MMD,POLA2,POLE,RBL1,RECQL4,RFC2,SKP2,SLC9A3,SNAI2,SUSD3,TIMELESS,TK1	33 (1)	1
FCN-159	chemical drug	Inhibited	4.12e-08	0.0034	ACSBG1,ACTA2,CASP2,CCL5,CCN2,CD36,CDCP1,CDH1,CDK2,CDK5R1,COL1A1,CSF1R,CXCL10,CYP11A1,DNMT1,DSCC1,DUSP1,F3,HDC,ITGA6,MAOB,MMP9,PCNA,PLCD1,RAP1GAP,RETSAT,SLC16A6,SMAD3,SNAI2,SPDEF,TNFRSF11A,TOP2A,TSHR,UNG,ZWINT	35 (4)	3
argatroban	chemical drug	Inhibited	5.55e-08	0.0041	ACTA2,ANGPTL4,CASP2,CCN2,CDC6,CDH1,COL1A1,COTL1,CXCL10,DHRS9,DUSP1,E2F7,ECE1,F3,F7,FBP1,FGFR2,HDAC9,HMOX1,IGFBP7,ITGA6,LCP1,LMCD1,LOXL2,MMP9,MYH11,NCF1,NUAK2,PLAT,PLAU,PODXL2,PTAFR,RAC2,SKP2,TEK,TNFAIP3,TNFRSF11A,TRAF1,VWF	39 (4)	3
midazolam	chemical drug	Inhibited	8.05e-08	0.0341	ANK1,C3AR1,CCDC82,CCL5,CCR4,CCR7,CD36,CD82,CDK5R1,CHAT,CRYBG1,CXCL10,CYP4F3,DES,DNMT1,E2F1,EIF2AK2,F3,GMNN,HDC,IFIT2,IGF2BP3,IGFBP7,IL18,IL33,ITGB2,KDELR3,LIG1,MAOB,MAP3K20,MNS1,MSH2,MSH5,MYH11,MYH2,MYH3,MYRF,NCF1,Nes,NLRP3,OASL,ORC1,PCNA,RAB7B,RAD51,RAD54L,RYR1,SHANK2,SMAD3,TLR2,TLR3,TNFRSF9,TNNI1,UBE2L6,USP18	55 (5)	5
betaxolol	chemical drug	Inhibited	1.01e-07	0.0277	ANK1,CCDC82,CCN2,CCR7,CD36,CD82,CDK5R1,CHAT,CRYBG1,CXCL10,CYP24A1,CYP4F3,DES,DNMT1,DUSP1,EIF2AK2,F3,GMNN,HDC,HMOX1,IFIT2,IGF2BP3,IGFBP7,IL17F,KDELR3,LIG1,MAOB,MAP3K20,MAPT,MMP9,MNS1,MSH2,MSH5,MYH2,MYH3,MYRF,Nes,Nppb,OASL,ORC1,PCNA,PLAU,RAB7B,RAD51,RAD54L,RNF168,RYR1,SHANK2,SMAD3,TLR2,TLR3,TNFRSF9,TNNI1,UBE2L6,USP18	55 (6)	5
binimetinib	chemical drug	Inhibited	5.24e-07	0.0482	ACSBG1,ACTA2,ALPL,ARRB1,CCDC82,CCN2,CCR7,CDK2,CDK5R1,COL1A1,CRYBG1,CXCL10,CYP11A1,DNMT1,DUSP1,E2F1,ECE1,EIF2AK2,F3,FGFR2,GMNN,HDC,HMOX1,IFIT2,IGF2BP3,IGFBP7,LIG1,MAOB,MAP3K20,MAP4K1,MAPT,MMP9,MNS1,MSH5,MYRF,OASL,ORC1,PCNA,PLAU,PRKCZ,RAD51,RAD54L,RAP1GAP,SHANK2,SMAD3,SNAI2,SPDEF,SSTR3,TLR3,TNFRSF11A,TNFRSF9,UBE2L6,USP18,ZWINT	54 (5)	4
epothilone B	chemical drug	Inhibited	1.82e-06	0.0119	ACTA2,BTG2,CDC6,CDH1,CDK2,CDK5R1,Cdkn1c,CELSR1,COL1A1,DHFR,DNMT1,E2F1,F3,GMNN,GPR19,LIG1,MCM10,MCM2,MCM3,MCM5,MCM6,MCM7,MEF2C,MMP9,MYH2,NPFFR2,OLR1,ORC1,PCLAF,PCNA,RAD51,RBL1,RRM2,RYR1,TOP2A	35 (5)	5
saracatinib	chemical drug	Inhibited	1.83e-06	0.0047	ABCA9,ADGRF1,ALPK2,CD36,CDCP1,CDH1,COL6A3,COLEC12,CXCL10,CYP24A1,DHFR,DUSP1,F3,FOXQ1,HAS1,HHIP,MBOAT1,MMP9,NLRP3,PLAU,PLCG2,PTH1R,RETSAT,RIMS3,SYNM,SYNPO,TEK,TK1,TLR3,TNFRSF11A,TRAF1,ZNF367	32 (7)	7
E 6201	chemical drug	Inhibited	1.91e-06	0.0052	ACSBG1,ACTA2,CCL5,CDK2,COL1A1,CYP11A1,DNMT1,DUSP1,F3,HDC,HMOX1,MAOB,MMP9,PCNA,PLAU,RAP1GAP,SMAD3,SNAI2,SPDEF,TNFRSF11A,TOP2A,ZWINT	22 (3)	2
melagatran	chemical drug	Inhibited	2.16e-06	0.0155	ACTA2,ANGPTL4,CASP2,CCN2,CDC6,COL1A1,COLEC12,COTL1,CXCL10,DHRS9,DUSP1,E2F7,ECE1,F3,F7,HDAC9,HMOX1,LMCD1,LOXL2,MMP9,MYH11,NCF1,NUAK2,PECAM1,PLAT,PLAU,PRKAR2B,RAC2,RAPGEF3,SKP2,STAB2,TNFAIP3,TRAF1,VWF	34 (5)	4
L-779450	chemical drug	Inhibited	3.34e-06	0.0365	ACP5,ACTA2,ADGRG6,CCN2,CCN5,CDH1,CDK5R1,COL1A1,CXCL10,DHRS3,DNMT1,DUSP1,EGF,EIF2AK2,HAS1,HDC,HMOX1,IL17F,ITGB2,LDHC,LIFR,MAOB,MCM8,MMP9,MYH11,Nppb,PECAM1,PLAT,RAB7B,RRM2,SEC14L2,SLC26A2,SNAI2,TNNI1,TOP2A,TRAF1	36 (5)	4
enoxaparin	chemical drug	Inhibited	4.62e-06	0.0278	ACTA2,ANGPTL4,C3AR1,C5,CASP2,CCL5,CCN2,CDC6,CDH1,COL1A1,COTL1,CXCL10,DHRS9,DUSP1,E2F7,ECE1,F3,F7,HDAC9,HMOX1,LMCD1,LOXL2,MMP9,MYH11,NCF1,NUAK2,PLAT,RAC2,SKP2,TNFAIP3,TRAF1,VWF	32 (4)	3
CXA-10	chemical drug	Inhibited	6.14e-06	0.0161	ABCC2,CALHM6,CCL5,CGAS,CXCL10,Cxcl3,EIF2AK2,HDC,IFIT2,IL18,IL33,MMP9,PLA1A,PLCG2,RBL1,RGCC,SH3BP5,SNAI2,TLR2,TLR3,TNFAIP3,TNFSF15,TNFSF4,UBE2L6,UPP1,USP18	26 (4)	3
CH5126766	chemical drug	Inhibited	6.24e-06	0.0472	CASP2,CCN2,CCN5,CD36,CDCP1,CDH1,CDK5R1,CSF1R,CXCL10,DHRS3,DNMT1,DSCC1,EGF,HDC,ITGA6,LDHC,LIFR,MAOB,MCM8,MMP9,MYH11,Nppb,PLAT,PLAU,PLCD1,RETSAT,RRM2,SEC14L2,SLC16A6,SLC26A2,TNNI1,TOP2A,TRAF1,TSHR,UNG	35 (5)	4
nilutamide	chemical drug	Inhibited	7.3e-06	0.0292	ACE2,CCL5,CCN2,CDC25B,CDCA5,CDH1,Cdkn1c,CDT1,CHRNG,CHTF18,CIT,CSRP3,CYP11A1,DCTPP1,DES,F3,FEN1,FGFR2,GSN,GSTM1,ITGA6,KIF15,KNTC1,MAD2L1,MCM2,MCM4,MEF2C,MYOM1,Nppb,PBK,PKMYT1,PLAT,SKP2,SMAD3,SRD5A1,STARD10,ZWINT	37 (3)	2
camostat	chemical drug	Inhibited	9.58e-06	0.0477	ACTA2,ANGPTL4,CALCR,CCL5,CCN2,CCR7,CDH1,CDK2,COL1A1,COL4A2,COLEC12,CSF1R,CXCL10,F3,FSCN1,GADD45B,HMOX1,ITGA6,LMCD1,mir-30 (includes others),MMP9,PECAM1,PLAT,PLAU,PRKAR2B,RAC2,RAPGEF3,RYR2,SEC14L2,SNAI2,STAB2,TNFRSF11A	32 (3)	2
BMS-690514	chemical drug	Inhibited	6.46e-05	0.0032	DNAJC9,MCM10,MCM3,MCM4,MCM5,MCM6,MCM7,PCNA	8 (1)	1
halofuginone	chemical drug	Inhibited	0.000935	0.0408	ACP5,COL1A1,CXCL10,FBN1,IL17F,IL33,MMP9	7 (1)	1
vatalanib	chemical drug	Inhibited	0.00132	0.0104	ACTA2,COL1A1,MMP9,PECAM1	4 (1)	1
T 0070907	chemical reagent		6.67e-14	0.0082	ABCA9,ABCC2,ACOT11,ACP5,ACSF2,ACY3,ADGRG6,ALDH1A3,ALOX5,ALPL,ANK1,ANXA8/ANXA8L1,ATR,BCL6B,BIK,BOK,BRCA2,BTG2,CASP2,CCDC82,CCR4,CD82,CDC25B,CDC6,CDC7,CDK2,CDK5R1,CDT1,CELF2,CELSR1,CHAT,CHST12,CIT,COL1A1,COL4A2,CP,CRACR2B,CRYBG1,CSF1R,CYP11A1,CYP4F3,DDIAS,DES,DHFR,DLL4,DNM1,DPEP1,DPYSL2,DSN1,E2F2,E2F7,ECE1,EIF2AK2,EXO1,FANCG,FGFR2,GADD45B,GCLM,GDPD5,GJB3,GMNN,GPR19,GSTM1,HAS1,HDAC9,HDC,HMOX1,HSPB7,…	167 (21)	21
Rp-8-pCPT-cGMPS-triethylamine	chemical reagent		4.28e-11	0.038	ABCC2,ACOT11,ACP5,ACSF2,ACTA2,ADGRG6,ALDH1A3,ALOX5,ANK1,ANXA8/ANXA8L1,ARRB1,BCL6B,BIK,BOK,BRCA2,BTG2,CASP2,CCDC82,CCL5,CCN2,CD82,CDC25B,CDC6,CDC7,CDH1,CDK2,CDK5R1,CDT1,CELSR1,CHST12,COL1A1,COL4A2,CP,CRACR2B,CRYBG1,CSF1R,CYP24A1,DDIAS,DHFR,DNM1,DPEP1,DSN1,DUSP1,E2F1,EGF,EIF2AK2,F3,GADD45B,GDPD5,GJB3,GMNN,GPR19,GSN,GSTM1,HAS1,HDAC9,HDC,HMOX1,HSPB7,IFIT2,IGF2BP3,IGFBP7,IL17F,IL21R,INKA2,ITGB2,ITGB7,…	138 (5)	4
(2-(trimethylammonium)ethyl)methanethiosulfonate	chemical reagent		3.74e-10	0.0316	ACKR4,ACTA2,ALDH1A3,ALPL,ANGPTL4,ANK1,ARNTL2,ARRB1,BLNK,BOK,BTG2,C5,CA4,CALHM6,CCL5,CCR4,CCR7,CD36,CDC25B,CDC45,CDC6,CDH1,CDK2,Cdkn1c,CDT1,CHAT,CLIC5,COL23A1,CP,CXCR3,CYP4F3,DES,DNMT1,DUSP1,E2F7,ECE1,EIF2AK2,FADS1,FGFR2,FGFR4,GADD45B,HAS1,HERC6,IFIT2,IL17F,IL18,ITGB2,ITGB7,Kcnn2,KCNN4,KDELR3,LAT,LIFR,LIG1,LRG1,LRP2,LTF,MAP4K1,MAPT,MCM10,MCM3,MCM5,MCM7,MSH2,MYH11,MYH2,MYH3,NDRG2,Nes,NRP2,OASL,PDLI…	94 (17)	13
carbonyl cyanide p-(trifluoromethoxy)phenylhydrazone	chemical reagent		1.92e-07	0.0417	ACE,CCDC82,CCL5,CCN2,CCR7,CDK2,CDK5R1,COL1A1,CRYBG1,CSF1R,CYP11A1,CYP24A1,DNMT1,DUSP1,EIF2AK2,ERCC6L,FBN1,FSCN1,GMNN,GRHL2,HDC,HMOX1,IFIT2,IGF2BP3,IGFBP7,IL2RB,ISLR2,LIG1,LPIN1,MAOB,MAP3K20,MAPT,MAST4,MEFV,MNS1,MSH5,MYRF,NCF1,NEURL1B,OASL,ORC1,PCNA,PLAU,PRKAR2B,PRKCZ,PRX,PTH1R,PTPN6,RAD51,RAD54L,RNF168,SHANK2,SKP2,SMAD3,SNAI2,SND1,TK1,TLR2,TLR3,TNFRSF9,TRAF1,UBE2L6,USP18	63 (8)	7
2,2'-dipyridyl disulfide	chemical reagent		2.02e-06	0.0396	ACP5,ACTA2,CCDC82,CCN2,CCR7,CDH1,CDK5R1,COL1A1,CRYBG1,DNMT1,DUSP1,E2F1,EIF2AK2,GMNN,HDC,HMOX1,IFIT2,IGF2BP3,IGFBP7,IL18,KITLG,LIG1,MAOB,MAP3K20,MAPT,MEF2C,MMP9,MNS1,MSH5,MYH11,MYRF,Nppb,OASL,ORC1,PECAM1,PLAU,RAD54L,SHANK2,TLR3,TNFRSF9,TOP2A,UBE2L6,USP18	43 (3)	2
curcumin derivative C817	chemical reagent		1.46e-05	0.0129	BLM,CD36,CEBPE,CXCL10,DUSP1,F2RL2,GAS2,HDC,HK3,HMOX1,IL1RAP,MEF2C,MMD,MYOM1,PLA1A,RAD51,SNAI2,TLR3,TNNI1,UNG,VWF	21 (4)	3
mirin	chemical reagent		6.87e-05	0.0028	CDC25B,Cdkn1c,E2F1,IL33,MAD2L1,PCNA,RRM2	7 (3)	3
tributyltin	chemical reagent		0.000297	0.0097	ANGPTL4,CCN5,Fmnl1,IL33,ITGB7,KRT80,PALM3,PDE1B,PPL,SLCO4A1,SYNPO,ZNF423	12 (1)	1
proadifen	chemical reagent		0.00148	0.0103	GCLM,HMOX1,PLAT	3 (2)	2
NSOP00313	chemical reagent		0.00549	0.0406	ACTA2,COL1A1	2 (1)	1
L-JNK inhibitor I	chemical reagent		0.00549	0.0336	BMP6,HMOX1	2 (1)	1
ACS84	chemical reagent		0.00549	0.0264	GCLM,HMOX1	2 (1)	1
6-amino-4-(4-phenoxyphenylethylamino)quinazoline	chemical reagent		0.00563	0.0168	CDK5R1,MMP9,TNFSF15	3 (1)	1
polymethyl methacrylate	chemical reagent		0.0107	0.0258	CSF1R,TNFRSF11A	2 (1)	1
proadifen	chemical reagent		0.0434	0.0458	PLAT	1 (1)	1
cobalt chloride	chemical reagent	Activated	6.53e-16	0.0046	ABCA9,ABCC2,ACOT11,ACSF2,ACTA2,ADGRF4,ADGRG6,ALOX5,ALPL,ANGPTL4,ANK1,ANXA8/ANXA8L1,ARNTL2,ARRB1,BCL6B,BIK,BOK,BRCA2,BTG2,C3AR1,C5,CALHM6,CASP2,CCKAR,CCR7,CD36,CD82,CDC6,CDC7,CDCP1,CDK2,CDK5R1,Cdkn1c,CDT1,CELSR1,CHAT,CHST12,CLIC5,COL1A1,COL4A2,CP,CRACR2B,CRYAA/CRYAA2,Cxcl3,CXCR3,CYP11A1,CYP24A1,CYP4F3,DDIAS,DES,DHFR,DLL4,DNM1,DPEP1,DSN1,DUSP1,E2F1,E2F7,ECE1,EGF,EIF2AK2,F3,FGFR2,FSCN1,GADD45B,GCLM,…	191 (16)	16
isatoribine	chemical reagent	Activated	3.33e-14	0.0177	ABCB9,ABCC2,ACOT11,ACSF2,ADAM8,ALOX5,ALPK2,ALPL,ANGPTL4,ANK1,ANXA8/ANXA8L1,ARNTL2,ARRB1,ATR,BCL6B,BIK,BLM,BOK,BRIP1,BTG2,C3AR1,C5,CCKAR,CCL5,CCR4,CCR7,CD28,CD82,CDC6,CDC7,CDCP1,CDT1,CELF2,CELSR1,CHAT,CHST12,CLIC5,COL4A2,CP,CRACR2B,CRYAA/CRYAA2,CXCL10,Cxcl3,CXCR3,CYP11A1,CYP24A1,CYP4F3,DDIAS,DES,DHFR,DLL4,DMXL2,DNM1,DPEP1,DSCC1,DSN1,E2F7,EBI3,ECE1,EIF2AK2,F3,FANCB,FGFR2,FSCN1,GADD45B,GDPD5,GFPT2,G…	182 (24)	23
4-((4-(3,4-dichlorophenyl)-1,2,5-thiadiazol-3-yl)oxy)butan-1-ol	chemical reagent	Activated	4.64e-12	0.0283	AASS,ABCB9,ABLIM1,ACE,ADGRG6,AK5,ALDH1A3,ALOX5,ALPL,ANK1,ANXA8/ANXA8L1,ARNT2,ARRB1,BIK,BTG2,C3AR1,C5,CALCR,CALHM6,CASP2,CCDC82,CCKAR,CCR7,CD244,CD36,CDC25B,CDC6,CDCA5,CDK5R1,Cdkn1c,CDT1,CEBPE,CENPN,CENPU,CHAT,CLIC5,COBL,CP,CRYBG1,CSF1R,CSRP2,CXXC5,CYP11A1,CYP24A1,CYP4F3,DES,DHRS3,DHRS9,DLL4,DNMT1,DPYSL2,E2F7,E2F8,ECE1,EGF,ENDOU,EVPL,FGFR2,FSCN1,GADD45B,GCLM,GFPT2,GINS1,GJB4,GMNN,GREB1,GRHL3,GSN,H…	156 (33)	31
I-BOP	chemical reagent	Activated	1.26e-11	0.023	AASS,ABCA9,ACY3,ALDH1A3,ALPL,ANK1,ARRB1,BCL6B,BMP6,C3AR1,CAMKK1,CASP2,CCDC82,CCKAR,CD36,CDC25B,CDC6,CDCA5,CDCP1,CDK2,CDK5R1,CHAT,CRYBG1,Cxcl3,CYP4F3,DCTPP1,DES,DNMT1,DUSP1,E2F2,E2F7,ECE1,ECM2,EGF,EIF2AK2,ENDOU,F3,FBN1,FGFR2,FHDC1,GADD45B,GCLM,GFPT2,GINS1,GMNN,HAS1,HDAC4,HDAC9,HDC,HUNK,IFIT2,IGF2BP3,IGFBP7,IL18,IL1RAP,IL2RB,IL33,ITGA6,ITGB2,IYD,KCNN4,KDELR3,LIG1,LOC100911216/Pcsk1,LPIN1,MAOB,MAP3K…	132 (16)	15
GnRH-A	chemical reagent	Activated	2.48e-10	0.0214	ACE,ACP5,ACTA2,ADGRG6,ANK1,BTG2,CASP2,CCDC82,CCN2,CD53,CD82,CDC6,CDCP1,CDK5R1,Cdkn1c,CDT1,CELSR1,CHAT,COL1A1,CRYBG1,CSF1R,CXCL10,CYP11A1,CYP24A1,CYP4F3,DES,DHFR,DSCC1,DUSP1,EGF,EIF2AK2,F3,GADD45B,GMNN,GPR19,HAS1,HDC,HMOX1,IFIT2,IGF2BP3,IGFBP7,IL17F,IL18,ITGA6,ITGB2,KDELR3,KRT7,LIG1,MAOB,MAP3K20,MCM10,MCM2,MCM3,MCM5,MCM6,MCM7,MEF2C,MMP9,MNS1,MSH2,MSH5,MYH11,MYH2,MYH3,MYRF,Nes,NPFFR2,OASL,ORC1,PCLA…	97 (11)	11
lithocholic acid acetate	chemical reagent	Activated	1.13e-07	0.0325	ACE,ALPL,ARRB1,CCL5,CCN2,CCN5,CCR7,CDC45,CDT1,CENPH,CHAF1A,CHAF1B,COL1A1,COL4A2,CYP24A1,DCTPP1,DHRS3,DUSP1,E2F1,ECE1,FEN1,FGFR2,HDC,HMOX1,IL18,ITGB7,LDHC,LIFR,MAD2L1,MAOB,MAP4K1,MAPT,MCM8,mir-25,MMP9,MYH3,Nppb,PCNA,PLAT,PLAU,PRKCZ,RAD51,RAD51AP1,RGCC,RRM2,SEC14L2,SLC26A2,SLC34A1,SNAI2,SSTR3,STAT4,TK1,TLR2,TNNI1,TRAF1	55 (6)	5
3,5-dihydroxyphenylglycine	chemical reagent	Activated	6.07e-07	0.0436	ACTA2,ALPL,ARRB1,BIK,C3AR1,CCL5,CCN2,CCR7,CDH1,CDK2,CDT1,CHRNG,COL1A1,CSF1R,CXCL10,CYP24A1,DNM1,E2F1,ECE1,EME1,F3,FGFR2,GSN,HDC,HMOX1,IFIT2,IL18,IL33,ITGA6,LAT2,LRG1,MAP4K1,MAPT,MMP9,MYRF,Nppb,PCLO,PCNA,PLAT,PLAU,PRKCZ,PTK2B,RAD51,RTN4RL1,SELPLG,SKP2,SMAD3,SNAI2,SOX5,SPON1,SSTR3,SVIL,SYN1,TMEM119,TNFAIP3,UPP1	56 (9)	8
ITI-078	chemical reagent	Activated	5.53e-06	0.0433	CCN2,CDC6,CDH1,CDK2,CDK5R1,Cdkn1c,CELSR1,CSF1R,CYP24A1,DHFR,DNMT1,E2F1,F3,FGFR4,GMNN,GPR19,HMOX1,ITGAE,ITGB2,LIG1,MCM10,MCM2,MCM3,MCM5,MCM6,MCM7,MEF2C,MMP9,MYH2,MYLK2,NCF1,NPFFR2,ORC1,PCLAF,PCNA,PLAU,PRX,RBL1,RRM2,RYR1,TBXAS1	41 (4)	3
2-bromoethylamine	chemical reagent	Activated	0.00114	0.0337	ABCC2,CP,GPNMB,LAMC2,LXN,MCM3,PLA1A,UPP1	8 (1)	1
D-2-amino-5-phosphonovaleric acid	chemical reagent	Inhibited	2.79e-21	0.0001	AASS,Abca8a,ABCA9,ACE,ACE2,ACP5,ACY3,ADAM8,ADGRG6,ALOX5,ALPL,ANK1,ANXA8/ANXA8L1,ARRB1,BMP6,BRCA2,BTG2,C3AR1,C5,CALCR,CASP2,CCBE1,CCDC82,CCN2,CCN5,CCR4,CD207,CD28,CD36,CD82,CDCA5,CDK5R1,CDT1,CENPH,CHAF1A,CHAF1B,CHAT,CHTF18,CRYBG1,CSF1R,CSRNP1,CXCR3,CXXC5,CYP11A1,CYP24A1,CYP4F3,DDX11,DES,DHRS9,DLL4,DNMT1,DSCC1,DUSP1,DUSP14,E2F1,E2F7,E2F8,EBI3,ECE1,ECM2,EIF2AK2,ERCC6L,EVPL,EXO1,F2RL2,FADS1,FANCA,FBX…	180 (35)	34
2-(4-amino-1-isopropyl-1H-pyrazolo[3,4-d]pyrimidin-3-yl)-1H-indol-5-ol	chemical reagent	Inhibited	6.42e-18	0.0001	ASF1B,BLM,BRIP1,CCN2,CDC45,CDC6,CDH1,CDK2,CLSPN,DNA2,DTL,E2F2,EXO1,FANCI,FEN1,GINS1,GINS3,GMNN,MCM10,MCM3,MCM5,MCM6,NCAPG,ORC1,ORC6,PCNA,POLA2,RAD51,RFC2,RFC3,RFC4,RGCC,SKP2,TCP11L2,TFDP1,TK1,TMEM119,TOP2A,UNG,XRCC2	40 (1)	1
sodium bisulfide	chemical reagent	Inhibited	1.98e-12	0.0447	ABCC2,ACE,ACE2,ACOT11,ACP5,ACSBG1,ACSF2,ADGRG6,ALDH1A3,ALOX5,ALPK2,ALPL,ANK1,ANXA8/ANXA8L1,ARRB1,BCL6B,BIK,BOK,BTG2,CASP2,CCDC82,CCR4,CCR7,CD28,CD82,CDC25B,CDC6,CDC7,CDK5R1,CDT1,CELF2,CELSR1,CHAT,CHRNG,CHST12,COL4A2,CP,CRACR2B,CRYBG1,CSF1R,CXCR3,CYP24A1,CYP4F3,DDIAS,DES,DHFR,DNM1,DPEP1,DSN1,DUSP14,ECE1,EIF2AK2,F3,FGFR2,FSCN1,GCLM,GDPD5,GJB3,GMNN,GPR19,GRB10,GRHL3,GSN,GSTM1,HAS1,HDAC9,HSPB7,HUNK,I…	168 (22)	22
ethylene glycol tetraacetic acid	chemical reagent	Inhibited	1.12e-11	0.0203	AASS,ACE,ACE2,ACP5,ACY3,ALDH1A3,ALPL,ANK1,ARNTL2,ARRB1,BARD1,BIK,BMP6,BRCA2,BTG2,C3AR1,CCDC82,CCKAR,CDC25B,CDC6,CDK2,CDK5R1,CDT1,CHAT,COL4A2,COTL1,CP,CPNE5,CRYBG1,CSF1R,CYP11A1,CYP24A1,CYP4F3,DDX11,DES,DHFR,DLL4,DNMT1,DUSP1,EBI3,ECE1,EGF,EIF2AK2,FANCD2,FGFR2,FHDC1,FRMD4B,FSCN1,GADD45B,GDF5,GFPT2,GMNN,GPNMB,GRB10,HDAC9,HDC,HMOX1,IGF2BP3,IGFBP7,IL2RB,IL33,INSC,ITGB7,JUP,KDELR3,KITLG,LAT2,LIG1,LOC10…	134 (28)	27
GW3965	chemical reagent	Inhibited	3.24e-10	0.0137	ACE,ACTA2,ADAMTS3,ALDH1A3,ANGPTL4,ARNT2,ARNTL2,BMP6,C5,CALHM6,CCL5,CCN2,CCR7,CDC6,CDH1,CDK2,CDK5R1,Cdkn1c,CELSR1,CLIC5,COL1A1,CXCL10,CXCR3,DHFR,DHRS9,DNMT1,DUSP1,E2F1,E2F7,ECE1,EIF2AK2,FBP1,FSCN1,GMNN,GPR19,HERC6,HMOX1,IFIT2,IL17F,ITGB2,LAT2,LIG1,LRP2,LTF,MCM10,MCM2,MCM3,MCM5,MCM6,MCM7,MEF2C,MELK,MMP9,MYH2,NLRP3,NPFFR2,NRP2,OASL,ORC1,PCLAF,PCNA,PECAM1,PRKAR2B,PRKCQ,PTAFR,RAD51,RBL1,RRM2,RYR1,SKP2…	82 (5)	5
GGTI-2154	chemical reagent	Inhibited	6.14e-09	0.0251	Abca8a,ACP5,ACTA2,ADGRG6,ALDH1A3,ANXA8/ANXA8L1,BTG2,CASP2,CCN2,CD36,CDC6,CDCA5,CDCP1,CDK5R1,CSF1R,CSRNP1,CSRP2,CXCL10,CXXC5,CYP11A1,CYP24A1,DNMT1,DSCC1,DUSP14,E2F1,EBI3,EIF2AK2,ENDOU,FGFR2,GADD45B,GINS1,GPNMB,GPR19,HAS1,HDC,HMOX1,IL17F,ITGA6,ITGB2,KDELR3,LAYN,LTF,MAOB,MCM3,MCM5,MCM6,MMP9,MNS1,MYH11,NEURL1B,NFKBID,NLRC4,Nppb,Nrgn,NRP2,PCNA,PCYT1B,PDE3B,PDLIM1,PECAM1,PKP1,PLAT,PLAU,PLCD1,RAB7B,RAD5…	85 (9)	7
L-JNK inhibitor I	chemical reagent	Inhibited	1.06e-05	0.036	ACTA2,BMP6,CCL5,CCR7,CDH1,CDK5R1,CELF2,COL4A2,COL6A3,CXCL10,CXCR3,DNMT1,DUSP1,F3,FBN1,HMOX1,IL18,ITGB7,MMP9,MSH2,NCF1,PLAT,RAD51,RND1,SELPLG,SNAI2,TNFAIP3	27 (3)	3
purvalanol A	chemical reagent	Inhibited	2.53e-05	0.0464	CCN2,CDC6,CDH1,CDK2,CDK5R1,Cdkn1c,CELSR1,CXCL10,DHFR,DNMT1,E2F1,F3,GMNN,GPR19,IL17F,LIG1,MAPT,MCM10,MCM2,MCM3,MCM5,MCM6,MCM7,MEF2C,MYH11,MYH2,NPFFR2,ORC1,PCLAF,RBL1,RNF168,RRM2,RYR1	33 (4)	3
latrunculin B	chemical reagent	Inhibited	0.00061	0.0066	ACTA2,CCN2,DES,IL18,SKP2	5 (1)	1
DMH1	chemical reagent	Inhibited	0.00249	0.0181	ACTA2,CCL5,IL18,LOXL2	4 (1)	1
pentachlorophenol	chemical toxicant		2.77e-15	0.0212	AASS,Abca8a,ABCA9,ABCB9,ABCC2,ABCD2,ABLIM1,ACE,ACE2,ACOT11,ACP5,ACSF2,ACTA2,ADAMTS3,ADAMTS4,ADGRG6,AFF3,ALOX5,ALPK2,ALPL,ANXA8/ANXA8L1,ARNT2,ARRB1,BCL6B,BIK,BOK,BRCA2,BSN,C2orf50,CCDC82,CCKAR,CCN5,CCP110,CCR4,CD28,CD53,CDC7,CDCA5,CDCP1,CDH1,CDK2,Cdkn1c,CDT1,CEBPE,CELSR1,CENPK,CENPN,CENPU,CEP250,CHAT,CHRNG,CHST12,CHTF18,CIT,CLIC5,CLSPN,COBL,COL6A3,COTL1,CP,CRACR2B,CRYBG1,CSRNP1,CUX2,CXCR3,CYP11A1,…	279 (46)	45
1,10-phenanthroline	chemical toxicant		6.32e-11	0.0441	ABCC2,ACOT11,ACSF2,ACTA2,ADAMTS15,ALDH1A3,ALOX5,ANK1,ANXA8/ANXA8L1,ARRB1,BCL6B,BIK,BOK,BRCA2,BTG2,CASP2,CCDC82,CCL5,CCR7,CD36,CD82,CDC25B,CDC6,CDC7,CDK2,CDK5R1,CDT1,CELF2,CELSR1,CHST12,COL4A2,COL5A3,COL6A3,CP,CRACR2B,CRYBG1,CSF1R,CXCL10,DDIAS,DHFR,DNM1,DPEP1,DSN1,EGF,EIF2AK2,F3,FBN1,FGFR2,GADD45B,GDPD5,GJB3,GMNN,GPR19,GSN,GSTM1,HDAC9,HDC,HMOX1,HSPB7,IGF2BP3,IGFBP7,IL17F,IL21R,IL33,INKA2,LIG1,LPIN…	139 (9)	9
arotinoid acid	chemical toxicant		4.05e-08	0.0156	AASS,ABCA9,ABCC2,ABLIM1,ACTA2,ALOX5,ARNT2,C5,CDC6,CDH1,CDK2,CDK5R1,Cdkn1c,CEBPE,CELSR1,CENPN,CENPU,COBL,CP,DHFR,DHRS3,DNMT1,DUSP1,E2F1,E2F7,E2F8,F3,GCLM,GJB4,GMNN,GPR19,GREB1,HK3,JUP,LIG1,MAD2L1,MAOB,MCM10,MCM2,MCM3,MCM5,MCM6,MCM7,MEF2C,MUC20,MYH2,NCAPG,NDRG2,NPFFR2,NR1I2,ORC1,PBK,PCLAF,PCNA,PHF19,PLK4,RBL1,RRM2,RYR1,SHANK2,Sult1a1,TK1,YPEL1,ZNF367	64 (4)	4
alpha-amanitin	chemical toxicant		1.18e-06	0.001	ATR,BLM,CCN2,CDC25B,Cdkn1c,COL1A1,DHFR,DUSP1,E2F1,HMOX1,IL33,KITLG,LPIN1,MAD2L1,MDC1,mir-30 (includes others),SLC17A6,TNFAIP3	18 (5)	5
calicheamicin gamma(1)I	chemical toxicant		4.35e-05	0.0108	ATR,BLM,CCN2,CDK2,DUSP1,HMOX1,IL33,LPIN1,MMP9,PCNA,RAD51,RRM2,TNFAIP3	13 (3)	2
diquat	chemical toxicant		0.000764	0.0054	GCLM,HMOX1,TXNRD1	3 (1)	1
phorbol 12,13-didecanoate	chemical toxicant		0.000891	0.0137	CALCR,CDH1,CEBPE,DUSP1,IL1RAP,PTH1R	6 (1)	1
Ro 25-6760	chemical toxicant		0.00267	0.0454	BARD1,CDC6,DHFR,E2F1,PCNA,RBL1,TNFAIP3	7 (3)	2
biochanin A	chemical toxicant		0.00663	0.0348	ACP5,CXCL10,MMP9,Sult1a1	4 (1)	1
kainic acid	chemical toxicant	Activated	5.48e-14	0.0393	Abca8a,ABCC2,ACOT11,ACP5,ACSF2,ALOX5,ALPK2,ALPL,ANGPTL4,ANK1,ANXA8/ANXA8L1,ARNTL2,ARRB1,BCL6B,BIK,BOK,BTG2,C3AR1,C5,CALCR,CALHM6,CASP2,CCDC82,CCKAR,CCL5,CCR4,CCR7,CD28,CD82,CDC6,CDC7,CDK5R1,CDT1,CELF2,CELSR1,CHAT,CHRNG,CHST12,CLIC5,COL4A2,CP,CRACR2B,CRYAA/CRYAA2,CRYBG1,CSF1R,CSRNP1,CXCR3,CYP11A1,CYP24A1,CYP4F3,DDIAS,DES,DHFR,DNM1,DPEP1,DSN1,DUSP1,DUSP14,E2F1,E2F7,EBI3,ECE1,EGF,EIF2AK2,F3,FGFR2,FS…	200 (22)	22
methylnitronitrosoguanidine	chemical toxicant	Activated	4.51e-13	0.0254	ABCC2,ACE,ACOT11,ACP5,ACSF2,ACTA2,ALOX5,ANK1,ANXA8/ANXA8L1,ARRB1,ATR,BCL6B,BIK,BLM,BOK,BRCA2,BTG2,CASP2,CCDC82,CCKAR,CCN2,CCR7,CD36,CD82,CDC6,CDC7,CDK5R1,Cdkn1c,CDT1,CELSR1,CHAT,CHST12,COL1A1,COL4A2,CP,CRACR2B,CRYBG1,CSF1R,CYP11A1,CYP24A1,CYP4F3,DDIAS,DES,DHFR,DNM1,DPEP1,DSN1,DUSP1,E2F1,E2F7,EGF,EIF2AK2,F3,FSCN1,GDPD5,GFPT2,GJB3,GMNN,GPR19,GSN,GSTM1,HDAC9,HDC,HSPB7,IFIT2,IGF2BP3,IGFBP7,IL18,IL21R…	164 (12)	12
carbon tetrachloride	chemical toxicant	Activated	7.02e-13	0.0224	ABCC2,ACOT11,ACP5,ACTA2,ALDH1A3,ALPK2,ANGPTL4,ANK1,AOX1,ARNTL2,ATR,BLNK,BRCA2,C3AR1,C5,CALHM6,CASP2,CCKAR,CCL5,CCN2,CD28,CD82,CDC25B,CDC45,CDC6,CDK2,CDK5R1,Cdkn1c,CDT1,CELF2,CHAT,CLIC5,COL1A1,COTL1,CP,CRYAA/CRYAA2,CSF1R,CXCL10,CXCR3,CYP11A1,CYP24A1,CYP4F3,DES,DHFR,DHRS9,DLL4,DNMT1,DUSP1,E2F1,E2F7,EBI3,ECE1,EIF2AK2,F7,FANCD2,FGFR2,FGFR4,FSCN1,GADD45B,GCLM,GFPT2,GLIPR2,GSTM1,HDAC9,HDC,HERC6,HMOX1,H…	135 (20)	20
latrunculin A	chemical toxicant	Activated	1.12e-09	0.0282	ABCA9,ACTA2,ADAM8,ALPL,ANGPTL4,ANK1,ANKRD37,BTG2,CACNA1G,CASP2,CCDC82,CD82,CDCP1,CDH1,CDK5R1,CELF2,CHAT,CRYBG1,CSF1R,CYP4F3,DES,DLL4,DSCC1,E2F1,EBI3,ECE1,EIF2AK2,FGFR2,GADD45B,GMNN,GSN,HAS1,IFIT2,IGF2BP3,IGFBP7,IL17F,IL2RB,IL33,ITGA6,KDELR3,LIG1,LRRTM1,MAOB,MAP3K20,MAP4K1,MAPT,MNS1,MSH2,MSH5,MYH11,MYH2,MYH3,MYRF,NCF1,Nes,NFKBID,Nppb,NRP2,NXPE4,OASL,ORC1,PECAM1,PLAT,PLCD1,PRKCZ,PTAFR,PTH1R,PTK2B,P…	93 (13)	13
Salmonella enterica serotype abortus equi lipopolysaccharide	chemical toxicant	Activated	1.02e-08	0.0265	ACP5,ACTA2,ANK1,ARNTL2,C3AR1,CCL5,CCR7,CD36,CD82,CDH1,CDK2,CDK5R1,CENPU,CHAT,COL1A1,CRYAA/CRYAA2,CSF1R,CXCL10,CYP11A1,CYP4F3,DES,DNMT1,DUSP1,E2F7,EBI3,EGF,F3,GADD45B,HAS1,HECW2,HMOX1,IFIT2,IL18,KDELR3,MAOB,MMP9,MSH2,MYH11,MYH2,MYH3,Nes,NLRP3,Nppb,NRCAM,OASL,OSGIN1,PCNA,PIM3,PLA1A,PLAU,PTPN6,RAB7B,RAD51,RYR1,SMAD3,SNAI2,SYNPO2,TEX14,TIFA,TK1,TLR2,TNFSF15,TNNI1,TRAF1,UPB1	65 (4)	4
aroclor 1254	chemical toxicant	Activated	4.1e-08	0.0341	Abca8a,ABCC2,ACOT11,ACTA2,ALDH1A3,ANGPTL4,AOX1,ARNTL2,BTG2,C5,CALHM6,CCL5,CCN2,CD36,CDH1,CLIC5,CSRNP1,CXCL10,CXCR3,CYP11A1,DNMT1,DUSP1,DUSP14,E2F7,EBI3,EIF2AK2,F3,FGFR2,FSCN1,GADD45B,GCLM,GPNMB,GPR19,GSTM1,HERC6,IFIT2,IL17F,INSC,ITGB2,KDELR3,LAYN,LPIN1,LRP2,LTF,MCM5,MCM6,MMP9,MNS1,NEURL1B,NFKBID,Nrgn,OASL,PCNA,PDE3B,PECAM1,PLAT,PTAFR,RAD54L,RASGRF1,RELT,SHANK2,SLC17A6,SLC18A2,SLC9A3,SNAI2,SRD5A1,…	76 (7)	7
benzo(a)pyrene 7,8-dihydrodiol	chemical toxicant	Activated	1.56e-07	0.0292	ACP5,ACTA2,ADGRG6,ANK1,CCL5,CCN2,CCR7,CD36,CD82,CDC25B,CDH1,CDK5R1,Cdkn1c,CHAT,COL1A1,CXCL10,CYP4F3,DES,DUSP1,E2F1,EIF2AK2,F3,HAS1,HMOX1,IL17F,ITGB2,KDELR3,MAD2L1,MMP9,MSH2,MYH11,MYH2,MYH3,Nes,PCNA,PECAM1,PLAU,RAB7B,RAD51,RRM2,RYR1,SMAD3,SNAI2,TLR2,TNNI1	45 (4)	3
2,3',4,4',5-pentachlorobiphenyl	chemical toxicant	Activated	3e-07	0.0416	ACOT11,ALOX5,C11orf86,CCL5,CDC25B,CDCA5,CDK5R1,Cdkn1c,CDT1,CHRNG,CHTF18,CIT,COL1A1,CP,CSRP3,CXCL10,CYP11A1,DCTPP1,DES,DHRS3,DNMT1,EGF,F3,FEN1,FGFR2,GSN,GSTM1,HMOX1,IL18,INAVA,INSC,ITGA6,KIF15,KITLG,KNTC1,LAMC2,LCP1,MCM2,MCM4,MEF2C,MMP9,MYOM1,PBK,PDLIM1,PKMYT1,PLA1A,PLAT,PRKCQ,RAC2,RAP1GAP,RASL11A,RGS5,SHANK2,SKP2,SMAD3,SNAI2,SRD5A1,STARD10,TBXAS1,TRPM8,UPP1,ZWINT	62 (13)	11
Salmonella enterica serotype abortus equi lipopolysaccharide	chemical toxicant	Activated	1.2e-06	0.0011	CCL5,CCR7,CENPU,E2F7,EBI3,F3,GADD45B,HAS1,HECW2,IFIT2,IL18,NLRP3,OASL,OSGIN1,PIM3,PLA1A,PLAU,SYNPO2,TEX14,TIFA,TNFSF15,TRAF1,UPB1	23 (1)	1
dimethylnitrosamine	chemical toxicant	Activated	2.23e-06	0.0205	ACTA2,ANGPTL4,CASP2,CCN2,CDC6,CDH1,COL1A1,COTL1,CXCL10,DES,DHRS9,DUSP1,E2F7,ECE1,F3,F7,FGFR4,HDAC9,HMOX1,LMCD1,LOXL2,MMP9,MYH11,NCF1,NUAK2,PCNA,PLAT,PRKCZ,RAC2,SKP2,TNFAIP3,TRAF1,VWF	33 (3)	3
zearalenone	chemical toxicant	Activated	1.02e-05	0.0317	BARD1,CDC6,CDH1,CDK2,CDK5R1,Cdkn1c,CELSR1,DHFR,DNMT1,E2F1,F3,GMNN,GPR19,KITLG,LIG1,MCM10,MCM2,MCM3,MCM5,MCM6,MCM7,MEF2C,MMP9,MYH2,Nes,NPFFR2,ORC1,PCLAF,PCNA,RAD51,RBL1,RRM2,RYR1,TNFAIP3	34 (5)	5
thioacetamide	chemical toxicant	Activated	1.82e-05	0.0029	ABCC2,ACP5,ACTA2,CDCP1,COL1A1,CP,CSRP2,FBN1,GPNMB,LAMC2,LXN,MCM3,PECAM1,PLA1A,UPP1	15 (1)	1
dimethylnitrosamine	chemical toxicant	Activated	3.45e-05	0.0015	ACTA2,CDH1,COL1A1,DES,FGFR4,HMOX1,MMP9,PCNA,PRKCZ	9 (1)	1
carbon tetrachloride	chemical toxicant	Activated	0.00021	0.0471	ABCC2,ACTA2,CCL5,CCN2,COL1A1,CXCL10,DES,DHFR,DUSP1,FGFR4,GADD45B,HMOX1,MMP9,NDRG2,PCNA,PECAM1,PTAFR,SMAD3,Sult1a1	19 (1)	1
cytochalasin B	chemical toxicant	Inhibited	1.51e-09	0.0313	ACTA2,ALOX5,ALPL,ANGPTL4,ANK1,ANKRD37,ARRB1,BTG2,CACNA1G,CALCR,CCDC82,CCN2,CD36,CD82,CDK2,CDK5R1,CELF2,CHAT,COL1A1,COL4A2,COLEC12,CRYBG1,CSF1R,CYP4F3,DES,DLL4,DNMT1,DUSP1,E2F1,ECE1,EIF2AK2,FGFR2,FSCN1,GADD45B,GMNN,HDC,IFIT2,IGF2BP3,IGFBP7,IL17F,IL2RB,ITGA6,ITGB7,KDELR3,LIG1,LMCD1,LRRTM1,MAOB,MAP3K20,MAP4K1,MAPT,mir-30 (includes others),MMP9,MNS1,MSH2,MSH5,MYH11,MYH2,MYH3,MYRF,NCF1,Nes,NRP2,OASL,O…	89 (9)	9
norethynodrel	chemical toxicant	Inhibited	4.41e-07	0.0232	ACOT11,CCL5,CCN2,CDC25B,CDCA5,Cdkn1c,CDT1,CHRNG,CHTF18,CIT,CNKSR1,COL4A2,CSRP3,CYP11A1,DCHS1,DCTPP1,DES,DUSP1,FEN1,FGFR4,GJB3,GREB1,GSN,GSTM1,IGF2BP3,INSC,ITGA6,JUP,KIF15,KNTC1,KRT7,LAMC2,LOXL2,MAD2L1,MAPT,MCM2,MCM4,MEF2C,MMP9,MYOM1,PBK,PKMYT1,PLAT,PLAU,SHANK2,SKP2,SRD5A1,STARD10,SYNPO,TRPM8,WNT5B,ZWINT	52 (5)	4
cypermethrin	chemical toxicant	Inhibited	1.15e-05	0.0381	CCL5,CD36,CDC25B,CDCA5,CDH1,Cdkn1c,CDT1,CHRNG,CHTF18,CIT,COL1A1,CSRP3,CYP11A1,DCTPP1,DES,FEN1,FGFR2,GSN,GSTM1,HMOX1,ITGA6,KIF15,KNTC1,MAD2L1,MCM2,MCM4,MEF2C,MMP9,MYOM1,PBK,PKMYT1,PLAT,SKP2,SMAD3,SRD5A1,STARD10,ZWINT	37 (3)	2
VitaminD3-VDR-RXR	complex		4.07e-16	0.0067	AASS,ABCA9,ACE,ACKR4,ACP5,ADAMTS4,ADHFE1,ALOX5,ALPK2,ALPL,ANK1,ARHGEF15,ARHGEF39,ARRB1,ATAD2,BARD1,BIK,BLNK,BMP6,BOK,BRIP1,CACNA1G,CALCR,CAPN12,CCDC82,CCKAR,CCL5,CD244,CD28,CD82,CDC25B,CDC6,CDCA5,CDCP1,CDH1,CDK5R1,Cdkn1c,CEBPE,CELF2,CELSR1,CENPK,CENPN,CENPU,CHAT,CHTF18,CLIC5,CLSPN,COBL,COL4A2,COL6A3,COLEC12,CP,CPXM1,CRYAA/CRYAA2,CRYBG1,CSF1R,CSRNP1,CXCL10,Cxcl3,CXXC5,CYP11A1,CYP24A1,CYP4B1,CYP4F3…	252 (40)	39
T3-TR-RXR	complex		1.57e-14	0.014	AASS,AATK,Abca8a,ABCD2,ABLIM1,ACOT11,ACP5,ADGRF4,ADGRG6,ALOX5,ALPL,ANGPTL4,ARNT2,ARNTL2,ARRB1,ATAD2,BARD1,BLNK,BMP6,BOK,BRIP1,CA4,CACNA1G,CALHM6,CCKAR,CCN2,CD36,CD82,CDC25B,CDC45,CDK2,CEBPE,CELF2,CELSR1,CENPN,CENPU,CHAT,CLIC5,CLSPN,COBL,COL4A2,COL6A3,COLEC12,CP,CSF1R,CSRNP1,CXCR3,CYP11A1,CYP24A1,DDIAS,DES,DHFR,DHRS3,DTL,DUSP1,DUSP14,E2F1,E2F7,E2F8,ECE1,EGF,ESCO2,F2RL2,FEN1,FGFR4,FSCN1,FZD4,GCLM,G…	209 (39)	37
SWI-SNF	complex		9.42e-14	0.0278	AASS,AATK,Abca8a,ABCB9,ABCC2,ACE,ACE2,ACOT11,ACP5,ACSF2,ADGRG6,ALDH1A3,ALPK2,ANK1,ANXA8/ANXA8L1,ARNTL2,ASF1B,ATAD2,BCL6B,BIK,BLM,BLNK,BOK,BRCA2,C3AR1,C5,CALCR,CALHM6,CAMKK1,CBX7,CCDC153,CCDC82,CCKAR,CCP110,CD244,CD28,CD36,CD53,CD82,CDC45,CDC6,CDC7,CDT1,CEBPE,CELF2,CELSR1,CENPN,CENPU,CEP250,CHAF1A,CHRNG,CHST12,CHTF18,CIT,CLIC5,CLSPN,CNKSR1,COBL,COL4A2,COL4A3,COL6A3,CP,CRACR2B,CRYAA/CRYAA2,CRYBG1,C…	275 (56)	54
PKR dimer	complex		2.05e-11	0.0462	ABCC2,ACOT11,ACSF2,ALOX5,ALPL,ANGPTL4,ANK1,ANXA8/ANXA8L1,ARNTL2,ARRB1,BCL6B,BIK,BOK,BRCA2,BRIP1,BTG2,C5,CALHM6,CASP2,CCN2,CCR7,CD36,CD82,CDC25B,CDC6,CDC7,CDH1,CDK2,CDT1,CELSR1,CGAS,CHST12,CLIC5,COL1A1,COL4A2,CP,CRACR2B,CSF1R,CXCR3,CYP24A1,DDIAS,DHFR,DNM1,DPEP1,DSN1,DUSP1,E2F7,EBI3,ECE1,EGF,F3,FBP1,FGFR2,FSCN1,GDPD5,GJB3,GPR19,GSN,GSTM1,HDAC9,HERC6,HMOX1,HSPB7,IL17F,IL18,IL21R,IL2RB,INKA2,ITGB2,IT…	145 (10)	9
APPBP1/UBA3 Complex	complex		1.65e-10	0.0268	AASS,ABCB9,ABCC2,ABLIM1,ACE,ACP5,ADGRG6,ALOX5,ANK1,ARNT2,ARNTL2,ARRB1,BLNK,BRCA2,C5,CALCR,CALHM6,CASP2,CCL5,CCN5,CCP110,CD28,CD36,CD82,CDC6,Cdkn1c,CDT1,CELF2,CENPK,CENPN,CENPU,CEP250,CHRNG,CHTF18,CIT,CLIC5,CLSPN,COBL,COTL1,CP,CSRP3,CXCL10,Cxcl3,CXCR3,DCTPP1,DES,DLL4,DNMT1,DPYSL2,DTNA,DUSP1,EGF,EIF2AK2,ENDOU,FANCD2,FEN1,FGFR2,FMN1,FOXQ1,FSCN1,GINS1,GRB10,GREB1,GSN,GSTM1,HERC6,HSD17B7,IFIT2,ITGA6,I…	148 (19)	16
PDGF-DD	complex		4.28e-08	0.0299	BIK,BTG2,CASP2,CCDC82,CCL5,CCN2,CD36,CD82,CDC6,CDH1,CDK5R1,CRYBG1,CXCL10,CYP24A1,DLL4,DNMT1,DUSP1,EIF2AK2,F3,GMNN,HDC,HMOX1,IFIT2,IGF2BP3,IGFBP7,IL17F,IL2RB,LIG1,MAOB,MAP3K20,MMP9,MNS1,MSH5,MYH11,MYRF,NRP2,OASL,ORC1,PCNA,PDE1B,PLAU,PTAFR,RAD51,RAD54L,RGS5,RRM2,SHANK2,SMAD3,SNAI2,SYN1,TLR2,TLR3,TNFRSF11A,TNFRSF9,TRAF1,TUBB4A,TUBB6,UBE2L6,USP18	59 (7)	7
SWI-SNF	complex		1.61e-07	0.0146	ACE,ACE2,ALDH1A3,BRCA2,CCDC153,CD36,CDC6,CDC7,CDT1,CIT,CP,CXCR3,DES,DHFR,DHRS9,DLL4,DUSP1,E2F1,ECM2,EIF2AK2,F3,FBP1,FGFR2,FZD4,GADD45B,GMNN,HDAC4,HHIP,IGFBP7,JUP,LAMC2,MAOB,MCM10,MCM2,MCM4,MCM5,MEF2C,mir-30 (includes others),MMP9,MYH11,MYH3,MYLK2,MYOM1,NIM1K,PCSK9,PFKFB1,PLAT,PLAU,PLK4,RAC2,RAD51,RAD51AP1,RRM2,SLAMF9,SNAI2,SOX5,STAMBPL1,STARD10,TFDP1,TLR2,TNFRSF9	61 (12)	11
MEF2D-NFAT2-p300	complex		1.65e-07	0.0044	ACP5,CCN2,CD36,CDC6,CDH1,CDK2,CDT1,COL1A1,CRYAA/CRYAA2,CYP11A1,DUSP1,E2F1,GCLM,HDAC9,HMOX1,IL33,ITGB2,LAMC2,MAPT,MCM3,MCM5,MCM6,MEF2C,MMD,MYH11,Nppb,PCNA,SKP2,TBXAS1,TK1,TLR2,TNNI1	32 (4)	3
Integrin alpha 6 beta 1	complex		1.34e-06	0.0006	ACTA2,BRCA2,CDH1,COL1A1,DHFR,E2F1,FANCA,FANCD2,FANCG,ITGA6,MMP9,Nppb,PLAU,PTK2B,RAD51,RAD51C,SKP2	17 (5)	4
Glycoprotein 1B	complex		1.18e-05	0.0442	CCDC82,CCL5,CCN2,CD28,CD36,CDK5R1,COL1A1,CRYBG1,CXCL10,DNMT1,DUSP1,E2F1,EIF2AK2,GMNN,HDC,HMOX1,IFIT2,IGF2BP3,IGFBP7,LIG1,MAOB,MAP3K20,MMP9,MNS1,MSH5,MYRF,OASL,ORC1,RAD54L,SHANK2,SMAD3,SNAI2,TLR3,TNFRSF9,UBE2L6,USP18	36 (4)	3
Laminin (complex)	complex		0.000451	0.0114	ACTA2,CDK5R1,MAPT,MMP9,PLAU,SKP2,SNAI2	7 (1)	1
IgG2b	complex		0.00131	0.0241	COL1A1,COLEC12,F3,MAPT,PECAM1,PLAU,PRKAR2B,RAC2,RAPGEF3,STAB2	10 (2)	2
histone deacetylase	complex		0.0016	0.0193	CDH1,CYP24A1,LAT,MMP9,PLAT,PTGIS	6 (1)	1
PDGF-Rβ dimer	complex		0.00184	0.0238	ACTA2,MYH11,RGS5,SNAI2	4 (2)	2
Bcl10-Card10-Malt1	complex		0.00326	0.0183	CCL5,CXCL10,HAS1,MMP9,TNFSF15	5 (3)	2
PDGF-Rβ dimer	complex		0.0434	0.0443	SNAI2	1 (1)	1
Laminin (complex)	complex	Activated	1.53e-17	0.0004	ABCA9,ACP5,ACTA2,ADAMTS4,ALDH1A3,ALPL,ANGPTL4,ANXA8/ANXA8L1,ARNTL2,ARRB1,BIK,BMP6,BTG2,C3AR1,CCDC82,CCN5,CCR7,CD53,CD82,CDC25B,CDC45,CDC6,CDC7,CDCA5,CDCP1,CDK2,CDK5R1,CHST2,COL1A1,COL4A2,COL6A3,CP,CRYAA/CRYAA2,CRYBG1,CYP11A1,DHFR,DLL4,DPYSL2,DUSP1,E2F1,E2F2,E2F7,E2F8,ECE1,EIF2AK2,EME1,FEN1,FGFR2,FSCN1,GCLM,GINS1,GINS3,GINS4,GMNN,GRB10,HAS1,HDC,HERC6,HUNK,IGF2BP3,IGFBP7,IL17F,IL18,IL2RB,IL33,ITGA6…	149 (19)	19
Ige	complex	Activated	1.71e-14	0.0205	ADAM8,ADGRG6,ALDH1A3,ALOX5,ALPK2,ALPL,ANGPTL4,ANK1,ARNTL2,ARRB1,BOK,BRCA2,C3AR1,CALCR,CALHM6,CCDC82,CCKAR,CCL5,CCR4,CD28,CD36,CD82,CDC25B,CDC45,CDK5R1,Cdkn1c,CDT1,CELF2,CENPH,CHAF1A,CHAT,CHTF18,CLIC5,CP,CRYAA/CRYAA2,CSF1R,CXCR3,CYP11A1,CYP24A1,CYP4F3,DHRS9,DLL4,DNMT1,DSN1,DUSP1,E2F7,EBI3,ECE1,EGF,EIF2AK2,EME1,F2RL2,FANCA,FANCG,FBN1,FGFR2,FGFR4,FRMD4B,FSCN1,GADD45B,GCLM,GFPT2,GMNN,GPNMB,GREB1,GSN,…	175 (31)	31
Nodal receptor	complex	Activated	4.32e-14	0.0078	ABCA9,ABCC2,ACTA2,ADAMTS3,ADAMTS4,ALDH1A3,ALOX5,ALPL,AMT,ANGPTL4,ANXA8/ANXA8L1,ARNTL2,ARRB1,BRIP1,BTG2,C3AR1,C5,CALHM6,CCN2,CCR4,CD207,CD28,CD82,CDC25B,CDC6,CDC7,CDCA5,CDH1,CDHR2,CDK5R1,Cdkn1c,CDT1,CELF2,CHRNG,CHTF18,CIT,CLIC5,COL4A2,COTL1,CSF1R,CSRP2,CSRP3,DCHS1,DCTPP1,DES,DHFR,DLL4,DPYSL2,DTNA,E2F1,E2F2,E2F7,EGF,FBN1,FEN1,FGFR4,FNDC3B,FSCN1,GADD45B,GJB3,GPR19,GRHL1,GRHL2,GRM1,GSTM1,HAS1,HDAC4,H…	165 (19)	16
IGg-Rheumatoid factor	complex	Activated	5.76e-13	0.0497	AASS,ABCB9,ABCC2,ACE,ACSBG1,ACTA2,ACY3,ADGRG6,ALPL,ANGPTL4,ANK1,ARNTL2,ARRB1,BCL6B,BIK,BRCA2,C3AR1,C5,C5AR2,CACNA1G,CALCR,CALHM6,CASP2,CCDC82,CCKAR,CCL5,CD28,CD36,CD82,CDC25B,CDCA5,CDCP1,CELF2,CHAT,CLIC5,COL1A1,COL4A2,CP,CRYBG1,CSF1R,CXCL10,Cxcl3,CXCR3,CYP11A1,CYP24A1,CYP4F3,DDX11,DES,DHRS9,DLL4,DNMT1,DPYSL2,DUSP14,E2F2,E2F7,EBI3,ECE1,EGF,EIF2AK2,F2RL2,F3,FBN1,FEN1,FHDC1,GCLM,GFPT2,GMNN,GRHL3,GSN…	173 (46)	44
NMDA Receptor	complex	Activated	1.48e-12	0.0078	Abca8a,ABCA9,ACTA2,ADGRG6,ALPL,ANK1,ANXA8/ANXA8L1,ARRB1,BRCA2,BTG2,C5,CALCR,CCDC82,CCN2,CCN5,CCR4,CCR7,CD36,CD82,CDCA5,CDH1,CDK2,CDK5R1,CHAT,COL1A1,CRYBG1,CSRNP1,CXXC5,CYP24A1,CYP4F3,DDX11,DES,DHRS9,DNMT1,DUSP1,DUSP14,E2F1,EBI3,ECE1,EIF2AK2,FADS1,GMNN,GPNMB,GPR19,GRHL3,HAS1,HDC,IFIT2,IGF2BP3,IGFBP7,IL17F,IL18,IL33,ITGB2,Kcnn2,KDELR3,KITLG,LAYN,LIG1,LTF,MAOB,MAP3K20,MAP4K1,MAPT,MCM5,MCM6,MEF2C,MEF…	124 (25)	24
CD247 dimer	complex	Activated	2.95e-10	0.0442	ACP5,ACTA2,ADAM33,ADAM8,ADAMTS4,ALPL,ANK1,ARRB1,ATR,BLM,C5,CALCR,CCDC82,CCN2,CD36,CD82,CDK2,CHAT,CLIC5,COL6A3,CRYBG1,CYP4F3,DES,DHRS9,DLL4,DNMT1,DUSP1,E2F1,EBI3,ECE1,EIF2AK2,EVPL,F3,FANCB,FGFR2,FSCN1,GCLM,GMNN,GRHL3,HDC,IGF2BP3,IGFBP7,IL17F,IL33,ITGA6,ITGB2,ITGB7,JUP,KDELR3,KLF1,LAT,LAT2,LIG1,MAD2L1,MAOB,MAP3K20,MAP4K1,MAPT,MCM2,MEF2C,MEFV,MNS1,MSH2,MSH5,MYH2,MYH3,MYRF,Nes,NLRP3,Nppb,OLR1,ORC1,PL…	106 (24)	21
CAK	complex	Activated	3.2e-09	0.0045	AASS,ABLIM1,ALOX5,ARNT2,BARD1,C5,CCL5,CD36,CDC6,CDH1,CDK2,CDK5R1,Cdkn1c,CEBPE,CELSR1,CENPN,CENPU,COBL,COLEC12,CP,CYP24A1,DHRS3,DNMT1,E2F1,E2F7,E2F8,F3,GJB4,GMNN,GPR19,GREB1,HASPIN,HMOX1,JUP,KITLG,LIG1,LTF,MAD2L1,MCM10,MCM2,MCM3,MCM5,MCM6,MCM7,MEF2C,MUC20,MYH2,NCAPG,NPFFR2,ORC1,PBK,PCLAF,PCNA,PHF19,PLK4,RBL1,RRM2,RYR1,SHANK2,TK1,TNFAIP3,YPEL1,ZNF367,ZNF423	64 (7)	6
EIF3	complex	Activated	3.92e-09	0.0214	ALDH1A3,BTG2,CACNA1G,CAMKK1,CCN2,CD36,CDC25B,CDC6,CDCA5,CDH1,Cdkn1c,COL1A1,COL4A2,CXCL10,CYP11A1,DLL4,E2F1,EGF,ENDOU,F3,FEN1,FGFR2,GADD45B,GINS1,HHIP,HMOX1,IL17F,IL2RB,ITGB2,JUP,KITLG,LAMC2,LHX6,LIG1,MAD2L1,MCM3,mir-25,MYH3,NCF1,NDRG2,NFIB,NLRC4,Nppb,NRCAM,NRP2,PCDH15,PCNA,PECAM1,PLAU,PRX,PTAFR,RAD51,RAD54L,RPA3,RRM2,SCNN1B,SKP2,SLC16A6,SMAD3,SNAI2,SORL1,SOX5,SYNM,TK1,TLR2,TNFRSF11A,TNFRSF18,TNFS…	71 (12)	8
Esr1-Esr1-estrogen-estrogen	complex	Activated	4.19e-08	0.0484	AASS,ABCB9,ABLIM1,ACE,ACY3,ADGRG6,ALOX5,ARRB1,BARD1,BMP6,BRCA2,C3AR1,CCKAR,CCN5,CCP110,CDH1,CDK2,CENPK,CENPN,CENPU,CEP250,CHAT,CIT,CLSPN,COBL,COL4A2,COTL1,CP,CXCL10,CYP11A1,DHFR,DNMT1,DTNA,E2F1,EGF,F7,FEN1,FGFR2,FHDC1,FMN1,FSCN1,GADD45B,GREB1,GSN,HSD17B7,KLF1,KRT7,LIG1,LTF,MAD2L1,MAP3K20,MAPT,MC1R,MCM3,MCM4,MCM5,MCM7,MMD,MMP9,MUC20,MYH11,NCAPG,NRCAM,OLR1,PBK,PCNA,PHF19,PLAT,PLCB1,PLCE1,PLK4,POLD1…	101 (4)	3
NFkB1-CRel	complex	Activated	7.89e-06	0.0142	ARNTL2,BARD1,BRCA2,CCL5,CD82,CDC6,CDH1,COL1A1,COTL1,CXCL10,DDX11,DHFR,DLL4,E2F7,EBI3,FANCD2,FRMD4B,FSCN1,IL18,INSC,JUP,MMP9,PIPOX,PLAU,RBL1,SASS6,SCN11A,SNAI2,TK1,TLR2,TNFAIP3,TTK	32 (3)	2
cyclin h/cdk7	complex	Activated	4.26e-05	0.0374	BARD1,CDC6,CDH1,CDK2,CDK5R1,Cdkn1c,CELSR1,DHFR,DNMT1,E2F1,F3,GMNN,GPR19,LIG1,MCM10,MCM2,MCM3,MCM5,MCM6,MCM7,MEF2C,MYH2,NPFFR2,ORC1,PCLAF,PCNA,RBL1,RRM2,RYR1,TNFAIP3	30 (3)	2
EIF4F	complex	Activated	5.26e-05	0.0154	BIK,BRCA2,C3AR1,CDH1,CDK2,CDT1,CSF1R,HMOX1,IFIT2,IL18,IL33,LAT2,MRE11,PCNA,PLAT,RAD51,RFC2,RFC4,SELPLG,SKP2,SVIL,TMEM119,UPP1	23 (5)	4
APC (complex)	complex	Activated	0.000149	0.0428	BMPER,CCL5,CDH1,CDK2,CXCL10,E2F1,FANCG,FEN1,GREB1,HASPIN,LIG1,Oasl2,PCNA,PECAM1,POLD1,POLE,POLK,RAD51B,RAD51C,TERF1,TXNRD1,UNG,USP18	23 (7)	6
histone deacetylase	complex	Inhibited	1.7e-09	0.03	ACTA2,ALPL,ARRB1,BIK,BTG2,C3AR1,CCN2,CCR7,CDC25B,CDCA5,CDH1,Cdkn1c,CEBPE,CHRNG,CHTF18,CIT,CSF1R,CSRP3,CXCL10,CYP11A1,CYP24A1,DCTPP1,DES,DHFR,ECE1,EIF2AK2,EVPL,F3,FEN1,FGFR2,GADD45B,GRHL3,GSN,GSTM1,HDAC4,ITGA6,JUP,KIF15,KNTC1,KRT7,LAT,LIG1,LTBP2,LTF,MAD2L1,MAP4K1,MAPT,MC1R,MCM10,MCM2,MCM3,MCM4,MCM5,MCM7,MEF2C,mir-25,MMP9,MYLK2,MYOM1,NCF1,Nes,Nppb,OLR1,PBK,PCNA,PKMYT1,PLAT,PPL,PRKCZ,PRX,PTAFR,PTGIS…	88 (15)	15
I kappa b kinase	complex	Inhibited	8.7e-06	0.0003	BRCA2,FANCA,FANCD2,FANCG,RAD51,RAD51C	6 (1)	1
TIMP1	cytokine		0.00267	0.0327	Cdkn1c,IL33,MMP9,PLAT,PLAU,ST14	6 (1)	1
CXCL11	cytokine		0.00549	0.0393	CXCR3,MMP9	2 (1)	1
CSF2	cytokine	Activated	2.77e-18	0.0014	AASS,AATK,Abca8a,ABCB9,ABCC2,ABCD2,ABLIM1,ABTB2,ACE,ACP5,ACSF2,ADAM8,ADAMTS4,ALDH1A3,ALOX5,ALPL,ANGPTL4,ANKRD55,ANXA8/ANXA8L1,ARNT2,ARNTL2,ARRB1,BARD1,BCL6B,BMP6,BMPER,BOK,BRCA2,C2orf50,C3AR1,CALCR,CASP2,CCDC15,CCDC82,CCKAR,CCR4,CCR7,CD207,CD28,CDC25B,CDCA5,CDCP1,CDH1,CEBPE,CELSR1,CENPH,CENPN,CENPU,CHAF1A,CHAF1B,CHAT,CHRNG,CHST12,CHST2,CHTF18,COBL,COL4A2,COL4A3,CP,CRACR2B,CRYAA/CRYAA2,CRYBG1,CSF1…	274 (50)	50
CXCL12	cytokine	Activated	5.07e-18	0.0003	AASS,Abca8a,ABCA9,ABCB9,ABCD2,ABLIM1,ACE,ACOT11,ACP5,ACSBG1,ACTA2,ACY3,ADGRG6,AFF3,ALDH1A3,ALOX5,ALPK2,ALPL,ANGPTL4,ANK1,AOX1,ARNT2,ARNTL2,BIK,BLNK,BMP6,BOK,BRCA2,BRIP1,C2orf50,C3AR1,C5,CALCR,CALHM6,CCDC82,CCKAR,CCL5,CCP110,CCR4,CD244,CD28,CD36,CD82,CDC25B,CDC45,CDC7,CDCA5,CDCP1,CDH1,CDK2,CDK5R1,CDT1,CELF2,CENPK,CENPN,CENPU,CEP250,CHAT,CHST2,CIT,CLIC5,CLSPN,CNKSR1,COBL,COL1A1,COL6A3,COTL1,CRYAA/C…	270 (60)	60
CSF1	cytokine	Activated	7.14e-18	0.0004	Abca8a,ABCA9,ABCC2,ABCD2,ABTB2,ACKR4,ACP5,ACSBG1,ADAM8,ADAMTS4,ALOX5,ALPL,ANGPTL4,ANK1,ANKRD55,ANXA8/ANXA8L1,ARNTL2,ARRB1,ATAD2,BARD1,BLNK,BMP6,BMPER,BRIP1,C3AR1,CACNA1G,CALCR,CALHM6,CCDC15,CCDC82,CCKAR,CCL5,CD207,CD28,CDK2,CDK5R1,Cdkn1c,CEBPE,CELF2,CELSR1,CENPH,CHAF1A,CHAT,CHRNG,CHST2,CHTF18,CLIC5,CLSPN,COL4A2,COL4A3,CRYAA/CRYAA2,CSF1R,CSRNP1,CSRP2,Cxcl3,CXCR3,CXXC5,CYP11A1,CYP24A1,CYP4F3,DCHS1,…	241 (51)	51
CSF2	cytokine	Activated	1.92e-17	0.0001	ACE,ACP5,ADAM8,ALOX5,ARRB1,CASP2,CCR7,CD207,CD28,CDCA5,CDH1,CENPH,CHAF1A,CHAF1B,CHTF18,CSF1R,CXCR3,DSCC1,E2F7,E2F8,ERCC6L,EXO1,F2RL2,FANCA,FBXO5,FIGNL1,GCLM,HAUS8,HDC,ITGAE,KLF1,KNTC1,LCP1,MCM3,MCM5,MCM6,MMD,MMP9,MNS1,PDE1B,PLAU,POLD1,POLE,PTK2B,RAD51,RECQL4,RRM2,SKA1,SKA3,SPC25,TICRR,TIFA,TLR1,TLR2,TNFAIP3,TNFRSF11A,TNFRSF18,TNFRSF9,TOP2A,TRIP13,UHRF1,UPP1	62 (1)	1
IL1B	cytokine	Activated	1.08e-14	0.0189	AASS,ABCA9,ABCB9,ABCC2,ABCD2,ABLIM1,ACE,ACE2,ACKR4,ACOT11,ACSBG1,ACTA2,ACY3,ADAMTS3,ADAMTS4,ADGRG6,ALPK2,ALPL,ANGPTL4,ANK1,ARNTL2,ATAD2,ATR,BARD1,BLM,BLNK,BMP6,BMPER,BRIP1,BSN,BTG2,C5,CACNA1G,CCDC82,CCKAR,CCL5,CCN2,CCP110,CCR4,CCR7,CD28,CD53,CD82,CDC25B,CDC45,CDCP1,Cdkn1c,CEBPE,CEL,CELF2,CELSR1,CENPK,CENPN,CENPU,CEP250,CGAS,CHAT,CHRNG,CIT,CLIC5,COBL,COL1A1,COL6A3,CPN1,CPXM1,CRYAA/CRYAA2,CRYBG1,CR…	293 (80)	80
IL20	cytokine	Activated	4.19e-14	0.0415	AASS,ABCA9,ABCD2,ABLIM1,ACE2,ACOT11,ACTA2,ADGRG6,ALDH1A3,ALPL,ANGPTL4,ANK1,ARNTL2,ARRB1,ATAD2,BIK,BLM,BMPER,BOK,BRCA2,C2orf50,C3AR1,C5,CA4,CACNA1G,CALHM6,CCBE1,CCKAR,CCL5,CCN2,CCN5,CCP110,CCR4,CD28,CD82,CDC25B,CDC6,CDC7,CDCA5,CDCP1,CDH1,Cdkn1c,CDT1,CEL,CELF2,CENPK,CENPN,CENPU,CEP250,CHAT,CHRNG,CHTF18,CIT,CLIC5,CLSPN,CNTNAP2,COBL,COL1A1,COL4A2,COL6A3,COTL1,CRYAA/CRYAA2,CUX2,Cxcl3,CXCR3,CYP4F3,DDIA…	245 (42)	41
WNT3A	cytokine	Activated	1.31e-13	0.014	ABCA9,ACE,ACE2,ACP5,ADAMTS4,ADGRF1,ADGRG6,ALDH1A3,ALPK2,ALPL,ARNTL2,ARRB1,BARD1,BRCA2,BTG2,C5,CACNA1G,CALHM6,CCL5,CCN2,CCN5,CCR7,CD36,CD82,CDC25B,CDC6,CDCA5,CDK2,CDK5R1,Cdkn1c,CDT1,CELF2,CHRNG,CHTF18,CIT,CLIC5,COL1A1,COL4A2,COL6A3,COLEC12,CSRNP1,CSRP3,CYP11A1,CYP24A1,DCTPP1,DES,DHFR,DLL4,DNMT1,DUSP1,E2F1,E2F7,ECE1,ELAPOR1,FAM83A,FEN1,FGFR4,FOXQ1,FSCN1,GADD45B,GCLM,GPNMB,Gprasp2,GRM1,GSN,GSTM1,HAS…	158 (27)	27
PF4	cytokine	Activated	1.54e-09	0.0336	ACE,ACE2,ACP5,ACTA2,ADGRG6,ALPL,ANK1,ARRB1,C5,CCDC82,CCR7,CD36,CD82,CDC6,CDH1,CDK2,Cdkn1c,CELF2,CELSR1,CHAT,CRYBG1,CYP24A1,CYP4F3,DES,DHFR,DLL4,ECE1,EIF2AK2,F3,FGFR2,GCLM,GPR19,HAS1,HDC,IFIT2,IGF2BP3,IGFBP7,IL17F,IL33,ITGA6,ITGB7,KDELR3,KLF1,LY75,MAOB,MAP3K20,MAP4K1,MAPT,MCM10,MCM2,MCM3,MCM5,MCM6,MCM7,MEF2C,MNS1,MSH2,MSH5,MYH11,MYH2,MYH3,MYRF,NCF1,Nes,NLRC4,NPFFR2,OASL,PCLAF,PECAM1,PLAT,PLB1,PRKA…	90 (15)	15
CXCL12	cytokine	Activated	3.05e-05	0.0256	ACP5,ACTA2,BMP6,C5,CCL5,CD36,CD82,CDH1,CDK2,COL1A1,CXCL10,EXOSC6,GAS2,IGFBP7,LOXL2,MMP9,MSH6,PLAU,RYR1,RYR2,SELPLG,TNFRSF11A	22 (1)	1
CYP27A1	enzyme		2.51e-15	0.0057	ABCA9,ABCC2,ACE,ACE2,ACTA2,ADGRG6,ALDH1A3,ALPL,ANGPTL4,ARNTL2,ARRB1,ATAD2,BIK,BLM,BOK,C3AR1,C5,CA4,CACNA1G,CALHM6,CASP2,CCBE1,CCKAR,CCL5,CCR4,CD28,CD82,CDC6,CDH1,CDK5R1,Cdkn1c,CDT1,CELF2,CHRNG,CHTF18,CIT,CLIC5,COL1A1,CP,CRYAA/CRYAA2,CSRP3,CXCL10,Cxcl3,CXCR3,CYP24A1,DDIAS,DES,DHFR,DNMT1,DSCC1,E2F7,ECE1,ECM2,EGF,EIF2AK2,ENDOU,F2RL2,F3,FGFR2,FSCN1,GFPT2,GINS1,GPNMB,GRHL2,GSN,GSTM1,HAS1,HDAC4,HDAC9,H…	176 (30)	29
FBXW11	enzyme		2.6e-15	0.0175	ABCB9,ABCC2,ACOT11,ACSF2,ADAM8,ADGRG6,ALOX5,ALPL,ANGPTL4,ANK1,ANXA8/ANXA8L1,ARNTL2,ARRB1,BARD1,BCL6B,BIK,BLNK,BOK,BRCA2,BRIP1,BTG2,C5,CACNA1G,CALCR,CASP2,CCKAR,CCL5,CCR4,CD36,CD82,CDC25B,CDC45,CDC6,CDC7,CDH1,CDK2,CDK5R1,Cdkn1c,CDT1,CEL,CELSR1,CGAS,CHST12,CLIC5,COL4A2,COTL1,CP,CRACR2B,CSF1R,CXCL10,CXCR3,CYP11A1,CYP24A1,DDIAS,DDX11,DHFR,DLL4,DNAAF2,DNM1,DPEP1,DSN1,E2F1,EGF,EIF2AK2,F2RL2,F3,F7,FADS1…	217 (33)	30
CYP19A1	enzyme		2.98e-15	0.0094	AASS,ABCC2,ABCD2,ACOT11,ACP5,ACSF2,ACY3,ALOX5,ANGPTL4,ANK1,ANXA8/ANXA8L1,ARNTL2,ARRB1,BCL6B,BIK,BLNK,BMP6,BOK,BRCA2,C2orf50,C3AR1,C5,CACNA1G,CALHM6,CAMKK1,CCDC82,CCN2,CD36,CDC25B,CDC7,CDK2,CDK5R1,Cdkn1c,CDT1,CEL,CELF2,CELSR1,CHST12,CLIC5,COL1A1,CP,CRACR2B,CRYBG1,CSF1R,CSRP3,CUX2,CXCR3,CYP24A1,DDIAS,DHFR,DLL4,DNAAF2,DNM1,DPEP1,DSN1,DUSP1,E2F1,E2F7,EGF,EIF2AK2,FADS1,FEN1,FGFR2,FHDC1,GDPD5,GJB3,GMNN…	197 (21)	21
RECQL5	enzyme		3.36e-13	0.0055	ABCC2,ACOT11,ACSF2,ACTA2,ALDH1A3,ALOX5,ANK1,ANXA8/ANXA8L1,ARRB1,ATR,BCL6B,BIK,BLM,BOK,BTG2,CASP2,CCDC82,CCL5,CCN2,CD82,CDC25B,CDC6,CDC7,CDK2,CDK5R1,CDT1,CELSR1,CHST12,COL4A2,CP,CRACR2B,CRYAA/CRYAA2,CRYBG1,CSF1R,CXCL10,CYP11A1,CYP24A1,DDIAS,DHFR,DNM1,DPEP1,DSN1,EGF,EIF2AK2,F3,GADD45B,GDPD5,GJB3,GMNN,GPR19,GSN,GSTM1,HDAC9,HDC,HSPB7,IFIT2,IGF2BP3,IGFBP7,IL21R,IL33,INKA2,ITGB2,ITGB7,LAMC2,LIG1,LPIN1,…	145 (13)	11
RNF19A	enzyme		2.08e-12	0.0499	ABCA9,ABCB9,ABCC2,ACOT11,ACP5,ACSF2,ALOX5,ANK1,ANKRD55,ANXA8/ANXA8L1,ARNTL2,ARRB1,BCL6B,BIK,BOK,BSN,BTG2,C3AR1,CACNA1G,CALHM6,CCDC82,CCKAR,CD36,CD82,CDC45,CDC7,CDH1,CDK5R1,CDT1,CELSR1,CENPH,CHAF1A,CHAF1B,CHST12,CLIC5,COL4A2,CP,CRACR2B,CRYAA/CRYAA2,CRYBG1,CSF1R,CXCL10,DCTPP1,DDIAS,DHFR,DHRS3,DNM1,DPEP1,DPYSL2,DSN1,DUSP14,ECE1,EXO1,FEN1,FGFR2,FSCN1,GADD45B,GDPD5,GFPT2,GJB3,GLDC,GMNN,GPR19,GSTM1,HAS…	180 (22)	20
UHRF2	enzyme		4.64e-12	0.0126	ABCC2,ACOT11,ACSF2,ACTA2,ALDH1A3,ALOX5,ANK1,ANXA8/ANXA8L1,ARRB1,ATR,BCL6B,BIK,BLM,BOK,BTG2,CASP2,CBX7,CCDC82,CCL5,CCN2,CD36,CD82,CDC25B,CDC6,CDC7,CDK2,CDK5R1,CDT1,CELSR1,CHST12,COL4A2,CP,CRACR2B,CRYBG1,CSF1R,CXCL10,CYP24A1,DDIAS,DHFR,DNM1,DPEP1,DSN1,DUSP1,EGF,EIF2AK2,F3,FHDC1,GADD45B,GDPD5,GJB3,GMNN,GPR19,GSN,GSTM1,HDAC9,HDC,HSPB7,IFIT2,IGF2BP3,IGFBP7,IL21R,IL33,INKA2,ITGB7,LAMC2,LIG1,LPIN1,MAD2L…	140 (11)	11
CUL1	enzyme		4.85e-12	0.0021	ACTA2,ALDH1A3,ALPL,ANGPTL4,ANXA8/ANXA8L1,ATAD2,ATR,BARD1,BLNK,BMP6,BOK,BRIP1,BTG2,CCR7,CD82,CDC45,CDC6,CHRNG,CIT,CLSPN,COL1A1,COL4A2,COL6A3,CP,CXCL10,CYP11A1,DDIAS,DNMT1,DTL,DUSP1,E2F2,E2F7,E2F8,ESCO2,EXO1,F3,FANCG,FEN1,FGFR4,FSCN1,GADD45B,HAS1,HDC,HMOX1,IFIT2,ITGB6,KCNN4,LIFR,LIG1,LOXL2,LPIN1,MCM10,MCM2,MCM5,MEF2C,MMP9,NDRG2,ORC1,PCLAF,PCYT1B,PDLIM1,PLAT,POLD1,POLE,POLK,PTK2B,RAD51,RAD51B,RAD51C…	93 (14)	14
UBE4B	enzyme		1.24e-11	0.0112	ABCC2,ACOT11,ACSF2,ACTA2,ALDH1A3,ALOX5,ANK1,ANXA8/ANXA8L1,ARRB1,BCL6B,BIK,BLM,BRCA2,BTG2,CA4,CASP2,CCN2,CD36,CDC25B,CDC6,CDC7,CDH1,CDK2,CDT1,CELSR1,CHST12,COL1A1,COL4A2,CP,CRACR2B,CRYAA/CRYAA2,CSF1R,CXCL10,CYP24A1,DDIAS,DHFR,DNM1,DNMT1,DPEP1,DSN1,DUSP1,E2F1,EGF,FBN1,FGFR2,GADD45B,GDPD5,GJB3,GPNMB,GPR19,GRHL2,GRHL3,GSN,GSTM1,HDAC9,HMOX1,HSPB7,IFIT2,IGFBP7,IL1RAP,IL21R,INKA2,ITGA6,ITGB7,KRT7,LAMC2,…	130 (5)	4
OTUB1	enzyme		1.66e-11	0.0498	AASS,ABCB9,ABLIM1,ACE,ACE2,ACOT11,ACSF2,ACTA2,ADGRG6,ALDH1A3,ANK1,ANXA8/ANXA8L1,BCL6B,BIK,BOK,BTG2,CALHM6,CASP2,CCKAR,CCN5,CCP110,CCR7,CD36,CD82,CDC6,CDC7,CDT1,CELSR1,CENPK,CENPN,CENPU,CEP250,CHST12,CIT,CLSPN,COBL,COL1A1,COL4A2,COTL1,CRACR2B,CSF1R,CXCL10,Cxcl3,CXCR3,CYP11A1,CYP24A1,DDIAS,DHFR,DNM1,DNMT1,DPEP1,DSN1,DTNA,DUSP1,E2F1,E2F7,EBI3,EGF,EIF2AK2,FBN1,FGFR2,FMN1,GDPD5,GFPT2,GJB3,GPR19,GREB1,…	178 (10)	10
RCHY1	enzyme		5.35e-11	0.023	ABCC2,ACOT11,ACSF2,ACTA2,ALDH1A3,ALOX5,ANGPTL4,ANK1,ANXA8/ANXA8L1,ARRB1,BCL6B,BIK,BLNK,BOK,BRCA2,BTG2,CASP2,CCL5,CCN2,CCN5,CD36,CD82,CDC6,CDC7,CDCA5,CDK2,CDT1,CELSR1,CHRNG,CHST12,CHTF18,CIT,COL1A1,COL4A2,CP,CRACR2B,CSF1R,CSRP3,CXCL10,CYP11A1,CYP24A1,DCTPP1,DDIAS,DES,DHRS3,DNM1,DNMT1,DPEP1,DSN1,DUSP1,EGF,F3,FEN1,FGFR2,GADD45B,GDPD5,GJB3,GPNMB,GPR19,GSN,GSTM1,HDAC9,HMOX1,HSPB7,IL21R,INKA2,ITGA6,ITG…	142 (5)	4
RALA	enzyme		7.44e-11	0.0428	ABCA9,ABCC2,ACOT11,ACP5,ACSF2,ALDH1A3,ALOX5,ANK1,ANXA8/ANXA8L1,ARNTL2,ARRB1,ATR,BCL6B,BIK,BLM,BOK,BRCA2,BTG2,C3AR1,CASP2,CCN2,CD36,CD82,CDC25B,CDC6,CDC7,CDH1,CDK2,CDK5R1,CDT1,CELSR1,CHST12,COL4A2,CP,CRACR2B,CRYAA/CRYAA2,CSF1R,CXCL10,CYP11A1,CYP24A1,DDIAS,DHFR,DNM1,DNMT1,DPEP1,DSN1,E2F1,E2F7,EGF,FGFR2,GADD45B,GDPD5,GJB3,GPR19,GSN,GSTM1,HAS1,HDAC9,HSPB7,IGFBP7,IL21R,IL33,INKA2,ITGB2,ITGB7,LAMC2,LPI…	133 (9)	9
POR	enzyme		7.63e-11	0.0404	ABCC2,ACKR4,ACP5,ACSF2,ALOX5,ALPL,ANGPTL4,ANK1,ANXA8/ANXA8L1,ARNTL2,ATP8A2,ATR,BCL6B,BIK,BLM,BOK,BRCA2,BTG2,C3AR1,CD36,CD82,CDC6,CDCA5,CDK2,CDK5R1,Cdkn1c,CDT1,CELSR1,CHAT,CHRNG,CHST12,CHTF18,CIT,COL4A2,CP,CRACR2B,CSF1R,CSRP3,CYP24A1,CYP4F3,DCTPP1,DDIAS,DES,DHFR,DLL4,DNM1,DPEP1,DSN1,ECE1,FBN1,FEN1,FGFR2,FSCN1,FZD4,GDPD5,GJB3,GMNN,GPR19,GREB1,GSN,GSTM1,HASPIN,HDC,HSPB7,IL21R,IL2RB,INKA2,INSC,ITGA6,…	154 (30)	28
RALB	enzyme		1.03e-10	0.0286	ABCC2,ACOT11,ACSF2,ACTA2,ALDH1A3,ALOX5,ANK1,ANXA8/ANXA8L1,ARRB1,ATR,BCL6B,BIK,BLM,BOK,BRCA2,BTG2,CASP2,CCL5,CCN2,CD36,CD82,CDC25B,CDC6,CDC7,CDH1,CDK2,CDT1,CELSR1,CHST12,COL1A1,COL4A2,CP,CRACR2B,CSF1R,CXCL10,CYP24A1,DDIAS,DHFR,DNM1,DNMT1,DPEP1,DSN1,DUSP1,EGF,F3,GADD45B,GDPD5,GJB3,GPR19,GSN,GSTM1,HDAC9,HDC,HSPB7,IL18,IL21R,IL33,INKA2,ITGB7,LAMC2,LPIN1,MAD2L1,MCM2,MCM3,MCM4,MCM5,MCM6,MCM7,MELK,mir-2…	123 (4)	3
MLH1	enzyme		1.07e-10	0.0263	ABCC2,ACOT11,ACP5,ACSF2,ACTA2,ALDH1A3,ALOX5,ANK1,ANXA8/ANXA8L1,ARRB1,BARD1,BCL6B,BIK,BOK,BRCA2,BTG2,CASP2,CCL5,CCN2,CCR7,CD36,CD82,CDC25B,CDC7,CDH1,CDK2,CDT1,CELSR1,CHST12,COL1A1,COL4A2,CP,CRACR2B,CSF1R,CXCL10,CYP24A1,DDIAS,DHFR,DNM1,DNMT1,DPEP1,DSN1,DUSP1,E2F1,EGF,F3,GADD45B,GDPD5,GJB3,GPR19,GSN,GSTM1,HDAC9,HMOX1,HSPB7,IL18,IL21R,INKA2,ITGB7,KITLG,LAMC2,LPIN1,MAD2L1,MAOB,MAPT,MCM2,MCM3,MCM4,MCM5…	123 (5)	5
BIRC2	enzyme		2.13e-10	0.0031	ACE,ACTA2,ALDH1A3,ANK1,BRCA2,CALCR,CCKAR,CCR4,CD36,CD82,CDC25B,CDK2,CELF2,CHAT,COL1A1,CSF1R,Cxcl3,CYP4F3,DES,DNMT1,DUSP1,E2F7,EBI3,FANCA,FANCD2,FANCG,FSCN1,GADD45B,GFPT2,HAS1,HDAC9,HMOX1,IGFBP7,IL17F,IL2RB,IL33,ITGB7,KDELR3,LOC100911216/Pcsk1,MSH2,MYH11,MYH2,MYH3,NCF1,Nes,NFKBID,NLRP3,Nppb,NUAK2,OLR1,PCNA,PDE8A,PIM3,PKP1,PLAT,PTK2B,RAB7B,RAD51C,RYR1,RYR2,SELPLG,SNAI2,SOX5,ST8SIA6,STAT4,TK1,TLR2,T…	72 (14)	13
RAD50	enzyme		1.21e-09	0.0443	ABCC2,ACOT11,ACSF2,ACTA2,ALDH1A3,ALOX5,ANK1,ANXA8/ANXA8L1,ARRB1,ATR,BCL6B,BIK,BLM,BOK,BRCA2,BTG2,CASP2,CCN2,CD36,CD82,CDC25B,CDC6,CDC7,CDH1,CDK2,CDT1,CELSR1,CHST12,COL1A1,COL4A2,CP,CRACR2B,CSF1R,CXCL10,CYP24A1,DDIAS,DHFR,DNM1,DNMT1,DPEP1,DSN1,DUSP1,E2F1,EGF,F3,GADD45B,GDPD5,GJB3,GPR19,GSN,GSTM1,HDAC9,HSPB7,IL21R,IL33,INKA2,ITGB7,LAMC2,LPIN1,MAD2L1,MCM2,MCM3,MCM4,MCM5,MCM6,MCM7,MDC1,MELK,mir-25,mi…	116 (6)	5
RGS6	enzyme		1.52e-09	0.0469	ABCC2,ACOT11,ACSF2,ACTA2,ALDH1A3,ALOX5,ANK1,ANXA8/ANXA8L1,ARRB1,ATR,BCL6B,BIK,BLM,BOK,BRCA2,BTG2,CASP2,CCN2,CD36,CD82,CDC25B,CDC6,CDC7,CDH1,CDK2,CDT1,CELSR1,CHST12,COL1A1,COL4A2,CP,CRACR2B,CSF1R,CXCL10,CYP24A1,DDIAS,DHFR,DNM1,DPEP1,DSN1,DUSP1,E2F1,EGF,F3,GADD45B,GDPD5,GJB3,GPR19,GSN,GSTM1,HDAC9,HSPB7,IL21R,IL33,INKA2,ITGB7,LAMC2,LPIN1,MAD2L1,MCM2,MCM3,MCM4,MCM5,MCM6,MCM7,MDC1,MELK,mir-25,mir-30 (…	116 (5)	5
HPRT1	enzyme		5.18e-08	0.0259	ACTA2,ALDH1A3,CACNA1G,CCDC82,CCL5,CCN2,CDH1,CDK5R1,COL1A1,COL4A2,CRYBG1,CYP24A1,DLL4,DNMT1,DUSP1,EIF2AK2,FEN1,GADD45B,GMNN,HDC,HHIP,HMOX1,IFIT2,IGF2BP3,IGFBP7,JUP,KITLG,LAMC2,LHX6,LIG1,MAOB,MAP3K20,mir-25,MMP9,MNS1,MSH5,MYH3,MYRF,Nes,NRCAM,NRP2,OASL,ORC1,P2RY1,PCDH15,PECAM1,PRX,RAD54L,SCNN1B,SHANK2,SLC16A6,SMAD3,SNAI2,SOX5,SYNM,TLR3,TNFRSF18,TNFRSF9,TRAF1,UBE2L6,USP18	61 (4)	4
CAB39	enzyme		2.06e-07	0.0065	ACP5,BCL6B,CAMKK1,CCN2,CDH1,CDK2,CXCL10,Cxcl3,CYP11A1,DCTPP1,DNMT1,ECM2,FBP1,FGFR2,FSCN1,GADD45B,HDAC4,HDC,HMOX1,IL18,IL1RAP,IL2RB,IL33,IYD,LPIN1,MMP9,NCF1,NRCAM,POLA2,RNF168,RRM2,SARDH,SCNN1B,SNAI2,SORL1,STARD10,TNFAIP3,TNFRSF18,TNFSF4,TOP2A,TUBE1,TXNRD1	42 (11)	10
MGMT	enzyme		1.96e-06	0.0055	ACTA2,BTG2,CAMKK1,CDC25B,CDH1,Cdkn1c,E2F1,FGFR2,MAD2L1,MMP9,MSH2,NCF1,NDRG2,NFIB,PCNA,PLAT,PLAU,RRM2,SMAD3,SORL1,TRAIP	21 (4)	3
ARIH2	enzyme		6.89e-06	0.0112	ACTA2,CCL5,CCR7,CD53,CDH1,CDK2,CEBPE,CXCL10,CXCR3,EIF2AK2,HDAC4,HMOX1,IL18,ITGB7,LIG1,MDC1,RAD51,RAPGEF4,RFC3,RFC4,SMAD3,STAT4,TTK	23 (3)	2
IHH	enzyme		0.000155	0.0079	ALPL,BTG2,CXCL10,DLL4,HHIP,HSD17B7,KITLG,MEF2C,PECAM1,PTH1R,SOX5	11 (4)	3
AGA	enzyme		0.000764	0.0056	MCM3,MCM4,MCM5	3 (1)	1
TREX1	enzyme		0.00107	0.0174	ATR,CXCL10,IFIT2,OASL,USP18	5 (1)	1
WWOX	enzyme		0.00137	0.0222	COL1A1,HAS1,MMP9,TK1,TRIM2	5 (1)	1
IHH	enzyme		0.00151	0.0246	ALPL,CXCL10,HHIP,HSD17B7,MEF2C,PECAM1,PTH1R	7 (1)	1
CYP1B1	enzyme		0.00244	0.0377	ACOT11,HMOX1,INSC,MCM4,RAD51,SHANK2,SKP2,TRPM8	8 (1)	1
PLCD1	enzyme		0.00388	0.0385	CDH1,PLCB1,SNAI2	3 (1)	1
GSR	enzyme		0.0042	0.038	ABCC2,AOX1,CD36,GSTM1,HMOX1,LPIN1	6 (1)	1
HERC5	enzyme		0.00549	0.0371	CCL5,IFIT2	2 (1)	1
PARP14	enzyme		0.00563	0.0466	CCL5,CXCL10,F3	3 (1)	1
HAS2	enzyme		0.00563	0.0428	ACTA2,HAS1,MMP9	3 (1)	1
NDUFA13	enzyme		0.00778	0.0429	DHFR,MCM4,TK1	3 (1)	1
GNA11	enzyme		0.00778	0.0328	ALPL,CDC6,LMCD1	3 (1)	1
MBD4	enzyme		0.0107	0.0282	MSH2,MSH6	2 (1)	1
CHI3L1	enzyme		0.0107	0.0403	CDH1,MMP9	2 (1)	1
ARF1	enzyme		0.0107	0.0186	E2F1,MCM6	2 (1)	1
PDE4B	enzyme		0.0251	0.0497	DUSP1,ITGB2	2 (1)	1
SI	enzyme		0.0434	0.046	MYO1A	1 (1)	1
KDM4B	enzyme	Activated	1.46e-14	0.028	AATK,ABCB9,ABCC2,ABCD2,ACE,ACOT11,ACP5,ACSF2,ACTA2,ADAMTS4,ADGRG6,ALDH1A3,Aldh1a7,ALOX5,ANGPTL4,ANK1,ANXA8/ANXA8L1,ARNTL2,ATAD2,BARD1,BCL6B,BIK,BMP6,BMPER,BOK,BRCA2,BRIP1,C3AR1,CACNA1G,CCKAR,CCN5,CCP110,CCR4,CD82,CDC45,CDC7,CDCA5,CDCP1,CDH1,CEBPE,CELSR1,CENPH,CHAF1A,CHAF1B,CHAT,CHRNG,CHST12,CHTF18,CIT,CLSPN,CNTNAP2,COL1A1,COL4A2,COL6A3,CP,CRACR2B,CRYAA/CRYAA2,CSRNP1,CSRP2,CSRP3,CYP24A1,CYP4B1,CYP…	250 (31)	31
SMYD3	enzyme	Activated	1.56e-14	0.0379	AASS,Abca8a,ABCA9,ABCB9,ABCC2,ABCD2,ABLIM1,ACE,ACE2,ACOT11,ACP5,ACSF2,ACTA2,ADAMTS3,ADAMTS4,ADGRG6,AFF3,ALOX5,ALPK2,ALPL,ANXA8/ANXA8L1,ARNT2,ARRB1,ATR,BCL6B,BIK,BLM,BOK,BRCA2,C2orf50,CACNA1G,CCDC82,CCKAR,CCN5,CCP110,CCR4,CD28,CD53,CDC7,CDCP1,CDH1,CDK2,Cdkn1c,CDT1,CEBPE,CELSR1,CENPK,CENPN,CENPU,CEP250,CHAT,CHST12,CIT,CLIC5,CLSPN,COBL,COL6A3,COTL1,CP,CRACR2B,CRYBG1,CSRNP1,CSRP3,CUX2,CXCR3,CYP11A1,C…	273 (43)	43
RAP2A	enzyme	Activated	3.45e-14	0.0254	AATK,ABCC2,ABCD2,ACOT11,ACP5,ACSF2,ACY3,ADAMTS4,ALOX5,ALPK2,ALPL,ANGPTL4,ANK1,ANXA8/ANXA8L1,ARNTL2,ARRB1,ATAD2,ATP8A2,BARD1,BCL6B,BIK,BMP6,BOK,BRIP1,BSN,C3AR1,C5,CACNA1G,CALHM6,CASP2,CBX2,CCL5,CCN2,CCN5,CCP110,CCR7,CD28,CD36,CDC7,CDCP1,CDK5R1,Cdkn1c,CDT1,CELF2,CELSR1,CHAT,CHRNG,CHST12,CIT,CLIC5,CLSPN,COBL,COLEC12,CP,CRACR2B,CRYAA/CRYAA2,CXCR3,CYP24A1,CYP4F3,DDIAS,DES,DHFR,DLL4,DNM1,DPEP1,DPYSL2,D…	229 (44)	42
P4HB	enzyme	Activated	1.02e-13	0.0315	ABCA9,ABCB9,ABCC2,ACOT11,ACP5,ACSF2,ADAM8,ADGRG6,ALOX5,ALPL,ANGPTL4,ANK1,ANXA8/ANXA8L1,ARRB1,BARD1,BCL6B,BOK,BRCA2,C5,CALCR,CALHM6,CASP2,CCKAR,CCN2,CCR4,CD36,CD53,CD82,CDC6,CDC7,CDCP1,CDK5R1,CDT1,CEL,CELF2,CELSR1,CHAT,CHST12,CLIC5,COL1A1,COL6A3,COTL1,CP,CRACR2B,CYP24A1,CYP4F3,DDIAS,DDX11,DES,DHFR,DNAAF2,DNM1,DPEP1,DSN1,DUSP1,E2F1,E2F2,E2F7,E2F8,ECE1,FADS1,FBN1,FGFR2,FRMD4B,FSCN1,GCLM,GDPD5,GFPT2,…	201 (35)	32
HMGA2	enzyme	Activated	1.62e-13	0.0175	AASS,ABCB9,ABCC2,ABLIM1,ACE2,ACOT11,ACP5,ACSF2,ADGRG6,ALDH1A3,ANK1,ANXA8/ANXA8L1,ARNTL2,ATR,BIK,BLM,BLNK,BOK,C3AR1,CA4,CAMKK1,CASP2,CCDC82,CCN5,CCP110,CD28,CD36,CD82,CDC6,CDC7,CDCA5,CDH17,CDK5R1,Cdkn1c,CDT1,CELF2,CELSR1,CENPK,CENPN,CENPU,CEP250,CHRNG,CHST12,CHTF18,CIT,CLSPN,COBL,COL4A2,COTL1,CPN1,CRACR2B,CRYAA/CRYAA2,CRYBG1,CSRP3,Cxcl3,CYP24A1,DDIAS,DES,DHFR,DLL4,DNM1,DPEP1,DSN1,DTNA,DUSP1,E2F7,E…	218 (27)	26
PPME1	enzyme	Activated	5.6e-13	0.0006	ACP5,ACTA2,ADAMTS4,ADGRG6,ALPL,ARNTL2,ASF1B,ATAD2,ATP8B3,BIK,BLM,BMP6,BRCA2,BRIP1,BSN,CASP2,CCN2,CD36,CD82,CDCP1,CDK2,CDK5R1,Cdkn1c,CENPK,CENPU,CGAS,CHAF1B,COL4A2,CP,CSF1R,DES,DNMT1,DPYSL2,DSCC1,DUSP1,E2F1,E2F8,EIF2AK2,GREB1,GSN,HAS1,HERC6,HMOX1,IFIT2,IGFBP7,IL17F,IL18,ITGA6,ITGB2,ITGB6,KITLG,LAMA1,LCP1,LHFPL2,MAPT,MCM2,MCM3,MCM4,MCM6,MCM8,MEF2C,MMP9,NCF1,NLRP3,NXPE3,OLR1,PCLO,PCNA,PECAM1,PHLDB2,…	96 (12)	11
KDM1A	enzyme	Activated	5.94e-13	0.0001	ARNTL2,ASF1B,ATAD2,ATP8B3,BLM,BRCA2,BRIP1,CCL5,CDH1,CENPK,CENPU,CHAF1B,COL1A1,CXCL10,DNMT1,E2F8,EIF2AK2,GREB1,LCP1,MCM2,MCM3,MCM4,MCM6,MCM8,PHLDB2,RBL1,SCN2A,ST6GALNAC1,SYNPO,TCF19,TIMELESS,TRIP13,UHRF1,ZNF367	34 (1)	1
PELI1	enzyme	Activated	2.67e-10	0.0248	ABCC2,ALDH1A3,ALPL,ANK1,ARRB1,CALHM6,CCKAR,CCL5,CCN2,CCR7,CD36,CD82,CDCA5,CDH1,Cdkn1c,CDT1,CHAT,CHRNG,CHTF18,CIT,COL1A1,CRYAA/CRYAA2,CSRP3,Cxcl3,CYP11A1,CYP4F3,DCTPP1,DUSP1,E2F7,ECE1,EIF2AK2,F3,FEN1,FGFR2,GADD45B,GFPT2,GSN,GSTM1,HDAC9,HDC,IFIT2,IL18,ITGA6,KDELR3,KIF15,KNTC1,LOC100911216/Pcsk1,MAD2L1,MAP4K1,MAPT,MCM2,MCM4,MEF2C,MYH11,MYH2,MYH3,MYOM1,NCF1,Nes,NFKBID,NLRP3,Nppb,NUAK2,OLR1,PBK,PIM3,P…	96 (12)	12
GNAS	enzyme	Activated	8.96e-10	0.0349	AASS,Abca8a,ABCA9,ACP5,ACTA2,ACY3,ADGRG6,ALPL,ARRB1,BMP6,BTG2,C3AR1,CASP2,CCL5,CCR7,CDC25B,CDC6,CDCP1,CDK2,Cdkn1c,CDT1,CHRNG,CHTF18,CIT,CSF1R,CSRNP1,CSRP3,DCTPP1,DES,DLL4,DNMT1,DSCC1,DUSP14,EBI3,ECE1,EIF2AK2,ENDOU,F3,FEN1,FHDC1,FSCN1,GADD45B,GCLM,GINS1,GPNMB,GPR19,GSN,GSTM1,HHIP,IL17F,IL2RB,IL33,ITGA6,ITGB7,KDELR3,KIF15,KNTC1,LAYN,MAD2L1,MAP4K1,MAPT,MCM2,MCM3,MCM4,MCM5,MCM6,MEF2C,MNS1,MYOM1,NCF1,…	113 (16)	16
SETD7	enzyme	Activated	5.76e-09	0.034	AASS,ABCB9,ABLIM1,ABTB2,ACE,ACTA2,ADAMTS4,ADGRG6,ALOX5,ARRB1,BMP6,BMPER,BRCA2,CCL5,CCN2,CCN5,CCP110,CDC25B,CDCA5,CDH1,CDK2,Cdkn1c,CDT1,CENPK,CENPN,CENPU,CEP250,CHRNG,CHTF18,CIT,CLSPN,COBL,COL1A1,COTL1,CP,CSF1R,CSRP3,CXCL10,DCTPP1,DES,DNMT1,DTNA,DUSP1,E2F1,EGF,EVPL,FA2H,FEN1,FGFR2,FGFR4,FMN1,GREB1,GRHL3,GSTM1,HSD17B7,INAVA,ITGA6,KIF15,KITLG,KLF1,KNTC1,KRT7,LMCD1,LTF,MAD2L1,MAP3K20,MAPT,MC1R,MCM2,M…	121 (4)	4
TERT	enzyme	Activated	1.44e-08	0.0155	ACE2,ACTA2,ALDH1A3,ATR,BLM,CACNA1G,CCN2,CDC6,CDH1,CDK5R1,Cdkn1c,CELSR1,COL1A1,COL4A2,DHFR,DLL4,DNMT1,DUSP1,F3,FEN1,GADD45B,GMNN,GPR19,HHIP,HMOX1,IL33,JUP,KITLG,LAMC2,LHX6,LIG1,LPIN1,MCM10,MCM2,MCM3,MCM5,MCM6,MCM7,MEF2C,mir-25,MMP9,MYH2,MYH3,Nes,NPFFR2,Nppb,NRCAM,NRP2,OLR1,ORC1,PCDH15,PCLAF,PCNA,PECAM1,PLAU,PRX,RAD51,RBL1,RYR1,SCNN1B,SLC16A6,SNAI2,SOX5,SYNM,TNFAIP3,TNFRSF18,TRAF1	67 (7)	7
PLA2G5	enzyme	Activated	1.19e-07	0.0428	ACE,ACE2,ACP5,ACTA2,ALPL,ARRB1,CALCR,CCDC82,CCN2,CCR7,CD36,CDH1,CDK5R1,COL1A1,CRYBG1,CXCL10,CYP24A1,DNMT1,DUSP1,ECE1,EIF2AK2,F3,FGFR2,GMNN,HDC,HMOX1,IFIT2,IGF2BP3,IGFBP7,IL18,KITLG,LIG1,MAOB,MAP3K20,MAP4K1,MAPT,MEF2C,MNS1,MSH5,MYH11,MYRF,Nppb,OASL,ORC1,PECAM1,PLAU,PRKCZ,RAD51,RAD54L,SHANK2,SMAD3,SNAI2,SSTR3,TEK,TLR2,TLR3,TNFAIP3,TNFRSF9,TOP2A,UBE2L6,USP18	61 (7)	6
KDM8	enzyme	Activated	2.07e-06	0.0184	ATAD2,CCL5,CD36,CDC25B,CDCA5,CDH1,Cdkn1c,CDT1,CHRNG,CHTF18,CIT,CSRP3,CYP11A1,DCTPP1,DES,FBP1,FEN1,FGFR2,GGT1,GSN,GSTM1,IL18,ITGA6,KIF15,KNTC1,MAD2L1,MCM2,MCM3,MCM4,MCM5,MEF2C,MMP9,MYOM1,PBK,PKMYT1,PLAT,SKP2,SMAD3,SNAI2,SRD5A1,STARD10,ZWINT	42 (3)	3
PTGES3	enzyme	Activated	2.16e-06	0.0166	BARD1,CCL5,CDC25B,CDC6,CDCA5,CDH1,Cdkn1c,CDT1,CHRNG,CHTF18,CIT,CSRP3,CYP11A1,DCTPP1,DES,E2F1,FEN1,FGFR2,GSN,GSTM1,ITGA6,KIF15,KNTC1,MAD2L1,MCM2,MCM4,MEF2C,MYOM1,PBK,PCNA,PKMYT1,PLAT,RBL1,SKP2,SMAD3,SRD5A1,STARD10,TNFAIP3,ZWINT	39 (3)	2
RAC3	enzyme	Activated	3.64e-06	0.0265	ACTA2,CCL5,CDC25B,CDCA5,Cdkn1c,CDT1,CHRNG,CHTF18,CIT,COL1A1,CSRP3,CYP11A1,DCTPP1,DES,FEN1,FGFR2,GDF5,GSN,GSTM1,HAS1,ITGA6,ITGB7,KIF15,KNTC1,MAD2L1,MCM2,MCM4,MEF2C,MMP9,MYOM1,PBK,PKMYT1,PLAT,PLAU,RAC2,RAD51,SKP2,SMAD3,SPON1,SRD5A1,STARD10,ZWINT	42 (3)	2
PPID	enzyme	Activated	4.54e-06	0.022	CCL5,CDC25B,CDCA5,CDH1,CDK2,Cdkn1c,CDT1,CHRNG,CHTF18,CIT,CSRP3,CYP11A1,DCTPP1,DES,FEN1,FGFR2,GSN,GSTM1,ITGA6,KIF15,KNTC1,MAD2L1,MCM2,MCM4,MEF2C,MMP9,MYOM1,PBK,PKMYT1,PLAT,RAD51,SKP2,SMAD3,SNAI2,SRD5A1,STARD10,ZWINT	37 (3)	3
AKR1C3	enzyme	Activated	3.09e-05	0.0494	CCL5,CDC25B,CDCA5,CDH1,Cdkn1c,CDT1,CHRNG,CHTF18,CIT,CSRP3,CYP11A1,CYP24A1,DCTPP1,DES,FEN1,FGFR2,GSN,GSTM1,ITGA6,KIF15,KNTC1,MAD2L1,MCM2,MCM4,MEF2C,MYOM1,PBK,PKMYT1,PLAT,SKP2,SMAD3,SRD5A1,STARD10,ZWINT	34 (3)	2
HINT1	enzyme	Inhibited	4.15e-16	0.0001	ACP5,ACSBG1,ACTA2,CCL5,CDC25B,CDH1,CDK5R1,CDT1,CENPH,CHAF1A,CHTF18,CRYBG1,CYP11A1,DNMT1,DSN1,DUSP1,EME1,F3,FADS1,FANCA,FANCG,FRMD4B,GPNMB,GREB1,HAUS8,HDC,HMOX1,LIG1,MAOB,MC1R,MCM2,MCM4,MCM5,MCM6,MDC1,Nppb,NUF2,ORC6,PCNA,PIF1,PLA1A,POLD1,PSMC3IP,RAP1GAP,RECQL4,RPA3,SMAD3,SNAI2,SOX5,SPC24,SPC25,SPDEF,TNFRSF11A,TRPM1,UPP1,ZWINT	56 (5)	5
PPIF	enzyme	Inhibited	6.65e-16	0.012	ABCA9,ABCC2,ACE,ACE2,ACKR4,ACOT11,ACSF2,ACTA2,ADAM8,ADGRG6,ALDH1A3,ALOX5,ANGPTL4,ANK1,ANXA8/ANXA8L1,ARNTL2,ATAD2,BARD1,BCL6B,BLM,BMP6,BMPER,BOK,BRCA2,C3AR1,C5,CA4,CACNA1G,CALCR,CALHM6,CCBE1,CCKAR,CCL5,CCN2,CD28,CD36,CD53,CD82,CDC6,CDC7,CDCA5,CDCP1,CDH1,CDK5R1,Cdkn1c,CDT1,CEL,CELF2,CELSR1,CHAT,CHRNG,CHST12,CHTF18,CIT,CLIC5,CNTNAP2,COL1A1,COL6A3,COTL1,CP,CRACR2B,CRYAA/CRYAA2,CSRP3,CXCL10,Cxcl3,CXCR…	260 (44)	43
COMT	enzyme	Inhibited	2.08e-14	0.0054	AASS,AATK,Abca8a,ABCA9,ABCB9,ABCD2,ABLIM1,ABTB2,ACY3,ADAM8,ADAMTS4,ADGRG6,ALOX5,ALPK2,ANK1,ANKRD55,ANXA8/ANXA8L1,ARNTL2,ATR,BARD1,BIK,BLM,BMPER,BOK,BTG2,C3AR1,CACNA1G,CALHM6,CASP2,CCDC146,CCDC15,CCDC82,CCKAR,CCN2,CCN5,CCP110,CCR7,CD207,CD28,CD53,CDC25B,CDC45,CDC7,CDCA5,CDCP1,Cdkn1c,CELF2,CENPH,CENPK,CENPN,CENPU,CEP250,CHAF1A,CHAF1B,CHAT,CHRNG,CHST2,CIT,CLIC5,CLSPN,CNKSR1,COBL,COL4A3,COL6A3,COTL1,…	250 (62)	60
PLCL2	enzyme	Inhibited	2.41e-12	0.047	AASS,ABCC2,ABCD2,ABLIM1,ACE2,ACOT11,ACP5,ACSBG1,ACSF2,ACTA2,ACY3,ADGRG6,ALPK2,ANK1,ANXA8/ANXA8L1,ARNTL2,ATAD2,ATR,BARD1,BCL6B,BIK,BLNK,BMPER,BOK,BRIP1,BSN,BTG2,C3AR1,C5,CALCR,CALHM6,CASP2,CCBE1,CCDC82,CCKAR,CCN2,CCP110,CD28,CD36,CD53,CDC45,CDC7,CDH1,CDK5R1,CEBPE,CEL,CELF2,CELSR1,CENPK,CENPN,CENPU,CEP250,CHAF1A,CHST12,CIT,CLIC5,CNKSR1,CNTNAP2,COBL,COL1A1,COL4A2,COL4A3,COLEC12,COTL1,CRACR2B,CRYAA/C…	272 (68)	67
GNG7	enzyme	Inhibited	7.17e-12	0.0424	AASS,ABCA9,ABCC2,ACE2,ACP5,ACY3,ADAMTS4,ADGRG6,ALDH1A3,ALOX5,ALPK2,ALPL,ANGPTL4,ARRB1,BCL6B,BMP6,BRCA2,C3AR1,C5,CALCR,CAMKK1,CCDC82,CCKAR,CCR4,CD53,CDC25B,CDC45,CDC6,CDCP1,CDK5R1,CDT1,CELF2,CENPH,CEP250,CHAF1A,CHAF1B,CKAP2L,CLSTN3,COL23A1,COL4A2,COL6A3,CRYAA/CRYAA2,CRYBG1,Cxcl3,CXCR3,CYP24A1,DDX4,DES,DUSP14,E2F2,E2F7,ECE1,ECM2,F2RL2,FAM161A,FANCA,FBN1,FBP1,FEN1,FHDC1,GCLM,GFPT2,GMNN,GRB10,GRM1,GS…	180 (67)	64
FBXO4	enzyme	Inhibited	5.8e-08	0.0003	ALDH1A3,ATAD2,BRIP1,CDC6,CDH1,CDK2,CLSPN,COL1A1,DDIAS,DNMT1,DTL,E2F1,E2F8,ESCO2,ITGB6,MCM10,MCM4,PCNA,PCYT1B,RAD51,RBL1,RMI2,RRM2,ST6GALNAC1,TERF1,TRAIP,TRPM8,UHRF1	28 (2)	2
CHFR	enzyme	Inhibited	1.66e-06	0.0336	BRCA2,CCL5,CDC25B,CDCA5,Cdkn1c,CDT1,CHRNG,CHTF18,CIT,CLSPN,CRYAA/CRYAA2,CSRP3,CXCL10,CYP11A1,DCTPP1,DES,E2F1,FBXO5,FEN1,FGFR2,GMNN,GSN,GSTM1,HMOX1,ITGA6,KIF15,KNTC1,MAD2L1,MCM2,MCM4,MEF2C,MMP9,MRE11,MYOM1,PBK,PKMYT1,PLAT,RAPGEF4,SKP2,SMAD3,SRD5A1,STARD10,TLR1,ZWINT	44 (5)	4
DNMT3A	enzyme	Inhibited	2.6e-06	0.0016	ACE,BLNK,BRCA2,CDH1,CSF1R,DNA2,E2F1,E2F2,EXO1,HDAC4,LRP2,mir-30 (includes others),MYH7B,P2RY1,PAK6,PIK3C2B,PRKAR2B,RECQL4,RYR2,ST14,TNNI1,XRCC2	22 (2)	2
DNMT3A	enzyme	Inhibited	5.9e-06	0.002	ACE,BLNK,BRCA2,CSF1R,DNA2,E2F1,E2F2,EXO1,HDAC4,LRP2,MYH7B,P2RY1,PAK6,PIK3C2B,PRKAR2B,RECQL4,RYR2,ST14,TNNI1,XRCC2	20 (1)	1
DNMT3B	enzyme	Inhibited	0.00033	0.0159	BIK,CASQ1,CCL5,CD36,CDH1,HDAC9,KDELR3,LACC1,LXN,MYH7B,PAK6,PECAM1,PIK3C2B,RYR2,ST14,TNNI1	16 (1)	1
DNASE2	enzyme	Inhibited	0.00267	0.0306	ACKR4,CP,CXCL10,GPNMB,IL18	5 (1)	1
KDM3B	enzyme	Inhibited	0.00851	0.0407	CCN2,CIT,FRMD4B,KALRN,KIF26B,NCAPG,TXNDC16	7 (1)	1
RUNX1-RUNX1T1	fusion gene/product		0.00328	0.0317	ALOX5,BRCA2,JUP,RAD51	4 (1)	1
DRD4	G-protein coupled receptor		1.27e-12	0.0203	AASS,Abca8a,ABCB9,ABCC2,ACOT11,ACSF2,ACTA2,ACY3,ALOX5,ALPK2,ANGPTL4,ANXA8/ANXA8L1,ARNTL2,ATR,BIK,BLM,BMP6,BOK,BRIP1,C3AR1,C5,CALCR,CAMKK1,CASP2,CCDC82,CCN5,CD28,CDC25B,CDC7,CDCA5,CDK2,CDT1,CELSR1,CHAT,CHST12,COL4A2,CP,CRACR2B,CRYBG1,CSF1R,CSRNP1,Cxcl3,CXCR3,CXXC5,CYP11A1,CYP4F3,DCTPP1,DDIAS,DDX11,DES,DHFR,DHRS9,DLL4,DNM1,DPEP1,DSN1,DUSP14,E2F7,EBI3,ECM2,EGF,FADS1,FHDC1,GCLM,GDPD5,GJB3,GMNN,GPNMB,…	195 (41)	38
HTR6	G-protein coupled receptor		5.12e-11	0.0128	AASS,Abca8a,ABCA9,ACY3,ALPK2,ALPL,BCL6B,BMP6,BRCA2,C3AR1,CAMKK1,CASP2,CCDC82,CCR4,CD28,CDC25B,CDC6,CDCP1,CDK2,Cdkn1c,CDT1,CHRNG,CHTF18,CIT,CRYBG1,CSF1R,CSRNP1,CSRP3,Cxcl3,CYP24A1,DES,DSCC1,DUSP14,EBI3,ECM2,ENDOU,F2RL2,FEN1,FHDC1,GADD45B,GCLM,GINS1,GMNN,GPNMB,GPR19,GSN,GSTM1,HDAC4,HDC,HHIP,IFIT2,IGF2BP3,IGFBP7,IL1RAP,ITGA6,ITGB7,IYD,KDELR3,KIF15,KNTC1,LAYN,LIG1,LPIN1,MAD2L1,MAOB,MAP3K20,MCM2,MCM3,…	134 (25)	22
FFAR3	G-protein coupled receptor		3.19e-10	0.0396	ABCC2,ACOT11,ACSF2,ACTA2,ALDH1A3,ALOX5,ANK1,ANXA8/ANXA8L1,ARRB1,BCL6B,BIK,BOK,BRCA2,BTG2,CASP2,CCN2,CCR7,CD36,CD82,CDC25B,CDC6,CDC7,CDH1,CDK2,CDT1,CELSR1,CHST12,CLSTN3,COL1A1,COL4A2,CP,CRACR2B,CSF1R,CXCL10,CYP24A1,DDIAS,DHFR,DNM1,DNMT1,DPEP1,DSN1,DUSP1,DUSP14,EGF,F3,GADD45B,GDPD5,GJB3,GPR19,GSN,GSTM1,HDAC9,HMOX1,HSPB7,IL1RAP,IL21R,INKA2,ITGB7,LAMC2,LAX1,LOXL2,LPIN1,MAD2L1,MCM2,MCM3,MCM4,MCM5,MCM6…	122 (3)	3
NMBR	G-protein coupled receptor		4.6e-06	0.0383	CCDC82,CCL5,CCN2,CCN5,CDK5R1,CRYBG1,DHRS3,DNMT1,DUSP1,E2F1,EIF2AK2,GMNN,HDC,HMOX1,IFIT2,IGF2BP3,IGFBP7,LDHC,LIFR,LIG1,MAOB,MAP3K20,MCM8,MMP9,MNS1,MSH5,MYRF,Nppb,OASL,ORC1,PLAT,PLAU,RAD54L,RRM2,SEC14L2,SHANK2,SLC26A2,TLR3,TNFRSF9,TNNI1,TRAF1,UBE2L6,USP18	43 (3)	2
AVPR2	G-protein coupled receptor		1.03e-05	0.0284	CCDC82,CCL5,CCN2,CDK5R1,CRYBG1,CXCL10,DNMT1,DUSP1,E2F1,EIF2AK2,GMNN,HDC,HMOX1,IFIT2,IGF2BP3,IGFBP7,LIG1,MAOB,MAP3K20,MMP9,MNS1,MSH5,MYRF,OASL,ORC1,PLAU,RAD54L,SHANK2,TLR3,TNFRSF11A,TNFRSF9,UBE2L6,USP18	33 (3)	2
GPR68	G-protein coupled receptor		0.0173	0.0382	CCR7,DUSP1	2 (1)	1
FZD7	G-protein coupled receptor		0.0173	0.0274	CDH1,SNAI2	2 (1)	1
ADGRE5	G-protein coupled receptor	Activated	3.15e-13	0.023	AASS,ABCC2,ABCD2,ABLIM1,ACE2,ACOT11,ACP5,ACSBG1,ACSF2,ACTA2,ACY3,ADAMTS4,ADGRG6,ALPK2,ANK1,ANXA8/ANXA8L1,ARNT2,ARNTL2,ATAD2,ATR,BARD1,BCL6B,BIK,BLNK,BMPER,BOK,BRIP1,BSN,BTG2,C3AR1,C5,CACNA1G,CALCR,CALHM6,CASP2,CCBE1,CCDC82,CCKAR,CCN2,CCP110,CD28,CD53,CDC45,CDC7,CDCA5,CDH1,CDK5R1,Cdkn1c,CEBPE,CEL,CELF2,CELSR1,CENPK,CENPN,CENPU,CEP250,CHAF1A,CHAT,CHST12,CIT,CLIC5,CNKSR1,CNTNAP2,COBL,COL1A1,COL4A3,C…	285 (84)	83
CXCR3	G-protein coupled receptor	Activated	3.2e-12	0.0089	ABCA9,ACP5,ACTA2,ADGRG6,ALPL,ANK1,ARRB1,BTG2,CASP2,CCDC82,CCN2,CCN5,CCR7,CD82,CDCP1,CDK2,CDK5R1,CHAT,COL1A1,CRYBG1,CSF1R,CXCL10,CYP4F3,DES,DHRS3,DLL4,DNMT1,DSCC1,DUSP1,E2F1,ECE1,EIF2AK2,FGFR2,GCLM,GMNN,HAS1,HDC,HMOX1,IFIT2,IGF2BP3,IGFBP7,IL17F,IL2RB,IL33,ITGA6,ITGB2,KDELR3,LDHC,LIFR,LIG1,MAOB,MAP3K20,MAP4K1,MAPT,MCM8,MEF2C,MMP9,MNS1,MSH2,MSH5,MYH11,MYH2,MYH3,MYRF,Nes,Nppb,NRP2,OASL,ORC1,PECAM1,PL…	103 (12)	12
P2RY4	G-protein coupled receptor	Activated	4.27e-11	0.048	Abca8a,ABCA9,ACE,ADGRG6,ALDH1A3,ALPL,ANGPTL4,ANK1,ANKRD37,ANKRD55,ARRB1,BTG2,CALCR,CAMKK1,CASP2,CCDC82,CCKAR,CCN2,CD82,CDC25B,CDC6,CDK5R1,Cdkn1c,CEBPE,CHAT,COL4A2,CRYBG1,CSRP2,CYP11A1,CYP24A1,CYP4F3,DHRS3,DLL4,DSCC1,DUSP14,E2F7,ECE1,EIF2AK2,ERCC6L,FGFR2,FSCN1,GCLM,GFPT2,GLDC,GMNN,GRHL2,GRHL3,GSN,HAS1,HDAC9,HHIP,HSD17B7,HUNK,IFIT2,IGFBP7,IL18,IL21R,ISLR2,ITGB2,ITGB6,ITPKA,KDELR3,KITLG,KRT7,LIG1,LM…	142 (50)	50
F2R	G-protein coupled receptor	Activated	3.57e-06	0.0026	CCN2,CDH1,DUSP1,ECE1,F3,FBP1,FGFR2,IGFBP7,ITGA6,MMP9,PLAT,PLAU,PTAFR,TEK,TNFAIP3,VWF	16 (1)	1
CASR	G-protein coupled receptor	Activated	7.14e-05	0.0184	ABCC2,CDC45,CDH1,CDT1,CENPH,CHAF1A,CHAF1B,COL4A2,CXCL10,DCTPP1,FEN1,ITGB7,MAD2L1,RAD51AP1,RGCC,TK1,TLR2	17 (1)	1
PTGER2	G-protein coupled receptor	Activated	0.0012	0.0329	CDH1,CKAP2L,CSF1R,HDC,KIF15,MELK,MMP9,NFKBID,NUF2,PBK,STIL,TTK	12 (1)	1
ADGRG3	G-protein coupled receptor	Inhibited	2.46e-13	0.0228	AASS,ABCA9,ABCC2,ACOT11,ACSF2,ACTA2,ACY3,ADGRG6,ALOX5,ALPK2,ALPL,ANGPTL4,ANKRD37,ANXA8/ANXA8L1,ARNTL2,ARRB1,BCL6B,BIK,BMP6,BOK,C3AR1,CALHM6,CASP2,CCDC82,CCKAR,CCN5,CCR4,CD28,CD53,CDC7,CDCP1,CDH1,CDK5R1,Cdkn1c,CDT1,CELSR1,CHST12,CLIC5,COL1A1,CP,CRACR2B,CRYBG1,CSF1R,Cxcl3,CXCR3,CYP11A1,CYP24A1,DDIAS,DHFR,DNM1,DPEP1,DSN1,E2F2,E2F7,ECE1,EIF2AK2,ERCC6L,F2RL2,F7,FEN1,FGFR2,FHDC1,FSCN1,GCLM,GDF5,GDPD5,G…	207 (42)	40
ACKR2	G-protein coupled receptor	Inhibited	0.00203	0.0369	CCL5,CXCL10,EIF2AK2,IFIT2,OASL,Oasl2,USP18	7 (1)	1
PI4K	group		1.47e-17	0.0001	ALPL,ANGPTL4,ANK1,ARRB1,BTG2,CALCR,CASP2,CCDC82,CCN5,CCR7,CD82,CDC25B,CDC45,CDC6,CDC7,CDCA5,CDCP1,CDK2,CDK5R1,CELF2,CHAT,CHST2,COL6A3,CRYBG1,CSF1R,CYP24A1,CYP4F3,DES,DHFR,DLL4,DNMT1,DUSP1,E2F2,E2F7,E2F8,ECE1,EIF2AK2,ERCC6L,FBN1,FEN1,FGFR2,FSCN1,GCLM,GINS1,GINS3,GINS4,GMNN,GRHL2,HDC,HUNK,IFIT2,IGF2BP3,IGFBP7,ITGA6,ITGB7,JUP,KDELR3,KRT7,LAMC2,LIG1,LPCAT1,LTBP2,LY75,MAOB,MAP3K20,MAP4K1,MAST4,MCM10,M…	127 (19)	15
MEF2	group		8.62e-15	0.0004	ACE,ACE2,ACP5,ADGRG6,AFF3,ALPL,ANGPTL4,ANK1,ARNT2,ARRB1,BIK,BMP6,BOK,BTG2,CALCR,CCBE1,CCN2,CCN5,CCR4,CD82,CD96,CDC6,CDH1,CDK2,CDK5R1,CDT1,CEBPE,CELF2,CHST2,Col17a1,COL1A1,COL4A2,CSF1R,Cxcl3,CXCR3,CYP11A1,DDX4,DES,DLL4,DNMT1,DSCC1,E2F2,ECE1,ECM2,EIF2AK2,EVPL,FGFR2,FSCN1,GCLM,GJB3,GRHL2,GRHL3,HAS1,HDAC9,HDC,HMOX1,HSPB7,IGF2BP3,IGFBP7,INKA2,ITGA6,ITGAE,ITGB2,ITGB7,KLF1,KRT7,LAMA1,LAMC2,LAX1,LOXL2,LP…	125 (21)	19
Lysosomal Protease	group		5.91e-14	0.0229	AATK,ABCA9,ABCD2,ABTB2,ACE,ACOT11,ACP5,ACSF2,ACTA2,ADAM8,ADAMTS4,ADGRG6,ALOX5,ANGPTL4,ANKRD55,ANXA8/ANXA8L1,BCL6B,BIK,BMPER,BOK,BRCA2,BSN,BTG2,C3AR1,C5,CALCR,CASP2,CCDC15,CCN5,CCR4,CD207,CD28,CDC25B,CDC6,CDC7,CDT1,CHAT,CHRNG,CHST12,CHST2,COL1A1,COL4A2,COL4A3,COL6A3,COLEC12,CP,CRACR2B,CSF1R,Cxcl3,CXCR3,CYP11A1,CYP24A1,CYP4F3,DCHS1,DDIAS,DES,DHFR,DHRS3,DLL4,DNM1,DPEP1,DSN1,DUSP14,E2F1,EBI3,EGF,EIF2…	206 (34)	30
Alpha Actinin	group		6.63e-14	0.0071	AASS,ABCA9,ABCB9,ABCC2,ABCD2,ABLIM1,ACE,ACOT11,ACSF2,ACY3,ALDH1A3,ANGPTL4,ANK1,ANXA8/ANXA8L1,ARNTL2,ATR,BCL6B,BIK,BOK,C3AR1,CASP2,CCDC82,CCKAR,CCN2,CCN5,CCP110,CCR4,CD82,CDC6,CDC7,CDCA5,CDCP1,CDK5R1,Cdkn1c,CDT1,CELF2,CELSR1,CENPK,CENPN,CENPU,CEP250,CHAT,CHRNG,CHST12,CHTF18,CLSPN,COBL,COL4A2,COTL1,CRACR2B,CRYAA/CRYAA2,CRYBG1,CSF1R,CSRP3,CXCR3,CYP4F3,DCTPP1,DDIAS,DES,DHFR,DNM1,DPEP1,DPYSL2,DSN1,DTN…	215 (42)	40
Gata	group		6.93e-14	0.0001	ACE2,ACTA2,AFF3,ANGPTL4,ANK1,ARNT2,BIK,BMP6,BOK,BTG2,CCBE1,CCR4,CD36,CD96,CDH1,CDK2,CEBPE,CHST2,Col17a1,COL1A1,COL4A2,CSF1R,CXCL10,Cxcl3,CXCR3,CYP11A1,DDX4,DES,DSCC1,E2F2,ECM2,EVPL,FSCN1,GRHL3,HDC,HMOX1,HSPB7,IGFBP7,IL2RB,INKA2,ITGA6,ITGAE,KLF1,KRT7,LAMA1,LAX1,MAOB,MCM3,MCM5,MEF2C,MSH2,MYH11,Nppb,PALB2,PAPPA2,PCNA,PECAM1,PLB1,POLA2,POLD1,PPL,PTGIS,PTPN6,RAD54L,RBL1,RFC3,RFC4,RGCC,RYR2,SKP2,SLC18A…	82 (7)	6
Hdac	group		1.93e-13	0.0018	ACE,ACTA2,ALDH1A3,ANGPTL4,ARNTL2,ARRB1,BLNK,BRCA2,C5,CALHM6,CD36,CDC25B,CDCA5,CDK2,Cdkn1c,CDT1,CHRNG,CHTF18,CIT,CLIC5,CSF1R,CSRP3,CXCL10,CXCR3,CYP24A1,DCTPP1,DES,DLL4,DNA2,DNMT1,DUSP1,E2F1,E2F2,E2F7,EIF2AK2,EXO1,FEN1,FGFR2,FSCN1,GADD45B,GCLM,GRM1,GSN,GSTM1,HDAC4,HDAC9,HERC6,IFIT2,IL17F,IL33,ITGA6,ITGB2,ITGB6,JUP,KIF15,KNTC1,LAT,LIG1,LPIN1,LRP2,LTBP2,LTF,MAD2L1,MCM10,MCM2,MCM3,MCM4,MCM5,MCM7,MYH11…	114 (15)	15
Focal adhesion kinase	group		2e-13	0.011	ABCA9,ABCC2,ACOT11,ACP5,ACSF2,ACY3,ADGRG6,ALDH1A3,ALOX5,ALPL,ANK1,ANXA8/ANXA8L1,ATR,BCL6B,BIK,BOK,BRCA2,BTG2,CASP2,CCDC82,CCR4,CD82,CDC25B,CDC6,CDC7,CDK2,CDK5R1,CDT1,CELF2,CELSR1,CHAT,CHST12,CIT,COL4A2,CP,CRACR2B,CRYBG1,CSF1R,CYP11A1,CYP4F3,DDIAS,DES,DHFR,DLL4,DNM1,DPEP1,DPYSL2,DSN1,E2F2,E2F7,ECE1,EIF2AK2,EXO1,FANCG,FGFR2,GADD45B,GCLM,GDPD5,GJB3,GMNN,GPR19,GSTM1,HAS1,HDAC9,HDC,HSPB7,IFIT2,IGF2BP3…	165 (20)	20
Cdc2	group		1.61e-11	0.017	ABCC2,ACOT11,ACP5,ACSF2,ALDH1A3,ALOX5,ANK1,ANXA8/ANXA8L1,ARNTL2,ARRB1,BCL6B,BIK,BOK,BRCA2,BSN,BTG2,C3AR1,CASP2,CD36,CD82,CDC25B,CDC6,CDC7,CDH1,CDK2,CDK5R1,CDT1,CELSR1,CHST12,CLSPN,Col17a1,COL1A1,COL4A2,CP,CRACR2B,CRYAA/CRYAA2,CYP11A1,CYP24A1,DDIAS,DHFR,DNM1,DPEP1,DSN1,DUSP1,E2F7,EGF,F3,FBXO5,FGFR2,GADD45B,GDPD5,GJB3,GMNN,GPR19,GSN,GSTM1,HDAC9,HMOX1,HSPB7,IL17F,IL21R,INKA2,ITGB7,KRT7,LAMC2,LDHC,LP…	138 (14)	13
B56	group		6.99e-11	0.0278	AASS,ABCB9,ACE,ACOT11,ACSBG1,ACSF2,ACY3,ALOX5,ANK1,ANXA8/ANXA8L1,ARNT2,ARRB1,ATR,BCL6B,BLM,BLNK,BMP6,BRCA2,CASP2,CCDC82,CCN5,CD244,CD82,CDC45,CDC7,Cdkn1c,CDT1,CELSR1,CHRNG,CHST12,CP,CRACR2B,CRYBG1,CSF1R,CYP11A1,CYP24A1,CYP4F3,DDIAS,DHFR,DHRS3,DNM1,DPEP1,DSN1,EGF,FBP1,FGFR4,FHDC1,FRMD4B,FSCN1,GCLM,GDPD5,GGT1,GJB3,GMNN,GPR19,GSN,HDC,HSPB7,HUNK,IFIT2,IGF2BP3,IGFBP7,IL21R,IL33,INKA2,ISLR2,ITGA6,KCNN4…	163 (33)	29
ALDH	group		3.66e-10	0.0272	ACP5,ADGRG6,AFF3,ALDH1A3,ANGPTL4,ANK1,ARRB1,BLNK,BRCA2,BRIP1,CACNA1G,CAMKK1,CASP2,CCL5,CD36,CD82,CDK2,CDK5R1,Cdkn1c,CELSR1,CHAT,CHST2,COL4A2,CP,CXCL10,CYP4F3,DES,DHFR,DNMT1,E2F1,ECE1,EGF,EIF2AK2,EXO1,FGFR2,GCLM,GPR19,GRM1,GSTM1,HAS1,HHIP,HSD17B7,IFIT2,IGFBP7,IL17F,ITGB6,KDELR3,KITLG,LAMC2,LIG1,LRRC73,MAD2L1,MAP4K1,MAPT,MCM10,MCM2,MCM3,MCM6,MCM7,MEF2C,MSH2,MYH11,MYH2,MYH3,NCAPG,NDRG2,Nes,NFIB,NPFF…	104 (16)	15
Pkar2	group		8.68e-09	0.044	AASS,ABCB9,ABCC2,ACSBG1,ACY3,ALPL,ANK1,ARNT2,ARRB1,BLM,BMP6,BOK,BRCA2,C3AR1,CCDC82,CCR7,CD244,CD82,CDC6,CDK2,CDK5R1,CHRNG,CRYBG1,CSF1R,CYP11A1,CYP24A1,CYP4F3,DNMT1,DUSP1,ECE1,EGF,EXO1,FGFR2,FHDC1,FSCN1,GMNN,GSTM1,HDC,IFIT2,IGF2BP3,IGFBP7,ISLR2,ITGB7,LIG1,LOXL2,LRP2,LTF,MAD2L1,MAOB,MAP3K20,MAP4K1,MCM3,MEFV,MNS1,MSH5,MYRF,NEURL1B,Nppb,OASL,ORC1,PAPSS2,PECAM1,PIM3,PIPOX,Prim1,PRKAR2B,PRX,PSMC3IP,PTH…	94 (32)	27
Calcineurin A	group		1.71e-08	0.0425	ACE2,ACP5,ACTA2,ADAMTS4,ADGRG6,CCDC82,CCN2,CDC6,CDK2,CDK5R1,CDT1,CHRNG,COL1A1,COL4A2,COL6A3,CRYBG1,CXCL10,DES,DHFR,DLL4,DNM1,DNMT1,DUSP1,DUSP14,E2F1,EIF2AK2,F3,GCLM,GMNN,GRM1,GSN,HAS1,HDAC9,HDC,IFIT2,IGF2BP3,IGFBP7,IL17F,IL33,ITGB2,LIG1,LTF,MAOB,MAP3K20,MCM3,MCM5,MCM6,MEF2C,MMP9,MNS1,MSH5,MYH2,MYH3,MYO1A,MYRF,Nes,OASL,ORC1,PCNA,PECAM1,PLAU,RAB7B,RAD54L,RYR1,SHANK2,SNAI2,SYN1,TLR3,TNFAIP3,TNFRSF9,…	73 (13)	13
MEF2	group		2.04e-07	0.0007	ACE2,CCBE1,CCN2,CDC6,CDH1,CDK2,CDT1,COL1A1,DLL4,ECM2,GCLM,HDAC9,HMOX1,HSPB7,MCM3,MCM5,MCM6,MYH11,MYOM1,Nppb,PCNA,PTH1R,RYR2,TNNI1	24 (3)	3
DNA-methyltransferase	group		2.34e-07	0.0157	ACE,ACTA2,BIK,BLNK,BRCA2,BTG2,CASQ1,CCL5,CDH1,Cdkn1c,CSF1R,CXCL10,CYP24A1,DLL4,DNA2,E2F1,E2F2,EXO1,F3,HDAC4,HDAC9,HMOX1,IL17F,IL2RB,KDELR3,LACC1,LRP2,LXN,mir-30 (includes others),MMP9,MYH7B,NRP2,P2RY1,PAK6,PCNA,PECAM1,PIK3C2B,PRKAR2B,PTAFR,RAD51,RECQL4,RRM2,RYR2,SNAI2,ST14,TLR2,TNFRSF11A,TNNI1,XRCC2	49 (5)	5
DUB	group		1.8e-05	0.0258	ACTA2,CCN2,CD36,CDC6,CDH1,CEBPE,CGAS,COL1A1,CXCL10,DPYSL2,FANCD2,FANCI,HDAC9,HERC6,IL18,IL2RB,ITGB2,KLHL23/PHOSPHO2-KLHL23,LPIN1,MCM3,MMP9,NCF1,Nes,ORC1,PTPN6,SHANK3,SLC9A3,STIL,SYN1,TOP2A,TRIM2	31 (17)	16
ADRB	group		3.7e-05	0.0233	ADAMTS4,ANGPTL4,BOK,BRCA2,CDC7,CXCL10,E2F1,GCLM,HMOX1,HSD17B7,LPIN1,MMP9,OASL,PCNA,RAD51,SLCO4A1,TEK,TRAF1	18 (1)	1
tryptase	group		0.000111	0.0022	CXCL10,MMP9,PLAT,TNFAIP3	4 (1)	1
G-Actin	group		0.00233	0.0289	ACTA2,CCN2,CDH1,CIT,DHFR,KITLG,MYLK2	7 (5)	4
Ikk (family)	group		0.00549	0.0299	HAS1,TNFSF15	2 (1)	1
Diap	group		0.00549	0.0259	ACTA2,SKP2	2 (1)	1
Nfat (family)	group	Activated	8.55e-19	0.0001	ACE,ACE2,ACP5,ACTA2,ADAM8,ALOX5,ARRB1,CALCR,CASP2,CCBE1,CCN2,CD207,CD28,CDC6,CDCA5,CDK2,CDT1,CENPH,CHAF1A,CHAF1B,CHTF18,CSF1R,CXCL10,CXCR3,CYP11A1,DES,DHRS9,DLL4,DSCC1,E2F7,E2F8,ECM2,ERCC6L,EVPL,EXO1,F2RL2,F3,FANCA,FBXO5,FIGNL1,GCLM,GDF5,GPNMB,GRHL3,HAUS8,HDAC9,HDC,HECW2,HMOX1,HSPB7,IFIT2,IGFBP7,IL17F,IL18,IL33,ITGAE,KLF1,KNTC1,KRT7,LAT,LCP1,MEF2C,MMD,MMP9,MNS1,MYH11,Nppb,OASL,PCNA,PDE1B,PLAT,PLA…	101 (10)	10
Vegf	group	Activated	7.69e-18	0.0034	ABCA9,ABCC2,ACE,ACKR4,ACSBG1,ACTA2,ADAM33,ADGRG6,AFF3,ALDH1A3,ALOX5,ALPL,ANGPTL4,ANK1,ANKRD37,ANXA8/ANXA8L1,AOX1,ARNTL2,ARRB1,BCL6B,BIK,BLNK,BRIP1,BTG2,C5,CACNA1G,CALCR,CALHM6,CASP2,CCBE1,CCDC15,CCDC82,CCKAR,CD244,CD53,CD82,CDC25B,CDC45,CDC6,CDC7,CDCA5,CDCP1,CDH1,CDK2,CDK5R1,Cdkn1c,CDT1,CELF2,CELSR1,CHAT,CHST2,CLIC5,COL4A2,COL6A3,CRYBG1,CSRP2,CXCL10,CXCR3,CXXC5,CYP11A1,CYP24A1,CYP4F3,DDX11,DHFR,D…	239 (49)	49
E2f	group	Activated	7.71e-18	0.0001	CDC45,CDC6,CDC7,CDK2,DHFR,E2F1,E2F2,E2F8,GMNN,ITGA6,KNTC1,LIG1,MCM2,MCM3,MCM4,MCM5,MCM6,Nppb,ORC1,PCNA,POLA2,RAD51,RBL1,RRM2	24 (1)	1
estrogen receptor	group	Activated	4.22e-15	0.0099	AASS,ABCA9,ABCB9,ABCC2,ABCD2,ABLIM1,ABTB2,ACE,ACE2,ACOT11,ACSF2,ADGRG6,ALDH1A3,ALOX5,ALPL,ANXA8/ANXA8L1,ARNT2,ARNTL2,ARRB1,BCL6B,BIK,BOK,BRCA2,BTG2,C3AR1,CALCR,CCDC82,CCN2,CCN5,CCP110,CD82,CDC25B,CDC6,CDC7,CDH1,CDK5R1,Cdkn1c,CDT1,CELF2,CELSR1,CENPK,CENPN,CENPU,CEP250,CHST12,CIT,CLIC5,CLSPN,CNKSR1,COBL,COL4A2,COLEC12,COTL1,CP,CRACR2B,CRYAA/CRYAA2,CRYBG1,CSF1R,CXCL10,CYP24A1,DCHS1,DDIAS,DHFR,DLL4,D…	218 (22)	22
PDZGEF	group	Activated	3.36e-13	0.0211	Abca8a,ABCA9,ABCC2,ACE2,ACOT11,ACSF2,ACTA2,ALDH1A3,ALOX5,ALPK2,ANK1,ANXA8/ANXA8L1,ARNTL2,BCL6B,BIK,BLNK,BOK,BRCA2,BTG2,C5,CALCR,CALHM6,CASP2,CCDC82,CCKAR,CCN2,CCR4,CD28,CD82,CDC25B,CDC6,CDC7,CDCP1,CDH1,CDK2,Cdkn1c,CDT1,CEBPE,CELF2,CELSR1,CHAT,CHST12,CLIC5,COL1A1,COL4A2,CRACR2B,CRYBG1,CXCR3,CXXC5,CYP11A1,CYP4B1,CYP4F3,DDIAS,DHFR,DHRS9,DNM1,DNMT1,DPEP1,DSCC1,DSN1,E2F7,E2F8,EBI3,F2RL2,FANCD2,FBN1,GA…	190 (43)	41
Raf	group	Activated	8.64e-13	0.0156	AASS,ABCB9,ABLIM1,ACE,ACSBG1,ACY3,ADGRG6,ALDH1A3,ALOX5,ALPL,BMP6,BRCA2,BTG2,C3AR1,CALCR,CASP2,CCDC82,CCKAR,CCN2,CCN5,CCP110,CCR7,CDC25B,CDC6,CDCP1,CDK5R1,CDT1,CENPK,CENPN,CENPU,CEP250,CIT,CLSPN,COBL,COL1A1,COTL1,CP,CRYAA/CRYAA2,CRYBG1,CSF1R,CYP24A1,DHRS3,DHRS9,DLL4,DNMT1,DSCC1,DTNA,E2F1,E2F7,ECE1,EGF,EIF2AK2,F3,FHDC1,FMN1,FSCN1,GFPT2,GMNN,GREB1,GSN,HAS1,HDAC9,HDC,HSD17B7,IFIT2,IGF2BP3,IGFBP7,IL17…	163 (23)	23
DRD1/5	group	Activated	8.04e-12	0.0445	AASS,ABCA9,ACE,ACY3,ALDH1A3,ALPL,ANGPTL4,ANK1,ARRB1,BMP6,C3AR1,CALCR,CASP2,CCDC146,CCDC82,CCKAR,CCN2,CCN5,CD82,CDC25B,CDC6,CDK2,Cdkn1c,CDT1,CEBPE,CELF2,CGNL1,CHRNG,CHTF18,CIT,COL4A2,CRYBG1,CSRNP1,CSRP2,CSRP3,CYP24A1,CYP4F3,DCTPP1,DLL4,DSCC1,DUSP14,E2F2,E2F7,EBI3,ECE1,EGF,ENDOU,ERCC6L,FEN1,FHDC1,FSCN1,GCLM,GFPT2,GINS1,GMNN,GPNMB,GPR19,GRHL2,GRHL3,GSN,GSTM1,HDAC4,HDAC9,HSD17B7,HUNK,IFIT2,IGFBP7,IL1…	177 (50)	47
receptor protein tyrosine kinase	group	Activated	1.3e-11	0.0355	ACP5,ADGRG6,ALDH1A3,ANGPTL4,ARNTL2,BTG2,C5,CACNA1G,CALHM6,CCL5,CCN2,CD36,CDC25B,CDC6,CDCA5,CDCP1,CDK5R1,Cdkn1c,CDT1,CHRNG,CHTF18,CIT,CLIC5,COL1A1,COL4A2,CSRP3,CXCR3,CYP11A1,CYP24A1,DCTPP1,DDX11,DES,DLL4,DNMT1,DUSP1,E2F1,E2F7,EIF2AK2,FEN1,FGFR2,FSCN1,GADD45B,GCLM,GSN,GSTM1,HAS1,HERC6,HHIP,HMOX1,IFIT2,IL2RB,IL33,ITGA6,ITGB2,ITGB7,JUP,KIF15,KITLG,KNTC1,LAMC2,LHX6,LRP2,LTF,MAD2L1,MCM2,MCM4,MCM5,MEF2C…	111 (13)	12
IL-1R	group	Activated	2.02e-10	0.0336	ACTA2,ADAMTS4,ALDH1A3,ALPL,ANK1,ARRB1,CALCR,CCDC82,CCKAR,CCN2,CD28,CD36,CD82,CDC25B,CDC6,CDH1,CDK2,CDK5R1,CHAT,COL1A1,CP,CRYBG1,CSF1R,CYP11A1,CYP24A1,CYP4F3,DES,DLL4,DNMT1,E2F7,ECE1,EGF,EIF2AK2,EME1,FGFR2,GADD45B,GFPT2,GGT1,GMNN,GSN,HAS1,HDAC9,HDC,IGF2BP3,IGFBP7,IL17F,IL18,IL1RAP,IL2RB,ITGA6,ITGB2,KDELR3,KITLG,LIFR,LIG1,LOC100911216/Pcsk1,LRG1,MAOB,MAP3K20,MAP4K1,MAPT,MMP9,MNS1,MSH5,MYH11,MYH2,MY…	102 (19)	19
Par	group	Activated	9.4e-10	0.0003	ACTA2,ARNT2,CCN2,CDC6,CDCA5,CDH1,COL1A1,CYP11A1,DUSP1,E2F1,ECE1,ENDOU,F3,FBP1,FGFR2,GCLM,GINS1,HMOX1,IGFBP7,ITGA6,ITGAE,ITGB2,KITLG,LOXL2,LRP2,MCM3,MMP9,NLRC4,Nppb,PLAT,PLAU,PTAFR,RRM2,SKP2,SNAI2,TEK,TK1,TNFAIP3,TOP2A,TXNRD1,VWF	41 (6)	5
SYK/ZAP	group	Activated	1.09e-09	0.0355	ACTA2,ADAM33,ADAM8,ADAMTS4,ALPL,ANK1,ARRB1,ATR,BLM,C5,CALCR,CCN2,CD36,CD82,CDK2,CDK5R1,CHAT,CLIC5,COL6A3,CYP4F3,DES,DLL4,DUSP1,E2F1,EBI3,ECE1,EVPL,F3,FANCB,FGFR2,FSCN1,GCLM,GRHL3,HDC,IFIT2,IGFBP7,IL17F,IL33,ITGA6,ITGB2,ITGB7,JUP,KDELR3,KLF1,LAT,LAT2,MAD2L1,MAP4K1,MAPT,MCM2,MEF2C,MEFV,MSH2,MYH2,MYH3,Nes,NLRP3,Nppb,OASL,OLR1,PLAT,PLB1,PLCG2,PPL,PRKAR2B,PRKCQ,PRKCZ,RAB7B,RAD51,RASGRF1,RGCC,RNF168,RY…	89 (18)	17
Vegf	group	Activated	1.85e-09	0.0009	ACE,ACKR4,ACTA2,ANGPTL4,CCDC15,CDC25B,CDC45,CDC6,CDH1,CDK2,CELSR1,CXCL10,DDX11,DLL4,F3,FANCG,GMNN,GRB10,HDC,HMOX1,IL18,ITGA6,KIF15,KITLG,KLF1,LRP2,LY75,MAD2L1,MAOB,MCM2,MCM5,MEF2C,MELK,MMP9,NPL,NRCAM,PKMYT1,PLAU,PLK4,PSMC3IP,RAD51,RGCC,SKP2,STIL,TBC1D8,TBXA2R,TLR3,TNFRSF11A,TNFRSF9,TRAIP,TRIP13,TTK	52 (1)	1
Gα12/13	group	Activated	3.98e-07	0.0202	ABCA9,ACE,ACTA2,ARNT2,CCL5,CD36,CDC6,CDCA5,CXCL10,CYP24A1,DUSP1,E2F1,ENDOU,F3,GCLM,GINS1,HAS1,HHIP,HMOX1,HSD17B7,ITGA6,ITGAE,ITGB2,LOXL2,LRP2,MCM3,MEF2C,MMP9,MSH2,MYH11,NLRC4,Nppb,PLAU,PTH1R,RETSAT,SKP2,SNAI2,SOX5,SYNPO,TNFRSF11A,TOP2A,TXNRD1	42 (14)	13
MIR99A-LET7C-MIR125B2	group	Inhibited	2.87e-16	0.0013	ABCC2,ACOT11,ACSF2,ACTA2,ADAM8,AFF3,ALDH1A3,ALOX5,ANGPTL4,ANK1,ANXA8/ANXA8L1,ARNTL2,ATP8A2,BCL6B,BIK,BMP6,BOK,BRCA2,BTG2,C5,CALCR,CALHM6,CASP2,CCKAR,CCR7,CD36,CD53,CD82,CDC45,CDC6,CDC7,CDCA5,CDCP1,Cdkn1c,CDT1,CELSR1,CEP112,CHRNG,CHST12,CHTF18,CIT,CLIC5,COL1A1,COL4A2,COL6A3,CP,CRACR2B,CSF1R,CSRP3,CXCR3,CYP11A1,CYP24A1,DCTPP1,DDIAS,DES,DLL4,DNM1,DPEP1,DSN1,DZIP1,E2F1,E2F2,E2F7,E2F8,EGF,FANCD2,FBN1,…	196 (16)	15
MIR100-LET7A2-MIR125B1	group	Inhibited	2.87e-16	0.0013	ABCC2,ACOT11,ACSF2,ACTA2,ADAM8,AFF3,ALDH1A3,ALOX5,ANGPTL4,ANK1,ANXA8/ANXA8L1,ARNTL2,ATP8A2,BCL6B,BIK,BMP6,BOK,BRCA2,BTG2,C5,CALCR,CALHM6,CASP2,CCKAR,CCR7,CD36,CD53,CD82,CDC45,CDC6,CDC7,CDCA5,CDCP1,Cdkn1c,CDT1,CELSR1,CEP112,CHRNG,CHST12,CHTF18,CIT,CLIC5,COL1A1,COL4A2,COL6A3,CP,CRACR2B,CSF1R,CSRP3,CXCR3,CYP11A1,CYP24A1,DCTPP1,DDIAS,DES,DLL4,DNM1,DPEP1,DSN1,DZIP1,E2F1,E2F2,E2F7,E2F8,EGF,FANCD2,FBN1,…	196 (16)	15
MIRLET7	group	Inhibited	3.94e-16	0.0189	ABCA9,ACE,ACE2,ADAM8,ADGRG6,AFF3,ALDH1A3,ALOX5,ANGPTL4,ARNTL2,ATAD2,ATP8A2,BIK,BLM,BMP6,BMPER,BOK,BRCA2,BTG2,C3AR1,C5,CA4,CACNA1G,CALCR,CALHM6,CASP2,CCBE1,CCKAR,CCL5,CCN2,CCR4,CCR7,CD28,CD53,CD82,CDC25B,CDC45,CDC6,CDCA5,CDH1,CDK5R1,Cdkn1c,CDT1,CELF2,CEP112,CHRNG,CHTF18,CIT,CLIC5,CNTNAP2,COL1A1,COL4A2,CP,CRYAA/CRYAA2,CSRP3,CXCL10,Cxcl3,CXCR3,CYP11A1,CYP24A1,DDIAS,DES,DNMT1,DSCC1,DUSP1,DZIP1,E2F2,E…	222 (35)	35
SFRP	group	Inhibited	7.93e-15	0.0082	ABCA9,ABCB9,ACE2,ACP5,ADAMTS4,ADGRF1,ALPK2,ALPL,ANK1,ARNTL2,ARRB1,BMP6,BOK,BRCA2,C3AR1,CALCR,CALHM6,CASP2,CCDC82,CCKAR,CCL5,CCN5,CCR4,CCR7,CD28,CD36,CDC45,CDH1,CDT1,CELF2,CENPH,CGNL1,CHAF1A,CHAT,CHTF18,CLIC5,COL6A3,COLEC12,CP,CRYAA/CRYAA2,CSRNP1,CXCR3,CYP24A1,CYP4F3,DES,DHFR,DNMT1,DSN1,DUSP1,E2F2,E2F7,EBI3,ECE1,EGF,EME1,F3,FANCA,FANCD2,FANCG,FBN1,FGFR2,FGFR4,FOXQ1,FRMD4B,FSCN1,GADD45B,GCLM,GFPT2,…	179 (55)	50
Lefty	group	Inhibited	1.48e-13	0.0188	ABCC2,ACTA2,ADAMTS3,ADAMTS4,ALDH1A3,ALOX5,ANGPTL4,ANXA8/ANXA8L1,ARNTL2,ARRB1,BMP6,BRIP1,C3AR1,C5,CALHM6,CCL5,CCN2,CCN5,CCR4,CD207,CD28,CD36,CDC25B,CDC6,CDC7,CDCA5,CDH1,CDHR2,CDK5R1,Cdkn1c,CDT1,CHRNG,CHTF18,CIT,CLIC5,COL4A2,COTL1,CRYAA/CRYAA2,CSF1R,CSRP2,CSRP3,DCHS1,DCTPP1,DES,DHFR,DPYSL2,DUSP1,E2F2,E2F7,EGF,FBN1,FEN1,FGFR4,FNDC3B,FSCN1,GADD45B,GMNN,GPR19,GRHL1,GRHL2,GRM1,GSTM1,HAS1,HDAC4,HDAC9,HE…	158 (16)	14
Npm	group	Inhibited	2.13e-13	0.0001	ASF1B,ATAD2,BARD1,BLM,BTG2,CCL5,CCN2,CCR4,CCR7,CDC25B,CDCA5,CDK2,CENPK,CHAF1A,CXCL10,DHFR,DONSON,DUSP1,E2F2,FANCA,FBXO5,FEN1,HUNK,LTF,MAD2L1,MCM4,MCM7,MCM8,MELK,MMP9,PCNA,POLK,RAD51AP1,RBL1,RECQL4,RFC3,RFC4,RRM2,SKP2,TCF19,TFDP1,TK1,VRK1	43 (3)	2
Endophilin	group	Inhibited	1.21e-12	0.0209	ABCA9,ACE2,ACP5,ACSBG1,ADGRG6,AFF3,ALPL,ANGPTL4,ANK1,ARNTL2,ARRB1,BLNK,BOK,BRCA2,BRIP1,C5,CACNA1G,CALHM6,CASP2,CCDC82,CCL5,CCN5,CCR4,CD36,CD82,CDC45,CDC6,CDCP1,CDH1,CDK5R1,CHAT,CLIC5,CP,CRYBG1,CXCL10,CXCR3,CYP11A1,CYP24A1,CYP4F3,DES,DHRS3,DPYSL2,E2F2,ECE1,EGF,EVPL,FBN1,FEN1,FGFR2,FGFR4,FSCN1,GJB3,GMNN,GRHL3,GRM1,HDC,HERC6,HHIP,HMOX1,HSD17B7,HUNK,IGF2BP3,IGFBP7,IL18,IL2RB,ITGB6,KCNN4,KDELR3,KIF3C,…	146 (44)	42
Rb	group	Inhibited	2.08e-12	0.0001	CDC6,CDH1,CDK2,CDT1,CRYAA/CRYAA2,E2F1,FGFR2,GMNN,MAD2L1,MCM3,MCM4,MCM5,MCM7,mir-30 (includes others),PCNA,POLD1,RBL1,RFC4,TOP2A	19 (1)	1
MIRLET7	group	Inhibited	7.37e-11	0.0017	ALDH1A3,ANGPTL4,ARNTL2,BRCA2,BTG2,C5,CALHM6,CCL5,CCN2,CCR7,CDC45,CDC6,CDCA5,CDH1,CDT1,CLIC5,COL1A1,CXCL10,CXCR3,DNMT1,DZIP1,E2F7,E2F8,EIF2AK2,F3,FANCD2,FSCN1,GMNN,GREB1,HERC6,HMOX1,IFIT2,IL17F,ITGB2,LRP2,LTF,MAD2L1,MCM10,MCM2,MCM3,MCM4,MCM5,MCM6,MCM7,MCM8,MMP9,NRP2,NUF2,OASL,ORC1,ORC6,PECAM1,PTAFR,RFC2,RFC3,RFC4,RRM2,SKP2,SLC9A3,SNAI2,STYK1,SYNPO,TFDP1,TLR3,TMC8,USP18	66 (3)	3
MIR99A-LET7C-MIR125B2	group	Inhibited	1.49e-09	0.0002	ACTA2,ALDH1A3,ALOX5,BRCA2,BTG2,CCR7,CDC45,CDC6,CDCA5,CDT1,COL1A1,DZIP1,E2F1,E2F8,FANCD2,GMNN,GREB1,HDAC4,HDC,LIFR,MAD2L1,MCM10,MCM2,MCM3,MCM4,MCM5,MCM6,MCM7,MCM8,NUF2,ORC1,ORC6,PTPN7,RFC2,RFC3,RFC4,RRM2,SKP2,STYK1	39 (3)	2
MIR100-LET7A2-MIR125B1	group	Inhibited	1.49e-09	0.0002	ACTA2,ALDH1A3,ALOX5,BRCA2,BTG2,CCR7,CDC45,CDC6,CDCA5,CDT1,COL1A1,DZIP1,E2F1,E2F8,FANCD2,GMNN,GREB1,HDAC4,HDC,LIFR,MAD2L1,MCM10,MCM2,MCM3,MCM4,MCM5,MCM6,MCM7,MCM8,NUF2,ORC1,ORC6,PTPN7,RFC2,RFC3,RFC4,RRM2,SKP2,STYK1	39 (3)	2
Gamma tubulin	group	Inhibited	1.64e-08	0.0025	ALPL,CBX7,CDC45,CDC6,CDK2,CXCR3,DHFR,DUSP1,E2F1,E2F2,EIF2AK2,FBXO5,FEN1,FGFR2,FHDC1,GMNN,GRAMD4,KRT80,MAD2L1,MCM10,MCM2,MCM3,MCM4,MCM5,MCM6,MCM7,mir-25,MYH2,NCAPG2,ORC1,PCLAF,PCNA,POLA2,POLD1,Prim1,RAD51,RBL1,RFC3,RFC4,RRM2,TK1,TOP2A,UNG	43 (4)	3
Alpha 1 antitrypsin	group	Inhibited	8.92e-07	0.0171	ACTA2,CASP2,CCL5,CCN2,CD36,CDC6,CDH1,COL1A1,COLEC12,COTL1,CXCL10,CYP11A1,DHRS9,DUSP1,E2F7,ECE1,F3,F7,HDAC9,IL18,LMCD1,LOXL2,MMP9,MYH11,NCF1,NUAK2,PCNA,PECAM1,PLAT,PLAU,PRKAR2B,RAC2,RAPGEF3,SKP2,STAB2,TLR2,TNFAIP3,TRAF1,VWF	39 (10)	9
FGF3	growth factor		1.13e-11	0.0295	ABCC2,ACOT11,ACSF2,ACTA2,ALDH1A3,ALOX5,ANK1,ANXA8/ANXA8L1,ARRB1,BCL6B,BIK,BOK,BRCA2,BTG2,CASP2,CCDC82,CCL5,CCN5,CD36,CD82,CDC25B,CDC6,CDC7,CDH1,CDK2,CDK5R1,CDT1,CELSR1,CHST12,COL4A2,CP,CRACR2B,CRYBG1,CSF1R,CXCL10,DDIAS,DHFR,DHRS3,DNM1,DNMT1,DPEP1,DSN1,EBI3,EGF,EIF2AK2,F3,GADD45B,GDPD5,GJB3,GMNN,GPR19,GSN,GSTM1,HDAC9,HDC,HSPB7,IFIT2,IGF2BP3,IGFBP7,IL21R,INKA2,ITGB7,LAMC2,LDHC,LIFR,LIG1,LPIN1,MAD2L…	143 (7)	7
GDF9	growth factor		0.000451	0.0064	CCN2,CYP11A1,HAS1,ITGA6,KITLG,PCNA,PLAU	7 (1)	1
BMP4	growth factor	Activated	1.35e-15	0.0009	ACE2,ACP5,ACTA2,ADGRG6,ANK1,ARNT2,ARNTL2,ARRB1,BMP6,BTG2,C5,CALHM6,CCKAR,CCR4,CCR7,CD82,CD96,CDC25B,CDC6,CDK2,Cdkn1c,CEBPE,CELF2,CELSR1,CENPH,CHAF1A,CHAT,CHTF18,CLIC5,Col17a1,CRYBG1,CSF1R,CSRNP1,Cxcl3,CXCR3,CXXC5,CYP11A1,DDX4,DES,DHFR,DNAAF2,DSN1,E2F1,E2F2,ECE1,EGF,EIF2AK2,EME1,F2RL2,FANCA,FANCG,FGFR2,FRMD4B,FSCN1,GABRP,GFPT2,GMNN,GPNMB,GPR19,GREB1,HAS1,HAUS8,HDAC9,HDC,HERC6,HK3,IGFBP7,IL18,IL2RB…	153 (19)	19
NDP	growth factor	Activated	1.46e-14	0.0286	AATK,ABCB9,ABCC2,ABCD2,ACE,ACOT11,ACP5,ACSF2,ACTA2,ADAMTS4,ADGRG6,ALDH1A3,Aldh1a7,ALOX5,ANGPTL4,ANK1,ANXA8/ANXA8L1,ARNTL2,ATAD2,BARD1,BCL6B,BIK,BMP6,BMPER,BOK,BRCA2,BRIP1,C3AR1,CACNA1G,CCKAR,CCN5,CCP110,CCR4,CD82,CDC45,CDC7,CDCA5,CDCP1,CDH1,CEBPE,CELSR1,CENPH,CHAF1A,CHAF1B,CHAT,CHRNG,CHST12,CHTF18,CIT,CLSPN,CNTNAP2,COL1A1,COL4A2,COL6A3,CP,CRACR2B,CRYAA/CRYAA2,CSRNP1,CSRP2,CSRP3,CYP24A1,CYP4B1,CYP…	250 (31)	31
HDGF	growth factor	Activated	3.6e-13	0.0235	ABCC2,ACTA2,ADAMTS3,ADAMTS4,ALDH1A3,ALOX5,ALPL,ANGPTL4,ANXA8/ANXA8L1,ARNTL2,ARRB1,BMP6,BRIP1,C3AR1,C5,CALHM6,CCL5,CCN2,CCN5,CCR4,CD207,CD28,CD36,CDC25B,CDC7,CDCA5,CDH1,CDHR2,CDK5R1,Cdkn1c,CDT1,CHRNG,CHTF18,CIT,CLIC5,COL1A1,COL4A2,COTL1,CSF1R,CSRP2,CSRP3,DCHS1,DCTPP1,DES,DHFR,DPYSL2,DUSP1,E2F1,E2F2,E2F7,EGF,F3,FBN1,FEN1,FGFR4,FNDC3B,FSCN1,GADD45B,GPR19,GRHL1,GRHL2,GRM1,GSTM1,HAS1,HDAC4,HDAC9,HERC6…	155 (11)	11
FGF4	growth factor	Activated	1.38e-09	0.0414	ACP5,ACTA2,ADGRG6,ALPL,ANK1,ARRB1,B4GALNT4,BMPER,CA4,CCDC82,CCN2,CCN5,CCR7,CD36,CD82,CDK5R1,CELF2,CHAT,COL1A1,COL4A2,CRYBG1,CYP24A1,CYP4F3,DES,DHRS3,DNMT1,DUSP1,EBI3,ECE1,EIF2AK2,F3,FGFR2,FOXQ1,GMNN,GRB10,HAS1,HDC,HHIP,HMOX1,IFIT2,IGF2BP3,IGFBP7,IL17F,ITGB2,ITGB7,KBTBD11,KDELR3,LAMA1,LDHC,LIFR,LIG1,MAOB,MAP3K20,MAP4K1,MAPT,MCM8,MMP9,MNS1,MSH2,MSH5,MYH11,MYH2,MYH3,MYRF,NCF1,Nes,Nppb,OASL,ORC1,PLAT…	92 (13)	13
HGF	growth factor	Activated	4.32e-08	0.0054	ACKR4,ACTA2,ANGPTL4,CCL5,CD28,CDC25B,CDC45,CDC6,CDH1,CDK2,CELSR1,COL1A1,DDX11,DES,F3,FANCG,GMNN,GRB10,HMOX1,ITGA6,KIF15,KITLG,LAMC2,LY75,MAD2L1,MCM2,MCM5,MELK,NRCAM,PCNA,PKMYT1,PLAU,PLK4,PSMC3IP,PTAFR,SKP2,STIL,TBC1D8,TBXA2R,TNFSF15,TRAIP,TRIP13,TTK	43 (1)	1
FGF6	growth factor	Activated	1.38e-07	0.0281	B4GALNT4,BMPER,CA4,CCDC82,CCL5,CCN2,CCN5,CDH1,CDK5R1,COL1A1,COL4A2,CRYBG1,CXCL10,CYP24A1,DHRS3,DNMT1,DUSP1,EBI3,EIF2AK2,FOXQ1,GMNN,GRB10,HDC,HHIP,HMOX1,IFIT2,IGF2BP3,IGFBP7,KBTBD11,LAMA1,LDHC,LIFR,LIG1,MAOB,MAP3K20,MCM8,MMP9,MNS1,MSH5,MYH11,MYRF,Nppb,OASL,ORC1,PLAT,PLAU,PTH1R,RAD54L,RRM2,SEC14L2,SHANK2,SLC26A2,SMAD3,SNAI2,TLR3,TNFRSF9,TNNI1,TRAF1,UBE2L6,UPP1,USP18	61 (8)	7
FGF3	growth factor	Activated	0.000111	0.0024	CDH1,MMP9,PLAT,PLAU	4 (1)	1
JAG1	growth factor	Activated	0.000419	0.013	ACTA2,COL1A1,CYP11A1,DUSP1,MMP9,MYH11,PCNA,SMAD3,SNAI2	9 (1)	1
RASA3	ion channel		7.54e-12	0.0208	ABCA9,ABCC2,ACOT11,ACP5,ACSF2,ALDH1A3,ALOX5,ANK1,ANXA8/ANXA8L1,ARNTL2,ARRB1,ATR,BCL6B,BIK,BLM,BOK,BRCA2,BTG2,C3AR1,CASP2,CCN2,CCN5,CD36,CD82,CDC25B,CDC6,CDC7,CDH1,CDK2,CDK5R1,CDT1,CELSR1,CHST12,COL4A2,CP,CRACR2B,CRYAA/CRYAA2,CSF1R,CXCL10,CYP11A1,CYP24A1,DDIAS,DHFR,DHRS3,DNM1,DNMT1,DPEP1,DSN1,E2F7,EGF,FGFR2,GADD45B,GDPD5,GJB3,GPR19,GSN,GSTM1,HAS1,HDAC9,HDC,HSPB7,IGFBP7,IL21R,IL33,INKA2,ITGB2,ITGB7…	140 (12)	10
Cacnb1	ion channel		0.00549	0.007	CACNA1G,CACNA1I	2 (1)	1
CACNA2D1	ion channel		0.00549	0.007	CACNA1G,CACNA1I	2 (1)	1
DYRK1A	kinase		6.81e-19	0.0001	Abca8a,ABCC2,ABLIM1,ABTB2,ACE,ACOT11,ACSF2,ACTA2,ADAM8,ADAMTS3,ADAMTS4,ALDH1A3,Aldh1a7,ALOX5,ANGPTL4,ANK1,ANKRD55,ANXA8/ANXA8L1,AOX1,ARNTL2,ARRB1,ASF1B,ATAD2,ATP8A2,BCL6B,BIK,BLNK,BOK,BRCA2,BRIP1,BSN,C5,CA4,CALHM6,CAPN8,CASP2,CBX2,CBX7,CCDC15,CCP110,CCSAP,CD244,CD36,CD53,CD82,CD96,CDC25B,CDC6,CDC7,CDHR2,CDT1,CELSR1,CENPH,CENPK,CENPN,CEP250,CHAF1A,CHAF1B,CHST12,CHST2,CIP2A,CLIC5,CLSPN,Col17a1,COL4…	345 (88)	87
MAK	kinase		2.03e-18	0.0003	ABCA9,ADGRG6,ALPL,ANGPTL4,ANK1,ARRB1,BLM,C5,CACNA1G,CALHM6,CCKAR,CCN5,CCR4,CD53,CD82,CDC45,CDC6,CDC7,CDCA5,CDCP1,CDT1,CELF2,CHAT,CHST2,CLIC5,COL4A2,COL6A3,CXCR3,CYP24A1,CYP4F3,DCHS1,DES,DHFR,DNM1,E2F1,E2F2,E2F8,ECE1,EGF,F2RL2,FANCG,FGFR2,FGFR4,FSCN1,GADD45B,GCLM,GFPT2,GINS1,GINS3,GINS4,GJB3,GRB10,GSN,HDAC9,HDC,HECW2,HERC6,HHIP,IFIT2,IL17F,IL2RB,ITGA6,ITGAE,ITGB7,JUP,KDELR3,KITLG,KRT7,LHX6,LIG1,LO…	165 (36)	33
DYRK1A	kinase		1.43e-16	0.0011	Abca8a,ABCC2,ACE,ACOT11,ACSF2,ACTA2,ALDH1A3,ALOX5,ANGPTL4,ANK1,ANKRD55,ANXA8/ANXA8L1,ARNTL2,ARRB1,ATAD2,BCL6B,BIK,BLNK,BOK,BRCA2,BRIP1,BSN,C5,CALHM6,CASP2,CCSAP,CD36,CD82,CDC25B,CDC6,CDC7,CDT1,CELSR1,CHST12,CLIC5,CLSPN,COL4A2,CP,CRACR2B,CRYBG2,CSF1R,CSRNP1,CXCR3,CYP24A1,DDIAS,DHFR,DHRS3,DNM1,DPEP1,DSN1,DTL,DUSP1,DUSP14,E2F1,E2F2,E2F7,E2F8,EGF,EIF2AK2,ESCO2,EVPL,FGFR2,FSCN1,GADD45B,GDPD5,GJB3,GLDC…	196 (16)	16
STK38L	kinase		4.34e-15	0.0006	ABCA9,ABCC2,ACOT11,ACSF2,ADGRG6,ALOX5,ANGPTL4,ANK1,ANKRD37,ANXA8/ANXA8L1,ATR,BCL6B,BIK,BLM,BOK,BRCA2,C3AR1,CALCR,CALHM6,CCDC82,CCN2,CCR4,CD53,CDC6,CDC7,CDCA5,CDCP1,CDT1,CELF2,CELSR1,CHAT,CHST12,CLIC5,COL1A1,CP,CRACR2B,CRYAA/CRYAA2,CRYBG1,CSF1R,Cxcl3,CXCR3,CYP11A1,CYP4F3,DDIAS,DES,DHFR,DHRS3,DNM1,DPEP1,DSN1,E2F1,E2F2,EIF2AK2,ENDOU,ERCC6L,F2RL2,F7,FSCN1,GDF5,GDPD5,GINS1,GMNN,GPNMB,GPR19,GRB10,GRHL2…	199 (44)	42
MYLK2	kinase		4.49e-13	0.0004	ACE2,ACTA2,AFF3,ANGPTL4,ANK1,ARNT2,BIK,BMP6,BOK,BTG2,CCBE1,CCR4,CD36,CD96,CDH1,CDK2,CEBPE,CHST2,Col17a1,COL1A1,COL4A2,CSF1R,CXCL10,Cxcl3,CXCR3,CYP11A1,DDX4,DES,DSCC1,E2F2,ECM2,EVPL,FSCN1,GRHL3,HDAC9,HDC,HMOX1,HSPB7,IGFBP7,IL2RB,INKA2,ITGA6,ITGAE,KLF1,KRT7,LAMA1,LAX1,MAOB,MCM3,MCM5,MSH2,MYH11,MYH3,MYOM1,Nppb,PALB2,PAPPA2,PCNA,PECAM1,PLB1,POLA2,POLD1,PPL,PRX,PTGIS,PTH1R,PTPN6,RAD54L,RBL1,RFC3,RFC4,…	86 (9)	9
PAK6	kinase		2.32e-11	0.0142	ABCC2,ACOT11,ACSF2,ACTA2,ALDH1A3,ALOX5,ANK1,ANXA8/ANXA8L1,ARRB1,BCL6B,BIK,BOK,BRCA2,BTG2,CASP2,CCL5,CCN2,CD36,CD82,CDC25B,CDC6,CDC7,CDCA5,CDH1,CDK2,Cdkn1c,CELSR1,CHRNG,CHST12,CHTF18,CIT,COL1A1,COL4A2,CP,CRACR2B,CSF1R,CSRP3,CXCL10,CYP11A1,CYP24A1,DCTPP1,DDIAS,DES,DHFR,DNM1,DPEP1,DSN1,DUSP1,E2F1,EGF,F3,FEN1,FGFR2,GADD45B,GDPD5,GJB3,GPR19,HDAC9,HMOX1,HSPB7,IL21R,INKA2,ITGA6,ITGB7,KIF15,KNTC1,LAMC2,L…	132 (5)	5
CAMK2G	kinase		5.4e-11	0.0347	AASS,ABLIM1,ACE,ACTA2,AFF3,ALDH1A3,ALOX5,ANGPTL4,ARNT2,ARNTL2,BLNK,BRIP1,BTG2,CALCR,CALHM6,CASP2,CCKAR,CCL5,CCN2,CCR7,CD82,CDC25B,CDC6,Cdkn1c,CEBPE,CENPN,CENPU,CHRNG,CLIC5,COBL,COL1A1,COL4A2,CP,CSF1R,CXCR3,CYP11A1,DHRS3,DLL4,DNMT1,DTNA,DUOXA1,DUSP1,E2F1,E2F7,E2F8,EIF2AK2,F3,FSCN1,GADD45B,GFPT2,GJB4,GREB1,HDAC9,HDC,HERC6,IGFBP7,IL18,ISLR2,ITGB6,LOC100911216/Pcsk1,LRP2,LTF,MAD2L1,MAOB,MAPT,MCM5,MEF…	116 (13)	13
AURKB	kinase		6.31e-10	0.0375	ABCC2,ACE,ACOT11,ACSF2,ACTA2,ALDH1A3,ALOX5,ANK1,ANXA8/ANXA8L1,ARRB1,ATR,BCL6B,BIK,BLM,BOK,BRCA2,BTG2,CASP2,CCN2,CD82,CDC25B,CDC6,CDC7,CDH1,CDK2,CDT1,CELSR1,CHST12,COL1A1,CP,CRACR2B,CSF1R,CXCL10,CYP24A1,CYP4F3,DDIAS,DHFR,DNM1,DNMT1,DPEP1,DSN1,DUSP1,EGF,F3,FBP1,FRMD4B,GADD45B,GDPD5,GGT1,GJB3,GPR19,GSN,GSTM1,HDAC9,HSPB7,IL18,IL21R,IL33,INKA2,ITGA6,ITGB7,LAMA1,LAMC2,LPIN1,LTF,MAD2L1,MCM2,MCM3,MCM4,MC…	121 (10)	10
STRADA	kinase		3.53e-08	0.0006	ACE,ACP5,ACTA2,BCL6B,CAMKK1,CCN2,CDH1,CDK2,COL1A1,Cxcl3,CYP11A1,DCTPP1,DNMT1,ECM2,FGFR2,GADD45B,HDAC4,HDC,IL18,IL1RAP,IL2RB,IL33,IYD,MMP9,Nppb,NRCAM,POLA2,PTK2B,RNF168,RRM2,SARDH,SKP2,SNAI2,SORL1,STARD10,TNFAIP3,TNFRSF18,TNFSF4,TOP2A,TUBE1,TXNRD1	41 (8)	7
Brd4	kinase		3.24e-07	0.0012	ACTA2,BIK,BLNK,C3AR1,CDH1,CDK2,CDT1,COL1A1,COL4A2,COL4A3,COL6A3,CSF1R,Cxcl3,HMOX1,IFIT2,IL18,IL33,LAT2,LOXL2,PCNA,PLAT,PLAU,SELPLG,SKP2,SPON2,SVIL,TMEM119,TNFSF15,UPP1	29 (2)	2
CDC7	kinase		8.45e-07	0.0365	ANK1,ATR,CCL5,CCN2,CCR4,CCR7,CD36,CD82,CDC25B,Cdkn1c,CDT1,CHAT,CYP4F3,DES,DUSP1,E2F1,F3,GMNN,HMOX1,IL18,IL33,KDELR3,MAD2L1,MIS18A,MSH2,MYH11,MYH2,MYH3,Nes,NLRP3,PLAU,RAB7B,RAD51,RRM2,RYR1,SMAD3,SPDL1,TLR2,TNNI1,WDHD1	40 (5)	4
STK11	kinase		3.65e-06	0.0035	ACE,BCL6B,CAMKK1,CDH1,Cxcl3,DCTPP1,DNMT1,ECM2,FGFR2,GADD45B,HDAC4,IL1RAP,IL2RB,IL33,IYD,MMP9,NRCAM,POLA2,RNF168,RRM2,SARDH,SNAI2,SORL1,STARD10,TNFAIP3,TNFRSF18,TNFSF4,TOP2A,TUBE1,TXNRD1	30 (1)	1
MAPK1	kinase		2.04e-05	0.0247	CCDC82,CCL5,CCN2,CDK5R1,CRYBG1,DNMT1,DUSP1,E2F1,EIF2AK2,GMNN,HDC,HMOX1,IFIT2,IGF2BP3,IGFBP7,LIG1,MAOB,MAP3K20,MMP9,MNS1,MSH5,MYRF,OASL,ORC1,PLAU,RAD54L,SHANK2,TLR3,TNFRSF9,UBE2L6,USP18	31 (1)	1
CPNE3	kinase		2.71e-05	0.0307	ABCA9,ACTA2,CCN2,CDH1,CXCL10,DUSP1,F3,GSN,HAS1,HMOX1,IL33,ITGA6,MMP9,Nppb,PLAU,PTH1R,RETSAT,SNAI2,SOX5,SYNPO,TNFRSF11A	21 (3)	2
ATM	kinase		4.79e-05	0.0048	ATR,BLM,CCN2,DUSP1,HMOX1,IL33,LPIN1,PCNA,RRM2,TNFAIP3	10 (1)	1
CHEK1	kinase		0.00011	0.0034	CDC25B,Cdkn1c,E2F1,MAD2L1,PCNA,RRM2	6 (1)	1
MAPKAPK2	kinase		0.000112	0.0132	CXCL10,HDC,IL18,MMP9,PLA1A,PLAT,PLAU,SLA,TLR3,TOP2A	10 (1)	1
AURKB	kinase		0.000151	0.002	ANK1,BLM,CD82,CYP4F3,MCM3,RFC3	6 (1)	1
TBK1	kinase		0.00037	0.0424	CCL5,CXCL10,HDC,IL18,OASL,Oasl2,PLA1A,RBL1,RGCC,SH3BP5,TLR2,TLR3	12 (1)	1
PLK2	kinase		0.000384	0.0465	ANKRD55,CLSPN,CXCL10,DHRS3,FBXO5,GLDC,GMNN,GSN,IFIT2,ITPKA,MEGF11,MMP9,MRE11,NLRP3,Nrgn,PLAT,PTK2B,RBL1,RGCC,SLC18A2,SYN1,SYN3	22 (3)	3
CDK12	kinase		0.000764	0.0016	ATR,FANCD2,FANCI	3 (1)	1
NTRK2	kinase		0.0013	0.0237	CDC6,CDCA5,CDH1,DDX11,E2F1,MCM5,PCNA,SYN1	8 (1)	1
FGFR2	kinase		0.00156	0.0466	B4GALNT4,BMPER,CA4,CDH1,COL1A1,COL4A2,FOXQ1,GRB10,HHIP,KBTBD11,LAMA1,PTH1R	12 (1)	1
PTK6	kinase		0.0107	0.0333	CYP11A1,PCNA	2 (1)	1
TRPM7	kinase		0.0434	0.0451	TRPM6	1 (1)	1
HIPK3	kinase		0.0434	0.0476	CYP11A1	1 (1)	1
PKM	kinase	Activated	3.18e-21	0.0001	ABCC2,ACOT11,ACSBG1,ACSF2,ALDH1A3,ALOX5,ALPL,ANGPTL4,ANK1,ANXA8/ANXA8L1,ARNTL2,ARRB1,B4GALNT4,BARD1,BCL6B,BIK,BMPER,BOK,BRCA2,BTG2,C5,CA4,CACNA1G,CALHM6,CASP2,CCDC82,CCN5,CD207,CD36,CD82,CDC25B,CDC45,CDC6,CDC7,CDCA5,CDCP1,CDK5R1,Cdkn1c,CDT1,CELSR1,CHST12,CHST2,CLIC5,COL4A2,COL6A3,CP,CRACR2B,CRYBG1,Cxcl3,CXCR3,CYP11A1,CYP4F3,DDIAS,DLL4,DNM1,DNMT1,DPEP1,DPYSL2,DSN1,E2F2,E2F7,E2F8,EBI3,EGF,EIF2AK2,F…	222 (29)	29
ERBB2	kinase	Activated	2.01e-17	0.0001	ACTA2,ANGPTL4,BTG2,CCL5,CCN5,CDC25B,CDC45,CDC6,CDC7,CDCA5,CDCP1,CDH1,CHST2,COL1A1,COL6A3,CSF1R,CXCL10,DHFR,E2F1,E2F2,E2F7,E2F8,FEN1,FSCN1,GINS1,GINS3,GINS4,ITGA6,JUP,KRT7,LAMC2,LIG1,LPCAT1,LTBP2,MCM10,MCM2,MCM3,MCM4,MCM5,MCM6,MCM7,MCM8,MMP9,NFIB,ORC1,ORC6,PCNA,PLAT,PLAU,POLA2,POLD1,POLE,POLK,POLQ,RFC2,RFC3,RFC4,RRM2,SHMT1,SNAI2,SPDEF,SPINT2,TK1,TNFAIP3,TOP2A,TUBB4A,WNT5B,ZWINT	68 (1)	1
PRKCZ	kinase	Activated	6.14e-16	0.0071	ABCA9,ABCC2,ACE,ACE2,ACKR4,ACSBG1,ADGRG6,ALDH1A3,ALPK2,ALPL,ANGPTL4,ANK1,ARNTL2,ARRB1,BARD1,BCL6B,BRCA2,BTG2,C5,CALCR,CALHM6,CAMKK1,CASP2,CCBE1,CCDC82,CCKAR,CCN5,CCR4,CD28,CDC25B,CDC6,CDCP1,CDK5R1,CEL,CELF2,CELSR1,CHAT,CLIC5,COBL,COTL1,CP,CRYBG1,Cxcl3,CXCR3,CYP11A1,CYP24A1,CYP4F3,DCTPP1,DDX11,DES,DHFR,DHRS3,DNAAF2,DNMT1,DSCC1,DUSP1,E2F2,E2F7,EBI3,ECE1,EME1,ERCC6L,F3,FADS1,FBN1,FGFR2,FGFR4,FRMD4B,…	205 (51)	51
MAP3K8	kinase	Activated	1.02e-14	0.0166	ABCC2,ACOT11,ACSBG1,ACSF2,ADGRG6,ALDH1A3,ALOX5,ALPK2,ALPL,ANXA8/ANXA8L1,ARNTL2,BARD1,BCL6B,BIK,BOK,C3AR1,CALCR,CASP2,CCDC82,CCKAR,CCR4,CD28,CDC25B,CDC45,CDC6,CDC7,CDCP1,CDK5R1,Cdkn1c,CELF2,CELSR1,CHAT,CHST12,CLIC5,COL4A2,COTL1,CRACR2B,CRYAA/CRYAA2,CRYBG1,CYP11A1,CYP4F3,DDIAS,DDX11,DES,DHFR,DHRS9,DLL4,DNM1,DNMT1,DPEP1,DSCC1,DSN1,E2F7,EBI3,ECE1,EIF2AK2,FANCA,FANCG,FGFR2,FGFR4,FRMD4B,FSCN1,GDF5,GDPD…	200 (32)	32
STK26	kinase	Activated	1.37e-14	0.0026	AASS,ABCC2,ABCD2,ABLIM1,ACE2,ACOT11,ACP5,ACSBG1,ACSF2,ACY3,ADGRG6,ALPK2,ANK1,ANXA8/ANXA8L1,ATAD2,ATR,BARD1,BCL6B,BIK,BLM,BLNK,BMPER,BOK,BRIP1,BSN,C5,CACNA1G,CALCR,CALHM6,CCBE1,CCDC82,CCKAR,CCP110,CD28,CD53,CDC45,CDC6,CDC7,CDCA5,CDK5R1,Cdkn1c,CEBPE,CEL,CELF2,CELSR1,CENPK,CENPN,CENPU,CEP250,CHAF1A,CHST12,CIT,CLIC5,CNKSR1,CNTNAP2,COBL,COL1A1,COL4A2,COL4A3,COLEC12,COTL1,CRACR2B,CRYBG1,CRYBG2,CSRNP1,C…	284 (73)	71
MAP3K3	kinase	Activated	4.87e-14	0.0055	ACE2,ACSBG1,ACTA2,ADGRG6,ALDH1A3,ALPL,ANK1,ARNTL2,ARRB1,BOK,BTG2,C5,CALCR,CASP2,CCBE1,CCDC82,CCKAR,CCR4,CCR7,CCSAP,CDC25B,CDC45,CDCP1,CDH17,CDHR2,CDK5R1,Cdkn1c,CDT1,CELF2,CHAF1A,CHAT,CLIC5,CP,CRYBG1,CYP11A1,CYP24A1,CYP4F3,DCTPP1,DES,DLL4,DNMT1,DSCC1,DUSP1,DUSP14,E2F7,EBI3,ECE1,ECM2,EGF,EIF2AK2,Fam169b,FANCA,FANCG,FGFR2,FGFR4,FSCN1,GCLM,GFPT2,GMNN,GPC6,HDAC9,HHIP,HSD17B7,HSPB7,IGF2BP3,IGFBP7,IL17F…	146 (35)	35
JAK1	kinase	Activated	2.37e-13	0.0075	ABCB9,ABCC2,ABCD2,ACE,ACOT11,ACP5,ALDH1A3,ALOX5,ALPL,ANGPTL4,ANK1,ARNTL2,ARRB1,BIK,C2orf50,C3AR1,C5,CCDC82,CCKAR,CCN5,CD244,CD82,CDC25B,CDC6,CDC7,CDK5R1,Cdkn1c,CDT1,CEL,Ces2g,CGAS,CHAT,COL1A1,CP,CRYBG1,CRYBG2,CSF1R,CSRP2,CSRP3,CUX2,CXCR3,CYP4F3,DES,DHRS3,DLL4,DNAAF2,DPEP1,E2F7,EBI3,ECE1,EGF,EIF2AK2,EVPL,F2RL2,F7,FADS1,FBN1,FGFR2,GCLM,GFPT2,GJB3,GMNN,GSTM1,HDAC9,HK3,HMCN1,HUNK,IFIT2,IGF2BP3,IGFBP7…	167 (30)	30
MAPK11	kinase	Activated	2.78e-13	0.0363	ABCB9,ACE2,ACOT11,ACP5,ACSF2,ALOX5,ANK1,ANXA8/ANXA8L1,AOX1,ARNT2,ARNTL2,ARRB1,ATAD2,BCL6B,BIK,BOK,BRCA2,BRIP1,BSN,BTG2,C3AR1,CALCR,CALHM6,CASP2,CCBE1,CCR7,CD207,CD82,CDC25B,CDC7,CDCP1,CDT1,CEBPE,CELF2,CELSR1,CHAF1A,CHAT,CHST12,CLSPN,COL4A2,CP,CRACR2B,CRYAA/CRYAA2,CSRNP1,CSRP2,CYP11A1,CYP24A1,CYP4F3,DCTPP1,DDIAS,DES,DHFR,DLL4,DNM1,DPEP1,DSCC1,DSN1,DTL,DUSP14,E2F7,E2F8,EBI3,ECM2,EGF,EIF2AK2,ESCO2,F…	214 (32)	32
MAP3K2	kinase	Activated	9.83e-13	0.0245	ACSBG1,ADGRG6,ALDH1A3,ALPL,ANK1,ARNTL2,ARRB1,BOK,BRCA2,BTG2,C3AR1,CACNA1G,CALCR,CASP2,CCDC82,CCKAR,CCR7,CCSAP,CD82,CDC25B,CDC45,CDCP1,CDK5R1,Cdkn1c,CDT1,CELF2,CHAT,COL4A2,CP,CRYAA/CRYAA2,CRYBG1,CYP11A1,CYP24A1,CYP4F3,DES,DLL4,DNMT1,DSCC1,DUSP1,E2F7,ECE1,EGF,EIF2AK2,FANCA,FANCD2,FANCG,FEN1,FGFR2,FGFR4,FSCN1,GCLM,GFPT2,GMNN,HDAC9,HSD17B7,IGF2BP3,IGFBP7,IL17F,IL18,IMPA2,ITGA6,ITGB2,ITGB7,KCNN4,KDELR…	141 (27)	26
CAMK2A	kinase	Activated	5.13e-12	0.0194	AASS,Abca8a,ABLIM1,ACE2,ACP5,ACSBG1,ADGRG6,ALDH1A3,ALOX5,ARNT2,BLNK,BSN,BTG2,C5,CACNA1G,CCKAR,CCR7,CD36,CDC25B,CDCP1,CDK5R1,CEBPE,CENPN,CENPU,CHRNG,COBL,COL1A1,COL4A2,CP,CSRNP1,CYP11A1,DHRS3,DNMT1,DUSP14,E2F1,E2F2,E2F7,E2F8,EBI3,EGF,EIF2AK2,FBN1,FEN1,FGFR2,GADD45B,GFPT2,GJB4,GPNMB,GPR19,GREB1,HAS1,HDAC9,HDC,HHIP,IFIT2,IGF2BP3,IL17F,IL18,IL2RB,IL33,ITGA6,ITGB2,JUP,KCNJ12,KCNN4,KDELR3,KITLG,LAMC2,L…	139 (18)	18
PRKCI	kinase	Activated	1.14e-10	0.0433	ABTB2,ADAMTS4,ALDH1A3,ALOX5,ALPK2,ALPL,ANGPTL4,ARNTL2,ARRB1,BMP6,BMPER,BRCA2,BTG2,C5,CALHM6,CASP2,CCL5,CCN5,CCR4,CCR7,CCSAP,CD28,CDCP1,CDH1,CDK2,CDK5R1,CLIC5,CSF1R,CXCR3,DLL4,DNMT1,DSCC1,E2F7,ECE1,EIF2AK2,EVPL,FA2H,FGFR2,FGFR4,FSCN1,GADD45B,GREB1,GRHL3,GSN,HERC6,HHIP,HMOX1,IFIT2,IGFBP7,IL17F,IL2RB,IL33,IMPA2,INAVA,ITGA6,ITGB2,JUP,KITLG,KRT7,LMCD1,LRP2,LTF,MAP4K1,MAPT,MEF2C,mir-30 (includes others…	112 (12)	12
MOS	kinase	Activated	3.82e-10	0.0183	ACSBG1,ACTA2,ALPL,ARNTL2,ARRB1,C3AR1,CASP2,CCDC82,CCR7,CD36,CDC6,CDCP1,CDH1,CDK2,CDK5R1,CELF2,CHRNG,COL1A1,CRYBG1,CSF1R,CYP11A1,CYP24A1,DES,DHFR,DNMT1,DSCC1,DUSP1,E2F7,ECE1,EIF2AK2,F3,FBN1,FGFR2,GMNN,HAS1,HDC,HMOX1,IFIT2,IGF2BP3,IGFBP7,ITGA6,ITGB7,KITLG,LIG1,LTBP2,MAOB,MAP3K20,MAP4K1,MAPT,MCM5,MEF2C,MGAT4A,mir-25,MMP9,MNS1,MSH5,MYH3,MYRF,Nes,Nppb,OASL,ORC1,PCNA,PLAT,PLAU,PLCD1,PRKAR2B,PRKCZ,PTCHD…	91 (11)	10
CKS1B	kinase	Activated	2.12e-08	0.0182	ACE,ACE2,ACTA2,ATR,BARD1,BLNK,BOK,BRCA2,BTG2,CCL5,CCN2,CD82,CDC25B,CDC45,Cdkn1c,CIT,COL4A2,CP,CXCR3,E2F2,E2F7,EXO1,F3,FANCG,FGFR4,FSCN1,GADD45B,HAS1,HMOX1,KCNN4,LIFR,LOXL2,MAD2L1,MCM4,MCM5,MCM8,MMP9,NDRG2,Nes,ORC1,PCLAF,PDLIM1,PECAM1,PLAT,PLAU,PLK4,POLD1,RFC4,RYR2,SHMT1,SKP2,SNAI2,SORL1,TENM4,TFDP1,TK1,TLR2,TNFRSF18,TOP2A,TRAF1	60 (6)	5
TAOK2	kinase	Activated	5.62e-08	0.0427	ACP5,ACTA2,ANK1,BSN,CASP2,CCL5,CCN2,CCR7,CD82,CDCP1,CDK2,CDK5R1,CELF2,CHAT,COL1A1,CSF1R,CXCL10,CYP11A1,CYP4F3,DES,DNMT1,DSCC1,DUSP1,EGF,F3,HMOX1,IL18,ITGA6,ITGB7,KDELR3,KITLG,MAOB,MAPT,MEF2C,MMP9,MSH2,MYH11,MYH2,MYH3,NCF1,Nes,Nppb,PCLO,PCNA,PECAM1,PLAT,PLAU,PLCD1,RAB7B,RAD51,RETSAT,RYR1,SLC16A6,SMAD3,SNAI2,TLR2,TNNI1,TSHR,UNG	59 (11)	10
BRD4	kinase	Activated	2.16e-07	0.0004	ABLIM1,ACTA2,CDC6,CDCA5,COL1A1,DCTPP1,FADS1,FBN1,GINS1,HMOX1,LOXL2,MAP4K1,MCM3,MORC1,PLAT,PLAU,RRM2,SLC16A6,TOP2A	19 (1)	1
Brd4	kinase	Activated	3.01e-06	0.0006	ACTA2,BLNK,CDH1,COL1A1,COL4A2,COL4A3,COL6A3,Cxcl3,LOXL2,PLAT,PLAU,SPON2,TNFSF15	13 (1)	1
MAP2K1	kinase	Activated	5.44e-06	0.0038	ACSBG1,ACTA2,CCL5,CDK2,COL1A1,CYP11A1,DNMT1,DUSP1,F3,HDC,MAOB,MMP9,PCNA,RAP1GAP,SMAD3,SNAI2,SPDEF,TNFRSF11A,ZWINT	19 (1)	1
CCNK	kinase	Activated	3.96e-05	0.0004	ATR,CAMKK1,FANCD2,FANCI,MDC1,POLA2,RFC4,TIMELESS	8 (1)	1
CRKL	kinase	Activated	0.00328	0.0386	CXCL10,HDC,PLA1A,TLR3	4 (1)	1
MARK2	kinase	Inhibited	2.21e-15	0.0011	AASS,AATK,Abca8a,ABCB9,ABCC2,ABCD2,ABLIM1,ACE,ACE2,ACOT11,ACSBG1,ACSF2,ACTA2,ACY3,ADAMTS4,ALDH1A3,ALOX5,ALPK2,ANK1,ANXA8/ANXA8L1,ARNTL2,ATR,BCL6B,BIK,BLM,BLNK,BMP6,BOK,BRCA2,BSN,C3AR1,C5,CACNA1G,CALCR,CALHM6,CASP2,CCKAR,CCR4,CD28,CDC25B,CDC45,CDC7,CDCA5,CDCP1,CDH1,CEBPE,CELSR1,CENPH,CENPK,CENPN,CENPU,CEP250,CHAF1A,CHST12,CHTF18,CIT,CLIC5,CLSPN,CNKSR1,COBL,COL1A1,COL4A2,COTL1,CRACR2B,CRYAA/CRYAA2,…	245 (58)	52
CDK8	kinase	Inhibited	9.39e-10	0.0424	ABCB9,ALDH1A3,ALPL,ANGPTL4,ARNTL2,C5,CBX7,CCL5,CCN2,CD36,CDC45,CDC6,CDC7,CDK2,Cdkn1c,CLSTN3,COL1A1,CSF1R,CXCR3,DES,DLL4,DNMT1,DUSP1,E2F1,E2F2,E2F7,F3,FBXO5,FEN1,FGFR2,FHDC1,FSCN1,GMNN,GRAMD4,HHIP,IL17F,IL33,ITGB2,KITLG,LOC100911216/Pcsk1,LRP2,LTF,MCM10,MCM2,MCM3,MCM4,MCM5,MCM6,MCM7,mir-25,MYH11,MYH2,NCF1,Nes,NFKBID,NRP2,ORC1,PCNA,PCSK9,PECAM1,POLA2,POLD1,Prim1,PRKAR2B,PTAFR,RAD51,RBL1,RFC3,RFC4,R…	87 (10)	10
ITPKB	kinase	Inhibited	5.13e-09	0.0023	ACTA2,ATR,CCDC82,CCL5,CDC25B,CDK5R1,CIT,COL4A2,CRYBG1,CYP24A1,DNMT1,DUSP1,E2F2,E2F7,EIF2AK2,EXO1,FANCG,GMNN,HDC,HMOX1,IFIT2,IGF2BP3,IGFBP7,LIG1,LOXL2,MAD2L1,MAOB,MAP3K20,MCM4,MCM5,MMP9,MNS1,MSH5,MYRF,OASL,ORC1,PCLAF,PCNA,PLAU,POLD1,RAD54L,RBL1,RFC4,SHANK2,SMAD3,TLR3,TNFRSF18,TNFRSF9,TOP2A,UBE2L6,USP18	51 (4)	3
CDKN1A	kinase	Inhibited	2.56e-07	0.0017	ACTA2,ATR,CCN2,CDC25B,CIT,COL4A2,E2F1,E2F2,E2F7,EXO1,FANCG,LOXL2,MAD2L1,MCM4,MCM5,MMP9,ORC1,PCLAF,PCNA,POLD1,RBL1,RFC4,TNFRSF18,TOP2A	24 (1)	1
CAMK2N1	kinase	Inhibited	2.63e-07	0.0298	ACP5,ACSBG1,ACTA2,ADGRG6,BLNK,CASP2,CCL5,CCN2,CD36,CDCP1,CDH1,CDK5R1,COL1A1,CSF1R,CXCL10,CYP11A1,DNMT1,DSCC1,DUSP1,EIF2AK2,F3,HAS1,HDC,HMOX1,IL17F,ITGA6,ITGB2,MAOB,MMP9,PECAM1,PLAU,PLCD1,RAB7B,RAP1GAP,RETSAT,RYR2,SHMT1,SKP2,SLC16A6,SMAD3,SNAI2,SPDEF,TENM4,TK1,TNFRSF11A,TOP2A,TSHR,UNG,ZWINT	49 (5)	4
LATS1	kinase	Inhibited	2.07e-06	0.0057	ACTA2,ALDH1A3,BARD1,CCN2,CDC6,CDCA5,CDH1,CLSPN,CYP11A1,CYP24A1,E2F1,ENDOU,FBXO5,GINS1,GMNN,ITGB2,LTF,MCM3,MRE11,NLRC4,Nppb,PCNA,RBL1,RRM2,SKP2,SNAI2,TK1,TOP2A	28 (4)	4
DYRK1A	kinase	Inhibited	2.73e-05	0.001	CDC6,E2F1,E2F8,KNTC1,MCM3,MCM4,Nppb	7 (1)	1
PLK1	kinase	Inhibited	0.00534	0.0292	CLSPN,FBXO5,GMNN,MRE11	4 (1)	1
RARA	ligand-dependent nuclear receptor		4.59e-05	0.0194	AASS,ABLIM1,ALOX5,ARNT2,C5,CEBPE,CENPN,CENPU,COBL,CP,DHRS3,DUSP1,E2F1,E2F7,E2F8,GJB4,GREB1,JUP,MAD2L1,MAOB,MUC20,NCAPG,PBK,PHF19,PLK4,SHANK2,YPEL1,ZNF367	28 (1)	1
ESR1	ligand-dependent nuclear receptor	Activated	3.15e-14	0.0451	AASS,Abca8a,ABCA9,ABCB9,ABCC2,ABCD2,ABLIM1,ACE,ACE2,ACOT11,ACP5,ACSF2,ACTA2,ADAMTS3,ADAMTS4,ADGRG6,AFF3,ALOX5,ALPK2,ALPL,ANXA8/ANXA8L1,ARNT2,ARRB1,BCL6B,BIK,BOK,BRCA2,C2orf50,CCDC82,CCKAR,CCN5,CCP110,CCR4,CD28,CD53,CDC7,CDCP1,CDH1,CDK2,Cdkn1c,CDT1,CEBPE,CELSR1,CENPK,CENPN,CENPU,CEP250,CHAT,CHST12,CIT,CLIC5,CLSPN,COBL,COL6A3,COTL1,CP,CRACR2B,CRYBG1,CSRNP1,CSRP3,CUX2,CXCR3,CYP11A1,CYP24A1,CYP4F3,DD…	267 (38)	38
RORC	ligand-dependent nuclear receptor	Activated	5.24e-12	0.0221	ABCC2,ACOT11,ACSF2,ACTA2,ALDH1A3,ALOX5,ANGPTL4,ANK1,ANXA8/ANXA8L1,ARRB1,BCL6B,BIK,BOK,BRCA2,BTG2,CASP2,CCL5,CCN2,CCR4,CCR7,CD28,CD82,CDC25B,CDC6,CDC7,CDCP1,CDH1,CDK2,Cdkn1c,CDT1,CELSR1,CHAF1A,CHST12,COL1A1,COL4A2,CP,CRACR2B,CSF1R,Cxcl3,CYP24A1,CYP4F3,DDIAS,DHFR,DNM1,DPEP1,DSN1,EGF,F2RL2,F3,FEN1,FSCN1,GADD45B,GDPD5,GJB3,GPR19,GSN,GSTM1,HDAC9,HMOX1,HSPB7,IL17F,IL21R,INKA2,ITGAE,ITGB7,KITLG,LAMC2,LI…	140 (7)	7
AR	ligand-dependent nuclear receptor	Activated	3.76e-05	0.0433	CCL5,CDC25B,CDCA5,CDH1,Cdkn1c,CDT1,CHRNG,CHTF18,CIT,CSRP3,CYP11A1,DCTPP1,DES,FEN1,FGFR2,GSN,GSTM1,ITGA6,KIF15,KNTC1,MAD2L1,MCM2,MCM4,MEF2C,MYOM1,PBK,PKMYT1,PLAT,SKP2,SMAD3,SRD5A1,STARD10,ZWINT	33 (1)	1
NR2E1	ligand-dependent nuclear receptor	Inhibited	2.76e-05	0.0413	CBX7,CCL5,CDC25B,CDCA5,CDH1,Cdkn1c,CDT1,CHRNG,CHTF18,CIT,CSRP3,CYP11A1,DCTPP1,DES,FEN1,FGFR2,GSN,GSTM1,ITGA6,KIF15,KNTC1,MAD2L1,MCM2,MCM4,MEF2C,MYOM1,PBK,PKMYT1,PLAT,SKP2,SMAD3,SRD5A1,STARD10,ZWINT	34 (2)	2
miR-515-5p (and other miRNAs w/seed UCUCCAA)	mature microRNA		0.0107	0.0293	FGFR2,PIK3C2B	2 (1)	1
miR-382-5p (miRNAs w/seed AAGUUGU)	mature microRNA		0.0173	0.0301	CAPN8,SEPTIN3	2 (1)	1
miR-105-5p (and other miRNAs w/seed CAAAUGC)	mature microRNA		0.0434	0.0462	TLR2	1 (1)	1
miR-148a-3p (and other miRNAs w/seed CAGUGCA)	mature microRNA	Inhibited	0.00022	0.0007	ACTA2,COL1A1,DNMT1,DUSP1,NR1I2	5 (1)	1
miR-34a-5p (and other miRNAs w/seed GGCAGUG)	mature microRNA	Inhibited	0.00195	0.0408	BIN2,CCN5,CD96,DHFR,E2F1,E2F2,MCM10,MCM3,PLCB1,PTPN7,SCN3A,SELPLG,SLC18A2,SPINT2	14 (1)	1
miR-24-3p (and other miRNAs w/seed GGCUCAG)	mature microRNA	Inhibited	0.00653	0.0452	DHFR,DUSP1,E2F2,FEN1,SMAD3	5 (1)	1
mir-192	microRNA		2.42e-07	0.0443	ACTA2,ALDH1A3,ALPL,ATR,CACNA1G,CCN2,CDC25B,CDC7,CIT,COL1A1,DLL4,E2F1,E2F2,E2F7,EXO1,FANCG,FEN1,GADD45B,HHIP,JUP,KITLG,LAMC2,LHX6,LOXL2,MAD2L1,MCM4,MCM5,mir-25,MMP9,MYH3,Nes,NRCAM,NRP2,ORC1,PCDH15,PCLAF,PCNA,PECAM1,PLAU,PLCG2,POLD1,PRX,RBL1,RFC4,SCNN1B,SLC16A6,SNAI2,SOX5,SYNM,TNFRSF18,TOP2A,TRAF1	52 (4)	4
mir-19	microRNA		0.000188	0.0035	ALOX5,CCN2,E2F1,E2F2,F3,FZD4,Nppb,TNFAIP3	8 (1)	1
mir-503	microRNA		0.00392	0.0445	BARD1,BMP6,CDC6,E2F1,PCNA,RBL1,TNFAIP3	7 (2)	2
mir-340	microRNA		0.0434	0.0458	PLAT	1 (1)	1
let-7	microRNA	Inhibited	1.95e-14	0.0025	ACTA2,ADAM8,AFF3,ALDH1A3,ANGPTL4,ARNTL2,ARRB1,ATP8A2,BMP6,BRCA2,BTG2,C5,CALCR,CALHM6,CCKAR,CCL5,CCN2,CCR7,CD36,CD53,CDC25B,CDC45,CDC6,CDCA5,CDK2,Cdkn1c,CDT1,CEP112,CHRNG,CHTF18,CIT,CLIC5,COL1A1,COL6A3,CSRP3,CXCR3,CYP11A1,CYP24A1,DCTPP1,DES,DHFR,DLL4,DNMT1,DZIP1,E2F1,E2F7,E2F8,ECE1,FANCD2,FEN1,FSCN1,GADD45B,GFPT2,GMNN,GREB1,GSN,GSTM1,HDAC9,HDC,HERC6,IFIT2,IL17F,IL18,IL2RB,ITGA6,ITGB2,KIF15,KNTC1,L…	137 (13)	13
mir-17	microRNA	Inhibited	2.57e-11	0.0169	AASS,ABCB9,ABLIM1,ACE,ADGRG6,ALOX5,ALPL,ARNT2,ARRB1,ATR,BLNK,BMP6,BRCA2,CALCR,CBX7,CCN2,CCN5,CCP110,CCR4,CCR7,CD28,CDC25B,CDC45,CDC6,CDH1,CDK2,CDT1,CENPK,CENPN,CENPU,CEP250,CLSPN,COBL,COL1A1,COL4A2,COTL1,CP,CSF1R,CXCR3,CYP11A1,DHFR,DTNA,DUSP1,E2F1,E2F7,E2F8,EBI3,EGF,EIF2AK2,EXO1,F3,FANCG,FBXO5,FEN1,FGFR2,FHDC1,FMN1,GADD45B,GMNN,GRAMD4,GREB1,GSN,HDAC9,HDC,HMOX1,HSD17B7,IFIT2,IL17F,IL33,ITGAE,ITGB7…	133 (10)	10
let-7	microRNA	Inhibited	1.99e-09	0.0001	ACTA2,BRCA2,BTG2,CCR7,CDC45,CDC6,CDCA5,CDT1,COL1A1,DZIP1,E2F8,FANCD2,GMNN,GREB1,MAD2L1,MCM10,MCM2,MCM3,MCM4,MCM5,MCM6,MCM7,MCM8,NUF2,ORC1,ORC6,RFC2,RFC3,RFC4,RRM2,SKP2,STYK1	32 (1)	1
mir-21	microRNA	Inhibited	4.54e-06	0.0089	ACTA2,ATAD2,BTG2,CDH1,COL1A1,CXCL10,Cxcl3,DDIAS,IL18,KNTC1,MIS18A,MMP9,MSH2,Ncaph,NLRP3,PBK,PECAM1,PER3,PLAT,RAB7B,RAD51AP1,SIGLEC1,TLR1,TLR2,TNFRSF9,TOP2A,TRAF1,UBE2L6,VRK1,ZWILCH	30 (1)	1
ARRDC3	other		6.32e-14	0.0152	AASS,AATK,ABCA9,ABCC2,ABCD2,ABTB2,ACE,ACY3,ADAM8,ADAMTS4,ADGRG6,ALOX5,ANK1,ANKRD55,ANXA8/ANXA8L1,ARNTL2,BIK,BMP6,BMPER,BOK,BTG2,C3AR1,CALHM6,CASP2,CCDC15,CCDC82,CCKAR,CCL5,CCR4,CD207,CD28,CDC25B,CDC45,CDC6,CDCP1,Cdkn1c,CGNL1,CHAT,CHRNG,CHST2,CLIC5,COL1A1,COL4A3,CP,CRYBG1,CSRP2,Cxcl3,CXXC5,CYP24A1,CYP4B1,CYP4F3,DCHS1,DDIAS,DES,DHFR,DLL4,DUSP14,E2F2,ECE1,EGF,EIF2AK2,FADS1,FBN1,FGFR2,FGFR4,FHDC1,GAD…	200 (36)	34
TG	other		3.4e-13	0.0385	ABCA9,ACE2,ACTA2,ADAMTS4,ADGRG6,ALDH1A3,ALOX5,ALPL,ANGPTL4,ARNTL2,ARRB1,ATAD2,BIK,BLM,BMPER,BOK,C3AR1,C5,CA4,CACNA1G,CALHM6,CCBE1,CCDC82,CCL5,CCN2,CCN5,CCR4,CD244,CD28,CD53,CD82,CDC6,CDCA5,CDCP1,CDH1,Cdkn1c,CDT1,CELF2,CHRNG,CHTF18,CIT,CLIC5,CNTNAP2,COL1A1,COL4A2,COL6A3,CP,CRYAA/CRYAA2,CRYBG1,CSRP3,CXCL10,Cxcl3,CXCR3,CYP11A1,CYP24A1,DDIAS,DES,DHFR,DHRS3,DNMT1,E2F2,E2F7,EBI3,ECE1,ECM2,EIF2AK2,F2RL2…	198 (36)	34
RALGAPB	other		6.62e-13	0.0096	ABCA9,ABCC2,ACOT11,ACP5,ACSF2,ALDH1A3,ALOX5,ANK1,ANXA8/ANXA8L1,ARNTL2,ARRB1,ATR,BCL6B,BIK,BLM,BOK,BRCA2,BTG2,C3AR1,CASP2,CCL5,CCN2,CD36,CD82,CDC25B,CDC6,CDC7,CDH1,CDK2,CDK5R1,CDT1,CELSR1,CHST12,COL4A2,CP,CRACR2B,CRYAA/CRYAA2,CSF1R,CXCL10,CYP11A1,CYP24A1,DDIAS,DHFR,DNM1,DNMT1,DPEP1,DSN1,E2F1,E2F7,EGF,FGFR2,GADD45B,GDPD5,GJB3,GPR19,GSN,GSTM1,HAS1,HDAC9,HDC,HSPB7,IGFBP7,IL18,IL21R,IL33,INKA2,ITGB2,I…	142 (12)	10
INCENP	other		2.67e-11	0.0141	ABCC2,ACE,ACOT11,ACSF2,ACTA2,ALDH1A3,ALOX5,ANK1,ANXA8/ANXA8L1,ARRB1,ATR,BCL6B,BIK,BLM,BMPER,BOK,BRCA2,BTG2,CASP2,CCL5,CCN2,CD82,CDC25B,CDC6,CDC7,CDH1,CDT1,CELSR1,CHST12,COL1A1,CP,CRACR2B,CSF1R,CYP24A1,CYP4F3,DDIAS,DHFR,DNM1,DNMT1,DPEP1,DSN1,E2F1,EGF,F3,FANCG,FBP1,FEN1,FRMD4B,GADD45B,GDPD5,GGT1,GJB3,GPR19,GREB1,GSN,GSTM1,HASPIN,HDAC9,HSPB7,IL18,IL21R,IL33,INKA2,ITGA6,ITGB7,LAMA1,LAMC2,LIG1,LPIN1,L…	131 (19)	16
TNRC6A	other		3.89e-11	0.0315	ABCC2,ACOT11,ACSF2,ACTA2,ALDH1A3,ALOX5,ANK1,ANXA8/ANXA8L1,ARRB1,BCL6B,BIK,BOK,BRCA2,BTG2,CASP2,CCL5,CCN2,CCR7,CD36,CD82,CDC25B,CDC6,CDC7,CDH1,CDK2,Cdkn1c,CDT1,CELSR1,CHAT,CHST12,COL1A1,COL4A2,CP,CRACR2B,CSF1R,CYP24A1,CYP4F3,DDIAS,DES,DHFR,DNM1,DNMT1,DPEP1,DSN1,DUSP1,E2F1,EGF,F3,GADD45B,GDPD5,GJB3,GPR19,GSN,GSTM1,HDAC9,HMOX1,HSPB7,IL21R,INKA2,ITGB7,KDELR3,LAMC2,LPIN1,MAD2L1,MCM2,MCM3,MCM4,MCM5,MCM…	128 (5)	5
DDIT4	other		5.35e-11	0.0486	ABCC2,ACOT11,ACSF2,ALDH1A3,ALOX5,ANK1,ANXA8/ANXA8L1,ARRB1,BCL6B,BIK,BOK,BRCA2,BTG2,CASP2,CCKAR,CCL5,CCR4,CCR7,CD82,CDC25B,CDC6,CDC7,CDK2,CDT1,CELSR1,CHST12,COL1A1,COL4A2,CP,CRACR2B,CSF1R,CYP11A1,CYP24A1,DDIAS,DHFR,DLL4,DNM1,DNMT1,DPEP1,DSN1,DUSP1,E2F7,EGF,GDPD5,GFPT2,GJB3,GPR19,GSN,GSTM1,HSPB7,IL17F,IL18,IL21R,IL2RB,IL33,INKA2,ISLR2,ITGB7,LAMC2,LOC100911216/Pcsk1,LPIN1,MAD2L1,MCM2,MCM3,MCM4,MCM5,…	142 (8)	7
ELAVL1	other		5.19e-10	0.0131	ACE2,ACTA2,ALDH1A3,ANK1,ATAD2,ATR,BRIP1,CALCR,CASP2,CCL5,CCN2,CCR7,CD36,CD53,CD82,CDC6,CDH1,CDK2,CHAT,CIT,CLSPN,COL1A1,COL4A2,CP,CXCL10,CYP4F3,DDIAS,DES,DNMT1,DTL,DUSP1,E2F2,E2F7,E2F8,ESCO2,EXO1,F3,FANCG,FGFR2,HDAC4,HMOX1,ITGB6,KDELR3,KITLG,LOXL2,MAD2L1,MCM10,MCM5,MSH2,MYH11,MYH2,MYH3,NCAPG,Nes,NUF2,ORC1,PAK6,PBK,PCLAF,PCYT1B,PLAU,POLD1,RAB7B,RFC4,RMI2,RRM2,RYR1,SKP2,SMAD3,SNAI2,ST6GALNAC1,STAT4,…	80 (7)	7
YWHAQ	other		4.71e-09	0.0107	AFF3,ALPL,ANGPTL4,BRIP1,BSN,CASP2,CBX7,CCL5,CCR7,CDC45,Cdkn1c,CDT1,COL4A2,CXCL10,DHFR,DLL4,DUSP1,E2F2,EIF2AK2,F3,FBXO5,FEN1,FGFR2,FHDC1,GADD45B,GCLM,GMNN,GRAMD4,HDAC9,IGFBP7,IL18,ITGB2,ITGB6,MCM10,MCM2,MCM4,MCM7,mir-25,MMP9,MYH2,NCAPG,Nppb,NRP2,ORC1,PBK,PCLO,POLA2,POLD1,Prim1,RAD51,RBL1,RFC3,RFC4,RRM2,RYR2,SHMT1,SKP2,SOX5,SPC25,TENM4,TK1,TNFAIP3,TNFRSF11A,TNFRSF9,TNNI1,TOP2A,TRAF1,UNG	68 (8)	7
CUL4A	other		3.74e-08	0.0015	ADAM8,AFF3,BARD1,BMPER,BRCA2,CASP2,CDC25B,CDC45,CDC6,CDH1,CDK2,Cdkn1c,CPN1,DDX4,DUSP1,E2F1,GMNN,GREB1,IFIT2,ITGB2,LAT2,LRP2,LXN,MAD2L1,MCM2,MCM4,MMP9,Nppb,Nrgn,Oasl2,PECAM1,RAB44,RAD51,RRM2,SLC27A6,SLC43A2,SORL1,TXNRD1,USP18	39 (10)	9
FRAT1	other		4.16e-08	0.0278	AATK,ABCD2,ACP5,ACSBG1,ACY3,ADAMTS4,ALDH1A3,ALOX5,ARNTL2,BSN,C3AR1,CACNA1G,CCL5,CCN2,CCN5,CCP110,CD82,CDC6,CDK2,CDK5R1,COL4A2,CRYAA/CRYAA2,CSF1R,CSRNP1,CXCL10,DLL4,DUSP1,E2F7,EVI2A,F3,FA2H,FBP1,FEN1,FGFR2,GADD45B,GCLM,GSN,HDC,IL1RAP,JUP,KITLG,KNDC1,LHX6,mir-25,MSH2,MYH3,MYRF,Nes,NINJ2,Nppb,NRP2,PCDH15,PCLO,PCNA,PECAM1,PIM3,PLAT,PLEKHG3,PRX,PTPDC1,PTPN6,RAP1GAP,SCNN1B,SLC16A6,SMAD3,SOX5,SPDEF,SRD5…	77 (8)	7
FADD	other		5.72e-08	0.0326	ACKR4,ACP5,ALPL,BARD1,BRCA2,C3AR1,C5,CCL5,CCN2,CCR7,CD82,CDC6,CDH1,CDK2,CDK5R1,CELF2,CGAS,CRYAA/CRYAA2,CSF1R,CXCL10,CYP11A1,DLL4,DUSP1,E2F1,EBI3,EIF2AK2,F3,FANCD2,FSCN1,GADD45B,HMOX1,IFIT2,IL17F,IL18,IL33,ITGB7,MAOB,MAPT,MMP9,MYH11,NCF1,NLRP3,Nppb,NRCAM,OASL,Oasl2,PIWIL4,PLAT,PTPN6,RBL1,RNF168,TK1,TLR2,TLR3,TNFAIP3,UBE2L6,USP18	57 (11)	11
HLA-A	other		1.03e-07	0.0005	ACE2,CCBE1,CCN2,CDC6,CDH1,CDK2,CDT1,COL1A1,DLL4,ECM2,GCLM,HDAC9,HMOX1,HSPB7,MCM3,MCM5,MCM6,MEF2C,MYH11,MYOM1,Nppb,PCNA,PTH1R,RYR2,TNNI1	25 (4)	4
SELPLG	other		1.07e-07	0.0373	BTG2,CCDC82,CCL5,CCN2,CCR4,CCR7,CD36,CDCP1,CDH1,CDK5R1,CRYBG1,CYP24A1,DLL4,DNMT1,DUSP1,EIF2AK2,F2RL2,F3,GADD45B,GMNN,HDC,HMOX1,IFIT2,IGF2BP3,IGFBP7,IL17F,IL2RB,LIG1,MAOB,MAP3K20,MEF2C,MMD,MMP9,MNS1,MSH5,MYOM1,MYRF,NRP2,OASL,ORC1,PCNA,PLAU,PLCG2,PRKAR2B,PRKCQ,PTAFR,RAC2,RAD54L,RGCC,RRM2,SHANK2,SMAD3,SNAI2,TIMELESS,TLR2,TLR3,TNFRSF11A,TNFRSF9,TNFSF4,TNNI1,UBE2L6,USP18,VWF	63 (8)	8
BNIP3L	other		1.65e-07	0.0002	ANK1,BLNK,E2F1,FANCD2,GSN,HASPIN,IL2RB,MAP4K1,NUF2,PTK2B,RAD54L,RBL1,RRM2,TOP2A	14 (1)	1
USO1	other		2.21e-07	0.0146	ABCC2,CALHM6,CDC25B,CDCA5,CDH1,Cdkn1c,CDT1,CHRNG,CHTF18,CIT,CSRP3,CXCL10,Cxcl3,CYP11A1,DCTPP1,DES,EIF2AK2,FEN1,FGFR2,GSN,GSTM1,IFIT2,ITGA6,KIF15,KNTC1,MAD2L1,MCM2,MCM4,MEF2C,MMP9,MYOM1,OASL,Oasl2,PBK,PKMYT1,PLAT,PLCG2,SKP2,SMAD3,SNAI2,SRD5A1,STARD10,TLR3,TNFAIP3,TNFSF15,TNFSF4,UBE2L6,USP18,ZWINT	49 (3)	2
NLRP3	other		8.01e-06	0.002	ACTA2,CCL5,CDH1,CDK2,CXCL10,CXCR3,HMOX1,IL18,LIG1,MDC1,RAD51,RFC3,RFC4,TTK	14 (1)	1
CD59	other		1.09e-05	0.02	C5,CCL5,CCN2,CDK2,CDK5R1,COL1A1,COL4A2,COL6A3,CXCL10,CXCR3,F3,FBN1,IL18,MMP9,PLAU,RAD51,RGCC,RND1,SELPLG,TNFAIP3	20 (5)	4
SYF2	other		1.15e-05	0.0015	ATR,BLM,CCN2,DUSP1,HMOX1,IL33,LPIN1,PCNA,RBL1,RRM2,TNFAIP3	11 (2)	2
GP9	other		1.33e-05	0.0488	CCDC82,CCL5,CCN2,CD28,CD36,CDK5R1,COL1A1,CRYBG1,CXCL10,DNMT1,DUSP1,E2F1,EIF2AK2,GMNN,HDC,HMOX1,IFIT2,IGF2BP3,IGFBP7,LIG1,MAOB,MAP3K20,MMP9,MNS1,MSH5,MYRF,OASL,ORC1,RAD54L,SHANK2,SMAD3,SNAI2,TLR3,TNFRSF9,UBE2L6,USP18	36 (5)	4
SV2C	other		1.75e-05	0.0204	ABCA9,ACTA2,CCN2,CDH1,CXCL10,DUSP1,F3,GSN,HAS1,HMOX1,IL33,ITGA6,MMP9,Nppb,PLAU,PTH1R,RETSAT,SNAI2,SOX5,SYNPO,TNFRSF11A	21 (3)	2
CDC6	other		1.96e-05	0.0173	ATR,BARD1,BLM,BLNK,CCN2,CDC25B,CDH1,Cdkn1c,DUSP1,E2F1,HMOX1,IL33,LPIN1,MAD2L1,MMP9,RAD51,RBL1,RRM2,RYR2,SHMT1,SKP2,TENM4,TK1,TNFAIP3	24 (8)	8
PVR	other		3.61e-05	0.0468	ABCA9,ACTA2,CCN2,CDH1,COL1A1,CXCL10,DUSP1,F3,GSN,HAS1,HMOX1,IL33,ITGA6,MMP9,PLAU,PTH1R,PTK2B,RETSAT,SKP2,SNAI2,SOX5,SYNPO,TNFRSF11A	23 (5)	4
PALB2	other		4.79e-05	0.0048	CDC25B,Cdkn1c,CHRNG,E2F1,HMOX1,MAD2L1,PCNA,RRM2,SKP2,TSHR	10 (4)	3
VWC2	other		4.99e-05	0.0386	ACP5,ACTA2,ALPL,ATP2C2,CCN2,CDH1,COL1A1,CYP11A1,DPYSL2,E2F1,E2F2,EGF,F3,FGFR2,GADD45B,HMOX1,MEF2C,MMP9,MRE11,Nes,PTH1R,SLC26A2,SOSTDC1,TMEM119,TXNRD1	25 (3)	2
CBX7	other		8.19e-05	0.0095	CBX2,CDH1,CDK2,CDT1,FER1L6,LAT,LIG1,MCM10,MCM3,MCM5,MCM7,MMP9,PLAU,RAD54L,SCN2A	15 (2)	2
SDC3	other		0.000147	0.0401	ABCA9,ACTA2,CDH1,COL1A1,CXCL10,DUSP1,F3,HAS1,MMP9,Nppb,PLAU,PTH1R,PTK2B,RETSAT,SKP2,SYNPO,TNFRSF11A	17 (3)	2
HOTAIR	other		0.000632	0.0221	ACTA2,CDH1,COL1A1,DNMT1,GREB1,LAMC2,MMP9,Nppb	8 (1)	1
MKI67	other		0.000764	0.0023	MCM4,MCM5,RFC4	3 (1)	1
VGLL3	other		0.00137	0.0084	CCN2,CCN5,COL1A1,GADD45B,SNAI2	5 (2)	2
SOCS6	other		0.00174	0.0094	IL18,PLA1A,PLAT,RGCC,SLA	5 (1)	1
DCTN4	other		0.00188	0.0213	CCL5,CXCL10	2 (1)	1
LAMA1	other		0.00188	0.018	MMP9,PLAU	2 (1)	1
DLL4	other		0.00203	0.0412	ACTA2,CD207,DES,MCM3,MCM7,PECAM1,RGS5	7 (1)	1
TNFAIP6	other		0.00217	0.0185	ACTA2,CDH1,MMP9,SNAI2,SPINT2	5 (1)	1
CLDN7	other		0.00249	0.0281	ABLIM1,CBX2,CCN2,F3,FOXQ1,IGFBP7,MMP9,PKMYT1,PRKCZ,SOSTDC1,SYTL2,TRIM31,UBE2L6	13 (1)	1
SERPINH1	other		0.0025	0.0377	CDH1,COL1A1,COL4A2	3 (1)	1
Ptgs2os2	other		0.0025	0.0419	CCL5,CXCL10,TRAF1	3 (1)	1
ATG13	other		0.00423	0.02	ALDH1A3,CCL5,CXCL10,TUBB4A	4 (3)	2
FBXO42	other		0.00534	0.0384	CCL5,CXCL10,MMP9,NFKBID	4 (2)	2
SFN	other		0.00556	0.044	BTG2,CDH1,F3,JUP,SNAI2	5 (1)	1
CDKN1C	other		0.00563	0.0195	CDK2,E2F1,RBL1	3 (1)	1
VGLL3	other		0.00663	0.0282	CCN2,COL1A1,GADD45B,SNAI2	4 (1)	1
CDH2	other		0.00778	0.0296	ACTA2,MMP9,SNAI2	3 (1)	1
Nppb	other		0.0107	0.0366	ACE,COL1A1	2 (1)	1
LSP1	other		0.0107	0.0262	ITGA6,PECAM1	2 (1)	1
SCIN	other		0.0107	0.0411	GSN,RAC2	2 (1)	1
RB1CC1	other		0.0134	0.041	ALDH1A3,CCL5,CXCL10	3 (1)	1
TRIM38	other		0.0168	0.043	CCL5,CXCL10,IFIT2	3 (1)	1
TRIM58	other		0.0173	0.0491	IFIT2,TLR2	2 (1)	1
C4A/C4B	other		0.0251	0.0479	C5,CXCL10	2 (1)	1
KRT1	other		0.0434	0.0447	IL18	1 (1)	1
FSIP1	other		0.0434	0.0443	SNAI2	1 (1)	1
LINC02599	other		0.0434	0.0443	SNAI2	1 (1)	1
OPCML	other		0.0434	0.0443	SNAI2	1 (1)	1
USP50	other		0.0434	0.0447	IL18	1 (1)	1
LINC00261	other		0.0434	0.0443	SNAI2	1 (1)	1
CEP78	other		0.0434	0.0454	CCP110	1 (1)	1
SYN2	other		0.0434	0.0491	SYN3	1 (1)	1
NLRP9	other		0.0434	0.0447	IL18	1 (1)	1
KRT3	other		0.0434	0.0405	PECAM1	1 (1)	1
CD151	other	Activated	6.35e-22	0.0001	ABCA9,ACP5,ALDH1A3,ANGPTL4,ANK1,ARNTL2,BTG2,C3AR1,C5,CALHM6,CCL5,CCN5,CCR7,CD36,CD82,CDC25B,CDC45,CDC6,CDC7,CDCA5,CDCP1,CDH1,CDK5R1,CHAT,CHST2,CLIC5,COL1A1,COL6A3,CRYAA/CRYAA2,CXCR3,CYP11A1,CYP4F3,DES,DHFR,DNMT1,DUSP1,E2F1,E2F2,E2F7,E2F8,EIF2AK2,F3,FEN1,FSCN1,GINS1,GINS3,GINS4,GSN,HAS1,HERC6,HMOX1,IFIT2,IL17F,IL33,ITGA6,ITGB2,JUP,KDELR3,KRT7,LAMC2,LIG1,LPCAT1,LRP2,LTBP2,LTF,MAOB,MCM10,MCM2,MCM3,M…	128 (9)	9
CALCA	other	Activated	4.15e-20	0.0001	AASS,AATK,Abca8a,ABCA9,ABCC2,ABCD2,ABTB2,ACE,ACP5,ACY3,ADAM8,ADAMTS4,ADGRG6,ALOX5,ALPL,ANKRD55,ARRB1,BIK,BMP6,BMPER,BOK,BSN,C5,CACNA1G,CALCR,CASP2,CCDC15,CCKAR,CCR4,CD207,CD28,CD82,CDC7,CDCA5,CDCP1,CDK5R1,Cdkn1c,CGNL1,CHRNG,CHST2,COL1A1,COL4A2,COL4A3,COL6A3,CP,CSRNP1,Cxcl3,CXCR3,CYP11A1,CYP24A1,DCHS1,DDIAS,DHFR,DHRS3,DLL4,DNMT1,E2F1,E2F2,E2F8,ECE1,EIF2AK2,EME1,FADS1,FEN1,FGFR4,FHDC1,GCLM,GFPT2,GI…	219 (18)	18
POMC	other	Activated	1.21e-17	0.0003	Abca8a,ACE,ACE2,ACOT11,ACP5,ACTA2,ALDH1A3,ALPL,ANGPTL4,ANK1,ARRB1,BMP6,BOK,CACNA1G,CALCR,CAMKK1,CASP2,CCDC82,CCKAR,CCR4,CD36,CD82,CDC45,CDC6,CDCP1,CDK2,CDK5R1,Cdkn1c,CENPH,CHAF1A,CHAT,CHTF18,COL1A1,COL4A2,CP,CSRNP1,CXCR3,CYP11A1,CYP24A1,CYP4F3,DES,DNMT1,DSCC1,DSN1,DUSP1,DUSP14,E2F7,EBI3,ECE1,EGF,EIF2AK2,EME1,FANCA,FANCG,FGFR4,FRMD4B,GABRP,GFPT2,GMNN,GPNMB,GPR19,GREB1,HAS1,HAUS8,HDAC9,HDC,HMOX1,IF…	169 (25)	25
APBB1IP	other	Activated	1.39e-13	0.0217	ABCA9,ABCC2,ACE,ACOT11,ACSF2,ACTA2,ADAM8,ADGRG6,ALOX5,ALPK2,ALPL,ANK1,ANXA8/ANXA8L1,ARNTL2,ARRB1,BARD1,BCL6B,C5,CALCR,CCDC82,CCKAR,CCL5,CD28,CD36,CD53,CD82,CDC45,CDC7,CDK5R1,Cdkn1c,CDT1,CEL,CELF2,CELSR1,CHAT,CHST12,COL1A1,COL6A3,COLEC12,COTL1,CP,CRACR2B,CRYBG1,Cxcl3,CXCR3,CYP24A1,CYP4F3,DDIAS,DDX11,DES,DHFR,DNAAF2,DNM1,DPEP1,DSN1,DUSP1,E2F2,E2F8,ECE1,FADS1,FBN1,FGFR2,FGFR4,FRMD4B,GADD45B,GCLM,GDF…	211 (51)	48
KLHL42	other	Activated	4.53e-13	0.0233	ABCC2,ACP5,ACTA2,ADAMTS3,ADAMTS4,ADGRG6,ALOX5,ALPL,ANGPTL4,ANXA8/ANXA8L1,ARNTL2,ARRB1,BMP6,BRIP1,C3AR1,C5,CALHM6,CCKAR,CCN2,CCN5,CCR4,CD207,CD28,CD36,CDC7,CDCA5,CDH1,CDHR2,CDK5R1,Cdkn1c,CDT1,CHRNG,CHTF18,CIT,CLIC5,COL4A2,COTL1,CSF1R,CSRP2,CSRP3,DCHS1,DCTPP1,DES,DHFR,DPYSL2,DUSP1,E2F1,E2F2,EGF,FBN1,FEN1,FGFR4,FNDC3B,FSCN1,GADD45B,GFPT2,GPR19,GRHL1,GRHL2,GRM1,GSTM1,HAS1,HDAC4,HERC6,HMOX1,IFIT2,IGFB…	160 (14)	12
RADIL	other	Activated	5.2e-13	0.0099	Abca8a,ABCA9,ABCC2,ACOT11,ACSBG1,ACSF2,ACTA2,ADGRG6,ALPL,ANKRD37,ANXA8/ANXA8L1,ATAD2,ATR,BCL6B,BIK,BLM,BOK,BRCA2,BRIP1,CCDC82,CCKAR,CCN5,CCR4,CD53,CDC7,CDCA5,CDH1,CDK5R1,Cdkn1c,CEL,CHAT,CHST12,CLSPN,COL4A2,CRACR2B,CRYBG1,CSRNP1,CXCL10,Cxcl3,CYP4F3,DES,DHFR,DLL4,DNAAF2,DNM1,DPEP1,DSN1,DTL,DUSP14,E2F2,E2F8,EBI3,ECE1,ENDOU,ERCC6L,ESCO2,F2RL2,F7,FADS1,FANCB,FEN1,FGFR4,GADD45B,GCLM,GDF5,GDPD5,GFPT2,GG…	225 (54)	53
EFHD2	other	Activated	4.79e-12	0.0332	AASS,ABCC2,ACE2,ACY3,ADGRG6,AFF3,ALDH1A3,ALPK2,ALPL,ANK1,ARNTL2,ARRB1,ATR,BIK,BLM,BMP6,BRCA2,BRIP1,C3AR1,CACNA1G,CALCR,CALHM5,CASP2,CCBE1,CCDC82,CCKAR,CCL5,CCR4,CCR7,CD28,CDC7,CDK5R1,CDT1,CELF2,CHAT,CIT,CLIC5,COL4A2,COTL1,CRYAA/CRYAA2,CRYBG1,CXCL10,Cxcl3,CYP11A1,CYP4F3,DDX11,DES,DHRS9,DNM1,DNMT1,E2F7,EBI3,ECE1,ECM2,ERCC6L,EVPL,FANCB,FANCD2,FBN1,FEN1,FGFR2,FHDC1,FRMD4B,GCLM,GDF5,GFPT2,GMNN,GPNMB,G…	171 (56)	54
BLNK	other	Activated	7.82e-12	0.0139	ACE2,ACP5,ADGRG6,ALDH1A3,ANK1,ARNTL2,BRCA2,BTG2,CCBE1,CCDC82,CCKAR,CCN2,CDC25B,CDC6,CDK5R1,CDT1,CHAT,CRYBG1,CYP11A1,CYP24A1,CYP4F3,DES,DNMT1,DUSP1,E2F1,E2F7,EBI3,ECM2,EGF,EIF2AK2,EVPL,F3,FANCD2,FSCN1,GADD45B,GCLM,GFPT2,GMNN,GRHL3,GSN,HAS1,HDAC9,HDC,HSPB7,IGF2BP3,IGFBP7,IL17F,IL18,IL21R,IL2RB,ITGA6,ITGB2,KDELR3,KRT7,LIG1,LOC100911216/Pcsk1,MAOB,MAP3K20,MCM3,MCM5,MCM6,MNS1,MSH5,MYH11,MYH2,MYH3,MYOM…	109 (16)	15
IL34	other	Activated	1.3e-11	0.0498	Abca8a,ABCA9,ABCB9,ABCC2,ACE,ACOT11,ACSBG1,ACSF2,ACTA2,ADGRG6,ALPL,ANGPTL4,ANKRD37,ANXA8/ANXA8L1,ARNTL2,ATAD2,ATR,BCL6B,BIK,BLM,BLNK,BOK,BRCA2,BRIP1,C3AR1,C5,CALCR,CCDC82,CCKAR,CD53,CDC25B,CDC7,CDCA5,CDK5R1,CDT1,CHST12,CLSPN,COL1A1,COL4A2,CRACR2B,CRYAA/CRYAA2,CRYBG1,CSF1R,CSRNP1,CXCR3,DNM1,DPEP1,DSN1,DTL,DUSP14,E2F7,E2F8,EBI3,ECE1,ENDOU,ESCO2,FANCB,FEN1,FGFR4,FSCN1,GCLM,GDPD5,GFPT2,GGT1,GINS1,GJB…	210 (39)	37
RABL6	other	Activated	2.74e-11	0.0001	BIK,BTG2,CDK2,FEN1,HMOX1,MAD2L1,MCM10,MCM2,MCM5,MCM7,MELK,NCAPG,PBK,POLD1,PTPRM,RFC3,TOP2A,TTK,VRK1	19 (1)	1
BAK1	other	Activated	3.53e-11	0.0175	AASS,AATK,ABCA9,ABCC2,ABCD2,ABTB2,ACE,ACKR4,ACOT11,ACSBG1,ACSF2,ACTA2,ACY3,ADAM8,ADAMTS4,ADGRG6,AFF3,ALDH3B1,ALOX5,ANKRD55,ANXA8/ANXA8L1,ATP8A2,ATR,BARD1,BCL6B,BIK,BLM,BLNK,BOK,BRIP1,BSN,BTG2,C3AR1,CACNA1G,CALHM6,CAPN8,CBX2,CCBE1,CCDC15,CCDC82,CCKAR,CCL5,CCN2,CCN5,CCR7,CD207,CDC45,CDC7,CDCA5,CDH1,CDHR2,CDK2,CEBPE,CEL,CELF2,CHAF1A,CHRNG,CHST12,CHST2,CHTF18,CIT,CNTNAP2,COL1A1,COL4A3,COLEC12,CRACR2B…	264 (87)	84
BEX2	other	Activated	4.81e-11	0.0488	ACP5,ARNTL2,ATAD2,ATP8A2,ATR,BRIP1,C3AR1,CACNA1G,CCKAR,CCL5,CCR7,CD53,CDC25B,CDC7,CDK2,CDK5R1,CDT1,CELF2,CGAS,CIT,CLSPN,COL1A1,COL4A2,CRYAA/CRYAA2,CSF1R,CXCL10,CYP11A1,DDIAS,DHFR,DLL4,DNMT1,DTL,DUSP1,E2F2,E2F7,E2F8,EIF2AK2,ESCO2,EXO1,F3,FANCG,FBP1,FEN1,FNDC3B,GADD45B,GFPT2,GMNN,GRB10,GSN,HDAC9,HHIP,IGF2BP3,IL18,IL1RAP,ITGAE,ITGB6,ITGB7,KITLG,LAMC2,LHFPL2,LHX6,LMCD1,LOC100911216/Pcsk1,LOXL2,MAD2L1…	121 (10)	10
HOTAIR	other	Activated	5.09e-11	0.0011	ACTA2,ATR,BOK,BTG2,CASP2,CCN2,CD82,CDC45,CDC6,CDCA5,CDH1,CDK2,Cdkn1c,CDT1,CHRNG,CHTF18,CIT,COL1A1,COL4A2,CP,CSRP3,CYP11A1,DCTPP1,DES,DNMT1,E2F2,E2F7,EXO1,F3,FANCG,FEN1,FGFR2,FGFR4,FSCN1,GADD45B,GREB1,GSN,GSTM1,HAS1,HMOX1,ITGA6,KCNN4,KIF15,KNTC1,LAMC2,LIFR,LOXL2,MAD2L1,MCM2,MCM5,MEF2C,MMP9,MYOM1,NDRG2,Nppb,ORC1,PBK,PCLAF,PCNA,PDLIM1,PECAM1,PKMYT1,PLAT,PLAU,POLD1,RBL1,RFC4,SKP2,SMAD3,SNAI2,SORL1,SR…	80 (7)	7
S100A8	other	Activated	1.48e-10	0.0478	ABCC2,ACSBG1,ACTA2,ALDH1A3,ALPL,ANK1,Arl4c,ARRB1,BARD1,BTG2,CALHM6,CCKAR,CCL5,CCN2,CCN5,CCR7,CD36,CD82,CDC25B,CDC6,CDH1,CDK2,Cdkn1c,CHAT,COL1A1,COTL1,CP,CXCL10,Cxcl3,CYP11A1,CYP4F3,DDX11,DES,DHFR,DLL4,DUSP1,E2F1,E2F7,EBI3,ECE1,EGF,EIF2AK2,FGFR2,FRMD4B,GADD45B,GFPT2,GPR37L1,HDAC9,HDC,Hells/LOC100911660,HMOX1,IFIT2,IL17F,IL18,IL2RB,IL33,INSC,JUP,KDELR3,LOC100911216/Pcsk1,MAD2L1,MAOB,MAP4K1,MAPT,mir…	109 (12)	12
S100A9	other	Activated	5.18e-10	0.0415	ACTA2,ALDH1A3,ALPL,ANK1,Arl4c,ARRB1,BARD1,CCDC82,CCKAR,CCN2,CCN5,CCR7,CD36,CD82,CDC25B,CDC6,CDK2,CDK5R1,Cdkn1c,CELF2,CHAT,COL1A1,COTL1,CP,CRYBG1,CXCL10,CYP4F3,DDX11,DES,DHFR,DUSP1,E2F1,E2F7,ECE1,EIF2AK2,F3,FGFR2,FRMD4B,GADD45B,GFPT2,GMNN,GPR37L1,HDAC9,HDC,Hells/LOC100911660,IFIT2,IGF2BP3,IGFBP7,IL18,IL33,INSC,ITGB7,JUP,KDELR3,LIG1,LOC100911216/Pcsk1,MAD2L1,MAOB,MAP3K20,MAP4K1,MAPT,MMP9,MNS1,MSH5,…	104 (11)	11
SORBS3	other	Activated	7.1e-10	0.0158	ACTA2,ANGPTL4,ANK1,ARNT2,ARRB1,CCDC82,CCR7,CDC25B,CDCA5,CDH1,CDK5R1,Cdkn1c,CDT1,CELF2,CHRNG,CHTF18,CIT,CLIC5,CRYBG1,CSRP3,CXCL10,DCTPP1,DES,DNMT1,DUSP1,E2F1,EIF2AK2,FEN1,FGFR2,FOXQ1,GCLM,GMNN,GREB1,GRM1,GSN,GSTM1,HDC,HMOX1,IFIT2,IGF2BP3,IGFBP7,IL33,ITGA6,ITGB6,ITGB7,KCNK15,KIF15,KNTC1,LIG1,LIMCH1,LPIN1,MAD2L1,MAOB,MAP3K20,MCM2,MCM4,MEF2C,MNS1,MPP7,MSH2,MSH5,MYH3,MYOM1,MYRF,NCF1,NDRG2,Nppb,OASL,OR…	91 (6)	5
CRK	other	Activated	7.49e-10	0.0268	ACP5,ACTA2,ADGRG6,ALPL,ANK1,ARRB1,BTG2,CCDC82,CD36,CD82,CDK2,CDK5R1,CELF2,CHAT,CRYBG1,CXCL10,CYP11A1,CYP24A1,CYP4F3,DES,DHFR,DLL4,DNMT1,DUSP1,ECE1,EGF,EIF2AK2,FGFR2,GCLM,GMNN,GSN,HAS1,HDC,HMOX1,IFIT2,IGF2BP3,IGFBP7,IL2RB,ITGA6,ITGB2,ITGB7,KDELR3,LIG1,MAOB,MAP3K20,MAP4K1,MAPT,MEF2C,MNS1,MSH2,MSH5,MYH11,MYH2,MYH3,MYRF,NCF1,Nes,Nppb,NRP2,OASL,ORC1,PCNA,PECAM1,PLA1A,PLAT,PLB1,PRKAR2B,PRKCZ,PTAFR,RAB7…	86 (16)	15
MBL2	other	Activated	1.05e-09	0.0479	ACE,ACP5,ACTA2,ADGRG6,ALPL,ANGPTL4,ARNTL2,ARRB1,BCL6B,BRCA2,BTG2,C3AR1,C5,C5AR2,CALCR,CASP2,CCDC82,CCL5,CCR7,CD28,CD36,CDC6,CDH1,CELF2,COL4A2,COL6A3,COTL1,CRYAA/CRYAA2,CRYBG1,CSF1R,CXCL10,CYP24A1,DHRS9,DLL4,ECE1,EIF2AK2,F3,F7,FBN1,FGFR2,GMNN,HAS1,HDAC9,HDC,IFIT2,IGF2BP3,IGFBP7,IL2RB,ITGB2,ITGB7,LIG1,LMCD1,LOXL2,LTBP2,MAP3K20,MAP4K1,MAPT,MEFV,MNS1,MSH5,MYH11,MYRF,NCF1,Nppb,NRCAM,NRP2,NUAK2,OASL,OR…	95 (22)	20
EP400	other	Activated	1.09e-09	0.0001	CDC6,E2F1,E2F2,E2F7,E2F8,FBXO5,MCM3,NCAPG2,RBL1,SKA1,SKP2,SUV39H2,UHRF1	13 (1)	1
IGFBP6	other	Activated	1.81e-09	0.0139	ACE,ACP5,ACTA2,ADGRG6,ANK1,CCL5,CCN2,CCR7,CD36,CD82,CDC45,CDH1,CDK2,CDK5R1,CDT1,CENPH,CHAF1A,CHAF1B,CHAT,COL1A1,COL4A2,CXCL10,CYP11A1,CYP24A1,CYP4F3,DCTPP1,DES,DNMT1,DUSP1,EGF,EIF2AK2,F3,FEN1,HAS1,HMOX1,IL17F,IL18,ITGB2,ITGB7,KDELR3,MAD2L1,MAOB,MMP9,MSH2,MYH11,MYH2,MYH3,Nes,PCNA,PECAM1,PLAU,RAB7B,RAD51,RAD51AP1,RGCC,RYR1,SLC34A1,SMAD3,SNAI2,STAT4,TK1,TNNI1	62 (5)	4
RETNLB	other	Activated	2.75e-09	0.0213	ACTA2,ANK1,BTG2,CCDC82,CCL5,CCN2,CCR7,CD82,CDK5R1,CELF2,CHAT,COL1A1,CRYBG1,CYP24A1,CYP4F3,DES,DLL4,DNMT1,E2F7,EIF2AK2,F3,GCLM,GMNN,HDC,IFIT2,IGF2BP3,IGFBP7,IL17F,IL2RB,IL33,ITGA6,ITGB2,ITGB7,KDELR3,LAMA1,LIG1,MAOB,MAP3K20,MEF2C,MNS1,MSH2,MSH5,MYH11,MYH2,MYH3,MYRF,NCF1,Nes,NRP2,OASL,ORC1,PLA1A,PLAT,PLAU,PLB1,PRKAR2B,PTAFR,RAB7B,RAD51,RAD54L,RRM2,RYR1,SHANK2,SMAD3,SNAI2,STOM,TLR2,TLR3,TNFAIP3,TNFRS…	74 (7)	7
RANBP9	other	Activated	7.58e-09	0.0164	ACP5,ACTA2,ADGRG6,ANGPTL4,ARRB1,CCN2,CDC25B,CDC6,CDCA5,CDK5R1,Cdkn1c,CDT1,CHRNG,CHTF18,CIT,COL1A1,CP,CSRP3,DCTPP1,DES,DUSP1,E2F1,E2F8,EIF2AK2,F3,FEN1,FGFR2,GCLM,GRM1,GSN,GSTM1,HAS1,HMOX1,IFIT2,IL17F,IL33,ITGA6,ITGB2,ITGB6,KIF15,KNTC1,LPIN1,MAD2L1,MCM2,MCM3,MEF2C,MMP9,MYOM1,Nppb,OASL,PBK,PECAM1,PIM3,PKMYT1,PLAT,PLAU,PTK2B,RAB7B,SKP2,SMAD3,SNAI2,SRD5A1,STARD10,STOM,TNFRSF9,TRAF1,ZWINT	67 (6)	6
LAMTOR3	other	Activated	3.39e-08	0.012	ACP5,ACSBG1,ACTA2,ADGRG6,CASP2,CCL5,CCN2,CD36,CDCP1,CDH1,CDK2,CDK5R1,COL1A1,CSF1R,CXCL10,CYP11A1,CYP24A1,DNMT1,DSCC1,DUSP1,E2F1,EIF2AK2,F3,HAS1,HDC,HMOX1,IL17F,ITGA6,ITGB2,MAOB,MMP9,MYRF,PCNA,PECAM1,PLAU,PLCD1,RAB7B,RAP1GAP,RETSAT,SLC16A6,SMAD3,SNAI2,SPDEF,TNFRSF11A,TOP2A,TSHR,UNG,ZWINT	48 (5)	4
FBLN5	other	Activated	1.84e-07	0.0452	ACTA2,ANK1,CALCR,CCDC82,CCN2,CCR7,CD36,CD82,CDH1,CDK5R1,CHAT,CRYBG1,CXCL10,CYP24A1,CYP4F3,DES,DNMT1,DUSP1,EIF2AK2,F3,GMNN,HDC,HMOX1,IFIT2,IGF2BP3,IGFBP7,KDELR3,LIG1,MAOB,MAP3K20,MMP9,MNS1,MSH2,MSH5,MYH11,MYH2,MYH3,MYRF,Nes,OASL,ORC1,PCNA,PLAU,RAB7B,RAD51,RAD54L,RYR1,SHANK2,SMAD3,TLR2,TLR3,TNFRSF9,TNNI1,UBE2L6,USP18	55 (5)	5
ARHGEF11	other	Activated	2.24e-07	0.0296	ANK1,CALCR,CCL5,CCR7,CD36,CD82,CDC6,CDCA5,CELF2,CHAT,COL1A1,CXCL10,CYP11A1,CYP4F3,DES,DNMT1,DUSP1,E2F1,ENDOU,F3,GINS1,HMOX1,ITGB2,ITGB7,KDELR3,MCM3,MMP9,MSH2,MYH11,MYH2,MYH3,NCF1,Nes,NLRC4,Nppb,PCNA,PLAT,PLAU,RAB7B,RAD51,RRM2,RYR1,SKP2,SMAD3,TK1,TLR2,TNNI1,TOP2A	48 (8)	7
CYTH2	other	Activated	4.7e-07	0.0073	ACSBG1,ACTA2,CCL5,CCN5,CDK2,COL1A1,CYP11A1,DHRS3,DNMT1,DUSP1,E2F1,F3,HDC,LDHC,LIFR,MAOB,MCM6,MCM8,MMP9,Nppb,PCNA,PLAT,PLAU,RAP1GAP,RRM2,SEC14L2,SLC26A2,SMAD3,SNAI2,SPDEF,TNFRSF11A,TNNI1,TRAF1,ZWINT	34 (5)	4
INIP	other	Activated	5.93e-07	0.0002	ATR,BLM,CCN2,CDC25B,Cdkn1c,DUSP1,E2F1,HMOX1,IL33,LPIN1,MAD2L1,PCNA,RRM2,TNFAIP3	14 (4)	3
INTS3	other	Activated	5.93e-07	0.0002	ATR,BLM,CCN2,CDC25B,Cdkn1c,DUSP1,E2F1,HMOX1,IL33,LPIN1,MAD2L1,PCNA,RRM2,TNFAIP3	14 (4)	3
SASH1	other	Activated	7.88e-07	0.0093	ACTA2,CCL5,CCN2,CCR7,CDH1,CELF2,COL1A1,CXCL10,DNMT1,DUSP1,F3,HDC,HMOX1,IFIT2,IL18,ITGB7,MMP9,MSH2,NCF1,OASL,PLA1A,PLAT,PLAU,RAD51,RBL1,SH3BP5,SNAI2,TIMELESS,TLR3	29 (2)	2
FGD1	other	Activated	2.66e-06	0.0097	ACTA2,CCL5,CCN2,CCR7,CDH1,CELF2,COL1A1,CXCL10,DNMT1,DUSP1,F3,HMOX1,IL17F,ITGB7,MAPT,MMP9,MSH2,MYH11,NCF1,PCNA,PLAT,PLAU,RAD51,RNF168,SNAI2,SOX5	26 (5)	4
BOP1	other	Activated	3.79e-06	0.025	ACTA2,BARD1,CCN2,CDC6,CDH1,CDK2,CDK5R1,Cdkn1c,CELSR1,COL1A1,DHFR,DNMT1,E2F1,F3,GMNN,GPR19,LIG1,MCM10,MCM2,MCM3,MCM5,MCM6,MCM7,MEF2C,MMP9,MYH2,NPFFR2,ORC1,PCLAF,PCNA,PLAU,RBL1,RRM2,RYR1,SNAI2,TNFAIP3	36 (4)	3
RNF123	other	Activated	5.33e-06	0.0313	BLNK,CCL5,CDC25B,CDCA5,CDH1,CDK2,Cdkn1c,CDT1,CHRNG,CHTF18,CIT,CSRP3,CYP11A1,DCTPP1,DES,FEN1,FGFR2,GSN,GSTM1,ITGA6,KIF15,KNTC1,MAD2L1,MCM2,MCM4,MEF2C,MMP9,MYOM1,Oasl2,PBK,PCNA,PKMYT1,PLAT,RYR2,SHMT1,SKP2,SMAD3,SRD5A1,STARD10,TENM4,TK1,ZWINT	42 (4)	3
CLEC12A	other	Activated	1.81e-05	0.0247	ABCC2,CALHM6,CCL5,CDCP1,CXCL10,Cxcl3,EIF2AK2,HDC,IFIT2,IL18,MMP9,PLA1A,PLCG2,RBL1,RGCC,SH3BP5,SNAI2,TLR2,TLR3,TNFAIP3,TNFSF15,TNFSF4,UBE2L6,USP18	24 (4)	4
BRAT1	other	Activated	3.41e-05	0.0046	ATR,BLM,CCN2,DUSP1,E2F1,HMOX1,IL33,LPIN1,PCNA,RRM2,TNFAIP3	11 (3)	2
ACTB	other	Activated	3.56e-05	0.0367	ACE,ACE2,ACTA2,ALDH1A3,CCDC153,CCN2,CDH1,CDK2,CIT,COL1A1,CP,CXCR3,DES,DHFR,DHRS9,E2F1,ECM2,F3,FBP1,GADD45B,HDAC4,HHIP,IGFBP7,LAMC2,MAOB,MEF2C,mir-30 (includes others),MYH11,MYH3,MYLK2,NIM1K,PCSK9,PIDD1,PLAT,PRKCZ,RAC2,RRM2,SLAMF9,STAMBPL1,STARD10,TLR2,TNFRSF9	42 (3)	3
SPTAN1	other	Activated	4.3e-05	0.0309	CDC6,CDH1,CDK2,CDK5R1,Cdkn1c,CELSR1,DHFR,DNMT1,E2F1,F3,GMNN,GPR19,LIG1,MCM10,MCM2,MCM3,MCM5,MCM6,MCM7,MEF2C,MYH2,NPFFR2,ORC1,PCLAF,PCNA,RBL1,RRM2,RYR1,SPTBN4	29 (2)	2
PTH	other	Activated	4.47e-05	0.0147	ALPL,CGNL1,COL1A1,CYP24A1,DUSP1,HDAC4,IL33,NDRG2,PHLDB2,PLAU,Plekha6,PTH1R,RAP1GAP,SLC34A1,SLC9A3,SMAD3,ST14,TMEM119	18 (1)	1
SASH1	other	Activated	0.00023	0.0157	CXCL10,HDC,IFIT2,IL18,OASL,PLA1A,PLAT,RBL1,SH3BP5,TIMELESS,TLR3	11 (1)	1
Bvht	other	Activated	0.000333	0.0123	ACTA2,ALDH1A3,CSRP3,DLL4,KLF1,LIMCH1,MEF2C,MYOM1,SNAI2,TNNI1,UNC45B	11 (1)	1
ARHGAP21	other	Activated	0.000459	0.0168	CXCL10,HDC,IL18,PLA1A,PLAT,RBL1,SH3BP5,TLR3	8 (1)	1
STING1	other	Activated	0.000556	0.0145	CCL5,CGAS,CXCL10,HDC,IFIT2,IL33,OASL,UPP1,USP18	9 (1)	1
SAMSN1	other	Activated	0.000561	0.0355	CXCL10,HDC,IFIT2,IL18,OASL,PLA1A,PLAT,RBL1,RGCC,SH3BP5,TIMELESS,TLR3	12 (1)	1
DSCAM	other	Activated	0.00251	0.0397	FRK,GSN,KIF17,MAPT,MYT1,NEURL1B,NRCAM,PLCB1,SHANK2,SYNPO,TUBB4A	11 (1)	1
CDH11	other	Activated	0.00653	0.0387	CCN5,EGF,ITGB2,JUP,PTK2B	5 (1)	1
EWSR1	other	Activated	0.0101	0.0224	PBK,PCLAF,RRM2,SYNPR,TOP2A	5 (1)	1
TRIM65	other	Inhibited	3.32e-18	0.0007	ABCC2,ACOT11,ACSF2,ACTA2,ADAM8,AFF3,ALOX5,ANGPTL4,ANK1,ANXA8/ANXA8L1,ARNTL2,ARRB1,ATP8A2,BCL6B,BIK,BMP6,BOK,BRCA2,BTG2,C5,CALCR,CALHM6,CASP2,CCKAR,CCL5,CCN2,CCR7,CD36,CD53,CD82,CDC45,CDC6,CDC7,CDCA5,Cdkn1c,CDT1,CELSR1,CEP112,CHAT,CHRNG,CHST12,CHTF18,CIT,CLIC5,COL1A1,COL4A2,COL6A3,CP,CRACR2B,CSF1R,CSRP3,CXCR3,CYP11A1,CYP24A1,CYP4F3,DCTPP1,DDIAS,DES,DLL4,DNM1,DPEP1,DSN1,DUSP1,DZIP1,E2F7,E2F8,ECE1,E…	204 (16)	15
LEMD3	other	Inhibited	1.59e-16	0.0033	ACOT11,ACP5,ACSF2,ACTA2,ADAMTS3,ADAMTS4,ALOX5,ANGPTL4,ANXA8/ANXA8L1,ARNTL2,ARRB1,ATP2C2,BCL6B,BIK,BOK,BRCA2,BRIP1,BTG2,C3AR1,C5,CALCR,CALHM6,CASP2,CCKAR,CCN2,CCN5,CCR4,CD207,CD28,CDC6,CDC7,CDCA5,CDCP1,CDH1,CDHR2,CDK5R1,Cdkn1c,CDT1,CELSR1,CHAT,CHRNG,CHST12,CHTF18,CIT,CLIC5,COL1A1,COTL1,CP,CRACR2B,CSF1R,CSRP2,CSRP3,CXXC5,CYP24A1,CYP4F3,DCHS1,DCTPP1,DDIAS,DNM1,DPEP1,DPYSL2,DSN1,E2F7,FBN1,FEN1,FGFR4,…	225 (25)	24
SAFB	other	Inhibited	8.26e-16	0.0067	AASS,ABCA9,ABCB9,ABCC2,ABCD2,ABLIM1,ABTB2,ACE,ACE2,ACOT11,ACSF2,ADGRG6,ALDH1A3,ALOX5,ALPL,ANXA8/ANXA8L1,ARNT2,ARNTL2,ARRB1,BCL6B,BIK,BOK,BRCA2,BTG2,C3AR1,CALCR,CCDC82,CCL5,CCN2,CCN5,CCP110,CD82,CDC25B,CDC6,CDC7,CDH1,CDK5R1,Cdkn1c,CDT1,CELF2,CELSR1,CENPK,CENPN,CENPU,CEP250,CHST12,CIT,CLIC5,CLSPN,CNKSR1,CNTNAP2,COBL,COL4A2,COLEC12,COTL1,CP,CRACR2B,CRYAA/CRYAA2,CRYBG1,CSF1R,CXCL10,CYP24A1,DCHS1,DDIA…	222 (23)	23
CBX7	other	Inhibited	9.66e-16	0.0001	ASF1B,ATAD2,BARD1,BLM,BTG2,CBX2,CCL5,CCN2,CCR4,CCR7,CDC25B,CDCA5,CDH1,CDK2,CDT1,CENPK,CHAF1A,COL1A1,CXCL10,DHFR,DONSON,DUSP1,E2F2,EIF2AK2,FANCA,FBXO5,FEN1,FER1L6,GADD45B,HUNK,LAT,LIG1,MAD2L1,MCM10,MCM3,MCM4,MCM5,MCM7,MCM8,MELK,MMP9,PCNA,PLAU,POLK,RAD51AP1,RAD54L,RBL1,RECQL4,RFC3,RFC4,RRM2,SCN2A,SKP2,TCF19,TFDP1,TK1,VRK1	57 (5)	5
SAFB2	other	Inhibited	3.86e-15	0.0095	AASS,ABCA9,ABCB9,ABCC2,ABCD2,ABLIM1,ABTB2,ACE,ACE2,ACOT11,ACSF2,ADGRG6,ALDH1A3,ALOX5,ALPL,ANXA8/ANXA8L1,ARNT2,ARNTL2,ARRB1,BCL6B,BIK,BOK,BRCA2,BTG2,C3AR1,CALCR,CCDC82,CCN2,CCN5,CCP110,CD82,CDC25B,CDC6,CDC7,CDH1,CDK5R1,Cdkn1c,CDT1,CELF2,CELSR1,CENPK,CENPN,CENPU,CEP250,CHST12,CIT,CLIC5,CLSPN,CNKSR1,CNTNAP2,COBL,COL4A2,COLEC12,COTL1,CP,CRACR2B,CRYAA/CRYAA2,CRYBG1,CSF1R,CXCL10,CYP24A1,DCHS1,DDIAS,DHF…	219 (23)	23
IFRD1	other	Inhibited	9.9e-15	0.0253	AATK,ABCB9,ABCC2,ABCD2,ACE,ACOT11,ACP5,ACSF2,ACTA2,ADAMTS4,ADGRG6,ALDH1A3,Aldh1a7,ALOX5,ANGPTL4,ANK1,ANXA8/ANXA8L1,ARNTL2,ATAD2,BARD1,BCL6B,BIK,BMP6,BMPER,BOK,BRCA2,BRIP1,C3AR1,CACNA1G,CCKAR,CCN2,CCN5,CCP110,CCR4,CD82,CDC45,CDC7,CDCA5,CDCP1,CDH1,CEBPE,CELSR1,CENPH,CHAF1A,CHAF1B,CHAT,CHRNG,CHST12,CHTF18,CIT,CLSPN,CNTNAP2,COL1A1,COL4A2,COL6A3,CP,CRACR2B,CRYAA/CRYAA2,CSRNP1,CSRP2,CSRP3,CYP24A1,CYP4B…	251 (31)	31
KRIT1	other	Inhibited	1.2e-14	0.0127	AASS,Abca8a,ABCC2,ACE2,ACOT11,ACSF2,ACTA2,ACY3,ADAMTS4,ALDH1A3,ALOX5,ALPK2,ANXA8/ANXA8L1,ARNT2,ARNTL2,BCL6B,BIK,BLNK,BMP6,BOK,BRCA2,BTG2,C3AR1,C5,CACNA1G,CALCR,CALHM6,CASP2,CCDC82,CCKAR,CCN2,CCN5,CCR4,CD28,CDC25B,CDC6,CDC7,CDCA5,CDH1,Cdkn1c,CDT1,CEBPE,CELF2,CELSR1,CHAT,CHST12,CLIC5,COL1A1,COL4A2,CRACR2B,CRYAA/CRYAA2,CRYBG1,CXCR3,CXXC5,CYP4B1,CYP4F3,DDIAS,DES,DHFR,DHRS3,DHRS9,DLL4,DNM1,DNMT1,DPEP1…	214 (53)	53
SPARC	other	Inhibited	1.24e-14	0.0016	ACE,ACKR4,ACP5,ADGRG6,ALPL,ANGPTL4,ANK1,ARNTL2,ARRB1,BARD1,BLM,BRCA2,BRIP1,BTG2,C5,CACNA1G,CALHM6,CCDC15,CCDC82,CDC25B,CDC45,CDC6,CDH1,CDK2,CDK5R1,CELSR1,CHAF1A,CHAF1B,CHAT,CLIC5,COL1A1,COL4A2,CRYBG1,CXCR3,CYP24A1,CYP4F3,DDX11,DES,DHFR,DNMT1,DUSP1,E2F7,ECE1,EIF2AK2,FANCB,FANCG,FEN1,FGFR2,FOXQ1,FSCN1,GADD45B,GCLM,GRB10,HAS1,HAT1,HDC,HERC6,HHIP,HUNK,IFIT2,IGF2BP3,IGFBP7,IL18,IL2RB,ITGB2,JUP,KDELR3,…	139 (15)	15
TINCR	other	Inhibited	1.28e-14	0.0156	AATK,ABCA9,ABCB9,ABCC2,ABCD2,ACE,ACOT11,ACP5,ACSF2,ACTA2,ADAMTS4,ADGRG6,ALDH1A3,Aldh1a7,ALOX5,ANGPTL4,ANK1,ANXA8/ANXA8L1,ARNTL2,ATAD2,ATR,BARD1,BCL6B,BIK,BLM,BMP6,BMPER,BOK,BRIP1,CACNA1G,CCKAR,CCN5,CCP110,CD244,CD82,CDC45,CDC7,CDCA5,CDCP1,CDH1,CDK2,CEBPE,CELF2,CENPH,CHAF1A,CHAF1B,CHAT,CHRNG,CHST12,CHTF18,CIT,CLSPN,CNTNAP2,COL1A1,COL4A2,COL6A3,CP,CRACR2B,CRYAA/CRYAA2,CSRNP1,CSRP2,CSRP3,CYP24A1,CYP…	258 (39)	38
CGN	other	Inhibited	2.8e-13	0.0467	Abca8a,ABCC2,ACE2,ACOT11,ACP5,ACSF2,ACTA2,ADGRG6,ALDH1A3,ALOX5,ALPK2,ANK1,ANXA8/ANXA8L1,ARNTL2,BCL6B,BIK,BLNK,BOK,BRCA2,BTG2,C3AR1,C5,CALCR,CALHM6,CASP2,CCDC82,CCKAR,CCN2,CCN5,CCR4,CD28,CD82,CDC25B,CDC6,CDC7,CDH1,CDK2,Cdkn1c,CDT1,CEBPE,CELF2,CELSR1,CHST12,CLIC5,COL1A1,COL4A2,CRACR2B,CRYAA/CRYAA2,CRYBG1,CXCR3,CXXC5,CYP11A1,CYP4B1,DDIAS,DES,DHFR,DHRS3,DNM1,DNMT1,DPEP1,DSN1,E2F7,EBI3,ECE1,F2RL2,FANC…	201 (42)	40
SPINT2	other	Inhibited	2.98e-13	0.0346	AASS,ABCC2,ABCD2,ABLIM1,ACE2,ACKR4,ACOT11,ACP5,ACSBG1,ACSF2,ACTA2,ACY3,ADGRG6,ALPK2,ANK1,ANXA8/ANXA8L1,ARNTL2,ATAD2,ATR,BARD1,BCL6B,BIK,BLNK,BMPER,BOK,BRIP1,BSN,BTG2,C3AR1,C5,CALCR,CALHM6,CASP2,CCBE1,CCDC82,CCKAR,CCN2,CCP110,CD53,CDC45,CDC7,CDH1,CDK5R1,Cdkn1c,CEBPE,CEL,CELF2,CELSR1,CENPK,CENPN,CENPU,CEP250,CHAF1A,CHAT,CHST12,CIT,CLIC5,CNKSR1,CNTNAP2,COBL,COL1A1,COL4A2,COL4A3,COTL1,CRACR2B,CRYAA/C…	286 (76)	74
SERPING1	other	Inhibited	1.71e-12	0.0095	ABCA9,ACE,ACKR4,ACP5,ADAMTS4,ADGRG6,ALPL,ANGPTL4,ARRB1,BTG2,C3AR1,C5,CALCR,CASP2,CCDC82,CCR7,CD28,CD36,CD82,CDC25B,CDC45,CDC6,CDK5R1,CELF2,CELSR1,COLEC12,COTL1,CP,CRYBG1,CSF1R,DDX11,DES,DHRS9,DLL4,E2F1,E2F7,ECE1,EIF2AK2,F3,F7,FANCG,FGFR2,GGT1,GRB10,HAS1,HDAC9,HDC,IFIT2,IGF2BP3,IGFBP7,IL33,ITGA6,ITGB2,ITGB7,KIF15,KITLG,LAMC2,LCP1,LIG1,LMCD1,LOXL2,LY75,MAD2L1,MAP3K20,MAP4K1,MAPT,MCM2,MCM5,MELK,mir-…	120 (25)	19
AMOT	other	Inhibited	2.98e-12	0.0394	ABCC2,ACOT11,ACP5,ACSF2,ACTA2,ADGRF1,ALDH1A3,ALPK2,ANGPTL4,ANK1,ANKRD37,ANXA8/ANXA8L1,ARNTL2,BCL6B,BIK,BMP6,BRCA2,C3AR1,CA4,CCKAR,CCN2,CCR4,CCSAP,CD28,CD36,CDC6,CDC7,CDCA5,CDK5R1,CDT1,CELF2,CELSR1,CHAT,CHST12,CIT,COLEC12,CP,CRACR2B,CRYAA/CRYAA2,CSF1R,CYP11A1,CYP24A1,CYP4F3,DDIAS,DHFR,DHRS3,DLL4,DNM1,DNMT1,DPEP1,DSN1,E2F2,E2F8,EGF,ENDOU,EXO1,FANCG,FBN1,FEN1,FOXQ1,GCLM,GDPD5,GFPT2,GINS1,GPR19,GRHL2…	197 (40)	40
TRIM65	other	Inhibited	4.54e-10	0.0001	ACTA2,BRCA2,BTG2,CCR7,CDC45,CDC6,CDCA5,Cdkn1c,CDT1,COL1A1,DZIP1,E2F8,FANCD2,GMNN,GREB1,MAD2L1,MCM10,MCM2,MCM3,MCM4,MCM5,MCM6,MCM7,MCM8,NUF2,ORC1,ORC6,RBL1,RFC2,RFC3,RFC4,RRM2,SKP2,STYK1	34 (3)	2
SERPIND1	other	Inhibited	6.96e-10	0.0016	ACE,ACE2,ACTA2,ANGPTL4,BCL6B,CAMKK1,CASP2,CCN2,CDC6,CDH1,COL1A1,COTL1,CXCL10,Cxcl3,CYP11A1,DCTPP1,DHRS9,DNMT1,E2F1,E2F7,ECE1,ECM2,F3,F7,FGFR2,GADD45B,HDAC4,HDAC9,HMOX1,IL1RAP,IL2RB,IL33,IYD,LMCD1,LOXL2,MMP9,MYH11,NCF1,NDRG2,NFIB,Nppb,NRCAM,NUAK2,PLAT,POLA2,RAC2,RNF168,RRM2,SARDH,SKP2,SMAD3,SNAI2,SORL1,STARD10,TNFRSF18,TNFSF4,TOP2A,TRAF1,TUBE1,TXNRD1,VWF	61 (6)	5
CCNC	other	Inhibited	2.61e-09	0.0115	ACTA2,ALPL,BTG2,CBX7,CCN2,CD36,CDC45,CDC6,CDH1,CDK2,Cdkn1c,CLSTN3,COL1A1,CSF1R,DES,DLL4,DUSP1,E2F1,E2F2,EIF2AK2,FBXO5,FEN1,FGFR2,FHDC1,GMNN,GRAMD4,HMOX1,IL18,KITLG,MCM10,MCM2,MCM3,MCM4,MCM5,MCM6,MCM7,mir-25,MMP9,MYH11,MYH2,NCF1,Nes,ORC1,OSGIN1,PCNA,PCSK9,POLA2,POLD1,Prim1,PRKAR2B,RAD51,RBL1,RFC3,RFC4,RGS5,RRM2,STOM,TEK,TK1,TOP2A,UNG,UPP1	62 (9)	9
PINX1	other	Inhibited	9.92e-09	0.0124	ACE2,ACTA2,ALDH1A3,ATR,BLM,CACNA1G,CCN2,CDC25B,CDC6,CDH1,CDK5R1,CELSR1,COL1A1,COL4A2,DHFR,DLL4,DNMT1,DUSP1,F3,FEN1,GADD45B,GMNN,GPR19,HHIP,HMOX1,IL33,JUP,KITLG,LAMC2,LHX6,LIG1,LPIN1,MAD2L1,MCM10,MCM2,MCM3,MCM5,MCM6,MCM7,MEF2C,mir-25,MMP9,MYH2,MYH3,Nes,NPFFR2,Nppb,NRCAM,NRP2,OLR1,ORC1,PCDH15,PCLAF,PECAM1,PLAU,PRX,RAD51,RBL1,RYR1,SCNN1B,SLC16A6,SNAI2,SOX5,SYNM,TNFAIP3,TNFRSF18,TRAF1	67 (10)	8
SPINT1	other	Inhibited	1.26e-08	0.0038	ACKR4,ACTA2,ANGPTL4,CCL5,CD28,CDC25B,CDC45,CDC6,CDH1,CDK2,CELSR1,COLEC12,DDX11,DES,F3,FANCG,GMNN,GRB10,HMOX1,ITGA6,KIF15,KITLG,LAMC2,LY75,MAD2L1,MCM2,MCM5,MELK,MMP9,NRCAM,PCNA,PECAM1,PKMYT1,PLAU,PLK4,PRKAR2B,PSMC3IP,PTAFR,RAC2,RAPGEF3,SKP2,STAB2,STIL,TBC1D8,TBXA2R,TNFSF15,TRAIP,TRIP13,TTK	49 (5)	4
Cdc2b	other	Inhibited	1.37e-08	0.002	ALPL,CBX7,CDC45,CDC6,CDH1,CDK2,DHFR,DUSP1,E2F2,EIF2AK2,FBXO5,FEN1,FGFR2,FHDC1,GMNN,GRAMD4,MCM10,MCM2,MCM3,MCM4,MCM5,MCM6,MCM7,mir-25,MYH2,ORC1,POLA2,POLD1,Prim1,RAD51,RBL1,RFC3,RFC4,RRM2,TK1,TOP2A,UNG	37 (4)	2
KLHL40	other	Inhibited	1.78e-08	0.0022	ALPL,CBX7,CDC45,CDC6,CDK2,DHFR,DUSP1,E2F1,E2F2,EIF2AK2,FBXO5,FEN1,FGFR2,FHDC1,GMNN,GRAMD4,MCM10,MCM2,MCM3,MCM4,MCM5,MCM6,MCM7,mir-25,MYH2,ORC1,POLA2,POLD1,Prim1,RAD51,RBL1,RFC3,RFC4,RRM2,TK1,TOP2A,UNG	37 (3)	2
SPRY4	other	Inhibited	1.87e-08	0.0276	ALPL,ANK1,ARRB1,CCDC82,CCN5,CD36,CD82,CDK5R1,CHAT,COL1A1,CRYBG1,CXCL10,CYP24A1,CYP4F3,DES,DHRS3,DNMT1,DUSP1,ECE1,EIF2AK2,FGFR2,GMNN,HDC,HMOX1,IFIT2,IGF2BP3,IGFBP7,ITGB7,KDELR3,LDHC,LIFR,LIG1,MAOB,MAP3K20,MAP4K1,MAPT,MCM8,MNS1,MSH2,MSH5,MYH11,MYH2,MYH3,MYRF,Nes,Nppb,OASL,ORC1,PCNA,PLAT,PRKCZ,RAB7B,RAD54L,RRM2,RYR1,SEC14L2,SHANK2,SLC26A2,SMAD3,SNAI2,SSTR3,TLR2,TLR3,TNFRSF9,TNNI1,TRAF1,UBE2L6,USP18	68 (7)	6
Irgm1	other	Inhibited	2.36e-07	0.0149	ANK1,CCL5,CCN2,CCR7,CD36,CD82,CHAT,CXCL10,CYP4F3,DES,DTL,DUSP1,F3,GINS1,HMOX1,IFIT2,KDELR3,MMP9,MSH2,MYH11,MYH2,MYH3,NCAPG,Nes,OASL,PCNA,PLAU,RAB7B,RAD51,RRM2,RYR1,SMAD3,STIL,TK1,TLR2,TNNI1,USP18	37 (2)	2
MMS22L	other	Inhibited	5.93e-07	0.0002	ATR,BLM,CCN2,CDC25B,Cdkn1c,DUSP1,E2F1,HMOX1,IL33,LPIN1,MAD2L1,PCNA,RRM2,TNFAIP3	14 (4)	3
FRMD6	other	Inhibited	7.36e-07	0.0061	ACTA2,ALDH1A3,BARD1,CCN2,CCN5,CDC6,CDCA5,CDH1,CLSPN,COL1A1,CYP11A1,CYP24A1,E2F1,ENDOU,FBXO5,GINS1,GMNN,IL18,ITGB2,LTF,MCM3,MRE11,MYH11,NLRC4,Nppb,PCNA,RBL1,RRM2,SKP2,SNAI2,TK1,TOP2A	32 (10)	9
Irgm1	other	Inhibited	2e-06	0.0003	CCL5,CXCL10,DTL,GINS1,IFIT2,NCAPG,OASL,RRM2,STIL,TK1,USP18	11 (1)	1
SPARC	other	Inhibited	4.56e-06	0.0006	BARD1,BLM,BRCA2,BRIP1,CDH1,CHAF1A,CHAF1B,COL1A1,FANCB,FOXQ1,HAT1,MCM6,MSH2,POLE,RFC4,SNAI2,TRIM2	17 (1)	1
SFPQ	other	Inhibited	6.37e-06	0.0242	CCL5,CDC25B,CDCA5,CDH1,CDK2,Cdkn1c,CDT1,CHRNG,CHTF18,CIT,CSRP3,CYP11A1,DCTPP1,DES,EME1,FEN1,FGFR2,GSN,GSTM1,ITGA6,KIF15,KNTC1,LPIN1,MAD2L1,MCM2,MCM4,MEF2C,MMP9,MYOM1,PBK,PKMYT1,PLAT,RAD51,SKP2,SMAD3,SRD5A1,STARD10,ZWINT	38 (4)	4
SERPINA5	other	Inhibited	7.49e-06	0.0327	ACE,ACE2,ACTA2,ANGPTL4,CASP2,CCN2,CDC6,COL1A1,COTL1,CXCL10,DHRS9,DUSP1,E2F7,ECE1,F3,F7,HDAC9,HMOX1,LMCD1,LOXL2,MYH11,NCF1,NUAK2,PCNA,PIM3,PLAT,RAC2,SKP2,TEK,TLR2,TNFAIP3,TRAF1,VWF	33 (5)	4
TFPI2	other	Inhibited	9.84e-06	0.0352	ACTA2,ADAMTS4,BTG2,CALCR,CCN2,CDH1,CDK2,COL1A1,COLEC12,CSF1R,CXCL10,CYP11A1,E2F1,F3,FGFR2,GADD45B,ITGB2,LCP1,MMP9,PCNA,PECAM1,PLAU,PODXL2,PRKAR2B,RAC2,RAPGEF3,SKP2,STAB2,TEK,TNFRSF11A	30 (12)	12
RASSF6	other	Inhibited	2e-05	0.0465	BTG2,CASP2,CDC6,CDH1,CDK2,CDK5R1,Cdkn1c,CELSR1,DHFR,DNMT1,E2F1,F3,GMNN,GPR19,LIG1,MCM10,MCM2,MCM3,MCM5,MCM6,MCM7,MEF2C,MYH2,NPFFR2,ORC1,PCLAF,PCNA,RBL1,RRM2,RYR1,SNAI2,TFDP1,TOP2A	33 (3)	3
SPINK5	other	Inhibited	0.000289	0.0346	CDH1,COL1A1,COLEC12,CYP11A1,F3,HMOX1,IL18,MMP9,PCNA,PECAM1,PLAU,PRKAR2B,RAC2,RAPGEF3,STAB2	15 (7)	6
1810019D21Rik	other	Inhibited	0.000941	0.0107	AK5,FAM189A2,INKA2,ITGB2,MMP9,PLAU,RAPGEF3,SNAI2,STYK1	9 (1)	1
PCBP2	other	Inhibited	0.000947	0.038	ALPL,CCL5,CCN2,CGAS,CXCL10,IFIT2,OASL,Oasl2,UBE2L6,USP18	10 (2)	2
CDON	other	Inhibited	0.00132	0.0076	ACE,CCN2,COL4A3,Nppb	4 (1)	1
RCE1	peptidase		6.4e-13	0.0098	AASS,ABCA9,ABCC2,ACOT11,ACP5,ACSF2,ACY3,ALDH1A3,ALOX5,ANK1,ANXA8/ANXA8L1,ARNTL2,ARRB1,ATR,BCL6B,BIK,BLM,BMP6,BOK,BRCA2,BTG2,CASP2,CCL5,CCN2,CD36,CD82,CDC25B,CDC6,CDC7,CDH1,CDK2,CDK5R1,Cdkn1c,CDT1,CELSR1,CHST12,COL4A2,CP,CRACR2B,CRYAA/CRYAA2,CSF1R,CYP11A1,CYP24A1,DDIAS,DHFR,DNM1,DNMT1,DPEP1,DSN1,E2F1,E2F7,EGF,FGFR2,FHDC1,FSCN1,GADD45B,GDPD5,GJB3,GPR19,GSN,GSTM1,HAS1,HDAC9,HDC,HSPB7,IGFBP7,IL18,IL2…	147 (15)	13
F10	peptidase		5.9e-12	0.0016	ACE,ACE2,ACKR4,ACP5,ACTA2,ALPL,ANGPTL4,ARRB1,CCDC82,CCN2,CCR7,CD28,CDC25B,CDC45,CDC6,CDK5R1,CELSR1,COL1A1,CRYBG1,CXCL10,CYP11A1,CYP24A1,DDX11,DES,DNMT1,DUSP1,ECE1,EGF,EIF2AK2,F3,FANCG,FBP1,GMNN,GRB10,HDC,IFIT2,IGF2BP3,IL18,KIF15,LAMC2,LCP1,LIG1,LY75,MAD2L1,MAOB,MAP3K20,MAP4K1,MAPT,MCM2,MCM5,MEF2C,MELK,MNS1,MSH5,MYH11,MYRF,Nppb,NRCAM,OASL,ORC1,PECAM1,PKMYT1,PLAT,PLK4,PODXL2,PRKCZ,PSMC3IP,RAD51,RAD…	91 (11)	11
CAST	peptidase		1.63e-10	0.0305	ABCC2,ACOT11,ACSF2,ACTA2,ALDH1A3,ALOX5,ANK1,ANXA8/ANXA8L1,ARRB1,BCL6B,BIK,BOK,BRCA2,BSN,BTG2,C3AR1,CASP2,CCL5,CCN2,CD36,CD82,CDC25B,CDC6,CDC7,CDH1,CDK2,CDT1,CELSR1,CHST12,COL1A1,COL4A2,CP,CRACR2B,CSF1R,CXCL10,CYP24A1,DDIAS,DHFR,DNM1,DNMT1,DPEP1,DSN1,DUSP1,EGF,EME1,F3,GADD45B,GDPD5,GJB3,GPR19,GSN,GSTM1,HDAC9,HMOX1,HSPB7,IL21R,INKA2,ITGB7,LAMC2,LPIN1,LRG1,MAD2L1,MAPT,MCM2,MCM3,MCM4,MCM5,MCM6,MCM7,M…	122 (6)	6
EPS8	peptidase		4.84e-09	0.0063	ABCA9,ACP5,ACTA2,ADGRG6,CCDC82,CCL5,CCN2,CDC6,CDCA5,CDH1,CDK5R1,COL1A1,CRYBG1,CXCL10,CYP11A1,DNMT1,DUSP1,E2F1,EIF2AK2,ENDOU,F3,GINS1,GMNN,HAS1,HDC,HMOX1,IFIT2,IGF2BP3,IGFBP7,IL17F,ITGB2,LIG1,MAOB,MAP3K20,MCM3,MMP9,MNS1,MSH5,MYRF,NLRC4,Nppb,OASL,ORC1,PECAM1,PLAU,PTH1R,RAB7B,RAD54L,RETSAT,RRM2,SHANK2,SKP2,SNAI2,SYNPO,TK1,TLR3,TNFRSF11A,TNFRSF9,TOP2A,UBE2L6,USP18	61 (6)	5
USP24	peptidase		1.35e-07	0.0036	CCL5,CD36,CDH1,CDK2,CRYAA/CRYAA2,CXCL10,CYP11A1,DUSP1,E2F1,FANCG,FEN1,HMOX1,ITGB2,LAMC2,LIG1,MAPT,MEF2C,MMD,MMP9,MYH11,PCLAF,POLD1,POLE,POLK,RAD51B,RAD51C,RBL1,SKP2,TBXAS1,TERF1,TK1,TLR2,UNG	33 (5)	4
USP12	peptidase		3.02e-07	0.0276	ACTA2,BTG2,CCL5,CD36,CDC25B,CDCA5,CDH1,Cdkn1c,CDT1,CHRNG,CHTF18,CIT,CSRP3,CXCL10,CYP11A1,DCTPP1,DES,DLL4,F3,FEN1,FGFR2,GSN,GSTM1,HMOX1,IL17F,IL18,IL2RB,ITGA6,KIF15,KNTC1,MAD2L1,MCM2,MCM4,MEF2C,MMP9,MYOM1,NRP2,PBK,PCNA,PKMYT1,PLAT,PTAFR,RAD51,RRM2,SKP2,SMAD3,SNAI2,SRD5A1,STARD10,TLR2,TNFRSF11A,ZWINT	52 (4)	3
CAPN3	peptidase		0.00328	0.033	CCL5,DUSP1,GCLM,HMOX1	4 (1)	1
USP1	peptidase		0.00549	0.015	FANCD2,FANCI	2 (1)	1
ZFYVE9	peptidase		0.0107	0.0497	ACTA2,CDH1	2 (1)	1
USP6	peptidase	Activated	1.45e-13	0.047	ABCA9,ABCC2,ABCD2,ABTB2,ACE2,ACOT11,ACTA2,ADGRG6,ALDH1A3,ALPK2,ANGPTL4,ANK1,ARNTL2,ATAD2,BIK,BLM,BMP6,BMPER,BOK,BRCA2,C2orf50,C5,CA4,CACNA1G,CALHM6,CCBE1,CCDC82,CCKAR,CCL5,CCN2,CCN5,CCR4,CD244,CD28,CDC45,CDC7,CDCA5,CDCP1,CDH1,Cdkn1c,CEL,CELF2,Ces2g,CGAS,CHAT,CHRNG,CHTF18,CIT,CLIC5,CNTNAP2,COLEC12,CRYBG1,CRYBG2,CSRP2,CUX2,Cxcl3,CXCR3,CYP24A1,DDIAS,DHRS3,DNAAF2,DNMT1,DPEP1,DSCC1,DUSP1,E2F2,E2F7,E2F…	242 (51)	51
CTSC	peptidase	Activated	6.87e-12	0.0348	AATK,ABCA9,ABCD2,ABTB2,ACE,ACE2,ACKR4,ACOT11,ACP5,ACSF2,ADAM8,ADAMTS3,ADGRG6,ALPK2,ALPL,ANK1,ANKRD55,ANXA8/ANXA8L1,ARRB1,ATR,BARD1,BCL6B,BLM,BMP6,BMPER,BOK,C3AR1,CALCR,CAMKK1,CCDC15,CCDC82,CCKAR,CCN5,CD207,CD28,CDC7,CDH1,CDT1,CELF2,CELSR1,CHRNG,CHST12,CHST2,COL4A3,COLEC12,CP,CRACR2B,CRYBG1,CSRNP1,CXCR3,CYP11A1,CYP24A1,CYP4F3,DCHS1,DES,DHRS3,DLL4,DNM1,DPEP1,DSN1,DUSP14,E2F2,E2F7,EIF2AK2,F3,FADS1,F…	205 (45)	40
GZMB	peptidase	Activated	6.79e-11	0.0359	ABCC2,ACOT11,ACP5,ACSF2,ACTA2,ALDH1A3,ALOX5,ANK1,ANXA8/ANXA8L1,ARRB1,ATR,BCL6B,BIK,BLM,BOK,BRCA2,BTG2,CASP2,CCL5,CCN2,CCR4,CCR7,CD36,CD82,CDC25B,CDC6,CDC7,CDH1,Cdkn1c,CDT1,CELSR1,CHST12,COL1A1,COL4A2,CP,CRACR2B,CXCL10,CYP24A1,DDIAS,DES,DHFR,DLL4,DNM1,DNMT1,DPEP1,DSN1,DUSP1,E2F1,ECE1,EGF,F3,FBP1,FGFR2,GADD45B,GDPD5,GJB3,GPR19,GSN,GSTM1,HDAC9,HSPB7,IGFBP7,IL21R,INKA2,ITGA6,ITGB7,KITLG,LAMC2,LPIN1,M…	132 (8)	7
ST14	peptidase	Activated	4.96e-10	0.0491	ABCB9,ABCC2,ACKR4,ALDH1A3,ALPL,ANGPTL4,ANK1,ARRB1,CCKAR,CCN2,CCR7,CD28,CD36,CD82,CDC25B,CDC45,CDC6,CDH1,CDK2,CELSR1,CHAT,COLEC12,CYP4F3,DDX11,DUSP1,E2F1,E2F7,ECE1,F3,FANCG,FGFR2,GADD45B,GFPT2,GMNN,GRB10,GSTM1,HDAC9,IL18,ITGA6,KDELR3,KIF15,KITLG,LAMC2,LOC100911216/Pcsk1,LY75,MAD2L1,MAP4K1,MAPT,MCM2,MCM5,MELK,MMP9,MYH11,MYH2,MYH3,Nes,NFKBID,Nppb,NRCAM,NUAK2,OLR1,PAPSS2,PECAM1,PIPOX,PKMYT1,PKP1,PLAU…	97 (12)	11
F11	peptidase	Activated	1.65e-09	0.0014	ACKR4,ACTA2,ANGPTL4,CCL5,CCN2,CD28,CDC25B,CDC45,CDC6,CDH1,CDK2,CELSR1,COLEC12,DDX11,DES,F3,FANCG,GMNN,GRB10,HMOX1,IL18,ITGA6,KIF15,KITLG,LAMC2,LY75,MAD2L1,MCM2,MCM5,MELK,NRCAM,PCNA,PECAM1,PKMYT1,PLAU,PLK4,PRKAR2B,PSMC3IP,PTAFR,RAC2,RAPGEF3,SKP2,STAB2,STIL,TBC1D8,TBXA2R,TNFSF15,TRAIP,TRIP13,TTK	50 (4)	3
UCHL5	peptidase	Activated	2.89e-09	0.0274	ACTA2,ALDH1A3,ALPL,CBX7,CCKAR,CCL5,CCN2,CD36,CDC25B,CDC45,CDC6,CDH1,CDK2,COL1A1,CXCL10,DHFR,DUSP1,E2F2,E2F7,EIF2AK2,F3,FBXO5,FEN1,FGFR2,FHDC1,GADD45B,GFPT2,GMNN,GRAMD4,HDAC9,HMOX1,IL18,LOC100911216/Pcsk1,MCM10,MCM2,MCM3,MCM4,MCM5,MCM6,MCM7,mir-25,MMP9,MSH2,MYH2,NFKBID,Nppb,NUAK2,OLR1,ORC1,PIM3,PKP1,PLAU,POLA2,POLD1,Prim1,RAD51,RBL1,RFC3,RFC4,RRM2,SELPLG,SMAD3,SNAI2,SOX5,STAT4,TK1,TLR2,TNFAIP3,TNF…	73 (5)	5
USP5	peptidase	Activated	5.13e-07	0.0131	ACE,ACE2,BRCA2,CCL5,CDC25B,CDCA5,CDK2,Cdkn1c,CDT1,CHRNG,CHTF18,CIT,CSRP3,CXCR3,CYP11A1,DCTPP1,DES,FEN1,FGFR2,GSN,GSTM1,ITGA6,KIF15,KNTC1,MAD2L1,MCM2,MCM4,MCM8,MEF2C,MYOM1,Nes,PBK,PCNA,PECAM1,PKMYT1,PLAT,PLK4,SKP2,SMAD3,SNAI2,SRD5A1,STARD10,TOP2A,ZWINT	44 (3)	2
F2	peptidase	Activated	1.21e-05	0.0283	ACTA2,ANGPTL4,CASP2,CCN2,CDC6,COL1A1,COTL1,CXCL10,DHRS9,DUSP1,E2F7,ECE1,F3,F7,HDAC9,HMOX1,LMCD1,LOXL2,MMP9,MYH11,NCF1,NUAK2,PLAT,RAC2,SKP2,TNFAIP3,TRAF1,VWF	28 (1)	1
ADAMTS18	peptidase	Activated	3.96e-05	0.002	CCN2,Col17a1,FGFR2,ITGB7,LAMA1,LAMC2,LTBP2,SDK2	8 (1)	1
PLG	peptidase	Activated	0.00386	0.0461	COL1A1,COLEC12,F3,PECAM1,PLAU,PRKAR2B,RAC2,RAPGEF3,STAB2	9 (1)	1
CCAR2	peptidase	Inhibited	6.24e-08	0.0249	ARNTL2,BRCA2,C3AR1,CCDC82,CCR7,CD82,CDCA5,CDK5R1,Cdkn1c,CDT1,CELF2,CHRNG,CHTF18,CIT,COL1A1,CRYBG1,CSRP3,CYP11A1,DCTPP1,DES,DLL4,DUSP1,EBI3,EIF2AK2,FANCD2,FBN1,FEN1,FGFR2,FSCN1,GMNN,GSN,GSTM1,HAS1,HDC,IFIT2,IGF2BP3,IGFBP7,ITGA6,KIF15,KITLG,KNTC1,LIG1,LTBP2,MAD2L1,MAOB,MAP3K20,MCM2,MCM4,MCM5,MEF2C,MGAT4A,MMP9,MNS1,MSH5,MYOM1,MYRF,OASL,ORC1,PBK,PKMYT1,PTCHD1,RAD54L,SHANK2,SKP2,SRD5A1,STARD10,STAT4,T…	74 (7)	6
PSMB11	peptidase	Inhibited	7.29e-08	0.0005	Abi3bp,CCL5,CCR7,CD28,COL1A1,COL5A3,EGFLAM,GADD45B,HMOX1,ITGB7,LAMA1,LIFR,LY75,NCF1,OLFML2B,PRKCZ,PTK2B,RELT,TNFRSF11A,TNFRSF8,TRAF1	21 (1)	1
USP38	peptidase	Inhibited	6.44e-07	0.0182	CCL5,CDC25B,CDCA5,CDH1,CDK2,Cdkn1c,CHRNG,CHTF18,CIT,COL1A1,CSRP3,CYP11A1,DCTPP1,DES,FEN1,FGFR2,GSN,GSTM1,ITGA6,KIF15,KNTC1,LAT,LIG1,MAD2L1,MCM10,MCM2,MCM3,MCM4,MCM5,MCM7,MEF2C,MYOM1,Nes,PBK,PKMYT1,PLAT,PLAU,PTPN6,RAD54L,SCN2A,SKP2,SMAD3,SRD5A1,STARD10,ZWINT	45 (3)	2
CPN1	peptidase	Inhibited	0.000422	0.0111	C5,COL1A1,COLEC12,CXCL10,F3,PECAM1,PLAU,PRKAR2B,RAC2,RAPGEF3,STAB2	11 (3)	2
PPM1A	phosphatase		1.69e-11	0.0471	ABCB9,ABCC2,ACE,ACOT11,ACP5,ACSF2,ALDH1A3,ALOX5,ANXA8/ANXA8L1,ARRB1,BARD1,BCL6B,BIK,BOK,BRCA2,CASP2,CCDC82,CCR7,CDC25B,CDC6,CDC7,CDK2,CDK5R1,CDT1,CELF2,CELSR1,CHAT,CHST12,COL4A2,CP,CRACR2B,CRYBG1,CSF1R,CYP24A1,CYP4F3,DDIAS,DES,DLL4,DNM1,DNMT1,DPEP1,DSN1,E2F1,EGF,EIF2AK2,FSCN1,GADD45B,GDPD5,GJB3,GMNN,GPR19,GSN,GSTM1,HDAC9,HDC,HSPB7,IFIT2,IGF2BP3,IGFBP7,IL17F,IL18,IL21R,IL2RB,INKA2,ITGB7,KDELR3,KIT…	151 (16)	15
CDC25B	phosphatase		1.08e-10	0.0294	ABCC2,ACE,ACE2,ACOT11,ACSF2,ACTA2,ALDH1A3,ALOX5,ANK1,ANXA8/ANXA8L1,ARRB1,ATR,BARD1,BCL6B,BIK,BLM,BOK,CASP2,CCN2,CD36,CD82,CDC45,CDC7,CDCA5,CDH1,CELSR1,CHRNG,CHST12,CHTF18,CIT,COL1A1,COL4A2,CP,CRACR2B,CSF1R,CSRP3,CXCR3,CYP11A1,CYP24A1,DCTPP1,DDIAS,DES,DHFR,DLL4,DNM1,DNMT1,DPEP1,DSN1,DUSP1,E2F1,EGF,FEN1,FGFR2,GADD45B,GDPD5,GJB3,GPR19,HASPIN,HDAC9,HSPB7,IL17F,IL21R,IL2RB,IL33,INKA2,ITGA6,ITGB7,KIF15…	135 (12)	11
CDC14A	phosphatase		1.05e-09	0.0485	ABCC2,ACOT11,ACSF2,ACTA2,ALDH1A3,ALOX5,ANK1,ANXA8/ANXA8L1,ARRB1,BCL6B,BIK,BOK,BRCA2,BTG2,CASP2,CCN2,CD36,CD82,CDC25B,CDC6,CDC7,CDH1,CDK2,CDT1,CELSR1,CHST12,COL1A1,COL4A2,CP,CRACR2B,CSF1R,CYP24A1,DDIAS,DHFR,DNM1,DNMT1,DPEP1,DSN1,DUSP1,EGF,F3,GADD45B,GDPD5,GJB3,GPR19,GSN,GSTM1,HDAC9,HECW2,HMOX1,HSPB7,IFIT2,IL21R,INKA2,ITGB7,LAMC2,LPIN1,MAD2L1,MCM2,MCM3,MCM4,MCM5,MCM6,MCM7,MELK,mir-25,mir-30 (includ…	117 (4)	4
CDC14B	phosphatase		1.09e-09	0.0498	ABCC2,ACOT11,ACSF2,ACTA2,ALDH1A3,ALOX5,ANK1,ANXA8/ANXA8L1,ARRB1,BCL6B,BIK,BOK,BRCA2,BTG2,CASP2,CCN2,CD36,CD82,CDC25B,CDC6,CDC7,CDH1,CDK2,CDT1,CELSR1,CHST12,COL1A1,COL4A2,CP,CRACR2B,CSF1R,CYP24A1,DDIAS,DHFR,DNM1,DNMT1,DPEP1,DSN1,DUSP1,EGF,F3,GADD45B,GDPD5,GJB3,GPR19,GSN,GSTM1,HDAC9,HECW2,HMOX1,HSPB7,IFIT2,IL21R,INKA2,ITGB7,LAMC2,LPIN1,MAD2L1,MCM2,MCM3,MCM4,MCM5,MCM6,MCM7,MELK,mir-25,mir-30 (includ…	117 (4)	3
PPEF2	phosphatase		2.38e-06	0.0138	ACE,CCDC82,CCL5,CCN2,CDK2,CDK5R1,CRYBG1,DNMT1,DUSP1,E2F1,EIF2AK2,GMNN,HDC,HMOX1,IFIT2,IGF2BP3,IGFBP7,LIG1,MAOB,MAP3K20,MMP9,MNS1,MSH2,MSH5,MYRF,OASL,ORC1,PLAU,RAD51,RAD54L,SHANK2,TLR3,TNFRSF9,UBE2L6,USP18	35 (4)	3
PPP3R1	phosphatase		0.00152	0.0173	C5,CDH17,CDHR2,CLIC5,Fam169b,LRP2,RYR2,TBXA2R,TNFRSF11A	9 (1)	1
TNS3	phosphatase	Activated	9.72e-13	0.0378	ABCA9,ACTA2,ADGRG6,ALDH1A3,ALOX5,ALPL,ANGPTL4,ANK1,ANKRD37,ARNTL2,ARRB1,BTG2,CALHM6,CCDC82,CCN5,CCR4,CD53,CDC25B,CDC6,CDCP1,CDK5R1,Cdkn1c,CELF2,CHAT,CLIC5,COL1A1,COL4A2,COLEC12,CRYBG1,CSF1R,Cxcl3,CXCR3,CYP11A1,CYP24A1,CYP4F3,DES,DLL4,E2F2,E2F7,ECE1,EGF,EIF2AK2,ERCC6L,F2RL2,F7,FEN1,FGFR2,FSCN1,GADD45B,GCLM,GDF5,GMNN,GRB10,GRHL2,GRM1,GSN,HAS1,HDC,HERC6,HHIP,HUNK,IGF2BP3,IGFBP7,ISLR2,ITGA6,ITGAE,ITG…	164 (44)	42
PTPN22	phosphatase	Inhibited	7.96e-18	0.0001	ACP5,ADGRG6,ALPL,ANGPTL4,ANK1,ARRB1,BLM,C5,CCN5,CCR4,CD82,CDC25B,CDC45,CDC6,CDC7,CDCA5,CDCP1,CDK5R1,CDT1,CEBPE,CELF2,CHAT,CHST2,COL6A3,CSF1R,CYP4F3,DES,DHFR,DLL4,DNMT1,E2F1,E2F2,E2F7,E2F8,ECE1,EGF,EIF2AK2,FEN1,FGFR2,FSCN1,GAS2,GINS1,GINS3,GINS4,HAS1,HDC,HK3,IL18,IL1RAP,IL2RB,ITGA6,ITGAE,ITGB7,JUP,KDELR3,KLF1,KRT7,LAMC2,LAT,LIG1,LPCAT1,LTBP2,MAP4K1,MAPT,MCM10,MCM2,MCM3,MCM4,MCM5,MCM6,MCM7,MCM8,MYH…	118 (16)	16
PTPN9	phosphatase	Inhibited	1.58e-17	0.0001	ALDH1A3,ANGPTL4,ARNTL2,BTG2,C5,CALHM6,CCN2,CCN5,CDC25B,CDC45,CDC6,CDC7,CDCA5,CDCP1,CDH1,CDK2,CHST2,CLIC5,COL1A1,COL6A3,CSF1R,CXCR3,DHFR,DNMT1,DUSP1,E2F1,E2F2,E2F7,E2F8,EGF,EIF2AK2,F2RL2,F3,FBN1,FEN1,FSCN1,GINS1,GINS3,GINS4,HDC,HERC6,HMOX1,IFIT2,IGF2BP3,IL17F,IL33,ITGA6,ITGB2,JUP,KCNN4,KRT7,LAMC2,LIG1,LPCAT1,LRP2,LTBP2,LTF,MCM10,MCM2,MCM3,MCM4,MCM5,MCM6,MCM7,MCM8,MEF2C,mir-30 (includes others),MMD…	112 (5)	4
SOX2	transcription regulator		5.31e-18	0.0109	ABCC2,ABCD2,ABTB2,ACKR4,ACOT11,ACSBG1,ACSF2,ACTA2,ACY3,ADAMTS4,ALDH1A3,ALOX5,ALPK2,ALPL,ANK1,ANXA8/ANXA8L1,ARRB1,ASF1B,ATP8A2,ATR,BARD1,BCL6B,BIK,BLM,BMP6,BMPER,BOK,BRCA2,BRIP1,BSN,BTG2,C5,CACNA1G,CALCR,CALHM6,CAMKK1,CAPN8,CASP2,CBX7,CCKAR,CCN2,CCN5,CCSAP,CD36,CD53,CD82,CDC25B,CDC45,CDC6,CDC7,CDCP1,CDH1,CDHR2,CDK2,Cdkn1c,CDT1,CEBPE,CELF2,CELSR1,CENPK,CHAF1A,CHST12,CHST2,CIT,CLIC5,CLSPN,COL1A1,COL…	312 (58)	58
GATA1	transcription regulator		1.2e-14	0.0123	ABCA9,ABCB9,ABCD2,ACE2,ACOT11,ACTA2,AFF3,ALDH1A3,ALOX5,ANGPTL4,ANK1,ARNTL2,ATAD2,ATP8A2,BARD1,BLM,BMP6,BMPER,BRIP1,BTG2,C2orf50,C3AR1,C5,CA4,CACNA1G,CASP2,CCBE1,CCL5,CCN2,CCR4,CD244,CD28,CD36,CD53,CDC45,CDC6,CDC7,CDCA5,CDK2,Cdkn1c,CDT1,CEBPE,CHRNG,CHST2,CHTF18,CIT,CNTNAP2,COL1A1,COL4A2,COL6A3,CSF1R,CUX2,Cxcl3,CXCR3,CYP24A1,DDIAS,DES,DNMT1,DSCC1,DUSP1,E2F1,E2F2,E2F7,E2F8,EBI3,ECM2,F2RL2,F3,FBN1,FG…	210 (42)	41
BCL6	transcription regulator		4.71e-14	0.0144	ABCC2,ACOT11,ACP5,ACSF2,ACTA2,ALOX5,ANK1,ANXA8/ANXA8L1,ARRB1,ASF1B,ATAD2,BARD1,BCL6B,BIK,BLM,BLNK,BOK,BRCA2,BTG2,CASP2,CCKAR,CCN2,CCR4,CD36,CD82,CDC6,CDC7,CDCA5,CDK2,CDT1,CEL,CELF2,CELSR1,CENPK,CHAF1A,CHAT,CHST12,COL1A1,COL4A2,CP,CRACR2B,CSF1R,CXCL10,CYP24A1,CYP4F3,DDIAS,DES,DHFR,DNAAF2,DNM1,DONSON,DPEP1,DSN1,DUSP1,E2F2,E2F7,EBI3,EGF,EIF2AK2,F3,FADS1,FANCA,FBXO5,FEN1,FSCN1,GADD45B,GDPD5,GFPT2,GJB…	172 (8)	8
ID2	transcription regulator		8.31e-13	0.0001	ACTA2,BIK,BLNK,BTG2,CCL5,CCR4,CD36,CDC25B,CDC6,CDH1,CDK2,Cdkn1c,CDT1,CENPU,CIP2A,COL1A1,CRYAA/CRYAA2,CSF1R,CXCL10,CXCR3,DLL4,DSCC1,DUSP1,E2F1,E2F2,F2RL2,F3,FGFR2,GADD45B,GINS1,GMNN,HMOX1,IL17F,IL2RB,ITGB7,KCNN4,KIF15,KLF1,LRR1,MAD2L1,MCM2,MCM3,MCM5,MCM7,MEF2C,MELK,mir-30 (includes others),MMD,MMP9,MYOM1,NCAPG,NRP2,P2RY1,PCNA,PLK4,POLD1,PTAFR,RAD51,RAP1GAP,RAPGEF4,RASA4,RBL1,RFC4,RIPK4,RRM2,SNAI2,…	79 (7)	7
MEF2C	transcription regulator		1.03e-12	0.0004	ACE2,ACTA2,AFF3,ANGPTL4,ANK1,ARNT2,BIK,BMP6,BOK,BTG2,CCBE1,CCR4,CD36,CD96,CDH1,CDK2,CEBPE,CHST2,Col17a1,COL1A1,COL4A2,CSF1R,CXCL10,Cxcl3,CXCR3,CYP11A1,DDX4,DES,DSCC1,E2F2,ECM2,EVPL,FSCN1,GRHL3,HDAC9,HDC,HMOX1,HSPB7,IGFBP7,IL2RB,INKA2,ITGA6,ITGAE,KLF1,KRT7,LAMA1,LAX1,MAOB,MCM3,MCM5,MSH2,MYH11,MYOM1,Nppb,PALB2,PAPPA2,PCNA,PECAM1,PLB1,POLA2,POLD1,PPL,PRX,PTGIS,PTH1R,PTPN6,RAD54L,RBL1,RFC3,RFC4,RGCC,…	85 (8)	8
NFKB1	transcription regulator		1.03e-12	0.0265	AASS,ABCC2,ACOT11,ACSF2,ACY3,ALDH1A3,ALOX5,ANGPTL4,ANK1,ANXA8/ANXA8L1,ARNTL2,ARRB1,BCL6B,BMP6,BRCA2,C3AR1,CALCR,CASP2,CCDC82,CCL5,CCR4,CCR7,CD36,CD82,CDC25B,CDC45,CDC6,CDC7,CDCP1,Cdkn1c,CDT1,CELF2,CELSR1,CHST12,CHST2,CLIC5,COL1A1,CRACR2B,CRYBG1,CSF1R,CXCL10,CYP11A1,CYP24A1,DDIAS,DHFR,DLL4,DNM1,DPEP1,DSCC1,DSN1,E2F7,EBI3,EGF,EIF2AK2,EVPL,F2RL2,F3,FANCD2,FBN1,FGFR2,FGFR4,FHDC1,FSCN1,GDPD5,GJB3,GMNN…	179 (16)	16
ZBTB16	transcription regulator		1.22e-12	0.0406	AASS,ABCC2,ABLIM1,ACOT11,ACP5,ACSF2,ALDH1A3,ANGPTL4,ANK1,ANXA8/ANXA8L1,ARNT2,ARNTL2,ARRB1,BCL6B,BIK,BOK,BRCA2,BTG2,C3AR1,C5,CASP2,CCKAR,CCR4,CCR7,CD244,CD82,CDC25B,CDC6,CDC7,CDK2,CDK5R1,CDT1,CEBPE,CELF2,CELSR1,CENPN,CENPU,CHST12,COBL,COL1A1,COL4A2,COLEC12,CRACR2B,CRYAA/CRYAA2,CSF1R,CXCR3,CYP24A1,DDIAS,DHFR,DHRS3,DLL4,DNM1,DNMT1,DPEP1,DSN1,DUSP1,E2F1,E2F7,E2F8,EGF,EIF2AK2,FBN1,GDPD5,GFPT2,GJB3,GJB…	176 (17)	15
HMGA1	transcription regulator		2.98e-12	0.0244	ABCC2,ACOT11,ACP5,ACSF2,ACTA2,ADGRG6,ALDH1A3,ALOX5,ALPL,ANGPTL4,ANK1,ANXA8/ANXA8L1,ARRB1,BCL6B,BIK,BLM,BOK,BRCA2,BTG2,CA4,CALCR,CASP2,CCL5,CCN5,CD82,CDC25B,CDC6,CDC7,CDK2,CDK5R1,Cdkn1c,CDT1,CELSR1,CHST12,CNKSR1,COL1A1,COL4A2,CP,CRACR2B,CSF1R,CXCL10,CYP24A1,DCHS1,DDIAS,DHRS3,DLL4,DNM1,DPEP1,DSN1,E2F1,EGF,EIF2AK2,FBN1,FEN1,FGFR4,GADD45B,GDPD5,GPR19,GREB1,GRHL2,GRHL3,GSN,GSTM1,HAS1,HDAC9,HSPB7,IGF2B…	159 (11)	11
SOX2	transcription regulator		3.35e-12	0.0136	ABCC2,ABTB2,ACOT11,ACSF2,ACTA2,ADAMTS4,ALDH1A3,ALOX5,ANK1,ANXA8/ANXA8L1,ARRB1,BCL6B,BIK,BMP6,BMPER,BOK,BRCA2,BTG2,CASP2,CCN2,CCN5,CD36,CD82,CDC25B,CDC6,CDC7,CDH1,CDK2,Cdkn1c,CDT1,CELSR1,CHST12,COL1A1,COL4A2,CP,CRACR2B,CSF1R,CUX2,CXCL10,CYP24A1,DDIAS,DHFR,DNM1,DNMT1,DPEP1,DSN1,DUSP1,EGF,EVPL,F3,FA2H,FGFR4,GADD45B,GDPD5,GJB3,GPR19,GREB1,GRHL3,GSN,GSTM1,HDAC9,HMOX1,HSPB7,IL21R,INAVA,INKA2,ITGB7,KITL…	144 (3)	3
SMARCA4	transcription regulator		3.56e-12	0.0289	AASS,ABCB9,ABCC2,ABLIM1,ACE,ACE2,ACOT11,ACSF2,ACTA2,ADGRG6,ALDH1A3,ALPL,ANK1,ANXA8/ANXA8L1,BARD1,BCL6B,BIK,BOK,BTG2,CASP2,CBX7,CCDC153,CCL5,CCN2,CCN5,CCP110,CD36,CD82,CDC45,CDC6,CDC7,CDCA5,CDH1,CDK2,CDK5R1,Cdkn1c,CDT1,CELSR1,CENPK,CENPN,CENPU,CEP250,CHRNG,CHST12,CHTF18,CIT,CLSPN,COBL,COL1A1,COL4A2,COTL1,CP,CRACR2B,CSF1R,CSRP3,CXCL10,CXCR3,CYP24A1,DCTPP1,DDIAS,DES,DHFR,DHRS9,DNM1,DNMT1,DPEP1,DSN1,…	199 (7)	7
CALR	transcription regulator		4.18e-12	0.0435	ABCC2,ACE2,ACOT11,ACP5,ACSF2,ALOX5,ALPL,ANGPTL4,ANK1,ANXA8/ANXA8L1,ARNTL2,ARRB1,BCL6B,BIK,BOK,BRCA2,C5,CACNA1G,CALCR,CALHM6,CASP2,CCBE1,CCL5,CCN2,CCR7,CDC25B,CDC7,CDT1,CELSR1,CHST12,CLIC5,COL1A1,COL4A2,CP,CRACR2B,CSF1R,CSRNP1,CXCL10,CXCR3,CYP24A1,CYP4F3,DDIAS,DHFR,DHRS9,DNAAF2,DNM1,DPEP1,DSN1,DUSP1,E2F1,E2F7,ECM2,EGF,EIF2AK2,F3,FEN1,FSCN1,GCLM,GDPD5,GJB3,GPR19,GSN,GSTM1,HDAC9,HERC6,HHIP,HK3,HMOX1…	161 (11)	11
KLF8	transcription regulator		6.29e-12	0.0129	ABCC2,ACOT11,ACSF2,ACTA2,ALDH1A3,ALOX5,ANK1,ANXA8/ANXA8L1,ARRB1,ATR,BCL6B,BIK,BLM,BOK,BTG2,CASP2,CCDC82,CCL5,CCN2,CD36,CD82,CDC25B,CDC6,CDC7,CDH1,CDK2,CDK5R1,CDT1,CELSR1,CHST12,COL4A2,CP,CRACR2B,CRYBG1,CSF1R,CXCL10,CYP24A1,DDIAS,DHFR,DNM1,DPEP1,DSN1,DUSP1,EGF,EIF2AK2,F3,GADD45B,GDPD5,GJB3,GMNN,GPR19,GSN,GSTM1,HDAC9,HDC,HSPB7,IFIT2,IGF2BP3,IGFBP7,IL21R,IL33,INKA2,ITGB7,LAMC2,LIG1,LPIN1,MAD2L1,MAOB…	139 (11)	11
H2AX	transcription regulator		1.04e-11	0.0156	ABCC2,ACOT11,ACSF2,ACTA2,ALDH1A3,ALOX5,ANK1,ANXA8/ANXA8L1,ARRB1,ATR,BCL6B,BIK,BLM,BOK,BTG2,CASP2,CCDC82,CCL5,CCN2,CD36,CD82,CDC25B,CDC6,CDC7,CDK2,CDK5R1,CDT1,CELSR1,CHST12,COL4A2,CP,CRACR2B,CRYBG1,CSF1R,CXCL10,CYP24A1,DDIAS,DHFR,DNM1,DPEP1,DSN1,DUSP1,EGF,EIF2AK2,F3,GADD45B,GDPD5,GJB3,GMNN,GPR19,GSN,GSTM1,HDAC9,HDC,HSPB7,IFIT2,IGF2BP3,IGFBP7,IL21R,IL33,INKA2,ITGB7,LAMC2,LIG1,LPIN1,MAD2L1,MAOB,MAP3…	138 (10)	10
TAF1	transcription regulator		2.19e-11	0.0139	ABCC2,ACOT11,ACSF2,ACTA2,ALDH1A3,ALOX5,ANK1,ANXA8/ANXA8L1,ARRB1,BCL6B,BIK,BOK,BRCA2,BTG2,CASP2,CCL5,CCN2,CD36,CD82,CDC6,CDC7,CDCA5,CDK2,Cdkn1c,CDT1,CELSR1,CHRNG,CHST12,CHTF18,CIT,COL1A1,COL4A2,CP,CRACR2B,CSF1R,CSRP3,CXCL10,CYP11A1,CYP24A1,DCTPP1,DDIAS,DES,DHFR,DNM1,DNMT1,DPEP1,DSN1,DUSP1,EGF,F3,FEN1,FGFR2,GADD45B,GDPD5,GJB3,GPR19,GSN,GSTM1,HDAC9,HMOX1,HSPB7,IL21R,INKA2,ITGA6,ITGB7,KIF15,KNTC1,LAM…	133 (3)	2
FLI1	transcription regulator		2.54e-11	0.0003	ARNT2,CASP2,CCL5,CCN2,CD36,CD96,CDC25B,CDCA5,CDH1,Cdkn1c,CDT1,CEBPE,CHRNG,CHTF18,CIT,Col17a1,COL1A1,CSF1R,CSRP3,CXCL10,Cxcl3,CXCR3,DCTPP1,DDX4,DES,DNMT1,E2F1,E2F2,FEN1,FGFR2,GSN,GSTM1,HDC,HMOX1,IGFBP7,IL2RB,INKA2,ITGA6,ITGAE,KIF15,KLF1,KNTC1,LAX1,MAD2L1,MAOB,MCM2,MCM4,MEF2C,MYOM1,PBK,PECAM1,PKMYT1,PLAT,PLB1,SKP2,SLC18A1,SLC18A2,SLC9A5,SMAD3,SNAI2,SRD5A1,STARD10,TEK,TFDP1,TNFSF4,TOP2A,ZWINT	67 (4)	4
HEXIM1	transcription regulator		6.92e-11	0.0411	AASS,ABCB9,ABCC2,ABLIM1,ACE,ACE2,ACOT11,ACSF2,ADGRG6,ALDH1A3,ALOX5,ANK1,ANXA8/ANXA8L1,ARRB1,BCL6B,BIK,BOK,BRCA2,BTG2,CASP2,CCL5,CCN2,CCN5,CCP110,CD36,CD82,CDC25B,CDC6,CDC7,CDH1,CDK2,CDT1,CELSR1,CENPK,CENPN,CENPU,CEP250,CHST12,CIT,CLSPN,COBL,COL1A1,COL4A2,COTL1,CP,CRACR2B,CSF1R,CXCL10,CYP11A1,CYP24A1,DDIAS,DHFR,DNM1,DNMT1,DPEP1,DSN1,DTNA,DUSP1,E2F1,F3,FGFR2,FMN1,GADD45B,GDPD5,GJB3,GPR19,GREB1,GSTM…	161 (4)	4
SMARCA2	transcription regulator		3.83e-10	0.0067	AASS,ABCB9,ABLIM1,ACE,ACTA2,ADGRG6,ALOX5,ALPL,ARRB1,BRCA2,CBX7,CCN5,CCP110,CD36,CDC45,CDC6,CDH1,CDK2,CENPK,CENPN,CENPU,CEP250,CIT,CLSPN,COBL,COTL1,CP,CYP11A1,DES,DHFR,DTNA,DUSP1,E2F1,E2F2,EGF,EIF2AK2,FBXO5,FEN1,FHDC1,FMN1,GADD45B,GMNN,GRAMD4,GREB1,GSN,HSD17B7,KLF1,KRT7,LAMC2,LTF,MAD2L1,MAP3K20,MAPT,MC1R,MCM10,MCM2,MCM3,MCM4,MCM5,MCM6,MCM7,MEF2C,mir-25,MMD,MMP9,MUC20,MYH11,MYH2,NCAPG,NRCAM,OLR1,OR…	105 (3)	3
NKX2-5	transcription regulator		5.11e-10	0.0004	Abca8a,ACE2,ACTA2,AFF3,ANK1,BMP6,BTG2,CCBE1,CCR4,CD36,CDK2,CEBPE,COL1A1,CSRP2,CXCR3,ECE1,ECM2,GSN,HMOX1,HSPB7,ITGA6,KLF1,LTF,MCM3,MCM5,MEF2C,MSH2,MYH11,MYOM1,Nes,PAPPA2,PCNA,PECAM1,POLA2,POLD1,PTPN6,RAD54L,RBL1,RFC3,RFC4,RYR2,SLC24A1,SOSTDC1,STAT4,SYN1,TOP2A,UHRF1,UNG,ZNF366	49 (4)	4
SPI1	transcription regulator		2.1e-09	0.0143	ACTA2,AFF3,ANGPTL4,ANK1,BIK,BLNK,BMP6,BOK,BTG2,C3AR1,CCN2,CCR4,CD36,CDK2,Cdkn1c,CEBPE,CHST2,COL1A1,CRYAA/CRYAA2,CSF1R,CXCL10,CXCR3,CYP24A1,DHFR,DNMT1,DUSP1,E2F1,E2F2,EGF,EVPL,F3,FSCN1,GRHL3,GRM1,HK3,IFIT2,IL2RB,ITGA6,KLF1,LTF,MAOB,MCM3,MCM5,mir-25,MSH2,OASL,PALB2,PAPPA2,PCNA,PECAM1,PLAU,POLA2,POLD1,PPL,PTPN6,RAD54L,RBL1,RFC3,RFC4,RGCC,SLC18A2,SLC24A1,SNAI2,TBXA2R,TEK,TK1,TLR2,TNFRSF9,TOP2A,UHRF1,…	73 (7)	7
CBFA2T3	transcription regulator		3.04e-09	0.0359	ABCB9,ACTA2,AFF3,ALDH1A3,ANGPTL4,ANK1,ARNTL2,BMP6,BTG2,C3AR1,C5,CASP2,CCL5,CCN2,CCR4,CD36,CDK2,Cdkn1c,CEBPE,COL1A1,CSF1R,CXCR3,DNMT1,DUSP1,E2F1,E2F2,E2F7,F2RL2,F3,FSCN1,HK3,HMOX1,IL17F,IL18,IL33,ITGA6,ITGB2,KITLG,KLF1,LOC100911216/Pcsk1,LRP2,LTF,MCM3,MCM5,MEF2C,mir-25,MMD,MSH2,MYOM1,NCF1,NRP2,PAPPA2,PCNA,PECAM1,POLA2,POLD1,PTAFR,PTPN6,RAD51,RAD54L,RBL1,RFC3,RFC4,RGCC,SLC24A1,SLC9A3,SMAD3,STAT4,SY…	81 (7)	7
GATA1	transcription regulator		3.4e-09	0.0356	ABCB9,ACTA2,AFF3,ALDH1A3,ANGPTL4,ANK1,ARNTL2,BMP6,BTG2,C3AR1,C5,CASP2,CCL5,CCN2,CCR4,CD36,CDK2,Cdkn1c,CEBPE,COL1A1,CSF1R,CXCR3,DNMT1,DUSP1,E2F1,E2F2,E2F7,F2RL2,F3,FSCN1,HK3,HMOX1,IL17F,IL18,IL33,ITGA6,ITGB2,KITLG,KLF1,LOC100911216/Pcsk1,LRP2,LTF,MCM3,MCM5,MEF2C,mir-25,MMD,MSH2,MYOM1,NRP2,PAPPA2,PCNA,PECAM1,POLA2,POLD1,PTAFR,PTPN6,RAD51,RAD54L,RBL1,RFC3,RFC4,RGCC,SLC24A1,SLC9A3,SMAD3,STAT4,SYNPO,T…	80 (6)	6
TCF7L2	transcription regulator		8.06e-09	0.0045	AATK,ABCD2,ACTA2,ACY3,ADAMTS4,ALOX5,BTG2,CCL5,CCN5,CCP110,CD36,CDC25B,CDCA5,CDH1,Cdkn1c,CDT1,CHRNG,CHTF18,CIT,CSRP3,CXCL10,CYP11A1,DCTPP1,DES,DLL4,EVI2A,F3,FA2H,FBP1,FEN1,FGFR2,GCLM,GSN,GSTM1,HHIP,HMOX1,IL17F,IL1RAP,IL2RB,ITGA6,KIF15,KNDC1,KNTC1,LAMC2,MAD2L1,MCM2,MCM4,MEF2C,MMP9,MYOM1,MYRF,NINJ2,NRP2,PBK,PCNA,PIM3,PKMYT1,PLAT,PLEKHG3,PTAFR,PTPDC1,RAD51,RRM2,SKP2,SMAD3,SNAI2,SRD5A1,STARD10,SYTL2,T…	74 (4)	4
TMF1	transcription regulator		1.44e-08	0.0216	ACTA2,ALDH1A3,ANGPTL4,ARNTL2,C5,CALHM6,CCN2,CDC25B,CDCA5,CDH1,Cdkn1c,CDT1,CHRNG,CHTF18,CIT,CLIC5,COL1A1,CSRP3,CXCL10,CXCR3,CYP11A1,DCTPP1,DES,DNMT1,E2F7,EIF2AK2,F3,FEN1,FGFR2,FSCN1,GSN,GSTM1,HERC6,HMOX1,IFIT2,IL17F,ITGA6,ITGB2,KIF15,KNTC1,LRP2,LTF,MAD2L1,MCM2,MCM4,MEF2C,MMP9,MYOM1,NRP2,OASL,PBK,PECAM1,PKMYT1,PLAT,PTAFR,SKP2,SLC9A3,SMAD3,SNAI2,SRD5A1,STARD10,SYNPO,TFDP1,TLR3,TMC8,USP18,ZWINT	67 (3)	2
GATA1	transcription regulator		5.59e-08	0.0005	AFF3,ANK1,BMP6,BTG2,CCR4,CD36,CDK2,CXCR3,ITGA6,KLF1,MCM3,MCM5,MSH2,PAPPA2,PCNA,PECAM1,POLA2,POLD1,PTPN6,RAD54L,RBL1,RFC3,RFC4,SLC24A1,STAT4,TOP2A,UHRF1,UNG,ZNF366	29 (1)	1
IKZF1	transcription regulator		1.02e-07	0.0362	ABCA9,ACE,ACTA2,BCL6B,BLNK,BTG2,CALHM5,CAMKK1,CD36,CDH1,Cdkn1c,CXCL10,Cxcl3,CYP11A1,DCTPP1,DLL4,DNM1,DNMT1,DUSP1,ECM2,F3,FGFR2,FGFR4,GADD45B,HDAC4,HK3,HMOX1,IL17F,IL1RAP,IL2RB,IL33,IYD,JUP,KITLG,KLF1,LHFPL2,MMP9,NCF1,NRCAM,NRP2,PCNA,POLA2,PRKCQ,PTAFR,PTH1R,RAD51,RAPGEF4,RNF168,RYR1,SARDH,SH3BP5,SHROOM3,SMAD3,SNAI2,SORL1,STARD10,Sult1a1,TLR2,TMEM119,TNFAIP3,TNFRSF11A,TNFRSF18,TNFSF4,TOP2A,TUBE1,TX…	67 (5)	5
MEF2D	transcription regulator		3.19e-07	0.0007	CCN2,CDC6,CDH1,CDK2,CDT1,GCLM,HDAC9,HMOX1,MCM3,MCM5,MCM6,Nppb,PCNA,TNNI1	14 (1)	1
GATA2	transcription regulator		1.83e-06	0.0023	ARNT2,CD36,CD96,CEBPE,Col17a1,CSF1R,CXCL10,Cxcl3,CYP11A1,DDX4,E2F2,HDC,HMOX1,IGFBP7,IL2RB,INKA2,ITGAE,KLF1,LAX1,MAOB,PECAM1,PLB1,SKP2,SLC18A1,SLC18A2,SLC9A5,TNFSF4	27 (1)	1
SMARCB1	transcription regulator		3.85e-06	0.0032	CDC6,CDC7,CDH1,CDT1,COL1A1,DHFR,E2F1,EIF2AK2,FBP1,GMNN,JUP,MCM10,MCM2,MCM4,MCM5,MYOM1,PFKFB1,PLK4,RAD51AP1,TFDP1	20 (1)	1
SOX2	transcription regulator		1.14e-05	0.0288	ABTB2,ADAMTS4,ALOX5,BMP6,BMPER,CCN2,CCN5,CDH1,COL1A1,CSF1R,DNMT1,DUSP1,EVPL,FA2H,FGFR4,GADD45B,GREB1,GRHL3,GSN,INAVA,KITLG,KRT7,LMCD1,MEF2C,mir-30 (includes others),MYRF,Nes,Oasl2,PCDH15,PECAM1,PPL,PRKCQ,S1PR5,SOSTDC1,TEC,TERF1,TNNI1,TXNRD1,USP18	39 (1)	1
TONSL	transcription regulator		1.34e-05	0.0013	CCL5,CDC25B,Cdkn1c,E2F1,MAD2L1,PCNA,RRM2	7 (2)	2
VDR	transcription regulator		1.63e-05	0.0234	ACE,CDC45,CDH1,CDT1,CENPH,CHAF1A,CHAF1B,COL4A2,CXCL10,CYP24A1,DCTPP1,F3,FEN1,IL18,ITGB7,MAD2L1,MYH3,RAD51AP1,RGCC,SLC34A1,STAT4,TK1,TLR2	23 (1)	1
KDM5B	transcription regulator		2.23e-05	0.0342	CDC6,CDH1,CDK2,CDK5R1,Cdkn1c,CELSR1,DHFR,DNMT1,E2F1,F3,FBXO5,FGFR2,GMNN,GPR19,GREB1,LIG1,LIMCH1,MCM10,MCM2,MCM3,MCM5,MCM6,MCM7,MEF2C,MYH2,NPFFR2,ORC1,PBK,PCLAF,PCNA,PDE3B,RBL1,RECQL,RRM2,RYR1,TOP2A,TTK	37 (2)	2
WWTR1	transcription regulator		9.04e-05	0.0459	ACTA2,ALDH1A3,CCN2,CCN5,CDH1,COL1A1,CYP11A1,CYP24A1,E2F1,FGFR2,GADD45B,LTF,MYH11,PLAU,RGCC,RRM2,SELPLG,SNAI2,SOX5,SVIL,TK1	21 (5)	5
NOTCH4	transcription regulator		0.000118	0.0066	ACTA2,Cdkn1c,DES,DLL4,MYH11,RGS5,TEK	7 (1)	1
HDAC2	transcription regulator		0.000208	0.0173	CDH1,CDK2,CDT1,LAT,LIG1,MCM10,MCM3,MCM5,MCM7,MMP9,PLAU,RAD54L,SCN2A	13 (1)	1
UXT	transcription regulator		0.000369	0.0048	ATR,BRIP1,CDC6,KDELR3,TLR3,TNFAIP3,TTK	7 (1)	1
SMARCA2	transcription regulator		0.000459	0.0107	ALPL,CD36,CDH1,CDK2,CP,DES,LAMC2,MEF2C	8 (1)	1
CBFB	transcription regulator		0.000591	0.0287	CDH1,CSF1R,IL2RB,ITGAE,ITGB6,KCNK5,MMP9,PDE3B,SNAI2,STAT4,TNFRSF18	11 (1)	1
GABPA	transcription regulator		0.000829	0.0318	CDH1,CDK2,CHRNG,E2F1,HMOX1,PCNA,SKP2,TSHR,USP18	9 (2)	2
ZNF217	transcription regulator		0.000855	0.0042	ASF1B,ATAD2,CENPK,PIPOX,PLAT,SEC14L2,SH3RF2,ZNF367	8 (1)	1
FOXN4	transcription regulator		0.000855	0.0241	ACTA2,CD207,DES,DLL4,MCM3,MCM7,PECAM1,RGS5	8 (2)	2
FLI1	transcription regulator		0.000987	0.0267	CCL5,CCN2,COL1A1,CSF1R,CXCL10,CXCR3,DNMT1,TEK	8 (1)	1
MED16	transcription regulator		0.00132	0.0236	ANGPTL4,CCN2,CDH1,MMP9	4 (1)	1
SKI	transcription regulator		0.00137	0.0163	ACTA2,CDH1,Nes,NRCAM,PRX	5 (1)	1
E2F7	transcription regulator		0.00148	0.0117	CDC6,E2F2,MCM2	3 (1)	1
UBP1	transcription regulator		0.00188	0.0023	CYP11A1,GRHL1	2 (1)	1
NKX2-5	transcription regulator		0.00191	0.0326	ACTA2,ECE1,MEF2C,Nes,RYR2,SYN1	6 (1)	1
TOB1	transcription regulator		0.00442	0.032	ATR,CDK2,CDT1,GMNN,MIS18A,SPDL1,WDHD1	7 (1)	1
HAND2	transcription regulator		0.00442	0.043	ACE2,CCBE1,COL1A1,DES,ECM2,HSPB7,Nppb	7 (1)	1
ZHX2	transcription regulator		0.00549	0.0222	HDC,MYH11	2 (1)	1
LPXN	transcription regulator		0.00549	0.0184	ACTA2,MYH11	2 (1)	1
HMG20B	transcription regulator		0.00549	0.0087	SCN2A,SCN3A	2 (1)	1
RBBP7	transcription regulator		0.00549	0.0307	CDH1,CSRP3	2 (2)	2
NEO1	transcription regulator		0.00563	0.0299	ADGRG6,CDH1,PCNA	3 (1)	1
ARID2	transcription regulator		0.0107	0.0251	ALPL,FGFR2	2 (1)	1
DR1	transcription regulator		0.0251	0.0484	CYP24A1,DHFR	2 (2)	2
DEPDC1	transcription regulator		0.0434	0.0458	TNFAIP3	1 (1)	1
TFCP2L1	transcription regulator		0.0434	0.0474	GRHL1	1 (1)	1
TBX18	transcription regulator		0.0434	0.0443	SNAI2	1 (1)	1
HDAC2	transcription regulator	Activated	2.41e-15	0.0001	ASF1B,ATAD2,BARD1,BLM,BTG2,CCL5,CCN2,CCR4,CCR7,CDC25B,CDCA5,CDH1,CDK2,CDT1,CENPK,CHAF1A,COL1A1,CXCL10,DHFR,DONSON,DUSP1,E2F2,EIF2AK2,FANCA,FBXO5,FEN1,GADD45B,HUNK,LAT,LIG1,MAD2L1,MCM10,MCM3,MCM4,MCM5,MCM7,MCM8,MELK,MMP9,PCNA,PLAU,POLK,RAD51AP1,RAD54L,RBL1,RECQL4,RFC3,RFC4,RRM2,SCN2A,SKP2,TCF19,TFDP1,TK1,VRK1	55 (4)	4
TP63	transcription regulator	Activated	5.54e-15	0.0104	ABCC2,ACOT11,ACP5,ACSF2,ACTA2,ADGRG6,ALDH1A3,ALOX5,ALPK2,AMT,ANGPTL4,ANK1,ANXA8/ANXA8L1,ARNTL2,ARRB1,BCL6B,BIK,BLM,BOK,BRCA2,BTG2,C5,CA4,CALHM6,CASP2,CCDC82,CCL5,CCN2,CCN5,CCR7,CD28,CD82,CDC25B,CDC6,CDC7,CDH1,CDK2,CDK5R1,Cdkn1c,CDT1,CELF2,CELSR1,CHST12,CLIC5,COL4A2,COL4A3,COL6A3,CP,CRACR2B,CRYBG1,CSF1R,CXCR3,CYP24A1,DDIAS,DHRS3,DLL4,DNM1,DNMT1,DPEP1,DSN1,DTNA,E2F1,E2F7,EGF,F3,FBN1,FEN1,FGFR2,FSCN…	196 (17)	17
CTNNB1	transcription regulator	Activated	2.23e-14	0.0321	AATK,ABCB9,ABCC2,ABCD2,ACE,ACOT11,ACP5,ACSF2,ACTA2,ADAMTS4,ADGRG6,ALDH1A3,Aldh1a7,ALOX5,ANGPTL4,ANK1,ANXA8/ANXA8L1,ARNTL2,ATAD2,BARD1,BCL6B,BIK,BMP6,BMPER,BOK,BRCA2,BRIP1,C3AR1,CACNA1G,CCKAR,CCN5,CCP110,CCR4,CD82,CDC45,CDC7,CDCA5,CDCP1,CDH1,CEBPE,CELSR1,CENPH,CHAF1A,CHAF1B,CHAT,CHRNG,CHST12,CHTF18,CIT,CLSPN,CNTNAP2,COL1A1,COL4A2,COL6A3,CP,CRACR2B,CRYAA/CRYAA2,CSRNP1,CSRP2,CSRP3,CYP24A1,CYP4B1,CYP…	249 (30)	30
MITF	transcription regulator	Activated	3.11e-14	0.0001	ACP5,CDC25B,CDK2,CDK5R1,CDT1,CENPH,CHAF1A,CHTF18,COL1A1,CRYBG1,DSN1,EME1,FANCA,FANCG,FRMD4B,GPNMB,GREB1,HAUS8,LIG1,MC1R,MCM2,MCM4,MCM5,MCM6,MDC1,Nppb,NUF2,ORC6,PIF1,PLA1A,POLD1,PSMC3IP,RECQL4,RPA3,SOX5,SPC24,SPC25,TRPM1,UPP1	39 (1)	1
SMAD2	transcription regulator	Activated	6.76e-13	0.0264	ABCC2,ACTA2,ADAMTS3,ADAMTS4,ALDH1A3,ALOX5,ALPL,ANGPTL4,ANXA8/ANXA8L1,ARNTL2,ARRB1,BMP6,BRIP1,C3AR1,C5,CALHM6,CCL5,CCN2,CCN5,CCR4,CD207,CD28,CD36,CDC25B,CDC7,CDCA5,CDH1,CDHR2,CDK5R1,Cdkn1c,CDT1,CHRNG,CHTF18,CIT,CLIC5,COL4A2,COTL1,CSF1R,CSRP2,CSRP3,DCHS1,DCTPP1,DES,DHFR,DPYSL2,DUSP1,E2F1,E2F2,E2F7,EGF,F3,FBN1,FEN1,FGFR4,FNDC3B,FSCN1,GADD45B,GPR19,GRHL1,GRHL2,GRM1,GSTM1,HAS1,HDAC4,HDAC9,HERC6,HMOX1,…	154 (10)	10
CBX4	transcription regulator	Activated	1.51e-12	0.0002	ACE,ANKRD55,BLNK,BRCA2,CCL5,CDC25B,CDCA5,Cdkn1c,CDT1,CHRNG,CHTF18,CIT,COL1A1,CSF1R,CSRP3,CYP11A1,DCTPP1,DES,DHRS3,DNA2,E2F1,E2F2,EXO1,FEN1,FGFR2,FSCN1,GLDC,GRHL2,GSN,GSTM1,HDAC4,ITGA6,ITPKA,JUP,KIF15,KNTC1,LAMC2,LOXL2,LPCAT1,LRP2,MAD2L1,MCM2,MCM4,MEF2C,MEGF11,MMD,MMP9,MYH7B,MYOM1,NLRP3,Nrgn,NRP2,P2RY1,PAK6,PBK,PIK3C2B,PKMYT1,PLAT,PLAU,PRKAR2B,PTK2B,RECQL4,RYR2,SKP2,SLC18A2,SMAD3,SRD5A1,ST14,STAP2…	75 (7)	6
TBX2	transcription regulator	Activated	4.49e-12	0.0001	ASF1B,CDC6,CDCA5,CDH1,CDT1,CHAF1B,DNMT1,E2F1,E2F7,E2F8,LIG1,MAD2L1,MCM2,MCM4,MCM5,MCM6,MCM7,NCAPG2,PARD6A,PKMYT1,RBL1	21 (1)	1
SP3	transcription regulator	Activated	7.45e-11	0.0479	ABCC2,ACTA2,ADAMTS3,ADAMTS4,ALOX5,ANGPTL4,ANXA8/ANXA8L1,ATR,BMP6,BRIP1,C3AR1,C5,CCN5,CCR4,CD207,CD28,CD36,CDC25B,CDC7,CDH1,CDHR2,CDK2,CDK5R1,Cdkn1c,CIT,COL1A1,COL6A3,COTL1,CSF1R,CSRP2,CXCL10,CXCR3,CYP11A1,CYP24A1,DES,DNMT1,DPYSL2,DUSP1,E2F2,E2F7,ECE1,EGF,EIF2AK2,EXO1,F3,FANCG,FBN1,FGFR2,FNDC3B,FSCN1,GADD45B,GPR19,GRHL1,GRHL2,GSN,HAS1,HDAC4,HDAC9,HMOX1,IGFBP7,IL17F,IL2RB,IL33,ITGA6,ITGAE,ITGB2,ITG…	119 (4)	4
ZNF217	transcription regulator	Activated	1.48e-10	0.002	ACE2,ACTA2,ALDH1A3,ASF1B,ATAD2,ATR,BLM,CACNA1G,CCN2,CDC6,CDH1,CDK5R1,Cdkn1c,CELSR1,CENPK,COL1A1,COL4A2,DHFR,DLL4,DNMT1,DUSP1,F3,FEN1,GADD45B,GMNN,GPR19,HHIP,HMOX1,IL33,JUP,KITLG,LAMC2,LHX6,LIG1,LPIN1,MCM10,MCM2,MCM3,MCM5,MCM6,MCM7,MEF2C,mir-25,MMP9,MYH2,MYH3,Nes,NPFFR2,Nppb,NRCAM,NRP2,OLR1,ORC1,PCDH15,PCLAF,PCNA,PECAM1,PIPOX,PLAT,PLAU,PRX,RAD51,RBL1,RYR1,SCNN1B,SEC14L2,SH3RF2,SLC16A6,SNAI2,SOX5,S…	75 (8)	8
PURA	transcription regulator	Activated	1.59e-09	0.0001	ACTA2,BRCA2,BTG2,CCR7,CDC45,CDC6,CDCA5,CDT1,COL1A1,DHFR,DZIP1,E2F8,FANCD2,GMNN,GREB1,MAD2L1,MCM10,MCM2,MCM3,MCM4,MCM5,MCM6,MCM7,MCM8,NUF2,ORC1,ORC6,RFC2,RFC3,RFC4,RRM2,SKP2,STYK1	33 (2)	2
SERTAD1	transcription regulator	Activated	2.16e-09	0.0005	ACE,ALPL,CBX7,CCN2,CDC45,CDC6,CDK2,DUSP1,E2F1,E2F2,EIF2AK2,FBXO5,FEN1,FGFR2,FHDC1,GMNN,GRAMD4,HMOX1,MCM10,MCM2,MCM3,MCM4,MCM5,MCM6,MCM7,mir-25,MSH2,MYH2,ORC1,POLA2,POLD1,Prim1,RAD51,RBL1,RFC3,RFC4,RRM2,TK1,TOP2A,UNG	40 (4)	3
ETV1	transcription regulator	Activated	5.04e-09	0.01	ACE2,ACTA2,ALDH1A3,ATR,BLM,CACNA1G,CCN2,CDC6,CDH1,CDK5R1,Cdkn1c,CELSR1,COL1A1,COL4A2,DHFR,DLL4,DNMT1,DUSP1,E2F1,F3,FEN1,GADD45B,GMNN,GPR19,HHIP,HMOX1,HSD17B7,IL33,JUP,KITLG,LAMC2,LHX6,LIG1,LPIN1,MCM10,MCM2,MCM3,MCM5,MCM6,MCM7,MEF2C,mir-25,MMP9,MYH2,MYH3,Nes,NPFFR2,Nppb,NRCAM,NRP2,OLR1,ORC1,PCDH15,PCLAF,PCNA,PECAM1,PLAU,PRX,RAD51,RBL1,RYR1,SCNN1B,SLC16A6,SNAI2,SOX5,SYNM,TNFAIP3,TNFRSF18,TRAF1	69 (8)	8
NFIC	transcription regulator	Activated	9.58e-09	0.0005	ACTA2,ATR,CCN2,CCR4,CDC25B,CDK2,CIT,COL4A2,CXCL10,E2F1,E2F2,E2F7,EXO1,FANCG,IL18,IL33,LDHC,LOXL2,MAD2L1,MCM4,MCM5,NLRP3,ORC1,PCLAF,PCNA,POLD1,RAD51,RBL1,RFC4,TNFRSF18,TOP2A	31 (4)	4
TFDP2	transcription regulator	Activated	1.64e-08	0.0025	ALPL,CBX7,CDC45,CDC6,CDK2,CXCR3,DHFR,DUSP1,E2F1,E2F2,EIF2AK2,FBXO5,FEN1,FGFR2,FHDC1,GMNN,GRAMD4,KRT80,MAD2L1,MCM10,MCM2,MCM3,MCM4,MCM5,MCM6,MCM7,mir-25,MYH2,NCAPG2,ORC1,PCLAF,PCNA,POLA2,POLD1,Prim1,RAD51,RBL1,RFC3,RFC4,RRM2,TK1,TOP2A,UNG	43 (4)	3
E2F1	transcription regulator	Activated	4e-08	0.0029	ALPL,CBX7,CDC45,CDC6,CDK2,DHFR,DUSP1,E2F2,EIF2AK2,FBXO5,FEN1,FGFR2,FHDC1,GMNN,GRAMD4,MCM10,MCM2,MCM3,MCM4,MCM5,MCM6,MCM7,mir-25,MYH2,ORC1,POLA2,POLD1,Prim1,RAD51,RBL1,RFC3,RFC4,RRM2,TK1,TOP2A,UNG	36 (1)	1
UHRF1	transcription regulator	Activated	1.33e-07	0.0095	ACTA2,ATR,CCN2,CDC25B,CDC6,CDH1,CDK2,CDK5R1,CELSR1,CIT,COL4A2,CYP24A1,DHFR,DNMT1,E2F1,E2F2,E2F7,EXO1,F3,FANCG,GMNN,GPR19,LIG1,LOXL2,MAD2L1,MAPT,MCM10,MCM2,MCM3,MCM4,MCM5,MCM6,MCM7,MEF2C,MMP9,MYH2,Nes,NPFFR2,ORC1,PCDH15,PCLAF,PCNA,POLD1,PRR5L,RBL1,RFC4,RRM2,RYR1,SCN2A,TNFRSF18,TOP2A	51 (6)	6
CCND1	transcription regulator	Activated	1.72e-07	0.0003	ALDH1A3,ATAD2,BRIP1,CDC6,CDH1,CDK2,CLSPN,COL1A1,DDIAS,DNMT1,DTL,E2F1,E2F8,ESCO2,ITGB6,MCM10,MCM4,PCNA,PCYT1B,RAD51,RBL1,RMI2,RRM2,ST6GALNAC1,TRAIP,TRPM8,UHRF1	27 (1)	1
SMARCE1	transcription regulator	Activated	2.23e-07	0.0174	BRCA2,CCL5,CCN2,CDC25B,CDCA5,CDH1,Cdkn1c,CDT1,CHRNG,CHTF18,CIT,CNKSR1,COL4A2,CSRP3,CYP11A1,DCHS1,DCTPP1,DES,FEN1,FGFR2,FGFR4,GJB3,GREB1,GSN,GSTM1,IGF2BP3,ITGA6,JUP,KIF15,KNTC1,KRT7,LAMC2,LOXL2,MAD2L1,MAPT,MCM2,MCM4,MEF2C,MMP9,MYOM1,PBK,PKMYT1,PLAT,PLAU,SKP2,SMAD3,SRD5A1,STARD10,SYNPO,WNT5B,ZWINT	51 (3)	3
TP63	transcription regulator	Activated	8.92e-07	0.0099	ACTA2,BLM,BOK,CA4,CCN2,CD82,CDH1,DNMT1,E2F1,F3,FBN1,FGFR2,GPNMB,GRHL2,GRHL3,IGFBP7,IL1RAP,ITGA6,KRT7,MAD2L1,MCM10,MLPH,PCNA,PKP1,PLAU,PRKCZ,RAC2,RAD51,RRM2,SNAI2,SPON1,SRD5A1,ST8SIA6,STON2,TNFSF15,TOP2A,TRAF1,UHRF1,UPK1A	39 (1)	1
CCNE1	transcription regulator	Activated	9.69e-07	0.0003	BARD1,CDC45,CDC6,CDK2,E2F1,MCM2,MCM4,PCNA	8 (1)	1
YAP1	transcription regulator	Activated	2.28e-06	0.001	ACTA2,CCN2,CDC6,CDCA5,CDH1,CYP11A1,E2F1,ENDOU,GINS1,ITGB2,MCM3,NLRC4,Nppb,RRM2,SKP2,SNAI2,TK1,TOP2A	18 (1)	1
E2F2	transcription regulator	Activated	5.84e-06	0.0187	BARD1,CDC45,CDC6,CDH1,CDK2,CDK5R1,Cdkn1c,CELSR1,DHFR,DNMT1,E2F1,ECE1,F3,FGFR2,GMNN,GPR19,LIG1,MCM10,MCM2,MCM3,MCM5,MCM6,MCM7,MEF2C,MYH2,NPFFR2,ORC1,PCLAF,PCNA,RAD51,RBL1,RRM2,RYR1,TNFAIP3	34 (3)	3
EHF	transcription regulator	Activated	1.03e-05	0.0313	ALOX5,ANGPTL4,BLNK,CCBE1,CDC6,CDH1,CDK2,CDK5R1,Cdkn1c,CELSR1,DHFR,DNMT1,E2F1,F3,GMNN,GPR19,GRHL3,HMOX1,LIG1,MCM10,MCM2,MCM3,MCM5,MCM6,MCM7,MEF2C,MMP9,MYH2,NPFFR2,ORC1,PCLAF,PCNA,PLAT,RBL1,RRM2,RYR1,SPDEF	37 (3)	3
E2F3	transcription regulator	Activated	1.04e-05	0.0034	CDC45,CDC6,CDK2,CXCR3,DHFR,E2F1,E2F2,ECE1,FBXO5,FGFR2,KRT80,MAD2L1,MCM10,mir-25,NCAPG2,PCLAF,PCNA,RAD51,RRM2	19 (1)	1
SMARCA4	transcription regulator	Activated	4.96e-05	0.0279	ACE,ACE2,ACTA2,ALDH1A3,CCDC153,CCN2,CDH1,CDK2,COL1A1,CP,CXCR3,DES,DHFR,DHRS9,E2F1,ECM2,F3,FBP1,GADD45B,HDAC4,HHIP,IGFBP7,LAMC2,MAOB,MEF2C,mir-30 (includes others),MYH11,MYH3,NIM1K,PCSK9,PIDD1,PLAT,RAC2,RRM2,SLAMF9,STAMBPL1,STARD10,TLR2,TNFRSF9	39 (1)	1
NOTCH3	transcription regulator	Activated	0.000227	0.0163	ACTA2,CDH1,Cdkn1c,DES,MMP9,MYH11,PRKCQ,RGS5,SNAI2	9 (1)	1
FOXM1	transcription regulator	Activated	0.000377	0.0483	ACE,ACE2,BRCA2,CDC25B,CDH1,CDK2,CXCR3,MCM8,Nes,PCNA,PECAM1,PLK4,SKP2,SNAI2,TOP2A	15 (1)	1
KDM3A	transcription regulator	Activated	0.000388	0.0109	ACTA2,CCN2,HMOX1,IL33,LOXL2,MMP9,MYH11,PCNA	8 (1)	1
TAL1	transcription regulator	Activated	0.000485	0.0203	CENPU,DSCC1,GINS1,KIF15,KLF1,LRR1,MCM2,MCM4,MELK,NCAPG,P2RY1,RIPK4,TNFAIP3,TNFSF4,TSHR	15 (1)	1
E2F2	transcription regulator	Activated	0.000737	0.0162	CDC45,CDC6,DHFR,ECE1,FGFR2,MCM10,RAD51,RRM2	8 (1)	1
ZNF281	transcription regulator	Activated	0.00109	0.0141	BLM,FANCA,FANCD2,FANCG,MDC1,XRCC2	6 (1)	1
TCF7L2	transcription regulator	Activated	0.00144	0.0391	AATK,ABCD2,ACY3,ADAMTS4,ALOX5,CCN5,CCP110,EVI2A,FA2H,FBP1,FGFR2,GCLM,GSN,HHIP,IL1RAP,KNDC1,LAMC2,MYRF,NINJ2,PIM3,PLAT,PLEKHG3,PTPDC1,SRD5A1,SYTL2,TXNDC16	26 (1)	1
REL	transcription regulator	Activated	0.00155	0.0373	BARD1,CDC6,CDH1,COTL1,DDX11,DHFR,FRMD4B,IL18,INSC,JUP,PIPOX,RBL1,SASS6,SCN11A,SNAI2,TNFAIP3,TTK	17 (1)	1
HOXA9	transcription regulator	Activated	0.00212	0.0367	BRCA2,CDH1,DDX4,GMNN,LAT2,Nppb,Nrgn,RAD51,SLC27A6	9 (1)	1
WBP2	transcription regulator	Activated	0.00224	0.016	ADGRF1,ALPK2,COL6A3,COLEC12,CYP24A1,FOXQ1,HHIP,MBOAT1,RIMS3,SYNM,TK1,TLR3,TRAF1,ZNF367	14 (1)	1
ETS1	transcription regulator	Inhibited	1.27e-23	0.0001	ACTA2,ADAM8,ALOX5,ARRB1,ASF1B,ATAD2,BARD1,BLM,BTG2,CALCR,CASP2,CCL5,CCN2,CCR4,CD207,CD28,CDC25B,CDCA5,CDH1,CDK2,CENPH,CENPK,CHAF1A,CHAF1B,CHTF18,CSF1R,CXCL10,CXCR3,CYP24A1,DHFR,DONSON,DSCC1,DUSP1,E2F2,E2F7,E2F8,ERCC6L,EXO1,F2RL2,FANCA,FBXO5,FEN1,FGFR4,FIGNL1,GCLM,HAUS8,HDC,HMOX1,HUNK,IGF2BP3,ITGAE,ITGB2,KLF1,KNTC1,KRT7,LCP1,MAD2L1,MCM3,MCM4,MCM5,MCM6,MCM7,MCM8,MELK,MMD,MMP9,MNS1,NCF1,PDE1B,PLAU,P…	101 (4)	4
MEOX1	transcription regulator	Inhibited	1.94e-15	0.0045	ABCC2,ACOT11,ACP5,ACSF2,ADGRG6,ALOX5,ALPK2,ALPL,ANK1,AOX1,ASF1B,ATAD2,ATR,BARD1,BCL6B,BIK,BLM,BMP6,BRIP1,BTG2,C3AR1,C5,CA4,CALHM6,CBX7,CCKAR,CCL5,CCN2,CCR4,CCR7,CD28,CDC25B,CDC45,CDC6,CDC7,CDCA5,CDCP1,CDK2,CELSR1,CENPK,CHAF1A,CHRNG,CHST12,CHTF18,CIT,CLIC5,CLSPN,COL4A2,COL6A3,CP,CRACR2B,CRYAA/CRYAA2,CSF1R,CSRP3,CXCL10,Cxcl3,CXCR3,CYP24A1,CYP4F3,DCTPP1,DES,DHFR,DLL4,DNM1,DONSON,DPEP1,DSN1,DTL,DUSP1…	217 (35)	35
CDKN2A	transcription regulator	Inhibited	3.06e-15	0.0052	ABCC2,ACOT11,ACP5,ACSF2,ADGRG6,ALOX5,ALPK2,ALPL,ANK1,AOX1,ASF1B,ATAD2,ATR,BARD1,BCL6B,BIK,BLM,BMP6,BRIP1,BTG2,C3AR1,C5,CA4,CALHM6,CBX7,CCKAR,CCL5,CCN2,CCR4,CCR7,CD28,CDC25B,CDC45,CDC6,CDC7,CDCA5,CDCP1,CDK2,CELSR1,CENPK,CHAF1A,CHRNG,CHST12,CHTF18,CIT,CLIC5,CLSPN,COL4A2,COL6A3,CP,CRACR2B,CRYAA/CRYAA2,CSF1R,CSRP3,CXCL10,Cxcl3,CXCR3,CYP24A1,CYP4F3,DCTPP1,DES,DHFR,DLL4,DNM1,DONSON,DPEP1,DSN1,DTL,DUSP1…	216 (34)	34
HDAC7	transcription regulator	Inhibited	3.07e-15	0.0043	AASS,AATK,Abca8a,ABCA9,ABCB9,ABCD2,ABLIM1,ACE,ACE2,ACP5,ADAMTS3,ADGRG6,AFF3,ALDH1A3,Aldh1a7,ALOX5,ALPK2,ARNT2,ARNTL2,ARRB1,ATAD2,BARD1,BLNK,BMPER,BRCA2,BRIP1,C2orf50,C3AR1,CA4,CACNA1G,CALCR,CCBE1,CCDC82,CCN2,CCN5,CCP110,CD28,CD53,CDC25B,CDC45,CDC6,CDCA5,CDCP1,CDK5R1,CENPH,CENPK,CENPN,CENPU,CEP250,CHAF1A,CHAF1B,CHAT,CHRNG,CHTF18,CIT,CLIC5,CLSPN,CNKSR1,CNTNAP2,COBL,COL1A1,COL4A2,COL6A3,COTL1,CP,CRY…	288 (54)	52
ZFHX3	transcription regulator	Inhibited	3.08e-15	0.014	AASS,ABCA9,ABCB9,ABCC2,ABCD2,ABLIM1,ABTB2,ACE2,ACOT11,ACSF2,ADGRG6,ALDH1A3,ALOX5,ANGPTL4,ANXA8/ANXA8L1,ARNT2,ARNTL2,BCL6B,BIK,BOK,BRCA2,C2orf50,C3AR1,C5,CALCR,CALHM6,CCDC82,CCN2,CCN5,CCP110,CCR7,CD82,CDC25B,CDC6,CDC7,CDH1,CDK5R1,Cdkn1c,CDT1,CELF2,CELSR1,CENPK,CENPN,CENPU,CEP250,CHST12,CIT,CLIC5,CLSPN,CNKSR1,COBL,COL4A2,COLEC12,COTL1,CP,CRACR2B,CRYAA/CRYAA2,CRYBG1,CSF1R,CSRP3,CUX2,CXCR3,CYP24A1,DC…	233 (30)	30
SOX11	transcription regulator	Inhibited	4.21e-15	0.0163	AATK,ABCB9,ABCC2,ABCD2,ACE,ACOT11,ACP5,ACSF2,ACTA2,ADAMTS4,ADGRF1,ADGRG6,ALDH1A3,Aldh1a7,ALOX5,ALPK2,ANGPTL4,ANK1,ANXA8/ANXA8L1,ARNTL2,ATAD2,BARD1,BCL6B,BIK,BMP6,BMPER,BOK,BRCA2,BRIP1,C3AR1,CACNA1G,CCKAR,CCL5,CCN5,CCP110,CCR4,CDC45,CDC7,CDCA5,CDCP1,CEBPE,CELSR1,CENPH,CHAF1A,CHAF1B,CHAT,CHRNG,CHST12,CHTF18,CIT,CLSPN,CNTNAP2,COL1A1,COL4A2,COL6A3,COLEC12,CP,CRACR2B,CRYAA/CRYAA2,CSRNP1,CSRP2,CSRP3,CY…	258 (38)	38
HDAC1	transcription regulator	Inhibited	1.28e-13	0.0258	ABCC2,ACOT11,ACSF2,ALOX5,ANGPTL4,ANK1,ANXA8/ANXA8L1,ARNTL2,ARRB1,ASF1B,ATAD2,ATP8B3,BCL6B,BIK,BLM,BOK,BRCA2,BRIP1,BTG2,CACNA1G,CASP2,CCKAR,CCL5,CD36,CD82,CDC45,CDC7,CDCA5,CDCP1,CDH1,CDK2,CDK5R1,CDT1,CELSR1,CENPK,CENPU,CHAF1B,CHRNG,CHST12,CHTF18,CIT,COL1A1,COL4A2,COL6A3,CP,CRACR2B,CSF1R,CSRP3,CXCR3,CYP11A1,CYP24A1,CYP4B1,DCTPP1,DDIAS,DES,DNM1,DNMT1,DPEP1,DSN1,E2F7,E2F8,ECE1,EGF,FBN1,FBXO5,FEN1,FGF…	190 (12)	12
MEOX1	transcription regulator	Inhibited	2.13e-13	0.0001	ASF1B,ATAD2,BARD1,BLM,BTG2,CCL5,CCN2,CCR4,CCR7,CDC25B,CDCA5,CDK2,CENPK,CHAF1A,CXCL10,DHFR,DONSON,DUSP1,E2F2,FANCA,FBXO5,FEN1,HUNK,MAD2L1,MCM4,MCM7,MCM8,MEF2C,MELK,MMP9,PCNA,POLK,RAD51AP1,RBL1,RECQL4,RFC3,RFC4,RRM2,SKP2,TCF19,TFDP1,TK1,VRK1	43 (2)	2
ZFP36	transcription regulator	Inhibited	3.17e-13	0.036	AATK,ABCC2,ABCD2,ABTB2,ACE,ADAM8,ADAMTS4,ADGRG6,ALDH1A3,ALOX5,ALPK2,ANGPTL4,ANKRD55,ARNTL2,ATR,BIK,BLNK,BMP6,BMPER,BRCA2,BTG2,C5,CALHM6,CASP2,CCDC15,CCKAR,CCN5,CCR4,CCR7,CD207,CD36,CD82,CDC25B,CDC6,CDK5R1,CDT1,CHRNG,CHST2,CIT,CLIC5,COL4A2,COL4A3,CSF1R,Cxcl3,CXCR3,CYP11A1,DCHS1,DDIAS,DHRS3,DLL4,DUSP14,E2F1,E2F2,E2F7,E2F8,EBI3,EGF,EXO1,F3,FADS1,FANCG,FGFR2,FSCN1,GADD45B,GCLM,GFPT2,HAS1,HDAC9,HERC6,…	164 (13)	13
CDKN2A	transcription regulator	Inhibited	3.28e-13	0.0001	ASF1B,ATAD2,BARD1,BLM,BTG2,CCL5,CCN2,CCR4,CCR7,CDC25B,CDCA5,CDK2,CENPK,CHAF1A,CXCL10,DHFR,DONSON,DUSP1,E2F2,FANCA,FBXO5,FEN1,HUNK,MAD2L1,MCM4,MCM7,MCM8,MELK,MMP9,PCNA,POLK,RAD51AP1,RBL1,RECQL4,RFC3,RFC4,RRM2,SKP2,TCF19,TFDP1,TK1,VRK1	42 (1)	1
E2F6	transcription regulator	Inhibited	5.85e-12	0.0001	CDC45,CDC7,E2F1,E2F2,GMNN,LIG1,MCM2,MCM5,PCLAF,POLA2,RAD51,RFC4,RRM2,UNG	14 (1)	1
NUPR1	transcription regulator	Inhibited	1.99e-10	0.0004	ACTA2,ANK1,ATAD5,ATR,BARD1,BLM,CASP2,CCN2,CD36,CDC6,CDH1,CDK2,CHAF1A,CKAP2L,CNPY4,COL4A2,CRYAA/CRYAA2,CSRP3,CXCL10,CYP11A1,DCTPP1,DHFR,DSN1,DUSP1,E2F8,EME1,ERCC6L,EXO1,FANCD2,FGFR2,GADD45B,GINS1,GPC6,GRB10,HMOX1,IFIT2,IGF2BP3,IGFBP7,ITGB2,LAMC2,LHFPL2,MAPT,MCM10,MEF2C,MGME1,MMD,MMP9,MMS22L,MSH6,MTFR2,MYH11,NEMP1,Nes,NFIB,NRP2,NRSN2,NSL1,PECAM1,PER3,PLAT,PLAU,POLA2,POLQ,RAD51,RANBP6,RBL1,SHROOM3,S…	88 (7)	7
SPDEF	transcription regulator	Inhibited	5.07e-09	0.0304	ACTA2,ALDH1A3,ATR,BARD1,BLM,CACNA1G,CCL5,CCN2,CDC6,CDH1,COL1A1,COL4A2,COL6A3,CXCL10,DLL4,DUSP1,E2F1,EBI3,FANCB,FEN1,GADD45B,HDC,HHIP,HMOX1,IFIT2,IL17F,IL18,ITGA6,ITGB7,JUP,KITLG,LAMC2,LHX6,MCM2,MEFV,mir-25,MMP9,MSH2,MYH3,Nes,NLRP3,Nppb,NRCAM,NRP2,OASL,OLR1,PCDH15,PCNA,PECAM1,PLAU,PRX,RBL1,SCNN1B,SH3BP5,SLC16A6,SMAD3,SNAI2,SOX5,SYNM,TK1,TLR2,TLR3,TNFAIP3,TNFRSF18,TRAF1,USP18	66 (6)	6
NFX1	transcription regulator	Inhibited	7.26e-09	0.0117	ACE2,ACTA2,ALDH1A3,ATR,BLM,CACNA1G,CCN2,CDC6,CDH1,CDK5R1,Cdkn1c,CELSR1,COL1A1,COL4A2,DHFR,DLL4,DNMT1,DUSP1,F3,FEN1,GADD45B,GMNN,GPR19,HHIP,HMOX1,HSD17B7,IL33,JUP,KITLG,LAMC2,LHX6,LIG1,LPIN1,MCM10,MCM2,MCM3,MCM5,MCM6,MCM7,MEF2C,mir-25,MMP9,MYH2,MYH3,Nes,NPFFR2,Nppb,NRCAM,NRP2,OLR1,ORC1,PCDH15,PCLAF,PCNA,PECAM1,PLAU,PRX,RAD51,RBL1,RYR1,SCNN1B,SLC16A6,SNAI2,SOX5,SYNM,TNFAIP3,TNFRSF18,TRAF1	68 (8)	8
RBL1	transcription regulator	Inhibited	6.4e-08	0.0001	CDC6,CDK2,Cdkn1c,DHFR,E2F1,F3,MCM2,MCM3,MCM5,MCM6,MCM7,ORC1,SKP2	13 (1)	1
TRERF1	transcription regulator	Inhibited	1.22e-07	0.0024	ALDH1A3,ATAD2,BARD1,BRIP1,CDC6,CDK2,CDK5R1,Cdkn1c,CELSR1,CLSPN,COL1A1,CYP11A1,DDIAS,DNMT1,DTL,E2F1,E2F8,ESCO2,F3,GMNN,GPR19,ITGB6,LIG1,MCM10,MCM2,MCM3,MCM4,MCM5,MCM6,MCM7,MEF2C,MYH2,NPFFR2,ORC1,PCLAF,PCNA,PCYT1B,RAD51,RBL1,RMI2,RRM2,RYR1,ST6GALNAC1,TNFAIP3,TRAIP,TRPM8,UHRF1	47 (4)	4
DNMT3L	transcription regulator	Inhibited	1.7e-07	0.0008	ACE,BIK,BLNK,BRCA2,CASQ1,CCL5,CD36,CDH1,CSF1R,DNA2,E2F1,E2F2,EXO1,HDAC4,HDAC9,KDELR3,LACC1,LRP2,LXN,MYH7B,P2RY1,PAK6,PECAM1,PIK3C2B,PRKAR2B,RECQL4,RYR2,ST14,TNNI1,XRCC2	30 (3)	2
ZIC2	transcription regulator	Inhibited	2.29e-07	0.0194	AATK,ABCD2,ACTA2,ACY3,ADAMTS4,ALDH1A3,ALOX5,CACNA1G,CCN5,CCP110,CCSAP,CDC25B,CDH1,CDK2,Cdkn1c,COL4A2,DLL4,E2F1,EVI2A,FA2H,FBP1,FEN1,FGFR2,GADD45B,GCLM,GSN,IGFBP7,IL1RAP,IMPA2,KITLG,KNDC1,LAMC2,LHX6,MAD2L1,MEF2C,mir-25,MMP9,MYH3,MYRF,NDRG2,Nes,NINJ2,NIPAL2,NRCAM,NRP2,PAPSS2,PCDH15,PCNA,PECAM1,PIM3,PLAT,PLAU,PLEKHG3,PRX,PTH1R,PTPDC1,RRM2,SCNN1B,SLC16A6,SNAI2,SOX5,SRD5A1,SYNM,SYTL2,TNFRSF18,TNFRSF9,…	68 (6)	5
PSIP1	transcription regulator	Inhibited	5.8e-07	0.0325	ANK1,ATR,CCL5,CCN2,CCR4,CCR7,CD36,CD82,CDC25B,Cdkn1c,CDT1,CHAT,CYP4F3,DES,DUSP1,E2F1,F3,GMNN,HMOX1,IL18,IL33,KDELR3,MAD2L1,MIS18A,MSH2,MYH11,MYH2,MYH3,Nes,NLRP3,PIM3,PLAU,RAB7B,RAD51,RRM2,RYR1,SMAD3,SPDL1,TLR2,TNNI1,WDHD1	41 (8)	5
NUPR1	transcription regulator	Inhibited	7.31e-07	0.0004	ANK1,ATAD5,ATR,BLM,CASP2,CDK2,CKAP2L,CNPY4,DSN1,E2F8,EME1,ERCC6L,EXO1,FANCD2,GINS1,IFIT2,IGF2BP3,LHFPL2,MCM10,MGME1,MMD,MMS22L,MSH6,MTFR2,NEMP1,Nes,NFIB,NRSN2,NSL1,PER3,POLA2,POLQ,RAD51,RANBP6,SHROOM3,SKP2,SLC16A6,SPC24,SPC25,SPDL1,STIL,SYTL2,TICRR,UPP1,WDR76,XRCC2,ZNF483	47 (1)	1
HOXA4	transcription regulator	Inhibited	1.67e-06	0.0013	ACTA2,CCN2,CDC6,CDCA5,CDH1,CYP11A1,E2F1,ENDOU,GINS1,ITGB2,MCM3,MYH11,NLRC4,Nppb,RRM2,SKP2,SNAI2,TK1,TOP2A	19 (2)	2
HEYL	transcription regulator	Inhibited	1.71e-05	0.0378	CCL5,CDC25B,CDCA5,CDH1,CDK5R1,Cdkn1c,CDT1,CHRNG,CHTF18,CIT,CSRP3,CYP11A1,DCTPP1,DES,FEN1,FGFR2,GSN,GSTM1,ITGA6,KIF15,KNTC1,MAD2L1,MCM2,MCM4,MEF2C,MYH11,MYOM1,PBK,PKMYT1,PLAT,SKP2,SMAD3,SRD5A1,STARD10,ZWINT	35 (3)	3
FOXH1	transcription regulator	Inhibited	1.85e-05	0.0344	ALDH1A3,CCL5,CDC25B,CDCA5,CDH1,Cdkn1c,CDT1,CHRNG,CHTF18,CIT,CSRP3,CYP11A1,DCTPP1,DES,FEN1,FGFR2,GSN,GSTM1,ITGA6,KIF15,KNTC1,MAD2L1,MCM2,MCM4,MEF2C,MYOM1,PBK,PKMYT1,PLAT,SKP2,SMAD3,SRD5A1,STARD10,ZWINT	34 (2)	2
RB1	transcription regulator	Inhibited	8.94e-05	0.0446	CDC6,CDH1,CDK2,CDK5R1,Cdkn1c,CELSR1,DHFR,DNMT1,E2F1,F3,GMNN,GPR19,LIG1,MCM10,MCM2,MCM3,MCM5,MCM6,MCM7,MEF2C,MYH2,NPFFR2,ORC1,PCLAF,PCNA,RBL1,RRM2,RYR1	28 (1)	1
FOXP3	transcription regulator	Inhibited	0.000295	0.0236	CCR4,CHAF1A,FEN1,ITGAE,LIG1,MMP9,PDE3B,POLD1,SKP2,TNFAIP3,TONSL	11 (1)	1
PTTG1	transcription regulator	Inhibited	0.000295	0.0098	CDH1,FANCG,FEN1,LIG1,POLD1,POLE,POLK,RAD51B,RAD51C,TERF1,UNG	11 (1)	1
HDAC11	transcription regulator	Inhibited	0.000386	0.0349	CCL5,CGAS,CLIC5,CXCL10,EIF2AK2,F7,IL17F,IL18,OASL,Oasl2,PLAT,TLR3,TNFSF4	13 (2)	2
GLIS2	transcription regulator	Inhibited	0.000815	0.0107	CCN2,COL1A1,CXCL10,LTBP2,SNAI2	5 (1)	1
ZFP36	transcription regulator	Inhibited	0.00118	0.0353	CD36,CDC6,E2F1,E2F8,KNTC1,NUF2,PBK,PLAU,TOP2A,TRAF1	10 (1)	1
NOSTRIN	transcription regulator	Inhibited	0.00227	0.0423	ACE,CCL5,MMP9,PECAM1,PLAU,TEK	6 (1)	1
Bc1	translation regulator		0.0107	0.0368	ACTA2,SMAD3	2 (1)	1
EIF4G1	translation regulator	Activated	0.00217	0.0303	BRCA2,MRE11,RAD51,RFC2,RFC4	5 (1)	1
TNFRSF1A	transmembrane receptor		8.42e-12	0.0405	AATK,ABCC2,ABCD2,ABTB2,ACE,ACKR4,ACP5,ADAMTS4,ADGRG6,ALOX5,ALPL,ANGPTL4,ANK1,ANKRD55,ARNTL2,ARRB1,BIK,BMP6,BMPER,BOK,BRCA2,BRIP1,CALCR,CASP2,CCDC15,CCKAR,CCL5,CCN2,CCN5,CD207,CD28,CD36,CDC25B,CDC45,CDC6,CELF2,CHAT,CHRNG,CHST2,COL4A3,CP,CSF1R,CXCL10,Cxcl3,CXCR3,CYP11A1,CYP4B1,CYP4F3,DCHS1,DDIAS,DES,DHRS3,DLL4,DUSP14,E2F1,E2F7,E2F8,ECE1,EGF,ERCC6L,FADS1,FANCD2,FBN1,FGFR2,FGFR4,GCLM,GFPT2,GRHL2,GSN,…	160 (28)	28
FAS	transmembrane receptor		0.000112	0.0373	CCL5,CCN2,CDK5R1,COL1A1,COL4A2,COL6A3,CXCL10,CXCR3,FBN1,IL18,MMP9,PLAU,RND1,SELPLG,TNFAIP3	15 (1)	1
PLAUR	transmembrane receptor		0.000787	0.0305	ACTA2,CDH1,E2F1,ITGA6,MMP9,PLAU,SCN2A	7 (1)	1
FCGR1A	transmembrane receptor		0.0025	0.0101	C5,F3,ITGB2	3 (1)	1
ENG	transmembrane receptor		0.00267	0.0347	ACTA2,BARD1,CCN2,PECAM1,PLAU,RAC2	6 (1)	1
GP1BA	transmembrane receptor	Activated	4.49e-15	0.0063	Abca8a,ABCA9,ABCB9,ABCC2,ACE,ACKR4,ACOT11,ACP5,ACSBG1,ACSF2,ACTA2,ADGRG6,ALPL,ANGPTL4,ANKRD37,ANXA8/ANXA8L1,ARNTL2,ATAD2,ATR,BCL6B,BIK,BLM,BOK,BRCA2,BRIP1,C5,CACNA1G,CCKAR,CD28,CD53,CDC25B,CDC45,CDC7,CDCA5,CDK5R1,CDT1,CELF2,CHAT,CHST12,CLSPN,COL1A1,COL4A2,COLEC12,CRACR2B,CSF1R,CSRNP1,CXCR3,CYP4F3,DDX11,DHFR,DLL4,DNM1,DPEP1,DSN1,DTL,DUSP14,E2F7,E2F8,EBI3,ECE1,ENDOU,ESCO2,F2RL2,FANCB,FANCG,FGFR4,FS…	225 (44)	42
IL21R	transmembrane receptor	Activated	3.99e-14	0.0046	AASS,ABCD2,ABLIM1,ACE,ACOT11,ACSF2,ACY3,ADGRG6,ALPK2,ALPL,ANXA8/ANXA8L1,ARHGAP45,ARNT2,ARNTL2,BCL6B,BMP6,BOK,BTG2,C2orf50,C3AR1,C5,CAPN8,CASP2,CCDC82,CCN5,CCP110,CCR4,CCR7,CD244,CD28,CDC6,CDC7,CDH1,CDHR2,CDK2,Cdkn1c,CDT1,CEL,CELF2,CELSR1,CENPK,CENPN,CENPU,CEP250,Ces2g,CGAS,CHST12,CIT,CLSPN,CNKSR1,COBL,COTL1,CPN1,CRACR2B,CRYBG1,CRYBG2,CSRP2,CSRP3,CUX2,CXCL10,CXCR3,CXXC5,CYP24A1,CYP4B1,DCHS1,DDIAS,…	251 (47)	47
ITGAV	transmembrane receptor	Activated	5.41e-14	0.0266	ACOT11,ACP5,ACSBG1,ACSF2,ADAMTS3,ADAMTS4,ADGRG6,ALOX5,ANGPTL4,ANK1,ANXA8/ANXA8L1,ARRB1,BARD1,BCL6B,BOK,BRCA2,BRIP1,BTG2,C3AR1,CALCR,CASP2,CCDC82,CCKAR,CCN2,CCN5,CCR4,CD207,CD28,CD82,CDC6,CDC7,CDH1,CDHR2,CDK5R1,Cdkn1c,CDT1,CELF2,CELSR1,CHAT,CHST12,COL1A1,CP,CRACR2B,CRYBG1,CSF1R,CSRP2,CXCR3,CYP11A1,CYP24A1,CYP4F3,DDIAS,DDX11,DES,DHFR,DNM1,DPEP1,DPYSL2,DSN1,DUSP1,E2F2,E2F7,E2F8,EIF2AK2,F7,FBN1,FGFR2…	207 (22)	22
ITGB3	transmembrane receptor	Activated	2.13e-13	0.0368	ABCA9,ABCB9,ABCC2,ACOT11,ACP5,ACSF2,ADAM8,ADGRG6,ALOX5,ALPL,ANGPTL4,ANK1,ANXA8/ANXA8L1,ARRB1,BARD1,BCL6B,BOK,BRCA2,C5,CALCR,CALHM6,CASP2,CCKAR,CCN2,CCR4,CD36,CD53,CD82,CDC6,CDC7,CDCP1,CDK5R1,CDT1,CEL,CELF2,CELSR1,CHAT,CHST12,CLIC5,COL1A1,COL6A3,COTL1,CP,CRACR2B,CYP24A1,CYP4F3,DDIAS,DDX11,DES,DHFR,DNAAF2,DNM1,DPEP1,DSN1,DUSP1,E2F1,E2F2,E2F7,E2F8,ECE1,FADS1,FBN1,FGFR2,FRMD4B,FSCN1,GCLM,GDPD5,GFPT2,…	199 (30)	30
KLRF1	transmembrane receptor	Activated	3.79e-13	0.0283	AASS,ABCA9,ACY3,ADAM33,ADAM8,ADAMTS4,ADGRG6,AFF3,ALDH1A3,ALPK2,ALPL,ANK1,ARNTL2,ARRB1,ATR,BIK,BLM,BMP6,BOK,BRCA2,BRIP1,BTG2,C3AR1,CACNA1G,CALCR,CALHM5,CALHM6,CASP2,CCDC82,CCKAR,CCL5,CCR4,CCR7,CD28,CDC45,CDC7,CELF2,CHAT,CIT,CLIC5,COL4A2,COL6A3,COTL1,CP,CRYAA/CRYAA2,CRYBG1,CXCL10,CYP11A1,CYP4F3,DDX11,DES,DHRS9,DLL4,DNM1,DNMT1,E2F7,EBI3,ECE1,EGF,EIF2AK2,ERCC6L,EVPL,FANCB,FANCD2,FBN1,FEN1,FGFR2,FGFR4…	186 (58)	56
CLEC1B	transmembrane receptor	Activated	5.51e-13	0.0255	AASS,ABCC2,ACY3,ADAM33,ADAM8,ADAMTS4,ADGRG6,AFF3,ALDH1A3,ALPK2,ALPL,ANK1,ARNTL2,ARRB1,ATR,BIK,BLM,BMP6,BRCA2,BRIP1,C3AR1,CACNA1G,CALCR,CALHM5,CASP2,CCDC82,CCKAR,CCL5,CCR4,CCR7,CD28,CDC7,CELF2,CHAT,CIT,CLIC5,COL4A2,COL6A3,COTL1,CRYAA/CRYAA2,CRYBG1,CXCL10,Cxcl3,CYP11A1,CYP4F3,DDX11,DES,DHRS9,DLL4,DNM1,DNMT1,E2F7,EBI3,ECE1,EGF,ERCC6L,EVPL,FANCB,FANCD2,FBN1,FEN1,FGFR2,FHDC1,FRMD4B,GCLM,GDF5,GFPT2,GMN…	181 (63)	62
ITGB1	transmembrane receptor	Activated	1.13e-12	0.0468	ABCA9,ACTA2,ADGRG6,ALDH1A3,ALOX5,ALPL,ANGPTL4,ANK1,ANKRD37,ARNTL2,ARRB1,BTG2,CALHM6,CCDC82,CCN5,CCR4,CD53,CDC25B,CDC6,CDCP1,CDH1,CDK5R1,Cdkn1c,CELF2,CHAT,CLIC5,COL1A1,COL4A2,CRYBG1,CSF1R,Cxcl3,CXCR3,CYP11A1,CYP24A1,CYP4F3,DES,DLL4,E2F2,E2F7,ECE1,EGF,EIF2AK2,ERCC6L,F2RL2,F7,FEN1,FGFR2,FSCN1,GADD45B,GCLM,GDF5,GMNN,GRB10,GRHL2,GRM1,GSN,HAS1,HDC,HERC6,HHIP,HUNK,IGF2BP3,IGFBP7,ISLR2,ITGA6,ITGAE,ITGB7,…	164 (42)	42
IL17RA	transmembrane receptor	Activated	6.02e-10	0.0211	ALDH1A3,ANGPTL4,ANK1,ARNTL2,ATR,BLNK,C5,CALHM6,CCL5,CCN2,CCR7,CD36,CD82,CDC25B,CDC45,CDC6,CDH1,CDT1,CHAT,CLIC5,COL1A1,CP,CXCR3,CYP11A1,CYP24A1,CYP4F3,DES,DHFR,DNMT1,DUSP1,E2F7,EIF2AK2,F3,FGFR2,FSCN1,GLIPR2,HDC,HERC6,HMOX1,IL17F,ITGB2,KDELR3,LRP2,LTF,MAPT,MCM3,MMP9,MSH2,MSH5,MYH11,MYH2,MYH3,NDRG4,Nes,NFKBID,NRP2,OASL,PCNA,PECAM1,PLAU,PRKAR2B,PTAFR,RAB7B,RAC2,RAD51,RYR1,SEPTIN3,SLC9A3,SMAD3,SNAI2,S…	78 (4)	4
ITGA2	transmembrane receptor	Activated	1e-08	0.0419	ABCA9,ACTA2,ADGRG6,ANK1,BARD1,CCL5,CCN2,CD36,CD82,CDC45,CDC6,CDH1,CDK2,CDK5R1,CHAT,COL1A1,CXCL10,CYP11A1,CYP4F3,DES,DLL4,DUSP1,E2F1,EIF2AK2,F3,HAS1,HMOX1,IFIT2,IL17F,IL18,ITGB2,KDELR3,KITLG,MAOB,MAPT,MCM2,MCM4,MEF2C,MMP9,MSH2,MYH11,MYH2,MYH3,NCF1,Nes,PIM3,PLAU,PLCG2,PRKAR2B,PRKCQ,PTH1R,PTK2B,RAB7B,RAD51,RBL1,RETSAT,RGCC,RYR1,SMAD3,SNAI2,SYNPO,TIMELESS,TLR2,TNFAIP3,TNFRSF11A,TNFSF4,TNNI1,TOP2A	68 (18)	18
TREM1	transmembrane receptor	Activated	1.14e-08	0.0352	ALPL,ANK1,ARRB1,CCDC82,CCN2,CCR7,CD36,CD82,CDK2,CDK5R1,CENPU,CHAT,COL1A1,CRYBG1,CXCL10,CYP24A1,CYP4F3,DES,DNMT1,DTL,DUSP1,DUSP14,E2F7,EBI3,ECE1,EIF2AK2,F3,FGFR2,GADD45B,GCLM,GMNN,HAS1,HDC,HECW2,HMOX1,IFIT2,IGF2BP3,IGFBP7,ITGB7,KDELR3,LIG1,MAOB,MAP3K20,MAP4K1,MAPT,MNS1,MSH2,MSH5,MYH11,MYH2,MYH3,MYRF,Nes,NLRP3,OASL,ORC1,OSGIN1,PECAM1,PLAU,PRKCZ,RAB7B,RAD51,RAD54L,RYR1,SHANK2,SLCO4A1,SMAD3,SNAI2,SST…	77 (9)	9
FCGR1A	transmembrane receptor	Activated	1.46e-08	0.0478	ABCB9,ACTA2,ALDH1A3,ALPL,ANK1,ARRB1,C5,CALHM6,CASP2,CCN2,CD36,CD82,CDK2,Cdkn1c,CELF2,CHAT,CLIC5,COL1A1,CYP4F3,DES,DNMT1,DUSP1,ECE1,EIF2AK2,F2RL2,F3,FGFR2,GCLM,HERC6,IFIT2,IL18,IL33,ITGA6,ITGB2,ITGB7,KDELR3,KLF1,KRT7,LAT,LOC100911216/Pcsk1,MAP4K1,MAPT,MEF2C,MMD,MMP9,MSH2,MYH11,MYH2,MYH3,MYOM1,NCF1,Nes,NLRC4,OASL,PLAT,PLAU,PLCG2,PRKAR2B,PRKCQ,PRKCZ,RAB7B,RAD51,RGCC,RYR1,SHC4,SMAD3,SSTR3,TEK,TIMELES…	74 (15)	15
IL1R1	transmembrane receptor	Activated	0.00114	0.0246	ACTA2,CCL5,IL17F,IL1RAP,LIFR,MMP9,MYH11,TRAF1	8 (1)	1
SNX9	transporter		4.42e-12	0.0294	Abca8a,ABCC2,ACOT11,ACP5,ACSF2,ACTA2,ADGRG6,ALDH1A3,ALOX5,ALPL,ANK1,ANXA8/ANXA8L1,ARRB1,BCL6B,BIK,BOK,BRCA2,CASP2,CCDC82,CCR7,CD36,CD82,CDC25B,CDC6,CDC7,CDK5R1,CDT1,CEBPE,CELSR1,CHST12,COL1A1,COL4A2,CP,CRACR2B,CRYBG1,CSF1R,CSRP2,CYP11A1,CYP24A1,DDIAS,DES,DHFR,DLL4,DNM1,DPEP1,DSN1,DUSP1,ECE1,EGF,EIF2AK2,FGFR2,GADD45B,GDPD5,GJB3,GMNN,GPR19,GRM1,GSN,GSTM1,HAS1,HDAC9,HDC,HSPB7,IFIT2,IGF2BP3,IGFBP7,IL…	154 (14)	11
RACGAP1	transporter		6.12e-06	0.0432	ACTA2,CDC6,CDK2,CDK5R1,Cdkn1c,CELSR1,COL1A1,DHFR,DNMT1,E2F1,F3,GMNN,GPR19,GSN,HMOX1,IL33,ITGA6,LIG1,MCM10,MCM2,MCM3,MCM5,MCM6,MCM7,MEF2C,MMP9,MYH2,NPFFR2,Nppb,ORC1,PCLAF,PCNA,PLAU,RBL1,RRM2,RYR1,SNAI2	37 (4)	3
SYN1	transporter		0.0434	0.0491	SYN3	1 (1)	1
GJA3	transporter		0.0434	0.0367	GJA8	1 (1)	1
SNX5	transporter	Inhibited	4.84e-13	0.0082	AASS,ACY3,ANGPTL4,ARNTL2,ARRB1,BMP6,BTG2,C3AR1,C5,CACNA1G,CALHM6,CCDC146,CCL5,CCN2,CCN5,CCR7,CDH1,CDK2,CGNL1,CHAT,CLIC5,COL4A2,CSRNP1,CXCR3,CYP11A1,CYP24A1,DNMT1,DUSP1,E2F1,E2F7,ECE1,EIF2AK2,FEN1,FGFR2,FHDC1,FSCN1,GADD45B,GCLM,HAS1,HDAC4,HDC,HERC6,HHIP,IFIT2,IL17F,IL18,IL33,ITGA6,ITGB2,ITGB7,JUP,KCNJ12,KITLG,LAMC2,LHX6,LRP2,LTF,MAD2L1,MAP4K1,MAPT,MEF2C,MEFV,mir-25,mir-30 (includes others),MPP7,MY…	119 (17)	15
AMBP	transporter	Inhibited	3.04e-09	0.0348	ACP5,ACSBG1,ACTA2,ALPL,ANK1,ARNTL2,ARRB1,C3AR1,CCDC82,CCR7,CD36,CD82,CDK2,CDK5R1,CELF2,CHAT,COL1A1,CRYAA/CRYAA2,CRYBG1,CSF1R,CYP11A1,CYP4F3,DES,DNMT1,DUSP1,E2F1,E2F7,ECE1,EIF2AK2,F3,FGFR2,GMNN,HDC,HMOX1,IFIT2,IGF2BP3,IGFBP7,ITGB7,KDELR3,LIG1,MAOB,MAP3K20,MAP4K1,MAPT,MMP9,MNS1,MSH2,MSH5,MYH11,MYH2,MYH3,MYRF,NCF1,Nes,Nppb,NRCAM,OASL,ORC1,PIM3,PLAT,PLAU,PRKCZ,PTPN6,RAB7B,RAD51,RAD54L,RAP1GAP,RYR1,SH…	81 (10)	10
