# Supplementary material for: Comparative analysis of basal and etoposide-induced alterations in gene expression by DNA-PKcs kinase activity
Source: Front Genet. 2024 Mar 21;15:1276365. doi: 10.3389/fgene.2024.1276365 (PMC10991847; doi:10.3389/fgene.2024.1276365)
Supplement: Supplementary file 3 [file Table3.xlsx]

## Sheet: Sheet1
Supplementary Table 3. Etoposide-induced differences in master regulators in KR cells
Master Regulator	Molecule Type	Predicted Activation	p-value of overlap	Network bias-corrected p-value	Target Molecules in Dataset	Causal network	Target-connected regulators
CD151	other	Activated	6.88e-25	0.0001	ABCA9,ACP5,AFP,ALDH1A3,ANKRD1,ARNTL2,BTG2,C3AR1,CCN5,CCR7,CD36,CD82,CD9,CDC25B,CDC45,CDC6,CDCA5,CDCP1,CDH1,CDK6,CHAT,CLIC5,COL18A1,COL1A1,COL24A1,COL6A3,CRYAA/CRYAA2,CSF3,CXCL16,CXCL2,CXCR3,CYP11A1,CYP4F3,DES,DHFR,E2F1,E2F2,E2F7,E2F8,EIF2AK2,ELF3,F3,FEN1,FGL2,FGR,FSCN1,FST,GAP43,GINS3,GINS4,GPT,GSN,HERC6,IFI16,IFI35,IFIT2,IL10,IL13RA2,IL17F,IL33,IL9R,ITGA6,ITGB2,JUP,KCNB1,KDELR3,KRT7,LPCAT1,LRP2,…	136 (10)	10
PKM	kinase	Activated	4.98e-21	0.0003	ABCC2,ACOT11,ACSBG1,ACSF2,ACSL6,ACTA1,ADAMTSL4,ADGRE5,ALDH1A3,ALOX5,ALPL,ANKRD1,ANXA8/ANXA8L1,ARNTL2,ARRB1,ATP1B1,BARD1,BIK,BMPER,BOK,BRCA2,BTG2,C3,C9orf116,CACNA1G,CAMK2B,CASP2,CCDC82,CCN4,CCN5,CCNE2,CCNG2,CD207,CD36,CD82,CD9,CDC25B,CDC45,CDC6,CDCA5,CDCP1,CDH5,CDT1,CELSR1,CHST12,CKB,CKMT1A/CKMT1B,CLIC5,COL18A1,COL4A2,COL6A3,CP,CRYBG1,CSF3,CUBN,CXCL2,CXCR3,CYP11A1,CYP4F3,DDIAS,DLL4,DPEP1,DPYSL2,D…	225 (33)	33
D-2-amino-5-phosphonovaleric acid	chemical reagent	Inhibited	5.44e-21	0.0001	AASS,Abca8a,ABCA9,ACP5,ACTA1,ACY3,ADAM8,ADGRE5,ADGRG6,ADK,Aldoart2,ALOX5,ALPL,ANKRD1,ANXA8/ANXA8L1,ARRB1,ATP1B1,BMP6,BRCA2,BTG2,C3,C3AR1,CALCR,CAMK2B,CASP2,CCBE1,CCDC82,CCN2,CCN4,CCN5,CCR4,CD207,CD28,CD36,CD82,CD9,CDCA5,CDH5,CDK14,CDK6,CDT1,CENPH,CHAF1A,CHAF1B,CHAT,CHTF18,COL24A1,CRYBG1,CSF1R,CSRNP1,CXCL16,CXCR3,CXXC5,CYP11A1,CYP24A1,CYP4F3,DES,DHRS9,DLL4,DSCC1,DUSP14,E2F1,E2F7,E2F8,EBI3,ECE1,ECM…	182 (36)	33
CAMLG	other	Activated	9.84e-21	0.0001	ACP5,ACTA1,ACTA2,ADAM8,ADGRE5,ALOX5,ANKRD1,ARRB1,C3,CALCR,CASP2,CCBE1,CCN2,CCN4,CCNE2,CD207,CD28,CDC6,CDCA5,CDT1,CENPH,CHAF1A,CHAF1B,CHTF18,CSF1R,CSF3,CXCL10,CXCL16,CXCL2,CXCR3,CYP11A1,DES,DHRS9,DLL4,DSCC1,E2F7,E2F8,ELN,ERCC6L,EVPL,EXO1,F2RL2,F3,FANCA,FGL2,FIGNL1,GAP43,GDF5,GPNMB,GRHL3,HDAC9,HDC,HECW2,HSPB7,IFI16,IFIT2,IL10,IL17F,IL33,IRF7,KRT7,LAT,LCP1,MMD,MMP9,MNS1,MYH11,NFATC2,OASL,OPRM1,PAX2,…	107 (14)	13
Nfat (family)	group	Activated	1.45e-20	0.0001	ACP5,ACTA1,ACTA2,ADAM8,ADGRE5,ALOX5,ANKRD1,ARRB1,C3,CALCR,CASP2,CCBE1,CCN2,CCN4,CCNE2,CD207,CD28,CDC6,CDCA5,CDT1,CENPH,CHAF1A,CHAF1B,CHTF18,CSF1R,CSF3,CXCL10,CXCL16,CXCL2,CXCR3,CYP11A1,DES,DHRS9,DLL4,DSCC1,E2F7,E2F8,ELN,ERCC6L,EVPL,EXO1,F2RL2,F3,FANCA,FGL2,FIGNL1,GAP43,GDF5,GPNMB,GRHL3,HDAC9,HDC,HECW2,HSPB7,IFI16,IFIT2,IL10,IL17F,IL33,IRF7,KRT7,LAT,LCP1,MMD,MMP9,MNS1,MYH11,NFATC2,OASL,PAX2,PCNA,P…	106 (12)	12
CDH1	other		4.4e-20	0.0003	ABCA9,ADGRG6,AFP,ALPL,ANKRD1,ARRB1,C3,C3AR1,CACNA1G,CCKAR,CCN4,CCN5,CCNE2,CCNG2,CCR4,CCR7,CD53,CD82,CD9,CDC45,CDC6,CDCA5,CDCP1,CDK6,CHAT,CKMT1A/CKMT1B,CLIC5,COL24A1,COL4A1,COL4A2,COL6A3,CRYAA/CRYAA2,CSF1R,CXCL16,CXCR3,CYP11A1,CYP24A1,CYP4F3,DES,DHFR,DSP,E2F1,E2F2,E2F8,ECE1,EGFR,ELN,F2RL2,FANCG,FGFR2,FGFR4,FGL2,FGR,FSCN1,G6PC3,GADD45B,GFPT2,GINS3,GINS4,GJB3,GPT,GRB10,GSN,Gulo,HDAC9,HERC6,HHIP,HPSE…	173 (29)	29
NRG4	growth factor	Activated	1.24e-19	0.0001	4930486L24Rik,AASS,Abca8a,ABCA9,ABCD2,ABLIM1,ACKR4,ACSBG1,ACTA1,ACY3,ADAM8,ADAMTS4,ADGRG6,ADK,AFF3,Aldoart2,ALPK2,AMPD3,ANGPT4,ANKRD1,AOX1,ATP1B1,BABAM2,BARD1,BMP5,BMP6,BSN,BTG2,C2orf50,C3orf70,CACNA1G,Calcb,CALCR,CARD10,CCBE1,CCDC15,CCDC82,CCKAR,CCN2,CCN5,CCNG2,CD207,CD244,CD28,CD36,CD53,CDC25B,CDC45,CDC6,CDCA5,CDCP1,CDK6,CENPN,CENPU,CHAD,CHAF1A,CHAT,CHTF18,CNKSR1,COBL,Col17a1,COL1A1,COL24A1,COL…	333 (127)	125
PTPN9	phosphatase	Inhibited	1.76e-19	0.0002	ACTA1,ALDH1A3,ARNTL2,BTG2,CCN2,CCN5,CCNG2,CD9,CDC25B,CDC45,CDC6,CDCA5,CDCP1,CDH1,CDH5,CDK6,CLIC5,COL1A1,COL6A3,CSF1R,CSF3,CXCL2,CXCR3,DHFR,E2F1,E2F2,E2F7,E2F8,EGF,EGFR,EIF2AK2,ELF3,F2RL2,F3,FBN1,FEN1,FGL2,FSCN1,FST,GAP43,GINS3,GINS4,HDC,HERC6,IFI16,IFI35,IFIT2,IGF2BP3,IL10,IL13RA2,IL17F,IL33,IL9R,IRF7,ITGA6,ITGB2,JUP,KRT7,LPCAT1,LRP2,LTF,MCM10,MCM2,MCM3,MCM4,MCM5,MCM8,MMD,MMP13,MMP9,MYOM1,NEURL3,…	118 (5)	4
IGFBP2	other	Activated	1.77e-19	0.0002	ACKR4,ACTA1,AFP,ALDH1A3,AMPD3,ANGPT4,ARNTL2,BTG2,C3,CALCR,CCDC15,CCN5,CCNE2,CCNG2,CCR7,CD36,CD53,CD9,CDC25B,CDC45,CDC6,CDCA5,CDCP1,CDH5,CDK6,CELSR1,CLIC5,COL18A1,COL4A1,COL4A2,COL6A3,CP,CSF1R,CSF3,CXCL16,CXCL2,CXCR3,CYP11A1,DHFR,DLL4,E2F1,E2F2,E2F7,E2F8,EGF,EGFR,EIF2AK2,ELF3,ELN,ESCO2,FANCG,FBN1,FEN1,FGL2,FSCN1,FST,GAP43,GINS3,GINS4,GMNN,HDC,HERC6,HPSE,IFI16,IFI35,IFIT2,IGF2BP3,IL10,IL13RA2,IL17F…	155 (8)	8
ETV7	transcription regulator	Activated	3.02e-19	0.0002	ACTA2,ADAM8,ADGRE5,ALDH1A3,ALOX5,ARNTL2,ARRB1,ASF1B,BARD1,BMP6,BTG2,CALCR,CASP2,CCN2,CCR4,CD207,CD28,CD9,CDC25B,CDCA5,CDK6,CENPH,CHAF1A,CHAF1B,CHTF18,CLIC5,COL1A1,CSF1R,CSF3,CXCL10,CYP24A1,DHFR,DLL4,DONSON,DSCC1,E2F2,E2F7,E2F8,EGFR,EIF2AK2,ELN,ERCC6L,EXO1,F3,FANCA,FEN1,FGFR4,FGL2,FIGNL1,FSCN1,FST,GAP43,HDC,HERC6,HPSE,IFI16,IFI35,IFIT2,IGF2BP3,IL10,IL13RA2,IL17F,IL1R2,IL9R,IRF7,ITGB2,KRT7,LCP1,LRP…	121 (9)	9
TOB1	transcription regulator	Inhibited	3.33e-19	0.0001	AASS,ABCA9,ACTA1,ACY3,ADAM8,ADK,Aldoart2,ALPL,ARNT2,ARRB1,ATP1B1,BMP6,BTG2,C3AR1,C9orf116,Calcb,CCN5,CCNE2,CCNG2,CCR4,CCR7,CD244,CD36,CD53,CD9,CDC25B,CDC45,CDC6,CDCA5,CDCP1,CDT1,CELSR1,CHRNB1,CLSPN,COL18A1,COL4A1,COL4A2,COL6A3,CSF1R,CSF3,CYP11A1,DHFR,DHX58,DLX1,E2F1,E2F2,E2F7,E2F8,EAF2,ECE1,EGF,EGFR,EIF2AK2,ELF3,ELN,FBN1,FEN1,FGL2,FGR,FHDC1,GADD45B,GINS3,GINS4,GJB3,GMNN,GPR162,GPR19,GRB10,IFI16,I…	155 (14)	14
SMAD5	transcription regulator	Activated	3.47e-19	0.0012	4930486L24Rik,AASS,ACP5,ACTA1,ACY3,ADAM8,ADGRE5,ADK,AFP,ALDH1A3,Aldoart2,ALOX5,ALPL,ARNT2,ARNTL2,ARRB1,ATP1B1,BARD1,BMP6,BOK,BRIP1,BTG2,C9orf116,Calcb,CALCR,CASP2,CCN2,CCN4,CCNE2,CCNG2,CCR4,CCR7,CD207,CD244,CD28,CD9,CDC45,CDC6,CDCA5,CDH1,CDK14,CDK6,CDT1,CELSR1,CENPH,CHAF1A,CHAF1B,CHRNB1,CHRNG,CLSPN,COL1A1,COL24A1,CRYAA/CRYAA2,CSRP3,CXCL16,CXCL2,CXCR3,CYP11A1,CYP24A1,DDIAS,DHFR,DHRS9,DHX58,DLX1,DS…	195 (29)	28
DYRK1A	kinase		7.3e-19	0.0001	Abca8a,ABCC2,ABLIM1,ABTB2,ACOT11,ACSF2,ACSL6,ACTA1,ACTA2,ADAM8,ADAMTS4,ADAMTSL4,ALDH1A3,ALOX5,ANGPT4,ANKRD1,ANKRD55,ANXA8/ANXA8L1,AOX1,ARNTL2,ARRB1,ASF1B,BABAM2,BIK,BLNK,BMP5,BOK,BRCA2,BRIP1,BSN,C3orf70,C9orf116,Calcb,CAMK2B,CARD10,CASP2,CBX2,CCDC15,CCKBR,CCNG2,CCSAP,CD244,CD36,CD53,CD82,CD96,CDC25B,CDC6,CDH5,CDHR2,CDK14,CDK6,CDT1,CELSR1,CENPH,CENPN,CHAD,CHAF1A,CHAF1B,CHST12,CKB,CKMT1A/CKMT1B,CLI…	351 (93)	91
TGM2	enzyme	Activated	1e-18	0.0036	AASS,ACTA1,ACY3,ADGRE5,ADK,ALDH1A3,Aldoart2,ALPK2,ALPL,ANKRD1,ARNTL2,ARRB1,ATP1B1,BLNK,BMP6,BRCA2,BTG2,C3,C3AR1,C5AR1,C9orf116,CACNA1G,CALCR,CCKAR,CCN2,CCN4,CCNE2,CCNG2,CCR4,CD28,CD36,CD82,CD9,CDC25B,CDC6,CDCP1,CDH1,CDH5,CDK6,CDT1,CELSR1,CHRNB1,CKMT1A/CKMT1B,CLIC5,COL18A1,COL4A1,COL4A2,CRYAA/CRYAA2,CSF1R,CSRNP1,CUBN,CXCL10,CXCR3,CYP11A1,CYP4F3,DHFR,DLL4,DLX1,DNAAF2,DSP,E2F1,E2F2,E2F7,EBI3,ECE1,EG…	190 (27)	27
CALCA	other		1.33e-18	0.0009	AASS,AATK,Abca8a,ABCA9,ABCC2,ABCD2,ABTB2,ACP5,ACY3,ADAM8,ADAMTS4,ADGRE5,ADGRG6,ADK,Aldoart2,ALOX5,ALPL,AMPD3,ANKRD1,ANKRD55,ARRB1,BIK,BMP6,BMPER,BOK,BSN,C5AR1,CACNA1G,CALCR,CASP2,CCDC15,CCKAR,CCR4,CD207,CD28,CD82,CD9,CDCA5,CDCP1,CDH5,CDK14,CDK6,CGNL1,CHRNG,CKB,COL18A1,COL1A1,COL24A1,COL4A1,COL4A2,COL4A3,COL6A3,CP,CSRNP1,CXCL16,CXCR3,CYP11A1,CYP24A1,DDIAS,DHFR,DHRS3,DLL4,E2F1,E2F2,E2F8,ECE1,ECM1,E…	218 (18)	18
Laminin (complex)	complex	Activated	1.43e-18	0.0006	ABCA9,ACP5,ACTA2,ADAMTS4,AFP,ALDH1A3,ALPL,ANKRD1,ANXA8/ANXA8L1,ARNTL2,ARRB1,ATP1B1,BIK,BMP6,BTG2,C3AR1,CAMK2B,CARD10,CCDC82,CCN4,CCN5,CCR7,CD53,CD82,CDC25B,CDC45,CDC6,CDCA5,CDCP1,COL1A1,COL24A1,COL4A1,COL4A2,COL6A3,CP,CRYAA/CRYAA2,CRYBG1,CXCL16,CXCL2,CYP11A1,DHFR,DLL4,DPYSL2,DSP,E2F1,E2F2,E2F7,E2F8,ECE1,EGFR,EIF2AK2,ELF3,EME1,EYA4,FEN1,FGFR2,FGR,FSCN1,GAP43,GINS3,GINS4,GMNN,GPT,GRB10,HDC,HERC6,IF…	154 (19)	19
pelitinib	chemical drug	Inhibited	1.55e-18	0.0001	ACTA1,ALDH1A3,ALPL,ANKRD1,ARNTL2,ARRB1,BTG2,C3,CCN2,CCN4,CCN5,CCNG2,CCR7,CD36,CD9,CDC25B,CDC45,CDC6,CDCA5,CDCP1,CDH5,CDK6,CLIC5,COL1A1,COL6A3,CSF1R,CSF3,CXCL2,CXCR3,DHFR,DLL4,E2F1,E2F2,E2F7,E2F8,ECE1,EGF,EGFR,EIF2AK2,ELF3,FBN1,FEN1,FGFR2,FGL2,FSCN1,FST,GAP43,GINS3,GINS4,GJB3,HDC,HERC6,IFI16,IFI35,IFIT2,IGF2BP3,IL10,IL13RA2,IL17F,IL2RB,IL33,IL9R,IRF7,ITGA6,ITGB2,JUP,KRT7,LPCAT1,LRP2,LTF,MAP4K1,Mbp…	126 (7)	6
POMC	other		1.77e-18	0.0006	Abca8a,ACOT11,ACP5,ACTA1,ACTA2,AFP,ALDH1A3,ALPL,AMPD3,ANKRD1,ARRB1,BMP6,BOK,CACNA1G,CALCR,CASP2,CCDC82,CCKAR,CCN4,CCNE2,CCNG2,CCR4,CD36,CD82,CD9,CDC45,CDC6,CDCP1,CDH5,CDK14,CDK6,CENPH,CHAF1A,CHAT,CHTF18,COL18A1,COL1A1,COL24A1,COL4A1,COL4A2,CP,CSF3,CSRNP1,CXCR3,CYP11A1,CYP24A1,CYP4F3,DES,DSCC1,DSN1,DUSP14,E2F7,EBI3,ECE1,ECM1,EGF,EIF2AK2,ELF3,ELN,EME1,FANCA,FANCG,FBLN1,FBP2,FGFR4,FGL2,FRMD4B,GABRP,…	174 (25)	25
SAICAR	chemical - endogenous mammalian	Activated	2.01e-18	0.0002	ACSBG1,ACTA1,ACTA2,AFP,ATP1B1,BARD1,BMPER,BTG2,C3,CAMK2B,CCDC82,CCN2,CCN5,CCNG2,CCR7,CD36,CDC25B,CDC45,CDC6,CDCA5,CDCP1,CKB,COL1A1,COL4A1,COL4A2,COL6A3,CRYBG1,CSF1R,CSF3,CUBN,CYP11A1,CYP24A1,DLL4,DPYSL2,E2F2,E2F7,E2F8,EBI3,EGF,EGFR,EIF2AK2,ELF3,ELN,F3,FBN1,FBP1,FBP2,FEN1,FGL2,FOXQ1,FSCN1,FST,GGT1,GINS3,GINS4,GMNN,GRB10,HDC,HHIP,IFI35,IFIT2,IGF2BP3,IL33,IRF7,ITGA6,JUP,KBTBD11,KITLG,KRT7,LAMA1,LPCA…	137 (27)	26
CYP27A1	enzyme		2.32e-18	0.0018	4930486L24Rik,ABCA9,ABCC2,ACTA2,ADGRG6,ALDH1A3,ALPL,AMPD3,ARNTL2,ARRB1,BIK,BOK,C3AR1,CACNA1G,CAMK2B,CASP2,CCBE1,CCKAR,CCR4,CD28,CD82,CD9,CDC6,CDH1,CDH5,CDK14,CDT1,CHRNG,CHTF18,CLIC5,COL18A1,COL1A1,COL24A1,CP,CRYAA/CRYAA2,CSF3,CSRP3,CXCL10,CXCL16,CXCL2,CXCR3,CYP24A1,DDIAS,DES,DHFR,DHX58,DLX1,DSCC1,E2F7,ECE1,ECM1,EGF,EIF2AK2,ELF3,ELN,ENDOU,F2RL2,F3,FARS2,FGFR2,FGL2,FGR,FSCN1,FST,GAP43,GFPT2,GPNMB,G…	188 (32)	31
BMP4	growth factor	Activated	2.65e-18	0.0007	ACP5,ACTA2,ADGRE5,ADGRG6,AFP,ARNT2,ARNTL2,ARRB1,ATP1B1,BMP6,BTG2,C5AR1,C9orf116,CCKAR,CCN4,CCNE2,CCNG2,CCR4,CCR7,CD82,CD9,CD96,CDC25B,CDC6,CDH5,CDK6,CELSR1,CENPH,CHAF1A,CHAT,CHRNB1,CHTF18,CLIC5,Col17a1,COL18A1,COL4A1,CRYBG1,CSF1R,CSF3,CSRNP1,CXCL16,CXCR3,CXXC5,CYP11A1,DES,DHFR,DNAAF2,DSN1,E2F1,E2F2,ECE1,EGF,EGFR,EIF2AK2,ELF3,EME1,F2RL2,FANCA,FANCG,FGFR2,FGL2,FRMD4B,FSCN1,GABRP,GAPDHS,GFPT2,GMNN,G…	163 (19)	19
3-amino-N-(carboxycarbonyl)-L-alanine	chemical toxicant	Activated	3.71e-18	0.0019	4930486L24Rik,ACP5,ACTA1,ACTA2,ADAM8,ADGRE5,AFP,ALDH1A3,ALOX5,ARNT2,ARNTL2,ARRB1,BRIP1,BTG2,C3,C3AR1,Calcb,CALCR,CASP2,CCN2,CCNE2,CCNG2,CCR4,CCR7,CD207,CD244,CD28,CD9,CDC6,CDCA5,CDK6,CENPH,CHAF1A,CHAF1B,CHTF18,CLSPN,COL1A1,COL24A1,CRYAA/CRYAA2,CSF3,CXCL10,CXCL16,CXCL2,CXCR3,CYP11A1,DDIAS,DHFR,DHRS9,DSCC1,DTL,E2F1,E2F7,E2F8,EGF,EGFR,EIF2AK2,ELN,ERCC6L,ESCO2,EXO1,F2RL2,F3,FANCA,FARS2,FBN1,FGFR2,FGL…	148 (14)	12
vasopressins	biologic drug	Activated	5.04e-18	0.0003	4930486L24Rik,AASS,AATK,Abca8a,ABCA9,ABCC2,ABCD2,ABTB2,ACY3,ADAM8,ADAMTS4,ADK,AFP,ALDH1A3,Aldoart2,ALOX5,ALPL,AMPD3,ANKRD1,ANKRD55,ARNTL2,ARRB1,ATP1B1,BIK,BMP5,BMP6,BMPER,C3,CCDC15,CCDC82,CCKAR,CCNG2,CCR4,CD207,CD28,CD82,CD9,CDC25B,CDCA5,CDCP1,CDH5,CDT1,CELSR1,CGAS,CHAT,CHRNG,CHTF18,CKB,CLIC5,COL18A1,COL24A1,COL4A3,CORO2A,CP,CRYAA/CRYAA2,CRYBG1,CSF3,CSRNP1,CSRP3,CXCL10,CXCL2,CXCR3,CYBRD1,CYP24A1,…	243 (41)	38
tyrosine kinase	group	Activated	5.09e-18	0.0013	ABCA9,ACOT11,ACTA1,ALDH1A3,ALPL,ANKRD1,ARRB1,BMP5,BTG2,C3,CCKAR,CCN4,CCN5,CCNE2,CCNG2,CCR7,CD36,CDC25B,CDC45,CDC6,CDCA5,CDCP1,CDH5,CDK6,CNKSR1,COL18A1,COL1A1,COL4A1,COL4A2,COL6A3,CSF3,CXCL2,CYP24A1,DES,DHFR,DLL4,DSP,E2F1,E2F2,E2F7,E2F8,ECE1,EGF,EGFR,EIF2AK2,ELF3,FBN1,FEN1,FGFR4,FGR,FSCN1,FST,GADD45B,GAP43,GFPT2,GINS3,GINS4,GJB3,GPT,GRM1,HDAC9,IFIT2,IGF2BP3,IL10,IL13RA2,IL17F,IL33,INSC,IRF7,ITGA6,…	140 (25)	24
NRG4	growth factor	Activated	5.17e-18	0.0002	ACTA1,ANKRD1,ATP1B1,BTG2,CCDC82,CCN2,CCN5,CCNG2,CD36,CDC25B,CDC45,CDC6,CDCA5,CDCP1,CDK6,COL1A1,COL6A3,CRYBG1,CSF1R,CXCL10,CYP24A1,DHFR,DLL4,E2F2,E2F7,E2F8,EGFR,EIF2AK2,ELF3,F2RL2,F3,FBN1,FEN1,FSCN1,GAP43,GINS3,GINS4,GJB3,GMNN,HDC,IFI16,IFI35,IFIT2,IGF2BP3,IL10,IL17F,IL2RB,IRF7,ITGA6,ITGB2,JUP,KRT7,LPCAT1,MAOB,Mbp,MCM10,MCM2,MCM3,MCM4,MCM5,MCM8,MMD,MMP13,MMP9,MNS1,MYOM1,MYRF,NRP2,OASL,OPRM1,PBX1,P…	111 (8)	7
KCNA3	ion channel		5.37e-18	0.0112	4930486L24Rik,AASS,Abca8a,ABCC2,ABCD2,ACSF2,ACSL6,ACTA1,ACTA2,ACY3,ADAMTSL4,ADGRE5,ADK,AFP,Aldoart2,ALOX5,ALPL,ANXA8/ANXA8L1,AOX1,ARHGAP24,ARNTL2,ARRB1,BARD1,BIK,BLNK,BMP6,BMPER,BOK,BRCA2,C2orf50,C3,C3AR1,C5AR1,C9orf116,CACNA1G,CASP2,CCKAR,CCN2,CCN4,CCNE2,CCNG2,CCR7,CD82,CDC45,CDC6,CDCA5,CDK14,CDT1,CELSR1,CHRNG,CHST12,CHTF18,CKB,CKMT1A/CKMT1B,CLIC5,COL18A1,COL24A1,COL6A3,CP,CPN1,CPXM1,CRYAA/CRYAA…	256 (33)	33
mir-148	microRNA	Inhibited	7.19e-18	0.0011	ACP5,ACTA1,ACTA2,ALDH1A3,ALPL,ANKRD1,ARNT2,ARNTL2,ARRB1,BRCA2,C3,CALCR,CCN2,CCN4,CCNG2,CD36,CD82,CD9,CDC6,CDCA5,CDH1,CDK6,CHAT,CLIC5,COL18A1,COL1A1,COL24A1,CSF3,CXCL16,CXCL2,CXCR3,CYP4F3,DES,DLL4,DSP,E2F1,E2F7,ECE1,EGF,EIF2AK2,ENDOU,F3,FAM20C,FGL2,FSCN1,FST,GADD45B,GAP43,GGT1,HERC6,IFI16,IFI35,IFIT2,IL13RA2,IL17F,IL33,IL9R,ITGA6,ITGB2,JUP,KCNB1,KDELR3,KITLG,KRT7,LOXL2,LRP2,LTF,LY75,MAOB,MAP4K1,Mb…	119 (17)	17
PPP1R1B	phosphatase	Activated	8e-18	0.0016	AASS,Abca8a,ACP5,ACTA1,ACY3,ADGRG6,ADK,ALDH1A3,Aldoart2,ALPL,ANKRD1,ARNTL2,ARRB1,ATP1B1,BMP6,BOK,C3,C3AR1,CCDC82,CCN4,CCN5,CCNE2,CCR7,CD53,CD82,CD9,CDC25B,CDC45,CDC6,CDCA5,CDCP1,CDH5,CDK14,CDK6,CHRNG,CLIC5,COL18A1,COL1A1,COL24A1,COL4A1,COL4A2,COL6A3,CRYBG1,CSF1R,CSF3,CSRNP1,CXCL2,CXCR3,CYP24A1,DHFR,DLL4,DUSP14,E2F2,E2F7,E2F8,EBI3,ECE1,ECM1,EGFR,EIF2AK2,ELF3,FEN1,FHDC1,FSCN1,FST,GADD45B,GAP43,GINS…	165 (20)	19
CAR ligand-CAR-Retinoic acid-RXRα	complex	Activated	9.11e-18	0.0025	4930486L24Rik,AASS,AATK,Abca8a,ABCC2,ABLIM1,ACKR4,ACOT11,ACSF2,ACSL6,ACY3,ADAM8,ADAMTSL4,ADGRG6,AFP,AGAP1,ALDH1A3,Aldoart2,ALOX5,ALPL,ANKRD1,ANXA8/ANXA8L1,ARNT2,ARNTL2,ARRB1,BABAM2,BARD1,BCO2,BIK,BLNK,BOK,BPI,BRCA2,BTG2,C11orf86,C3,C3AR1,C5AR1,C9orf116,CACNA1G,CAMK2B,CASP2,CCDC82,CCKAR,CCN2,CCN4,CCR4,CD207,CD244,CD28,CD36,CD53,CD82,CD9,CDCA5,CDCP1,CDH1,CDH5,CDHR2,CDK14,CDK6,CELSR1,CELSR2,CENPH,CE…	327 (56)	56
ZNF703	other	Inhibited	1.11e-17	0.0027	ABCA9,ACP5,ACTA1,ADAMTS4,ADGRF1,ADGRG6,ALDH1A3,ALPK2,ALPL,ANKRD1,ARNTL2,ARRB1,ATP1B1,BARD1,BMP6,BRCA2,BTG2,C3,C3orf70,C9orf116,CACNA1G,CCN2,CCN4,CCN5,CCNE2,CCNG2,CCR7,CD36,CD82,CD9,CDC25B,CDC6,CDCA5,CDH1,CDH5,CDK14,CDK6,CDT1,CHRNG,CHTF18,CLIC5,COL1A1,COL4A1,COL4A2,COL6A3,CSRNP1,CSRP3,CYBRD1,CYP24A1,DES,DLX1,E2F1,E2F7,EAF2,ECE1,ECM1,EGFR,ELAPOR1,ELF3,FAM83A,FEN1,FGFR4,FGL2,FGR,FOXQ1,FSCN1,FST,GADD…	178 (34)	33
ANO1	ion channel	Activated	1.13e-17	0.0015	4930486L24Rik,AASS,Abca8a,ABCA9,ABCB9,ABCD2,ACOT11,ACSL6,ACTA1,ACTA2,ACY3,ADGRE5,ADGRF1,ADGRG6,ADK,Aff2,AFF3,ALDH1A3,Aldoart2,ALOX5,ALPK2,AMPD3,ANKRD1,AOX1,ARNTL2,ARRB1,BIK,BLNK,BRIP1,C2orf50,C3AR1,C9orf116,CALCR,CAMK2B,CCDC82,CCKAR,CCN2,CCN4,CCNE2,CCNG2,CD9,CDC25B,CDC45,CDC6,CDCA5,CDCP1,CDH1,CDK14,CDK6,CDT1,CHAT,COL1A1,COL24A1,CP,CRYAA/CRYAA2,CRYBG1,CSRNP1,CSRP3,CUX2,CXCL10,CXCL16,CXXC5,CYBRD1,C…	274 (74)	73
SH3GL1	other	Activated	1.24e-17	0.0026	4930486L24Rik,ACP5,ACTA1,ACTA2,ADAM8,ADGRE5,AFP,ALDH1A3,ALOX5,ARNT2,ARNTL2,ARRB1,BRIP1,BTG2,C3,C3AR1,Calcb,CALCR,CASP2,CCN2,CCNE2,CCNG2,CCR4,CCR7,CD207,CD244,CD28,CD9,CDC6,CDCA5,CDK6,CENPH,CHAF1A,CHAF1B,CHTF18,CLSPN,COL1A1,COL24A1,CRYAA/CRYAA2,CSF3,CXCL10,CXCL16,CXCL2,CXCR3,CYP11A1,DDIAS,DHRS9,DSCC1,DTL,E2F1,E2F7,E2F8,EGF,EGFR,EIF2AK2,ELN,ERCC6L,ESCO2,EXO1,F2RL2,F3,FANCA,FARS2,FBN1,FGFR2,FGL2,FIG…	146 (11)	11
CHMP6	other	Inhibited	1.24e-17	0.0014	4930486L24Rik,AASS,Abca8a,ABCA9,ABCB9,ABCD2,ACOT11,ACSL6,ACTA1,ACTA2,ACY3,ADGRE5,ADGRF1,ADGRG6,ADK,Aff2,AFF3,ALDH1A3,Aldoart2,ALOX5,ALPK2,AMPD3,ANKRD1,AOX1,ARNTL2,ARRB1,BIK,BLNK,BRIP1,C2orf50,C3AR1,C9orf116,CALCR,CAMK2B,CCDC82,CCKAR,CCN2,CCN4,CCNE2,CCNG2,CD9,CDC25B,CDC45,CDC6,CDCA5,CDCP1,CDH1,CDK14,CDK6,CDT1,CHAT,COL1A1,COL24A1,CP,CRYAA/CRYAA2,CRYBG1,CSRNP1,CSRP3,CUX2,CXCL10,CXCL16,CXXC5,CYBRD1,C…	273 (71)	71
panitumumab	biologic drug	Inhibited	1.24e-17	0.0014	4930486L24Rik,AASS,Abca8a,ABCA9,ABCB9,ABCD2,ACOT11,ACSL6,ACTA1,ACTA2,ACY3,ADGRE5,ADGRF1,ADGRG6,ADK,Aff2,AFF3,ALDH1A3,Aldoart2,ALOX5,ALPK2,AMPD3,ANKRD1,AOX1,ARNTL2,ARRB1,BIK,BLNK,BRIP1,C2orf50,C3AR1,C9orf116,CALCR,CAMK2B,CCDC82,CCKAR,CCN2,CCN4,CCNE2,CCNG2,CD9,CDC25B,CDC45,CDC6,CDCA5,CDCP1,CDH1,CDK14,CDK6,CDT1,CHAT,COL1A1,COL24A1,CP,CRYAA/CRYAA2,CRYBG1,CSRNP1,CSRP3,CUX2,CXCL10,CXCL16,CXXC5,CYBRD1,C…	273 (71)	71
VPS25	other	Inhibited	1.24e-17	0.0014	4930486L24Rik,AASS,Abca8a,ABCA9,ABCB9,ABCD2,ACOT11,ACSL6,ACTA1,ACTA2,ACY3,ADGRE5,ADGRF1,ADGRG6,ADK,Aff2,AFF3,ALDH1A3,Aldoart2,ALOX5,ALPK2,AMPD3,ANKRD1,AOX1,ARNTL2,ARRB1,BIK,BLNK,BRIP1,C2orf50,C3AR1,C9orf116,CALCR,CAMK2B,CCDC82,CCKAR,CCN2,CCN4,CCNE2,CCNG2,CD9,CDC25B,CDC45,CDC6,CDCA5,CDCP1,CDH1,CDK14,CDK6,CDT1,CHAT,COL1A1,COL24A1,CP,CRYAA/CRYAA2,CRYBG1,CSRNP1,CSRP3,CUX2,CXCL10,CXCL16,CXXC5,CYBRD1,C…	273 (71)	71
quinine	chemical drug		1.26e-17	0.0012	ABCC2,ACOT11,ACTA1,AFP,ALDH1A3,ALOX5,AMPD3,ANKRD1,ARNTL2,BIK,BMP5,C11orf86,CALCR,CBX2,CCN4,CCNG2,CCR7,CD36,CD9,CDC25B,CDCA5,CDH5,CDK14,CDT1,CELSR1,CHAD,CHAT,CHRNG,CHTF18,CLIC5,COL18A1,COL4A1,CP,CSF1R,CSF3,CSRP3,CYP11A1,CYP24A1,DES,DHRS3,DPYSL3,E2F1,E2F7,EGF,EIF2AK2,ELF3,ELN,FANCI,FEN1,FGFR2,FGFR4,FGL2,FSCN1,FST,GADD45B,GPT,GRM1,GSTM1,Gulo,HCRTR1,HERC6,HPSE,HTRA3,IFI16,IFI35,IL13RA2,IL17F,IL21R,IL…	149 (33)	25
isoproterenol	chemical drug		1.51e-17	0.0013	AASS,Abca8a,ABCA9,ABCC2,ACP5,ACTA2,ACY3,ADAM8,ADAMTS4,ADGRE5,ADGRF4,ADGRG6,ADK,AFP,ALDH3B1,Aldoart2,ALOX5,ANXA8/ANXA8L1,ARNT2,ARNTL2,BIK,BLNK,BOK,BRCA2,BRIP1,BSN,C3AR1,C5AR1,CCDC82,CCN4,CCN5,CCNE2,CCNG2,CCR4,CD207,CD28,CD9,CDC25B,CDC6,CDCA5,CDHR2,CDK14,CDK6,CELSR2,CENPH,CGAS,CHAF1A,CHAF1B,CHAT,CHRNG,CHST12,CHTF18,CLIC5,CNTN2,COL18A1,COL1A1,COL24A1,COL4A1,CRYBG1,CSF3,CSPG5,CSRNP1,CUX2,CXCR3,CXXC5,…	236 (54)	54
ZGPAT	transcription regulator	Inhibited	1.54e-17	0.0018	4930486L24Rik,AASS,Abca8a,ABCA9,ABCB9,ABCD2,ACOT11,ACSL6,ACTA1,ACTA2,ACY3,ADGRE5,ADGRF1,ADGRG6,ADK,Aff2,AFF3,ALDH1A3,Aldoart2,ALOX5,ALPK2,AMPD3,ANKRD1,AOX1,ARNTL2,ARRB1,BIK,BLNK,BRIP1,C2orf50,C3AR1,C9orf116,CALCR,CAMK2B,CCDC82,CCKAR,CCN2,CCN4,CCNE2,CCNG2,CD9,CDC25B,CDC45,CDC6,CDCA5,CDCP1,CDH1,CDK14,CDK6,CDT1,CHAT,COL1A1,COL24A1,CP,CRYAA/CRYAA2,CRYBG1,CSRNP1,CSRP3,CUX2,CXCL10,CXCL16,CXXC5,CYBRD1,C…	273 (71)	71
MAFK	transcription regulator	Inhibited	1.74e-17	0.0034	4930486L24Rik,ACP5,ACTA1,ACTA2,ADAM8,ADGRE5,AFP,ALDH1A3,ALOX5,ARNT2,ARNTL2,ARRB1,BRIP1,BTG2,C3,C3AR1,Calcb,CALCR,CASP2,CCN2,CCNE2,CCNG2,CCR4,CCR7,CD207,CD244,CD28,CD9,CDC6,CDCA5,CDK6,CENPH,CHAF1A,CHAF1B,CHTF18,CLSPN,COL1A1,COL24A1,CRYAA/CRYAA2,CSF3,CXCL10,CXCL16,CXCL2,CXCR3,CYP11A1,DDIAS,DHRS9,DSCC1,DTL,E2F1,E2F7,E2F8,EGF,EGFR,EIF2AK2,ELN,ERCC6L,ESCO2,EXO1,F2RL2,F3,FANCA,FARS2,FBN1,FGFR2,FGL2,FIG…	147 (13)	12
TRIM65	other	Inhibited	1.88e-17	0.0078	ABCC2,ACOT11,ACSF2,ACSL6,ACTA1,ACTA2,ADAM8,ADAMTSL4,ADGRE5,AFF3,ALOX5,ANKRD1,ANXA8/ANXA8L1,ARNTL2,ARRB1,BIK,BMP5,BMP6,BOK,BRCA2,BTG2,C3,C9orf116,CALCR,CAMK2B,CASP2,CCKAR,CCN2,CCN4,CCNE2,CCNG2,CCR7,CD36,CD53,CD82,CD9,CDC45,CDC6,CDCA5,CDK14,CDK6,CDT1,CELSR1,CHAT,CHRNG,CHST12,CHTF18,CKB,CKMT1A/CKMT1B,CLIC5,COL18A1,COL1A1,COL24A1,COL4A1,COL4A2,COL6A3,CP,CSF1R,CSRP3,CXCR3,CYP11A1,CYP24A1,CYP4F3,DDIAS,…	205 (16)	15
WNT3A	cytokine	Activated	2.2e-17	0.0041	ABCA9,ACP5,ACTA1,ADAMTS4,ADGRF1,ADGRG6,ALDH1A3,ALPK2,ALPL,ANKRD1,ARNTL2,ARRB1,ATP1B1,BARD1,BRCA2,BTG2,C3,C3orf70,C9orf116,CACNA1G,CCN2,CCN4,CCN5,CCNE2,CCNG2,CCR7,CD36,CD82,CD9,CDC25B,CDC6,CDCA5,CDH5,CDK14,CDK6,CDT1,CHRNG,CHTF18,CLIC5,COL1A1,COL4A1,COL4A2,COL6A3,CSRNP1,CSRP3,CYBRD1,CYP11A1,CYP24A1,DES,DHFR,DLL4,E2F1,E2F7,EAF2,ECE1,ECM1,EGFR,ELAPOR1,ELF3,FAM83A,FEN1,FGFR4,FGL2,FGR,FOXQ1,FSCN1,FST,G…	172 (28)	28
EGFR	kinase	Activated	2.32e-17	0.002	4930486L24Rik,AASS,Abca8a,ABCA9,ABCB9,ABCD2,ACOT11,ACSL6,ACTA1,ACTA2,ACY3,ADGRE5,ADGRF1,ADGRG6,ADK,Aff2,AFF3,ALDH1A3,Aldoart2,ALOX5,ALPK2,AMPD3,ANKRD1,AOX1,ARNTL2,ARRB1,BIK,BLNK,BRIP1,C2orf50,C3AR1,C9orf116,CALCR,CAMK2B,CCDC82,CCKAR,CCN2,CCN4,CCNE2,CCNG2,CD9,CDC25B,CDC45,CDC6,CDCA5,CDCP1,CDH1,CDK14,CDK6,CDT1,CHAT,COL1A1,COL24A1,CP,CRYAA/CRYAA2,CRYBG1,CSRNP1,CSRP3,CUX2,CXCL10,CXCL16,CXXC5,CYBRD1,C…	272 (70)	70
Ap1	complex	Activated	2.83e-17	0.0032	4930486L24Rik,ACP5,ACTA1,ACTA2,ADAM8,ADGRE5,AFP,ALDH1A3,ALOX5,ARNT2,ARNTL2,ARRB1,BRIP1,BTG2,C3,C3AR1,Calcb,CALCR,CASP2,CCN2,CCNE2,CCNG2,CCR4,CCR7,CD207,CD244,CD28,CD9,CDC6,CDCA5,CDK6,CENPH,CHAF1A,CHAF1B,CHTF18,CLSPN,COL1A1,COL24A1,CRYAA/CRYAA2,CSF3,CXCL10,CXCL16,CXCL2,CXCR3,CYP11A1,DDIAS,DHRS9,DSCC1,DTL,E2F1,E2F7,E2F8,EGF,EGFR,EIF2AK2,ELN,ERCC6L,ESCO2,EXO1,F2RL2,F3,FANCA,FARS2,FBN1,FGFR2,FGL2,FIG…	145 (10)	10
let-7	microRNA	Inhibited	2.84e-17	0.0029	ACTA1,ACTA2,ADAM8,AFF3,AFP,ALDH1A3,ANKRD1,ARNTL2,ARRB1,BMP5,BMP6,BRCA2,BTG2,C3,CALCR,CCKAR,CCN2,CCN4,CCNE2,CCNG2,CCR7,CD36,CD53,CD9,CDC25B,CDC45,CDC6,CDCA5,CDK14,CDK6,CDT1,CHRNG,CHTF18,CLIC5,COL18A1,COL1A1,COL24A1,COL6A3,CSRP3,CXCR3,CYP11A1,CYP24A1,DES,DHFR,DLL4,E2F1,E2F7,E2F8,ECE1,ECM1,EGFR,ELF3,ELN,FEN1,FGL2,FGR,FSCN1,FST,GADD45B,GAP43,GFPT2,GMNN,GSN,GSTM1,HDAC9,HDC,HERC6,IFI16,IFI35,IFIT2,IL10…	147 (13)	13
mustard gas	chemical toxicant	Activated	2.95e-17	0.0048	4930486L24Rik,AASS,ABCA9,ABCC2,ABCD2,ACKR4,ACOT11,ACSBG1,ACSF2,ACSL6,ACTA2,ADAMTSL4,ADGRE5,ADK,AFP,ALDH1A3,Aldoart2,ALOX5,ALPK2,ALPL,ANKRD1,ANXA8/ANXA8L1,ARRB1,ASF1B,ATP1B1,BABAM2,BIK,BLNK,BOK,BRCA2,BSN,BTG2,C9orf116,CACNA1G,CALCR,CAMK2B,CASP2,CCBE1,CCKAR,CCN2,CCN5,CCNE2,CCNG2,CCSAP,CD244,CD36,CD53,CD82,CDC25B,CDC6,CDCP1,CDH1,CDHR2,CDK14,CDT1,CELSR1,CENPH,CHAF1A,CHRNB1,CHST12,CHTF18,CKB,CKMT1A/CK…	325 (76)	74
Hdac-Rcor-Rest-Sin3a	complex	Inhibited	3.81e-17	0.0026	ACOT11,ACTA2,ALDH1A3,AMPD3,ARNTL2,ARRB1,BLNK,BRCA2,CCNE2,CCNG2,CD36,CD9,CDC25B,CDCA5,CDH5,CDK14,CDT1,CHRNG,CHTF18,CLIC5,COL1A1,CSF1R,CSF3,CSRP3,CXCL2,CXCR3,CYBRD1,CYP24A1,DES,DHFR,DLL4,E2F1,E2F2,E2F7,EGFR,EIF2AK2,EXO1,FEN1,FGFR2,FGFR4,FGL2,FSCN1,GADD45B,GAP43,GPT,GSN,GSTM1,HDAC9,HERC6,HPSE,IFI16,IFI35,IFIT2,IL13RA2,IL17F,IL21R,IL33,IL9R,INSC,IRF7,ITGA6,ITGB2,ITGB6,JUP,KITLG,LAMC3,LAT,LRP2,LTF,MAO…	141 (21)	20
cobalt chloride	chemical reagent	Activated	3.82e-17	0.0114	ABCA9,ABCC2,ACOT11,ACSF2,ACSL6,ACTA2,ADAMTSL4,ADGRE5,ADGRF4,ADGRG6,AFP,ALOX5,ALPL,ANKRD1,ANXA8/ANXA8L1,ARNTL2,ARRB1,BIK,BOK,BRCA2,BTG2,C3,C3AR1,C9orf116,CAMK2B,CASP2,CCKAR,CCN4,CCNE2,CCR7,CD36,CD82,CD9,CDC6,CDCP1,CDK6,CDT1,CELSR1,CHAT,CHST12,CKB,CKMT1A/CKMT1B,CLIC5,CNTN2,COL18A1,COL1A1,COL24A1,COL4A1,COL4A2,CP,CRYAA/CRYAA2,CSF3,CXCL16,CXCR3,CYBRD1,CYP11A1,CYP24A1,CYP4F3,DDIAS,DES,DHFR,DLL4,DPEP1,…	198 (16)	16
S100A8	other	Activated	3.88e-17	0.003	ABCC2,ACSBG1,ACTA1,ACTA2,ADK,ALDH1A3,ALPL,ANKRD1,ARRB1,BARD1,BPI,BTG2,C3,CCKAR,CCN2,CCN4,CCN5,CCNE2,CCR7,CD36,CD82,CDC25B,CDC6,CDH1,CDH5,CDK6,CHAT,COL18A1,COL1A1,COTL1,CP,CSF3,CXCL10,CXCL2,CYP11A1,CYP4F3,DES,DHFR,DHX58,DLL4,E2F1,E2F7,EBI3,ECE1,EGF,EIF2AK2,ELF3,ELN,FGFR2,FRMD4B,FST,GADD45B,GAP43,GFPT2,GPR37L1,HDAC9,HDC,Hells/LOC100911660,HPSE,IFI16,IFIT2,IL10,IL13RA2,IL17F,IL2RB,IL33,INSC,IRF7,JUP…	129 (11)	11
lipooligosaccharide	chemical toxicant	Inhibited	3.91e-17	0.0037	ACP5,ACTA1,ACTA2,ADGRG6,AFF3,AFP,ALDH1A3,ALPL,ANKRD1,ARNTL2,ARRB1,ATP1B1,BARD1,BLNK,BMPER,BRCA2,BRIP1,BTG2,C3,C3AR1,C5AR1,C5AR2,CAMK2B,CASP2,CCDC82,CCKAR,CCN4,CCN5,CCNG2,CCR4,CD28,CD36,CD82,CDC25B,CDC45,CDC6,CDCA5,CDCP1,CDH1,CDK6,CHAT,COL24A1,CRYAA/CRYAA2,CRYBG1,CSF1R,CUBN,CXCL10,CXCL16,CXCL2,CYBRD1,CYP24A1,CYP4F3,DES,DLL4,E2F2,E2F8,ECE1,EGFR,ELF3,ELN,FEN1,FGFR2,FGFR4,FGL2,FOXQ1,FSCN1,GFPT2,GINS3…	176 (34)	33
TADA3	transcription regulator		4.63e-17	0.0148	4930486L24Rik,ABCC2,ABCD2,ACKR4,ACOT11,ACSBG1,ACSF2,ACSL6,ACTA2,ACY3,ADAMTSL4,ADGRE5,AFP,ALDH1A3,ALOX5,ALPK2,ALPL,AMPD3,ANKRD1,ANXA8/ANXA8L1,ARRB1,ASF1B,ATP1B1,BARD1,BIK,BMPER,BOK,BRCA2,BRIP1,BSN,BTG2,C5AR1,C9orf116,CACNA1G,CALCR,CAMK2B,CASP2,CCKAR,CCN2,CCN5,CCNE2,CCNG2,CCSAP,CD36,CD53,CD82,CD9,CDC25B,CDC45,CDC6,CDCP1,CDH1,CDHR2,CDT1,CELSR1,CHAF1A,CHRNB1,CHST12,CKB,CKMT1A/CKMT1B,CLIC5,CLSPN,COL18…	303 (63)	62
SOX2	transcription regulator		4.65e-17	0.0309	4930486L24Rik,ABCC2,ABCD2,ABTB2,ACKR4,ACOT11,ACSBG1,ACSF2,ACSL6,ACTA2,ACY3,ADAMTS4,ADAMTSL4,ADGRE5,AFP,ALDH1A3,ALOX5,ALPK2,ALPL,AMPD3,ANKRD1,ANXA8/ANXA8L1,ARRB1,ASF1B,ATP1B1,BARD1,BIK,BMP6,BMPER,BOK,BRCA2,BRIP1,BSN,BTG2,C5AR1,C9orf116,CACNA1G,CALCR,CAMK2B,CASP2,CCKAR,CCN2,CCN4,CCN5,CCNE2,CCNG2,CCSAP,CD36,CD53,CD82,CD9,CDC25B,CDC45,CDC6,CDCP1,CDH1,CDH5,CDHR2,CDT1,CELSR1,CHAF1A,CHRNB1,CHST12,CKB,CK…	314 (59)	59
T3-TR-RXR	complex		4.87e-17	0.0047	AASS,AATK,Abca8a,ABCD2,ABLIM1,ACOT11,ACP5,ACTA1,ADGRE5,ADGRF4,ADGRG6,AFP,ALOX5,ALPL,AMPD3,ARHGAP26,ARNT2,ARNTL2,ARRB1,ATP1B1,BARD1,BLNK,BMP6,BOK,BRIP1,C5AR1,C9orf116,CACNA1G,CCKAR,CCN2,CCNG2,CD36,CD82,CDC25B,CDC45,CDK14,CDK6,CELSR1,CENPN,CENPU,CHAT,CHRNB1,CKMT1A/CKMT1B,CLIC5,CLSPN,COBL,COL18A1,COL24A1,COL4A1,COL4A2,COL6A3,CP,CSF1R,CSF3,CSRNP1,CUBN,CXCR3,CYP11A1,CYP24A1,DDIAS,DES,DHFR,DHRS3,DTL,DU…	221 (41)	40
PD184352	chemical drug	Inhibited	5.06e-17	0.0012	4930486L24Rik,Abca8a,ACP5,ACSBG1,ACTA1,ADGRG6,AFP,ALDH1A3,ALPL,AMPD3,ANKRD1,ARRB1,ATP1B1,C3,C3AR1,C5AR1,C9orf116,CALCR,CASP2,CCDC82,CCKAR,CCN4,CCN5,CCNE2,CCNG2,CCR4,CD82,CD9,CDC25B,CDC6,CDCP1,CDH5,CDK14,CELSR1,CHAT,CHRNB1,COL18A1,COL24A1,CP,CRYBG1,CSF3,CSRNP1,CXCL16,CYP11A1,CYP24A1,CYP4F3,DES,DHRS3,DLL4,DSCC1,DUSP14,E2F7,EBI3,ECE1,ECM1,EIF2AK2,ELF3,ELN,F2RL2,FEN1,FGL2,FSCN1,GADD45B,GFPT2,GPNMB,GP…	170 (29)	28
Hdac	group	Inhibited	5.37e-17	0.001	ACTA2,ALDH1A3,AMPD3,ARNTL2,ARRB1,BLNK,BRCA2,CCNE2,CCNG2,CD36,CD9,CDC25B,CDCA5,CDH5,CDK14,CDK6,CDT1,CHRNG,CHTF18,CLIC5,CSF1R,CSF3,CSRP3,CXCL10,CXCL2,CXCR3,CYP24A1,DES,DLL4,E2F1,E2F2,E2F7,EGFR,EIF2AK2,EXO1,FEN1,FGFR2,FGL2,FSCN1,GADD45B,GRM1,GSN,GSTM1,HDAC4,HDAC9,HERC6,IFI16,IFI35,IFIT2,IL13RA2,IL17F,IL33,IL9R,IRF7,ITGA6,ITGB2,ITGB6,JUP,LAMC3,LAT,LRP2,LTF,MCM10,MCM2,MCM3,MCM4,MCM5,MMP13,Mt2,MYH11,MY…	125 (14)	14
AG 879	chemical - kinase inhibitor	Inhibited	6.47e-17	0.0004	ACTA1,ALDH1A3,ANKRD1,ARNTL2,BTG2,CCN2,CCN5,CD36,CD9,CDC25B,CDC45,CDC6,CDCA5,CDCP1,CDH1,CDH5,CDK6,CLIC5,COL1A1,COL6A3,CSF1R,CSF3,CXCL2,CXCR3,DHFR,DLL4,E2F1,E2F2,E2F7,E2F8,EGFR,EIF2AK2,ELF3,FEN1,FGL2,FSCN1,FST,GAP43,GINS3,GINS4,HERC6,IFI16,IFI35,IFIT2,IL10,IL13RA2,IL17F,IL2RB,IL9R,IRF7,ITGA6,ITGB2,JUP,KRT7,LPCAT1,LRP2,LTF,Mbp,MCM10,MCM2,MCM3,MCM4,MCM5,MCM8,MMP13,NEURL3,NFATC2,OASL,ORC1,PBX1,PDK4,PE…	103 (4)	3
SOX11	transcription regulator	Inhibited	6.88e-17	0.0057	AATK,ABCB9,ABCC2,ABCD2,ACOT11,ACP5,ACSF2,ACSL6,ACTA2,ADAMTS4,ADAMTSL4,ADGRE5,ADGRF1,ADGRG6,ALDH1A3,ALOX5,ALPK2,AMPD3,ANKRD1,ANXA8/ANXA8L1,ARNTL2,ATP1B1,BARD1,BIK,BMP6,BMPER,BOK,BRCA2,BRIP1,C3AR1,C3orf70,C9orf116,CACNA1G,CAMK2B,CCKAR,CCN4,CCN5,CCNE2,CCR4,CD9,CDC45,CDCA5,CDCP1,CDK14,CDK6,CELSR1,CENPH,CHAF1A,CHAF1B,CHAT,CHRNG,CHST12,CHTF18,CKB,CKMT1A/CKMT1B,CLSPN,CNTNAP2,COL18A1,COL1A1,COL24A1,COL4A…	269 (42)	42
CG	complex	Activated	7.51e-17	0.0053	AASS,Abca8a,ACTA2,ACY3,ADGRE5,ADK,AFP,ALDH1A3,Aldoart2,AMPD3,ARNT2,ARRB1,ATP1B1,BARD1,BMP6,BOK,BTG2,C3AR1,CASP2,CCDC82,CCKAR,CCN4,CCN5,CCNE2,CD9,CDC25B,CDC45,CDC6,CDH1,CDH5,CDK14,CHAT,CLIC5,COL24A1,CRYBG1,CSF1R,CSF3,CSRNP1,CXCL10,CXCL16,CYP11A1,CYP24A1,CYP4F3,DES,DLL4,DSCC1,DTL,DUSP14,E2F2,E2F7,EBI3,ECE1,ECM1,EGF,EGFR,EIF2AK2,ELAPOR1,ELF3,ELN,EYA4,FBLN1,FBN1,FGFR4,FGL2,FHDC1,FOXQ1,FST,FZD4,GFPT2,…	187 (32)	32
c-Src	group	Activated	7.54e-17	0.0064	ABCC2,ABCD2,ACTA1,AFP,ALDH1A3,ALPK2,ANKRD1,ARNTL2,BTG2,C3,CAMK2B,CASP2,CCKAR,CCN2,CCN5,CCNE2,CCNG2,CCR4,CCR7,CD28,CD53,CD82,CD9,CDC25B,CDC45,CDC6,CDCA5,CDCP1,CDH5,CDHR2,CDK6,CLIC5,COL1A1,COL4A1,COL4A2,COL6A3,CP,CSF1R,CSF3,CSPG5,CUX2,CXCL10,CXCR3,DHFR,DLL4,E2F1,E2F2,E2F7,E2F8,EGF,EIF2AK2,ELF3,EVPL,FBN1,FEN1,FGR,FMO2,FSCN1,FST,G6PC3,GADD45B,GAP43,GFPT2,GINS3,GINS4,GRB10,GRHL3,GSN,HDAC9,HDC,HERC6,IF…	163 (16)	16
D-tubocurarine	chemical drug		7.85e-17	0.0035	4930486L24Rik,ABCA9,ACTA2,ALDH1A3,AMPD3,ANKRD1,ARNTL2,ATP1B1,BIK,BOK,BSN,C3AR1,CACNA1G,CALCR,CAMK2B,CASP2,CCBE1,CCDC82,CCKAR,CCN2,CCR4,CD28,CD9,CDC6,CDCA5,CDH1,CDH5,CDK14,CDT1,CHRNG,CHTF18,CLIC5,COL18A1,COL1A1,COL24A1,CP,CRYAA/CRYAA2,CRYBG1,CSF3,CSRP3,CXCL10,CXCL16,CXCR3,CYP11A1,CYP4F3,DDIAS,DHFR,DHX58,DLX1,DSCC1,E2F7,ECM1,EGF,EIF2AK2,ELF3,ELN,F2RL2,F3,FARS2,FGL2,FGR,FSCN1,FST,GAP43,GFPT2,GMNN,GP…	187 (39)	35
PI4K	group		8.33e-17	0.0005	ACTA1,ALPL,ANKRD1,ARRB1,ATP1B1,BTG2,C3,CALCR,CASP2,CCDC82,CCN4,CCN5,CCR7,CD82,CDC25B,CDC45,CDC6,CDCA5,CDCP1,CDH5,CDK6,CHAT,COL4A1,COL6A3,CRYBG1,CSF1R,CXCL16,CYP24A1,CYP4F3,DENND3,DES,DHFR,DLL4,E2F2,E2F7,E2F8,ECE1,EGFR,EIF2AK2,ELF3,ERCC6L,FBN1,FEN1,FGFR2,FSCN1,GINS3,GINS4,GMNN,GRHL2,HDC,IFI16,IFI35,IFIT2,IGF2BP3,ITGA6,ITGB7,JUP,KCNB1,KDELR3,KRT7,LPCAT1,LY75,MAOB,MAP4K1,MAST4,Mbp,MCM10,MCM2,MCM3,MC…	127 (21)	17
ETS	group	Inhibited	8.39e-17	0.0006	ACTA1,ACTA2,ADAM8,ADGRE5,ALOX5,ASF1B,ATP1B1,BARD1,BMP5,BMP6,BTG2,C5AR1,CALCR,CAMK2B,CASP2,CCDC82,CCN2,CCNG2,CCR4,CCR7,CD207,CD28,CD36,CDC25B,CDCA5,CDCP1,CDH5,CDK6,CENPH,CHAF1A,CHAF1B,CHTF18,CRYBG1,CSF3,CXCL2,CXCR3,CYP24A1,DHFR,DONSON,DSCC1,DSP,E2F1,E2F7,E2F8,EGF,EGFR,EIF2AK2,ELN,ERCC6L,EXO1,F2RL2,FANCA,FBN1,FEN1,FGFR4,FGL2,FIGNL1,FST,GMNN,HDC,HPSE,IFI16,IFI35,IGF2BP3,IL10,IL1R2,IL1RAP,IL33,IRF7,I…	129 (19)	18
TP73	transcription regulator	Inhibited	1.02e-16	0.0074	4930486L24Rik,ABCC2,ACOT11,ACSF2,ACSL6,ACTA1,ACTA2,ADAMTSL4,ADGRE5,AFP,ALDH1A3,ALOX5,ANXA8/ANXA8L1,ARNTL2,ARRB1,ATP1B1,BIK,BOK,BRCA2,BTG2,C3,CAMK2B,CASP2,CCN5,CCNE2,CCNG2,CD82,CD9,CDC25B,CDC45,CDCP1,CDH1,CDH5,CDT1,CELSR1,CHRNB1,CHRNG,CHST12,CKB,CKMT1A/CKMT1B,CLIC5,COL18A1,COL1A1,COL4A1,COL4A2,CP,CSF1R,CSF3,CXCL10,CXCL2,CXCR3,CYP24A1,CYP4F3,DDIAS,DES,DHFR,DHRS3,DLL4,DPEP1,DSN1,E2F1,E2F2,E2F7,E2F8,…	188 (17)	17
NFAT5	transcription regulator		1.08e-16	0.0264	4930486L24Rik,ABCC2,ABCD2,ACKR4,ACOT11,ACSBG1,ACSF2,ACSL6,ACTA2,ACY3,ADAMTSL4,ADGRE5,AFP,ALDH1A3,ALOX5,ALPK2,ALPL,AMPD3,ANKRD1,ANXA8/ANXA8L1,ARRB1,ASF1B,ATP1B1,BARD1,BIK,BOK,BRCA2,BRIP1,BSN,BTG2,C5AR1,C9orf116,CACNA1G,CALCR,CAMK2B,CASP2,CCKAR,CCN2,CCN4,CCN5,CCNE2,CCNG2,CCSAP,CD36,CD53,CD82,CD9,CDC25B,CDC45,CDC6,CDCP1,CDH1,CDH5,CDHR2,CDT1,CELSR1,CHAF1A,CHRNB1,CHST12,CKB,CKMT1A/CKMT1B,CLIC5,CLSPN,C…	302 (61)	61
lenalidomide	chemical drug	Inhibited	1.09e-16	0.0211	AATK,ABCA9,ABCD2,ABTB2,ACOT11,ACP5,ACSF2,ACSL6,ACTA1,ADAM8,ADAMTS4,ADAMTSL4,ADGRE5,ADGRG6,AFP,ALOX5,AMPD3,ANKRD55,ANXA8/ANXA8L1,AOX1,ARRB1,BIK,BLNK,BMP6,BMPER,BOK,BRCA2,BTG2,C3,C3AR1,C5AR1,C9orf116,CALCR,CALHM5,CAMK2B,CCDC15,CCN4,CCN5,CCNE2,CCNG2,CCR4,CCR7,CD207,CD28,CD82,CDC25B,CDC6,CDH5,CDK14,CDK6,CDT1,CELSR1,CEP72,CHRNG,CHST12,CKB,CKMT1A/CKMT1B,COL18A1,COL1A1,COL4A1,COL4A2,COL4A3,CP,CSF1R,CXCL…	225 (9)	9
EHMT1	transcription regulator		1.18e-16	0.0237	4930486L24Rik,ABCC2,ABCD2,ACKR4,ACOT11,ACSBG1,ACSF2,ACSL6,ACTA2,ACY3,ADAMTSL4,ADGRE5,AFP,ALDH1A3,ALOX5,ALPK2,ALPL,AMPD3,ANKRD1,ANXA8/ANXA8L1,ARRB1,ASF1B,ATP1B1,BARD1,BIK,BOK,BRCA2,BRIP1,BSN,BTG2,C3,C5AR1,C9orf116,CACNA1G,CALCR,CAMK2B,CASP2,CCKAR,CCN2,CCN5,CCNE2,CCNG2,CCSAP,CD36,CD53,CD82,CD9,CDC25B,CDC45,CDC6,CDCP1,CDH1,CDH5,CDHR2,CDT1,CELSR1,CHAF1A,CHRNB1,CHST12,CKB,CKMT1A/CKMT1B,CLIC5,CLSPN,COL…	303 (61)	61
Rsk	group	Activated	1.2e-16	0.0006	AASS,ACP5,ACTA1,ACY3,ADK,AFP,Aldoart2,AMPD3,BABAM2,BLNK,BMP6,BTG2,C3,C3AR1,CALCR,CCBE1,CCN2,CCN4,CCNE2,CCNG2,CCR7,CD36,CD82,CD9,CDC25B,CDC45,CDC6,CDH5,CDK14,CDT1,CENPH,CHAF1A,CHTF18,COL24A1,CP,CRYBG1,CSF3,CSRNP1,CXCL10,CXCL16,CXCL2,CYP11A1,CYP24A1,DES,DHFR,DSCC1,DSN1,DUSP14,E2F1,EBI3,ECM1,ELN,EME1,EVPL,F3,FANCA,FANCG,FBLN1,FBP1,FBP2,FGFR2,FGL2,FHDC1,FRMD4B,FSCN1,FST,G6PC3,GADD45B,GAP43,GAPDHS,GLI…	152 (22)	22
Has	group	Activated	1.34e-16	0.0001	ACTA1,ACTA2,ANKRD1,BTG2,CCN2,CCN4,CCN5,CCNG2,CCR4,CD36,CDC25B,CDC45,CDC6,CDCA5,CDCP1,CDK6,COL18A1,COL1A1,COL4A1,COL4A2,COL6A3,CSF1R,CXCL2,CXCR3,DHFR,DLL4,DSP,E2F1,E2F2,E2F7,E2F8,EGFR,ELF3,FBN1,FEN1,FSCN1,GINS3,GINS4,GJB3,IL17F,IL2RB,IL33,ITGA6,ITGB2,JUP,KRT7,LPCAT1,Mbp,MCM10,MCM2,MCM3,MCM4,MCM5,MCM8,MMP9,NLRP3,NRP2,ORC1,PBX1,PDK4,PLAT,PLAU,POLA2,POLE,POLQ,PPARG,PRRX1,PTAFR,PTGS1,RAD51,RFC3,RND1,R…	92 (13)	10
IFRD1	other	Inhibited	1.51e-16	0.0101	AATK,ABCB9,ABCC2,ABCD2,ACOT11,ACP5,ACSF2,ACSL6,ACTA2,ADAMTS4,ADAMTSL4,ADGRE5,ADGRG6,ALDH1A3,ALOX5,AMPD3,ANKRD1,ANXA8/ANXA8L1,ARNTL2,BARD1,BIK,BMP6,BMPER,BOK,BRCA2,BRIP1,C3AR1,C3orf70,C9orf116,CACNA1G,CAMK2B,CCKAR,CCN2,CCN4,CCN5,CCNE2,CCR4,CD82,CD9,CDC45,CDCA5,CDCP1,CDH1,CDK14,CDK6,CELSR1,CENPH,CHAF1A,CHAF1B,CHAT,CHRNG,CHST12,CHTF18,CKB,CKMT1A/CKMT1B,CLSPN,CNTNAP2,COL18A1,COL1A1,COL24A1,COL4A1,COL…	262 (35)	35
ZFP36	transcription regulator	Inhibited	1.72e-16	0.0195	AATK,ABCC2,ABCD2,ABTB2,ACTA1,ADAM8,ADAMTS4,ADGRE5,ADGRG6,ALDH1A3,ALOX5,ALPK2,AMPD3,ANKRD1,ANKRD55,ARNTL2,BIK,BLNK,BMP6,BMPER,BRCA2,BTG2,C3,CASP2,CCDC15,CCKAR,CCN4,CCN5,CCNE2,CCR4,CCR7,CD207,CD36,CD82,CD9,CDC25B,CDC6,CDT1,CHRNG,CLIC5,COL18A1,COL4A1,COL4A2,COL4A3,CSF1R,CSF3,CXCL2,CXCR3,CYP11A1,DDIAS,DHRS3,DLL4,DUSP14,E2F1,E2F2,E2F7,E2F8,EBI3,EGF,ELF3,ELN,EXO1,F3,FANCG,FGFR2,FGL2,FSCN1,FST,GADD45B,G…	177 (12)	12
ETV6	transcription regulator	Inhibited	1.72e-16	0.0207	4930486L24Rik,ABCA9,ABCD2,ACOT11,ACSL6,ACTA1,ACTA2,ADGRG6,ALDH1A3,ALOX5,AMPD3,ARNTL2,BIK,BMP6,BMPER,BOK,C2orf50,C3AR1,CACNA1G,CALCR,CAMK2B,CCBE1,CCKAR,CCN2,CCNG2,CCR4,CD28,CD9,CDC25B,CDC6,CDCA5,CDH1,CDH5,CDK14,CDT1,CHRNG,CHTF18,CLIC5,CNTNAP2,COL18A1,COL1A1,COL24A1,COL4A2,COL6A3,CP,CRYAA/CRYAA2,CSF1R,CSF3,CSRP3,CUX2,CXCL10,CXCL16,CXCL2,CXCR3,DDIAS,DES,DHFR,DHX58,DLL4,DLX1,DSCC1,DSP,E2F1,E2F2,E2F7,…	223 (36)	36
receptor protein tyrosine kinase	group	Activated	1.84e-16	0.0084	ACP5,ACTA1,ADGRG6,ALDH1A3,ANKRD1,ARNTL2,BTG2,CACNA1G,CCN2,CCN4,CCNE2,CCNG2,CD36,CD9,CDC25B,CDC6,CDCA5,CDCP1,CDH5,CDK14,CDK6,CDT1,CHRNG,CHTF18,CLIC5,COL1A1,COL4A1,COL4A2,CSF3,CSRP3,CXCL2,CXCR3,CYP11A1,CYP24A1,DES,DLL4,DSP,E2F1,E2F7,EGFR,EIF2AK2,FEN1,FGFR2,FGL2,FSCN1,FST,GADD45B,GSN,GSTM1,Gulo,HERC6,HHIP,IFI16,IFI35,IFIT2,IL10,IL13RA2,IL2RB,IL33,IL9R,IRF7,ITGA6,ITGB2,ITGB7,JUP,KCNB1,KITLG,LHX6,LRP2…	126 (14)	13
KN-62	chemical - kinase inhibitor	Inhibited	1.85e-16	0.0064	AASS,Abca8a,ACP5,ACTA1,ACY3,ADK,ALDH1A3,Aldoart2,ALPL,AMPD3,ARNTL2,ARRB1,BMP6,C3,C3AR1,CALCR,CASP2,CCN4,CCR7,CD82,CD9,CDCP1,CDK14,CHAT,CHRNG,CLIC5,COL18A1,COL1A1,COL24A1,CP,CRYAA/CRYAA2,CSF3,CSRNP1,CUX2,CXCL2,CXCR3,CYP11A1,CYP4F3,DES,DLL4,DSCC1,DUSP14,E2F1,E2F7,EBI3,ECE1,ECM1,EGF,EGFR,EIF2AK2,FHDC1,FSCN1,FST,GADD45B,GAP43,GPNMB,GPR19,GPT,HDC,HERC6,HTR2A,IFI16,IFI35,IL13RA2,IL17F,IL2RB,IL9R,ITGA6,…	145 (18)	18
denileukin diftitox	biologic drug		2.14e-16	0.018	4930486L24Rik,ABCA9,ABCD2,ACOT11,ACSL6,ACTA2,ADGRG6,ALDH1A3,ALOX5,ALPL,AMPD3,ANXA8/ANXA8L1,ARNTL2,ARRB1,BIK,BMPER,BOK,C2orf50,C3AR1,CACNA1G,CAMK2B,CCBE1,CCKAR,CCN2,CCR4,CD244,CD28,CD82,CD9,CDC25B,CDC6,CDCA5,CDCP1,CDH1,CDH5,CDK14,CDT1,CHRNG,CHTF18,CLIC5,CNTNAP2,COL1A1,COL24A1,COL4A2,COL6A3,CP,CRYAA/CRYAA2,CSF3,CSRP3,CUX2,CXCL10,CXCL16,CXCL2,CXCR3,CXXC5,CYP11A1,CYP24A1,DDIAS,DES,DHFR,DHX58,DLX1,DSC…	219 (37)	36
octreotide	biologic drug	Inhibited	2.26e-16	0.0005	ABCC2,ACP5,ACTA2,ADGRG6,AFP,ALPL,AMPD3,ANKRD1,ARRB1,ATP1B1,BARD1,BTG2,C9orf116,CALCR,CCN2,CCN4,CCNE2,CCR4,CD36,CD82,CDC45,CDC6,CDH1,CDH5,CDK6,CELSR1,CGNL1,CHAT,CHRNB1,COL18A1,COL1A1,CP,CSF1R,CSF3,CXCL16,CYP24A1,CYP4F3,DES,DHFR,DLL4,E2F2,E2F8,ECE1,EGF,EGFR,EIF2AK2,FGFR2,FSCN1,FST,GMNN,GPR162,GPR19,IFI16,IFI35,IFIT2,IL2RB,IL33,IRF7,ITGA6,ITGB2,KCNB1,KDELR3,LIFR,MAP4K1,Mbp,MCM10,MCM2,MCM3,MCM4,MCM5,…	108 (15)	15
KDM4B	enzyme	Activated	2.26e-16	0.0117	AATK,ABCB9,ABCC2,ABCD2,ACOT11,ACP5,ACSF2,ACSL6,ACTA2,ADAMTS4,ADAMTSL4,ADGRE5,ADGRG6,ALDH1A3,ALOX5,AMPD3,ANKRD1,ANXA8/ANXA8L1,ARNTL2,BARD1,BIK,BMP6,BMPER,BOK,BRCA2,BRIP1,C3AR1,C3orf70,C9orf116,CACNA1G,CAMK2B,CCKAR,CCN4,CCN5,CCNE2,CCR4,CD82,CD9,CDC45,CDCA5,CDCP1,CDH1,CDK14,CDK6,CELSR1,CENPH,CHAF1A,CHAF1B,CHAT,CHRNG,CHST12,CHTF18,CKB,CKMT1A/CKMT1B,CLSPN,CNTNAP2,COL18A1,COL1A1,COL24A1,COL4A1,COL4A2,C…	261 (35)	35
NRG (family)	group	Activated	2.29e-16	0.0011	ACP5,ACTA1,ADGRG6,AFP,ALDH1A3,ALPL,ANKRD1,ANXA8/ANXA8L1,ARRB1,ATP1B1,BTG2,C3,CCDC82,CCN4,CCN5,CCNG2,CD82,CDC25B,CDC45,CDC6,CDCA5,CDCP1,CDH5,CDK6,CHAT,CHRNB1,CHRNG,COL18A1,COL4A3,COL6A3,CRYBG1,CSF1R,CSF3,CXCL16,CXXC5,CYP11A1,CYP24A1,CYP4F3,DES,DHFR,DLL4,E2F1,E2F2,E2F7,E2F8,ECE1,EGFR,EIF2AK2,ELF3,FBN1,FEN1,FGFR2,FSCN1,FST,GAP43,GINS3,GINS4,GJB3,GMNN,HDC,HSD17B7,IFI16,IFI35,IFIT2,IGF2BP3,IL2RB,IRF7,…	144 (19)	19
barasertib	chemical drug		2.46e-16	0.027	4930486L24Rik,ABCC2,ABCD2,ACKR4,ACOT11,ACSBG1,ACSF2,ACSL6,ACTA2,ACY3,ADAMTSL4,ADGRE5,AFP,ALDH1A3,ALOX5,ALPK2,ALPL,AMPD3,ANKRD1,ANXA8/ANXA8L1,ARRB1,ASF1B,ATP1B1,BARD1,BIK,BOK,BRCA2,BRIP1,BSN,BTG2,C5AR1,C9orf116,CACNA1G,CALCR,CAMK2B,CASP2,CCKAR,CCN2,CCN5,CCNE2,CCNG2,CCSAP,CD36,CD53,CD82,CD9,CDC25B,CDC45,CDC6,CDCP1,CDH1,CDH5,CDHR2,CDT1,CELSR1,CHAF1A,CHRNB1,CHST12,CKB,CKMT1A/CKMT1B,CLIC5,CLSPN,COL18A…	299 (64)	63
DICER1	enzyme		2.77e-16	0.0082	4930486L24Rik,ABCC2,ACOT11,ACP5,ACSF2,ACSL6,ADAMTSL4,ADGRE5,AFP,ALDH1A3,ALOX5,ANKRD1,ANXA8/ANXA8L1,ARNTL2,ATP1B1,BIK,BLNK,BOK,BRCA2,BSN,BTG2,C3AR1,C9orf116,CASP2,CCN2,CCR4,CD82,CD9,CDC25B,CDC45,CDC6,CDCA5,CDH1,CDK14,CDK6,CELSR1,CENPH,CHAF1A,CHRNG,CHST12,CKB,CKMT1A/CKMT1B,COL4A1,COL4A2,COL6A3,CP,CRYBG1,CSF3,CSRP3,CXCL10,CXCL16,CYP24A1,DDIAS,DES,DHFR,DPEP1,DPYSL2,DSN1,E2F7,E2F8,ECM1,ELF3,EME1,F2RL2…	211 (16)	16
denatonium benzoate	chemical drug		2.95e-16	0.0023	ABCA9,ABCC2,ACP5,AFP,ALDH1A3,AMPD3,ANKRD1,ARNTL2,ARRB1,ATP1B1,C3AR1,CACNA1G,CALCR,CBX2,CCDC82,CCNE2,CCNG2,CD36,CDC45,CDH1,CDH5,CDT1,CELSR1,CENPH,CHAD,CHAF1A,CHAF1B,COL18A1,COL24A1,COL4A1,COL4A2,CP,CRYAA/CRYAA2,CRYBG1,CSF1R,CXCL10,CXCL16,CXCL2,CYP11A1,CYP24A1,DLL4,DPYSL3,E2F7,ECE1,EGFR,EIF2AK2,FEN1,FGFR2,FGR,FSCN1,GADD45B,GAP43,GMNN,GPT,GSN,Gulo,HDC,HHIP,IFI35,IFIT2,IGF2BP3,ITGB7,JUP,KITLG,LHX6,LI…	126 (22)	20
BECN1	other	Activated	3.23e-16	0.0018	ABCA9,ACP5,ACTA1,ADGRG6,ALDH1A3,ANKRD1,ARNTL2,BTG2,CCN2,CCN5,CCNG2,CD36,CD9,CDC25B,CDC45,CDC6,CDCA5,CDCP1,CDH5,CLIC5,COL1A1,COL6A3,CSF1R,CSF3,CXCL2,CXCR3,DHFR,DLL4,E2F1,E2F2,E2F7,E2F8,EGFR,EIF2AK2,ELF3,FEN1,FGL2,FGR,FSCN1,FST,GAP43,GINS3,GINS4,HERC6,IFI16,IFI35,IFIT2,IL10,IL13RA2,IL2RB,IL33,IL9R,IRF7,ITGA6,ITGB2,JUP,KRT7,LPCAT1,LRP2,LTF,Mbp,MCM10,MCM2,MCM3,MCM4,MCM5,MCM8,MMP13,MMP9,NCF1,NEURL3,NF…	113 (8)	7
CTNNB1	transcription regulator	Activated	3.5e-16	0.0129	AATK,ABCB9,ABCC2,ABCD2,ACOT11,ACP5,ACSF2,ACSL6,ACTA2,ADAMTS4,ADAMTSL4,ADGRE5,ADGRG6,ALDH1A3,ALOX5,AMPD3,ANKRD1,ANXA8/ANXA8L1,ARNTL2,BARD1,BIK,BMP6,BMPER,BOK,BRCA2,BRIP1,C3AR1,C3orf70,C9orf116,CACNA1G,CAMK2B,CCKAR,CCN4,CCN5,CCNE2,CCR4,CD82,CD9,CDC45,CDCA5,CDCP1,CDH1,CDK14,CDK6,CELSR1,CENPH,CHAF1A,CHAF1B,CHAT,CHRNG,CHST12,CHTF18,CKB,CKMT1A/CKMT1B,CLSPN,CNTNAP2,COL18A1,COL1A1,COL24A1,COL4A1,COL4A2,C…	260 (34)	34
PTPRG	phosphatase	Inhibited	3.64e-16	0.0014	ACTA1,ALDH1A3,BTG2,CACNA1G,CAMK2B,CCN4,CCN5,CCNE2,CCR4,CD36,CDC25B,CDC45,CDC6,CDCA5,CDCP1,CDH1,CDH5,CDK6,CKMT1A/CKMT1B,COL1A1,COL4A1,COL4A2,COL6A3,CSF1R,CSF3,CXCL10,CXCL2,CYP24A1,DHFR,DLL4,E2F2,E2F7,E2F8,ELF3,FEN1,FGL2,FGR,FSCN1,GADD45B,GAP43,GINS3,GINS4,GRB10,Gulo,HDC,HHIP,IL2RB,ITGA6,JUP,KITLG,KRT7,LAT,LHX6,LPCAT1,MAOB,MCM10,MCM2,MCM3,MCM4,MCM5,MCM8,MMP13,MPP7,MYH11,MYH3,MYRF,Nes,NRP2,OLR1,ORC1…	115 (16)	15
rolipram	chemical drug		3.94e-16	0.0075	AASS,AATK,Abca8a,ABCC2,ABCD2,ABTB2,ACSBG1,ACTA1,ACY3,ADAM8,ADAMTS4,ADGRG6,ADK,AFP,ALDH1A3,Aldoart2,ALOX5,ALPL,AMPD3,ANKRD1,ANKRD55,ARRB1,ATP1B1,BIK,BMP6,BMPER,C3AR1,C5AR1,CASP2,CCDC15,CCKAR,CCN5,CCNG2,CCR4,CD207,CD28,CD82,CDC25B,CDH5,CDK14,CHAT,CHRNG,COL18A1,COL24A1,COL4A3,CRYBG2,CSF1R,CSF3,CSRNP1,CXCL16,CXCR3,CYP11A1,CYP4F3,DDIAS,DES,DHFR,DHRS3,DHX58,E2F1,E2F7,ECE1,ECM1,EGFR,EIF2AK2,ELF3,EVPL,FG…	190 (22)	22
Shc	group	Activated	4.07e-16	0.0063	ACP5,ACSBG1,ACTA1,ACTA2,ADGRG6,ALDH1A3,ALPL,ANKRD1,ANXA8/ANXA8L1,ARRB1,ATP1B1,BTG2,C3,CCDC82,CCN2,CCN4,CCNG2,CD36,CDC25B,CDC45,CDC6,CDCA5,CDCP1,CDK6,COL18A1,COL6A3,CRYBG1,CSF1R,CXCL2,CXXC5,CYP11A1,CYP24A1,CYP4F3,DHFR,DHRS3,DLL4,E2F2,E2F7,E2F8,ECE1,EGFR,EIF2AK2,ELF3,EVPL,F3,FEN1,FGFR2,FSCN1,GADD45B,GINS3,GINS4,GMNN,GRHL3,HDC,IFI16,IFI35,IFIT2,IGF2BP3,IL10,IL13RA2,IL33,IRF7,ITGA6,ITGB2,ITGB7,JUP,KI…	144 (15)	15
Ige	complex	Activated	4.09e-16	0.0261	4930486L24Rik,ADAM8,ADAMTSL4,ADGRE5,ADGRG6,ALDH1A3,ALOX5,ALPK2,ALPL,AMPD3,ANKRD1,ARNTL2,ARRB1,ATP1B1,BOK,BRCA2,C3,C3AR1,C5AR1,CALCR,CCDC82,CCKAR,CCN4,CCR4,CD28,CD36,CD82,CD9,CDC25B,CDC45,CDK6,CDT1,CENPH,CHAF1A,CHAT,CHTF18,CLIC5,COL18A1,COL24A1,COL4A1,CP,CRYAA/CRYAA2,CSF1R,CSF3,CXCL16,CXCL2,CXCR3,CYP11A1,CYP24A1,CYP4F3,DHRS9,DLL4,DSN1,E2F7,EBI3,ECE1,EGF,EIF2AK2,ELF3,ELN,EME1,F2RL2,FANCA,FANCG,FARS…	183 (33)	33
Gata	group	Activated	4.17e-16	0.0001	ACTA1,ACTA2,ADGRE5,AFF3,AFP,ANKRD1,ARNT2,BIK,BMP5,BMP6,BOK,BTG2,C9orf116,CCBE1,CCR4,CD36,CD96,CDH1,CDH5,CDK6,Col17a1,COL1A1,COL4A1,COL4A2,CSF1R,CXCL10,CXCL2,CXCR3,CYP11A1,DES,DSCC1,E2F2,EVPL,FSCN1,GRHL3,HDC,HSPB7,HYAL1,IFI16,IL10,IL2RB,IL9R,INKA2,ITGA6,KRT7,LAMA1,LAX1,MAOB,MCM3,MCM5,MYH11,NFATC2,OPRM1,PALB2,PAX2,PBX1,PCNA,PECAM1,PLB1,POLA2,PPARG,PPL,PTGES,PTGIS,PTGS1,PTPN6,RAD54L,RBL1,RFC3,RGCC,R…	88 (7)	6
TAB2/TAB3	group	Activated	4.3e-16	0.0152	4930486L24Rik,ABCB9,ABCC2,ACSBG1,ACTA1,ADAM8,ADAMTS4,ADGRE5,ADGRG6,AFP,ALDH1A3,ALOX5,ALPK2,ALPL,AMPD3,ANKRD1,ARNTL2,ARRB1,ASF1B,ATP1B1,BARD1,BLNK,BOK,BRIP1,BTG2,C3,C3AR1,C3orf70,C9orf116,CALCR,CCKAR,CCN2,CCN4,CCR4,CCR7,CCSAP,CD28,CD9,CDC45,CDCP1,CDH1,CDK14,CDT1,CELSR1,CGAS,CHAF1A,CHAT,CHRNB1,CHRNG,CHTF18,CKB,CKMT1A/CKMT1B,COL18A1,COL24A1,COL4A2,COL6A3,CP,CPN1,CRYAA/CRYAA2,CSF1R,CSRP3,CXCL10,CXCL1…	223 (56)	53
CD74-NRG1	fusion gene/product	Activated	4.36e-16	0.0006	4930486L24Rik,AASS,ABCA9,ABCD2,ABLIM1,ACKR4,ACSBG1,ACSF2,ACSL6,ACTA1,ACY3,ADAM8,ADAMTS4,ADAMTSL4,ADGRE5,ADGRG6,ADK,AFF3,Aldoart2,ALOX5,ALPK2,AMPD3,ANGPT4,ANKRD1,AOX1,ARNT2,ARNTL2,ASF1B,BABAM2,BMP5,BMP6,BOK,BRIP1,BSN,BTG2,C2orf50,C3AR1,C3orf70,C5AR1,CACNA1G,CALCR,CARD10,CBX2,CCDC15,CCKAR,CCN2,CCN5,CCNG2,CD28,CD36,CD9,CDC25B,CDC45,CDC6,CDCA5,CDCP1,CDH1,CDK6,CENPN,CENPU,CHAD,CHAF1A,CHAT,CHRNG,CHST12…	329 (99)	98
ZNF366	transcription regulator		4.77e-16	0.0203	ABCA9,ABCD2,ACOT11,ACP5,ACSL6,ACTA1,ACTA2,ADGRE5,AFP,ALDH1A3,ALOX5,ALPK2,AMPD3,ANKRD1,ATP1B1,BMP6,BOK,BRCA2,C2orf50,C3AR1,CACNA1G,CASP2,CCN4,CCN5,CCR4,CD28,CD36,CD82,CD9,CDC45,CDC6,CDCP1,CDH1,CLIC5,CNKSR1,COL1A1,COL24A1,COL4A1,COL4A2,CP,CRYAA/CRYAA2,CSF1R,CSRP3,CUX2,CXCL10,CXCL16,CXCL2,CYP24A1,DHFR,DLL4,DPYSL2,DSP,E2F8,ECE1,ECM1,EGF,EGFR,EIF2AK2,ELN,EMILIN2,F2RL2,F3,FBLN1,FEN1,FGL2,FGR,FMO2,GJB3,…	170 (27)	27
SNX5	transporter	Inhibited	4.99e-16	0.0046	AASS,ACY3,ADGRE5,ADK,Aldoart2,ARNTL2,ARRB1,ASIC2,BMP6,BTG2,C3,C3AR1,CACNA1G,CACNA2D2,CAMK2B,CCN2,CCN5,CCNE2,CCNG2,CCR7,CD9,CDH1,CDH5,CGNL1,CHAT,CLIC5,COL4A1,COL4A2,CSRNP1,CXCR3,CYP11A1,CYP24A1,E2F1,E2F7,ECE1,EIF2AK2,FEN1,FGFR2,FHDC1,FSCN1,GADD45B,GAP43,Gulo,HDAC4,HDC,HERC6,HHIP,IFI16,IFI35,IFIT2,IL13RA2,IL17F,IL33,IL9R,IRF7,ITGA6,ITGB2,ITGB7,JUP,KCNAB3,KCNB1,KCNJ12,KCNN3,KITLG,LHX6,LRP2,LTF,MAP4K…	129 (17)	15
PTPRB	phosphatase	Inhibited	5.08e-16	0.0101	ACTA1,ALDH1A3,ALPL,ANKRD1,ARRB1,ATP1B1,BTG2,C3,CACNA1G,CAMK2B,CCDC82,CCN2,CCN4,CCN5,CCNE2,CCNG2,CCR4,CCR7,CDC25B,CDC45,CDC6,CDCA5,CDCP1,CDH1,CDH5,CDK6,CKMT1A/CKMT1B,COL4A1,COL4A2,COL6A3,CRYBG1,CSF1R,CSF3,CXCL2,CYP24A1,DHFR,DLL4,DPYSL2,E2F2,E2F7,E2F8,EBI3,ECE1,EGF,EIF2AK2,ELF3,FBN1,FEN1,FGFR2,FGL2,FGR,FSCN1,GADD45B,GAP43,GINS3,GINS4,GMNN,GRB10,GSN,Gulo,HDC,HHIP,IFI16,IFI35,IFIT2,IGF2BP3,IL17F,IL33…	153 (24)	24
MYLK2	kinase	Activated	5.17e-16	0.0001	ACTA1,ACTA2,ADGRE5,AFF3,AFP,ANKRD1,ARNT2,BIK,BMP5,BMP6,BOK,BTG2,C9orf116,CCBE1,CCR4,CD36,CD96,CDH1,CDH5,CDK6,Col17a1,COL1A1,COL4A1,COL4A2,CSF1R,CXCL10,CXCL2,CXCR3,CYP11A1,DES,DSCC1,E2F2,EVPL,FSCN1,GAP43,GRHL3,HDAC9,HDC,HSPB7,HYAL1,IFI16,IL10,IL2RB,IL9R,INKA2,ITGA6,KRT7,LAMA1,LAX1,MAOB,MCM3,MCM5,MMP13,MYH11,MYH3,MYOM1,NFATC2,OPRM1,PALB2,PAX2,PBX1,PCNA,PECAM1,PLB1,POLA2,PPARG,PPL,PTGES,PTGIS,PTGS1,…	94 (9)	9
IL6ST	transmembrane receptor	Activated	5.32e-16	0.0026	ABCB9,ABCC2,ABCD2,ACOT11,ACP5,ACSL6,ACTA1,ADGRE5,AFP,ALDH1A3,ALPL,ANKRD1,ARNTL2,ARRB1,ATP1B1,BMP6,BTG2,C2orf50,C5AR1,CALCR,CCDC82,CCN4,CCNG2,CD82,CD9,CDC25B,CDK6,CDT1,CENPH,CHAF1A,CHTF18,COL4A1,COL4A2,CP,CSF1R,CSF3,CSRP3,CUX2,CXCL2,CYP4F3,DES,DLL4,DSN1,E2F2,E2F7,ECE1,EGFR,EME1,F2RL2,FANCA,FANCG,FBLN1,FGFR2,FMO2,FRMD4B,FST,GAPDHS,GMNN,GPNMB,GSN,HDC,IGF2BP3,IL13RA2,IL17F,IL21R,IL2RB,IL9R,KCNB1,KDEL…	143 (17)	17
lipoteichoic acid	chemical - endogenous non-mammalian	Activated	5.64e-16	0.0167	ACP5,ACTA1,ADGRG6,AFP,ALDH1A3,ALPK2,ALPL,ANKRD1,ARNTL2,ARRB1,BPI,BRCA2,BTG2,C3,C5AR2,CALCR,CCKAR,CCN4,CCR4,CCR7,CD28,CD36,CD53,CD9,CDC25B,CDK6,CHAT,CLIC5,COL18A1,COL4A1,CP,CRYAA/CRYAA2,CSF3,CXCL10,CXCL16,CXCR3,CYP11A1,CYP24A1,CYP4F3,DES,DLL4,E2F1,E2F7,EBI3,ECE1,EGF,EGFR,EIF2AK2,ELF3,ELN,FEN1,FGFR2,FSCN1,FST,GADD45B,GAP43,GFPT2,GPT,HDAC4,HDAC9,HDC,HERC6,HPSE,IFI16,IFI35,IL10,IL13RA2,IL2RB,IL33,IL9…	142 (21)	21
RING1	transcription regulator		5.91e-16	0.0411	ABCC2,ABCD2,ACKR4,ACOT11,ACSBG1,ACSF2,ACSL6,ACTA2,ACY3,ADAMTSL4,ADGRE5,AFP,ALDH1A3,ALOX5,ALPK2,ALPL,AMPD3,ANKRD1,ANXA8/ANXA8L1,ARRB1,ASF1B,ATP1B1,BARD1,BIK,BOK,BRCA2,BRIP1,BSN,BTG2,C5AR1,C9orf116,CACNA1G,CALCR,CAMK2B,CASP2,CCKAR,CCN2,CCN5,CCNE2,CCNG2,CCSAP,CD36,CD53,CD82,CD9,CDC25B,CDC45,CDC6,CDCP1,CDH1,CDH5,CDHR2,CDT1,CELSR1,CHAF1A,CHRNB1,CHST12,CKB,CKMT1A/CKMT1B,CLIC5,CLSPN,COL18A1,COL1A1,COL24…	303 (65)	63
Lefty	group	Inhibited	5.93e-16	0.0187	ABCC2,ACTA1,ACTA2,ADAMTS4,ADK,ALDH1A3,ALOX5,ANKRD1,ANXA8/ANXA8L1,ARNTL2,ARRB1,BMP6,BRIP1,C3AR1,C5AR1,CCN2,CCN4,CCN5,CCNG2,CCR4,CD207,CD28,CD36,CD9,CDC25B,CDC6,CDCA5,CDH1,CDH5,CDHR2,CDK14,CDT1,CELSR2,CHRNG,CHTF18,CKMT1A/CKMT1B,CLIC5,COL4A2,COTL1,CRYAA/CRYAA2,CSF1R,CSF3,CSRP3,CXCL2,CYBRD1,DES,DHFR,DLX1,DPYSL2,E2F2,E2F7,EGF,ELF3,ELN,FBN1,FEN1,FGFR4,FGL2,FNDC3B,FSCN1,GADD45B,GAP43,GMNN,GPR146,GPR19,G…	168 (17)	15
MEF2	group		6e-16	0.0014	ACP5,ACTA1,ADGRE5,ADGRG6,AFF3,AFP,ALPL,ARNT2,ARRB1,BIK,BMP5,BMP6,BOK,BTG2,C3,C9orf116,CALCR,CCBE1,CCN2,CCN4,CCN5,CCNE2,CCNG2,CCR4,CD82,CD96,CDC6,CDH1,CDH5,CDT1,Col17a1,COL1A1,COL4A1,COL4A2,CSF1R,CXCR3,CYP11A1,DES,DLL4,DSCC1,E2F2,ECE1,EIF2AK2,EVPL,FGFR2,FSCN1,FST,GJB3,GRHL2,GRHL3,HDAC9,HDC,HSPB7,HTR2A,HYAL1,IFI16,IGF2BP3,IL9R,INKA2,ITGA6,ITGB2,ITGB7,KRT7,LAMA1,LAX1,LOXL2,LPCAT1,MAOB,MAP4K1,Mbp,MCM…	130 (20)	20
ITM2B	other	Activated	6.16e-16	0.0055	ACP5,ACTA1,ACTA2,ADGRG6,AFF3,AFP,ALDH1A3,ANKRD1,ARNTL2,ATP1B1,BARD1,BLNK,BMPER,BRCA2,BRIP1,BTG2,C3,C3AR1,C5AR1,C5AR2,CAMK2B,CASP2,CCDC82,CCKAR,CCN5,CCNG2,CCR4,CD28,CD36,CD82,CDC25B,CDC45,CDC6,CDCA5,CDCP1,CDH1,CDK6,CHAT,COL24A1,CRYAA/CRYAA2,CRYBG1,CSF1R,CUBN,CXCL16,CXCL2,CYBRD1,CYP24A1,CYP4F3,DES,DLL4,E2F2,E2F8,EGFR,ELF3,ELN,FEN1,FGFR4,FGL2,FOXQ1,FSCN1,GFPT2,GINS3,GINS4,GMNN,GPT,GRB10,GRM1,HDAC4,H…	167 (33)	32
MUC4	other	Activated	6.27e-16	0.0009	ACP5,AFP,ALPL,ANKRD1,ARNTL2,ARRB1,ATP1B1,BTG2,C3,C3AR1,C9orf116,CCN4,CCN5,CCNE2,CCR7,CD36,CDC25B,CDC45,CDC6,CDCA5,CDCP1,CDH1,CDK6,CELSR1,CHRNB1,COL1A1,COL24A1,COL6A3,CRYAA/CRYAA2,CSF3,CXCL16,CYP11A1,DHFR,DLL4,DSP,E2F1,E2F2,E2F7,E2F8,ECE1,EGFR,ELF3,FEN1,FGFR2,FSCN1,GAP43,GINS3,GINS4,GMNN,GPR162,GPR19,GPT,IFI16,IL10,IL17F,IL2RB,ITGA6,ITGB2,JUP,KRT7,LPCAT1,MAOB,MAP4K1,Mbp,MCM10,MCM2,MCM3,MCM4,MCM5,M…	116 (9)	9
DYRK1A	kinase		7.02e-16	0.0058	Abca8a,ABCC2,ACOT11,ACSF2,ACSL6,ACTA1,ACTA2,ADAMTSL4,ALDH1A3,ALOX5,ANKRD1,ANKRD55,ANXA8/ANXA8L1,ARNTL2,ARRB1,BIK,BLNK,BOK,BRCA2,BRIP1,BSN,C9orf116,CAMK2B,CASP2,CCKBR,CCNG2,CCSAP,CD36,CD82,CDC25B,CDC6,CDH5,CDK14,CDK6,CDT1,CELSR1,CHST12,CKB,CKMT1A/CKMT1B,CLIC5,CLSPN,COL18A1,COL24A1,COL4A1,COL4A2,CP,CRYBG2,CSF1R,CSF3,CSRNP1,CXCR3,CYP24A1,DDIAS,DHFR,DHRS3,DHX58,DPEP1,DSN1,DTL,DUSP14,E2F1,E2F2,E2F7,E2…	197 (15)	15
FAT1	other		7.1e-16	0.0224	4930486L24Rik,ABCD2,ACP5,ACSF2,ACSL6,ACTA1,ACTA2,ADAMTS4,ADAMTSL4,ADGRE5,ADK,AFF3,AFP,ALOX5,ANXA8/ANXA8L1,ARNTL2,ARRB1,ATP1B1,BARD1,BIK,BMP6,BOK,BRCA2,BRIP1,BTG2,C2orf50,C3AR1,C5AR1,CAMK2B,CASP2,CCN2,CCN4,CCN5,CD207,CD28,CD82,CDC45,CDCA5,CDCP1,CDH1,CDHR2,CDK14,CDK6,CELSR1,CELSR2,CHAT,CHRNB1,CHRNG,CHST12,CHTF18,CKMT1A/CKMT1B,CLIC5,COL1A1,COL24A1,COL4A1,COL6A3,COTL1,CP,CRYAA/CRYAA2,CSF1R,CSF3,CSRP3…	247 (34)	33
APH1A	peptidase		7.34e-16	0.0172	4930486L24Rik,ABCA9,ABCC2,ABCD2,ACKR4,ACOT11,ACSBG1,ACSF2,ACSL6,ACTA2,ACY3,ADAMTSL4,ADGRE5,AFP,ALDH1A3,ALOX5,ALPK2,ALPL,AMPD3,ANKRD1,ANXA8/ANXA8L1,ARRB1,ASF1B,ATP1B1,BIK,BOK,BRCA2,BSN,BTG2,C9orf116,CACNA1G,CALCR,CAMK2B,CASP2,CCKAR,CCN2,CCN5,CCNE2,CCNG2,CCSAP,CD244,CD36,CD53,CD82,CDC25B,CDC45,CDC6,CDCP1,CDHR2,CDT1,CELSR1,CHAF1A,CHRNB1,CHST12,CKB,CKMT1A/CKMT1B,CLIC5,CLSPN,COL18A1,COL1A1,COL24A1,COL…	303 (72)	70
PSENEN	peptidase		7.58e-16	0.0178	4930486L24Rik,ABCA9,ABCC2,ABCD2,ACKR4,ACOT11,ACSBG1,ACSF2,ACSL6,ACTA2,ACY3,ADAMTSL4,ADGRE5,AFP,ALDH1A3,ALOX5,ALPK2,ALPL,AMPD3,ANKRD1,ANXA8/ANXA8L1,ARRB1,ASF1B,ATP1B1,BIK,BOK,BRCA2,BSN,BTG2,C9orf116,CACNA1G,CALCR,CAMK2B,CASP2,CCKAR,CCN2,CCN5,CCNE2,CCNG2,CCSAP,CD244,CD36,CD53,CD82,CDC25B,CDC45,CDC6,CDCP1,CDHR2,CDT1,CELSR1,CHAF1A,CHRNB1,CHST12,CKB,CKMT1A/CKMT1B,CLIC5,CLSPN,COL18A1,COL1A1,COL24A1,COL…	303 (72)	69
CSF2	cytokine	Activated	7.71e-16	0.0218	AASS,AATK,Abca8a,ABCB9,ABCC2,ABCD2,ABLIM1,ABTB2,ACP5,ACSF2,ACSL6,ACTA1,ADAM8,ADAMTS4,ADAMTSL4,ADGRE5,AFP,ALDH1A3,ALOX5,ALPL,AMPD3,ANKRD55,ANXA8/ANXA8L1,ARNT2,ARNTL2,ARRB1,ATP1B1,BARD1,BMP6,BMPER,BOK,BRCA2,C2orf50,C3,C3AR1,C5AR1,CALCR,CAMK2B,CASP2,CCDC15,CCDC82,CCKAR,CCN4,CCNG2,CCR4,CCR7,CD207,CD28,CDC25B,CDCA5,CDCP1,CDH1,CDK14,CDK6,CELSR1,CENPH,CENPN,CENPU,CHAF1A,CHAF1B,CHAT,CHRNB1,CHRNG,CHST12,C…	270 (53)	53
SSRP1	transcription regulator		8.66e-16	0.0392	4930486L24Rik,Abca8a,ABCC2,ABCD2,ACKR4,ACOT11,ACSBG1,ACSF2,ACSL6,ACTA1,ACTA2,ACY3,ADAMTSL4,ADGRE5,AFP,ALDH1A3,ALOX5,ALPK2,AMPD3,ANKRD1,ANXA8/ANXA8L1,ARRB1,ASF1B,ATP1B1,BARD1,BIK,BOK,BRCA2,BRIP1,BSN,BTG2,C9orf116,CACNA1G,CALCR,CAMK2B,CASP2,CCKAR,CCN2,CCN5,CCNE2,CCNG2,CCSAP,CD36,CD53,CD82,CD9,CDC25B,CDC45,CDC6,CDCP1,CDH1,CDHR2,CDT1,CELSR1,CHAF1A,CHRNB1,CHST12,CKB,CKMT1A/CKMT1B,CLIC5,CLSPN,COL18A1,C…	302 (62)	62
PTPRK	phosphatase	Inhibited	9.12e-16	0.0098	ACP5,ACTA1,ADGRG6,ALDH1A3,ARNTL2,BTG2,CACNA1G,CAMK2B,CCN2,CCN4,CCN5,CCNE2,CCNG2,CD36,CD9,CDC25B,CDC45,CDC6,CDCA5,CDCP1,CDH1,CDH5,CDK6,CKMT1A/CKMT1B,CLIC5,COL4A1,COL4A2,COL6A3,CSF1R,CSF3,CXCR3,CYP24A1,DHFR,DLL4,E2F2,E2F7,E2F8,EGF,EIF2AK2,ELF3,F3,FBN1,FEN1,FGR,FSCN1,FST,GADD45B,GINS3,GINS4,GRB10,Gulo,HDC,HERC6,HHIP,IFI16,IFI35,IFIT2,IGF2BP3,IL10,IL13RA2,IL2RB,IL33,IL9R,IRF7,ITGA6,JUP,KITLG,KRT7,LAT…	140 (16)	15
PD 153035	chemical drug	Inhibited	9.43e-16	0.0113	ACP5,ACSBG1,ACTA1,ADGRG6,ALDH1A3,ALPL,ANKRD1,ARNTL2,ARRB1,ATP1B1,BTG2,C3,CALCR,CCDC82,CCKAR,CCN4,CCN5,CCNE2,CCNG2,CD82,CD9,CDC25B,CDC45,CDC6,CDCA5,CDCP1,CDH5,CDK6,CDT1,CHAT,CLIC5,COL18A1,COL1A1,COL6A3,CRYAA/CRYAA2,CRYBG1,CSF1R,CXCR3,CYP11A1,CYP4B1,CYP4F3,DES,DHFR,DLL4,DLX1,E2F1,E2F2,E2F7,E2F8,ECE1,EGF,EIF2AK2,ELF3,F2RL2,FBN1,FEN1,FGL2,FSCN1,FST,GADD45B,GAP43,GFPT2,GINS3,GINS4,GJB3,HDAC9,HDC,HERC6…	163 (21)	21
decitabine	chemical drug	Activated	9.47e-16	0.0044	Abca8a,ABCB9,ABCC2,ABCD2,ABLIM1,ACOT11,ACSBG1,ACSF2,ACSL6,ACTA1,ADAM8,ADAMTSL4,ADGRE5,AFF3,AFP,ALOX5,ANGPT4,ANKRD1,ANXA8/ANXA8L1,AOX1,ARNT2,ARNTL2,ASF1B,BABAM2,BARD1,BIK,BLNK,BMP5,BOK,BRCA2,BTG2,C3,C3orf70,C5AR2,C9orf116,Calcb,CARD10,CASP2,CASQ1,CBX2,CCBE1,CCDC15,CCDC153,CCN2,CCNE2,CCNG2,CCR7,CCSAP,CD82,CD9,CDC6,CDCA5,CDH1,CDH5,CDHR2,CDK14,CDK6,CDT1,CELSR1,CENPH,CENPN,CENPU,CHAD,CHAF1A,CHAF1B,CHS…	348 (84)	80
ASGR2	transmembrane receptor	Activated	9.64e-16	0.0128	AASS,ABCA9,ABCD2,ABLIM1,ACOT11,ACSL6,ACTA1,ACTA2,ADGRE5,ADGRG6,ALDH1A3,ALOX5,ALPK2,ALPL,AMPD3,ARNTL2,BARD1,BMP5,BOK,BRCA2,BTG2,C2orf50,C3AR1,C9orf116,CACNA1G,CALCR,CAMK2B,CCDC82,CCKAR,CCN4,CCN5,CCNG2,CCR4,CD28,CD9,CDC25B,CDC45,CDC6,CDCA5,CDCP1,CDH1,CDK6,CDT1,CELSR1,CENPN,CENPU,CHAF1A,CHAT,CHRNB1,CHRNG,CHTF18,CLSPN,CNKSR1,COBL,COL18A1,COL1A1,COL24A1,COL6A3,COTL1,CRYAA/CRYAA2,CRYBG1,CSF1R,CSF3,CUX2…	256 (59)	59
rolapitant	chemical drug	Inhibited	9.86e-16	0.0179	ADGRE5,AFP,ALDH1A3,ALPK2,ALPL,AMPD3,ANKRD1,ARNTL2,ARRB1,ASIC2,ATP1B1,BABAM2,BOK,BRCA2,CACNA2D2,CALCR,CCDC82,CCKAR,CCN4,CCNE2,CCNG2,CCR4,CD28,CD36,CD9,CDC25B,CDC45,CDC6,CDCP1,CHAT,CKMT1A/CKMT1B,CLIC5,COL18A1,CP,CRYBG1,CSF1R,CSF3,CSRNP1,CUX2,CXCL10,CXCL16,CXCL2,CXCR3,CYP4F3,DENND3,DES,DLL4,E2F2,E2F7,EBI3,ECE1,EGFR,EIF2AK2,ELF3,ELN,ERCC6L,F2RL2,F3,FBN1,FBP1,FBP2,FGFR2,FGFR4,FGL2,FSCN1,G6PC3,GADD45B,…	173 (32)	31
aprepitant	chemical drug	Inhibited	9.86e-16	0.0179	ADGRE5,AFP,ALDH1A3,ALPK2,ALPL,AMPD3,ANKRD1,ARNTL2,ARRB1,ASIC2,ATP1B1,BABAM2,BOK,BRCA2,CACNA2D2,CALCR,CCDC82,CCKAR,CCN4,CCNE2,CCNG2,CCR4,CD28,CD36,CD9,CDC25B,CDC45,CDC6,CDCP1,CHAT,CKMT1A/CKMT1B,CLIC5,COL18A1,CP,CRYBG1,CSF1R,CSF3,CSRNP1,CUX2,CXCL10,CXCL16,CXCL2,CXCR3,CYP4F3,DENND3,DES,DLL4,E2F2,E2F7,EBI3,ECE1,EGFR,EIF2AK2,ELF3,ELN,ERCC6L,F2RL2,F3,FBN1,FBP1,FBP2,FGFR2,FGFR4,FGL2,FSCN1,G6PC3,GADD45B,…	173 (32)	31
rhesus theta-defensin 3	chemical - endogenous mammalian	Inhibited	1.01e-15	0.0082	ACP5,ACTA1,ACTA2,ADAMTS4,ADGRG6,AFP,ALDH1A3,ALPL,ANKRD1,ARNTL2,ARRB1,ATP1B1,BIK,BMP6,BTG2,C5AR1,CAMK2B,CASP2,CCDC82,CCN4,CCN5,CD53,CD82,CD9,CDC25B,CDC45,CDC6,CDCA5,CDCP1,CDH5,CHAT,CLIC5,COL18A1,COL4A1,COL4A2,COL6A3,CP,CRYBG1,CSF3,CXCL2,CXCR3,CYP11A1,CYP24A1,CYP4F3,DES,DHFR,DLL4,DPYSL2,E2F2,E2F7,E2F8,ECE1,EGF,EGFR,EIF2AK2,ELF3,ELN,EYA4,FBN1,FEN1,FGFR2,FGL2,FSCN1,GADD45B,GAP43,GINS3,GINS4,GJB3,GMNN…	165 (28)	27
rhesus theta-defensin 2	chemical - endogenous mammalian	Inhibited	1.01e-15	0.0082	ACP5,ACTA1,ACTA2,ADAMTS4,ADGRG6,AFP,ALDH1A3,ALPL,ANKRD1,ARNTL2,ARRB1,ATP1B1,BIK,BMP6,BTG2,C5AR1,CAMK2B,CASP2,CCDC82,CCN4,CCN5,CD53,CD82,CD9,CDC25B,CDC45,CDC6,CDCA5,CDCP1,CDH5,CHAT,CLIC5,COL18A1,COL4A1,COL4A2,COL6A3,CP,CRYBG1,CSF3,CXCL2,CXCR3,CYP11A1,CYP24A1,CYP4F3,DES,DHFR,DLL4,DPYSL2,E2F2,E2F7,E2F8,ECE1,EGF,EGFR,EIF2AK2,ELF3,ELN,EYA4,FBN1,FEN1,FGFR2,FGL2,FSCN1,GADD45B,GAP43,GINS3,GINS4,GJB3,GMNN…	165 (28)	27
HOXA2	transcription regulator		1.02e-15	0.0382	4930486L24Rik,ABCC2,ABCD2,ACKR4,ACOT11,ACSBG1,ACSF2,ACSL6,ACTA2,ACY3,ADAMTSL4,ADGRE5,AFP,ALDH1A3,ALOX5,ALPK2,ALPL,AMPD3,ANKRD1,ANXA8/ANXA8L1,ARRB1,ASF1B,ATP1B1,BARD1,BIK,BLNK,BOK,BRCA2,BRIP1,BSN,BTG2,C5AR1,C9orf116,CACNA1G,CALCR,CAMK2B,CASP2,CCKAR,CCN2,CCN5,CCNE2,CCNG2,CCSAP,CD36,CD53,CD82,CD9,CDC25B,CDC45,CDC6,CDCP1,CDH1,CDH5,CDHR2,CDK14,CDT1,CELSR1,CHAF1A,CHRNB1,CHRNG,CHST12,CHTF18,CKB,CKMT1A/C…	301 (62)	60
rhesus theta-defensin 1	chemical - endogenous mammalian	Inhibited	1.05e-15	0.0082	ACP5,ACTA1,ACTA2,ADAMTS4,ADGRG6,AFP,ALDH1A3,ALPL,ANKRD1,ARNTL2,ARRB1,ATP1B1,BIK,BMP6,BTG2,C5AR1,CAMK2B,CASP2,CCDC82,CCN4,CCN5,CD53,CD82,CD9,CDC25B,CDC45,CDC6,CDCA5,CDCP1,CDH5,CHAT,CLIC5,COL18A1,COL4A1,COL4A2,COL6A3,CP,CRYBG1,CSF3,CXCL2,CXCR3,CYP11A1,CYP24A1,CYP4F3,DES,DHFR,DLL4,DPYSL2,E2F2,E2F7,E2F8,ECE1,EGF,EGFR,EIF2AK2,ELF3,ELN,EYA4,FBN1,FEN1,FGFR2,FGL2,FSCN1,GADD45B,GAP43,GINS3,GINS4,GJB3,GMNN…	165 (28)	27
TFF3	other	Activated	1.06e-15	0.0021	ACTA1,ALDH1A3,ANKRD1,ARNTL2,BRCA2,BTG2,CCN2,CCN5,CCNG2,CD36,CD82,CD9,CDC25B,CDC45,CDC6,CDCA5,CDCP1,CDH1,CDH5,CDK6,CLIC5,COL6A3,CSF1R,CSF3,CXCL2,CXCR3,CYP24A1,DHFR,DLL4,E2F1,E2F2,E2F7,E2F8,EBI3,EGF,EGFR,EIF2AK2,ELF3,FBN1,FEN1,FGL2,FSCN1,FST,GAP43,GINS3,GINS4,HERC6,IFI16,IFI35,IFIT2,IGF2BP3,IL13RA2,IL17F,IL2RB,IL33,IL9R,IRF7,ITGA6,ITGB2,JUP,KRT7,LPCAT1,LRP2,LTF,Mbp,MCM10,MCM2,MCM3,MCM4,MCM5,MCM8,MM…	117 (7)	7
LXR ligand-LXR-Retinoic acid-RXRα	complex	Activated	1.09e-15	0.0139	4930486L24Rik,AASS,AATK,Abca8a,ABCB9,ABLIM1,ACKR4,ACOT11,ACSF2,ACSL6,ACTA2,ACY3,ADAM8,ADAMTSL4,ADGRG6,AFP,AGAP1,ALDH1A3,Aldoart2,ALOX5,ALPL,ANXA8/ANXA8L1,ARNT2,ARNTL2,ARRB1,ATP1B1,BABAM2,BARD1,BCO2,BIK,BLNK,BMP6,BMPER,BOK,BPI,BRCA2,BTG2,C11orf86,C3,C3AR1,C5AR1,C9orf116,CACNA1G,CAMK2B,CASP2,CCDC82,CCN2,CCR4,CCR7,CD207,CD244,CD28,CD36,CD53,CD82,CD9,CDCA5,CDCP1,CDH1,CDH5,CDHR2,CDK14,CDK6,CELSR1,CELS…	326 (58)	57
AZ-960	chemical reagent	Inhibited	1.1e-15	0.0253	4930486L24Rik,ABCA9,ABCD2,ACOT11,ACSL6,ACTA2,ADAM8,ADGRG6,ALDH1A3,ALOX5,AMPD3,ANXA8/ANXA8L1,ARNTL2,ATP1B1,BARD1,BIK,BLNK,BMPER,BOK,BRCA2,C2orf50,C3AR1,CACNA1G,CAMK2B,CCBE1,CCDC82,CCKAR,CCN2,CCNG2,CCR4,CD207,CD28,CD36,CD9,CDC25B,CDC45,CDCA5,CDCP1,CDH5,CDK14,CDT1,CENPH,CHAF1A,CHAF1B,CHAT,CHRNG,CLIC5,CNTN2,CNTNAP2,COL18A1,COL1A1,COL24A1,CP,CPNE5,CRYAA/CRYAA2,CRYBG1,CSF3,CXCL16,CXCL2,CXCR3,CXXC5,CYBR…	263 (59)	57
ARIH2	enzyme	Inhibited	1.1e-15	0.0123	ABCC2,ACTA2,ADAMTS4,AFP,ALDH1A3,ALPK2,AMPD3,ANKRD1,ARNTL2,ARRB1,ATP1B1,BARD1,BIK,BMP6,BOK,BRCA2,BTG2,C9orf116,CCKAR,CCN4,CCNE2,CCNG2,CCR4,CCR7,CD28,CD53,CD82,CD9,CDC25B,CDC6,CDH1,CDK6,CELSR1,CHRNB1,CLIC5,COL18A1,COL6A3,CSF3,CSRNP1,CXCL10,CXCL2,CXCR3,DDIAS,DHFR,DLL4,E2F1,E2F2,E2F7,EBI3,ECE1,EIF2AK2,ELF3,EVPL,F2RL2,FGFR2,FGL2,FSCN1,FST,GADD45B,GAP43,GFPT2,GGT1,GMNN,GPR162,GPR183,GPR19,GRHL3,HDAC4,H…	155 (17)	15
L-triiodothyronine	chemical - endogenous mammalian		1.15e-15	0.0117	AATK,Abca8a,ABCD2,ACOT11,ACP5,ACTA1,ADGRE5,ADGRF4,ADGRG6,AFP,ALDH1A3,ALPL,AMPD3,ARHGAP26,ARNTL2,ARRB1,ATP1B1,BARD1,BLNK,BMP6,BOK,C9orf116,CACNA1G,CCKAR,CCN2,CCNG2,CD36,CD82,CDC25B,CDC45,CDK14,CELSR1,CHAT,CHRNB1,CKMT1A/CKMT1B,CLIC5,COL18A1,COL24A1,COL4A1,COL4A2,COL6A3,CP,CSF1R,CSF3,CSRNP1,CUBN,CXCR3,CYP11A1,DES,DHFR,DUSP14,E2F1,E2F7,ECE1,ECM1,EGF,ELF3,ELN,F2RL2,FEN1,FGFR4,FGL2,FSCN1,FZD4,GFPT2,GMN…	191 (30)	30
Ciap	group		1.24e-15	0.0082	ABCC2,ABCD2,ACKR4,ACOT11,ACSBG1,ACSF2,ACSL6,ACTA2,ACY3,ADAM8,ADAMTSL4,ADGRE5,ADGRG6,AFP,ALDH1A3,ALDH3B1,ALOX5,ANKRD1,ANXA8/ANXA8L1,ARNTL2,ARRB1,ASF1B,ATP1B1,BARD1,BIK,BMPER,BOK,BRCA2,BRIP1,BSN,BTG2,C5AR1,C9orf116,CACNA1G,CAMK2B,CASP2,CCBE1,CCN5,CCNE2,CCNG2,CCSAP,CD244,CD36,CD53,CD82,CD9,CDC25B,CDC6,CDCP1,CDH5,CDHR2,CDK14,CDT1,CELSR1,CHAF1A,CHRNB1,CHRNG,CHST12,CHTF18,CKB,CKMT1A/CKMT1B,CLIC5,CLSPN,…	308 (71)	69
APR-246	chemical drug		1.24e-15	0.0252	4930486L24Rik,ABCA9,ABCC2,ABCD2,ACKR4,ACOT11,ACSBG1,ACSF2,ACSL6,ACTA2,ACY3,ADAMTSL4,ADGRE5,AFP,ALDH1A3,ALOX5,ALPK2,ALPL,AMPD3,ANKRD1,ANXA8/ANXA8L1,ARRB1,ASF1B,ATP1B1,BARD1,BIK,BOK,BRCA2,BRIP1,BSN,BTG2,C5AR1,C9orf116,CACNA1G,CALCR,CAMK2B,CASP2,CCKAR,CCN2,CCN5,CCNE2,CCNG2,CCSAP,CD244,CD36,CD53,CD82,CD9,CDC25B,CDC45,CDC6,CDCP1,CDH1,CDH5,CDHR2,CDT1,CELSR1,CHAF1A,CHRNB1,CHST12,CKB,CKMT1A/CKMT1B,CLIC5,…	303 (66)	66
MEF2C	transcription regulator	Activated	1.26e-15	0.0001	ACTA1,ACTA2,ADGRE5,AFF3,AFP,ANKRD1,ARNT2,BIK,BMP5,BMP6,BOK,BTG2,C9orf116,CCBE1,CCR4,CD36,CD96,CDH1,CDH5,CDK6,Col17a1,COL1A1,COL4A1,COL4A2,CSF1R,CXCL10,CXCL2,CXCR3,CYP11A1,DES,DSCC1,E2F2,EVPL,FSCN1,GAP43,GRHL3,HDAC9,HDC,HSPB7,HYAL1,IFI16,IL10,IL2RB,IL9R,INKA2,ITGA6,KRT7,LAMA1,LAX1,MAOB,MCM3,MCM5,MMP13,MYH11,MYOM1,NFATC2,OPRM1,PALB2,PAX2,PBX1,PCNA,PECAM1,PLB1,POLA2,PPARG,PPL,PTGES,PTGIS,PTGS1,PTH1R…	93 (8)	8
MAP3K3	kinase	Activated	1.28e-15	0.0073	ACOXL,ACSBG1,ACTA1,ACTA2,ADGRE5,ADGRG6,AFP,ALDH1A3,ALPL,AMPD3,ARNTL2,ARRB1,ATP1B1,BOK,BTG2,CALCR,CASP2,CCBE1,CCDC82,CCKAR,CCN4,CCR4,CCR7,CCSAP,CDC25B,CDC45,CDCP1,CDH17,CDH5,CDHR2,CDT1,CHAF1A,CHAT,CLIC5,COL18A1,CP,CRYBG1,CSF3,CXCL2,CYP11A1,CYP24A1,CYP4F3,DES,DLL4,DSCC1,DUSP14,E2F7,EBI3,ECE1,EGF,EIF2AK2,ELF3,Fam169b,FANCA,FANCC,FANCG,FGFR2,FGFR4,FGL2,FSCN1,FST,GAP43,GFPT2,GMNN,GPC6,GPT,HDAC9,HHIP,H…	153 (36)	36
ADAM17	peptidase	Activated	1.28e-15	0.0089	ACP5,ACTA1,ADGRG6,AFP,ALDH1A3,ALPL,ANKRD1,ARNTL2,ARRB1,ATP1B1,BTG2,C3,C5AR1,CCDC82,CCN4,CCN5,CCNG2,CD53,CD9,CDC25B,CDC45,CDC6,CDCA5,CDCP1,CDH5,CDK6,CLIC5,COL18A1,COL4A1,COL4A2,COL6A3,CRYBG1,CSF3,CXCL2,CXCR3,CYP11A1,CYP24A1,DES,DHFR,DLL4,E2F2,E2F7,E2F8,ECE1,EGF,EGFR,EIF2AK2,ELF3,FBN1,FEN1,FGFR2,FGL2,FSCN1,GADD45B,GAP43,GINS3,GINS4,GJB3,GMNN,GRB10,HDC,HERC6,IFIT2,IGF2BP3,IL1RL2,IL2RB,IL33,IL9R,IRF7…	151 (20)	20
nefiracetam	chemical drug	Activated	1.56e-15	0.0083	Abca8a,ABCA9,ACTA1,ACTA2,ADGRG6,ALDH1A3,ALPL,ANKRD1,ANXA8/ANXA8L1,ARRB1,ATP1B1,BRCA2,BSN,BTG2,C3,CALCR,CCDC82,CCKAR,CCN2,CCN4,CCN5,CCNE2,CCR4,CCR7,CD28,CD36,CD82,CD9,CDC25B,CDCA5,CDH1,CDH5,CDK14,CDK6,CHAT,CHRNG,COL18A1,COL1A1,COL24A1,CRYBG1,CSRNP1,CXCL16,CXXC5,CYP11A1,CYP24A1,CYP4F3,DES,DHRS9,DUSP14,E2F7,EBI3,ECE1,ECM1,EGF,EIF2AK2,ELF3,FGL2,FGR,FMO2,FST,GAP43,GFPT2,GMNN,GPNMB,GPR19,GRHL3,HDAC9,HD…	151 (31)	27
ERBB2	kinase	Activated	1.7e-15	0.0154	AASS,ABCA9,ABCD2,ABLIM1,ACOT11,ACSL6,ACTA1,ACTA2,ADGRE5,ADGRG6,ALDH1A3,ALOX5,ALPK2,ALPL,AMPD3,ARNTL2,BARD1,BMP5,BOK,BRCA2,BTG2,C2orf50,C3AR1,C9orf116,CACNA1G,CALCR,CAMK2B,CCDC82,CCKAR,CCN4,CCN5,CCNG2,CCR4,CD28,CD9,CDC25B,CDC45,CDC6,CDCA5,CDCP1,CDH1,CDK6,CDT1,CELSR1,CENPN,CENPU,CHAF1A,CHAT,CHRNB1,CHRNG,CHTF18,CLSPN,CNKSR1,COBL,COL18A1,COL1A1,COL24A1,COL6A3,COTL1,CRYAA/CRYAA2,CRYBG1,CSF1R,CSF3,CUX2…	255 (58)	58
OXSR1	kinase	Activated	1.73e-15	0.0303	4930486L24Rik,AASS,ABCB9,ABCC2,ABCD2,ABLIM1,ACKR4,ACOT11,ACSF2,ACSL6,ACTA2,ACY3,ADAMTSL4,ADGRE5,ADGRG6,AFP,ALDH1A3,ALOX5,ALPK2,AMPD3,ANKRD1,ANXA8/ANXA8L1,ARRB1,ASF1B,ATP1B1,BARD1,BIK,BOK,BRCA2,BRIP1,BSN,BTG2,C5AR1,C9orf116,CACNA1G,CALCR,CAMK2B,CASP2,CCKAR,CCN2,CCN5,CCNE2,CCNG2,CCSAP,CD36,CD53,CD82,CD9,CDC25B,CDC45,CDC6,CDCP1,CDH1,CDH5,CDHR2,CDK14,CDT1,CELSR1,CENPN,CENPU,CHAF1A,CHRNB1,CHRNG,CHST12…	314 (63)	62
TH17 Cytokine	group	Activated	1.8e-15	0.0401	ABCD2,ACOT11,ACSL6,ACTA1,ADGRE5,ADGRG6,ALPK2,AMPD3,ANKRD1,ARNTL2,ARRB1,ATP1B1,BLNK,BMP6,BOK,BRCA2,C2orf50,C3,CALCR,CCDC82,CCKAR,CCN2,CCN4,CCNE2,CCR7,CD244,CD28,CD36,CD53,CD9,CDC25B,CDC45,CDH1,CDT1,CHAF1A,CHAT,CKMT1A/CKMT1B,CLIC5,COL18A1,COL1A1,COL4A1,COL6A3,COTL1,CP,CRYAA/CRYAA2,CRYBG1,CSF1R,CSF3,CSRP3,CUX2,CXCL16,CXCL2,CXCR3,CYP24A1,CYP4F3,DENND3,DES,DHFR,DLX1,E2F7,EBI3,ECE1,EGF,EIF2AK2,ELF3,ELN…	201 (52)	51
MAC	complex	Activated	2e-15	0.0224	ACTA1,ACTA2,AFF3,AFP,ALDH1A3,ANKRD1,ATP1B1,BARD1,BLNK,BMPER,BRIP1,BTG2,C3,C5AR1,C5AR2,CAMK2B,CASP2,CCDC82,CCKAR,CCN5,CCNG2,CCR4,CD36,CD82,CDC25B,CDC45,CDC6,CDCA5,CDCP1,CDK6,CHAT,COL18A1,COL1A1,COL4A1,COL4A2,COL6A3,CRYBG1,CSF1R,CSF3,CUBN,CXCL16,CXCL2,CYBRD1,CYP11A1,CYP4F3,DES,DLL4,E2F1,E2F2,E2F7,E2F8,EGFR,ELF3,ELN,FBN1,FEN1,FGFR4,FGL2,FOXQ1,FSCN1,GAP43,GFPT2,GINS3,GINS4,GMNN,GRB10,GRM1,HDAC4,HDAC9…	167 (25)	25
PRKD1	kinase	Activated	2.02e-15	0.0127	4930486L24Rik,AATK,Abca8a,ABCA9,ABCC2,ABCD2,ABTB2,ADAM8,ADAMTS4,AFP,ALDH1A3,ALOX5,ALPL,AMPD3,ANKRD1,ANKRD55,ARNTL2,ARRB1,BIK,BMP5,BMP6,BMPER,C3,C5AR1,CALCR,CCDC15,CCKAR,CCNG2,CCR4,CD207,CD28,CD82,CD9,CDC25B,CDCA5,CDCP1,CDH5,CDT1,CELSR1,CHAT,CHRNG,CHTF18,CKB,COL18A1,COL24A1,COL4A3,CP,CRYAA/CRYAA2,CSF3,CSRNP1,CSRP3,CXCL10,CXCL2,CXCR3,CYBRD1,CYP24A1,CYP4F3,DDIAS,DES,DHFR,DHRS3,DMXL2,DPYSL3,DSCC1,DUS…	226 (33)	33
APH1B	peptidase		2.02e-15	0.0313	4930486L24Rik,ABCA9,ABCC2,ABCD2,ACKR4,ACOT11,ACSBG1,ACSF2,ACSL6,ACTA2,ACY3,ADAMTSL4,ADGRE5,AFP,ALDH1A3,ALOX5,ALPK2,ALPL,AMPD3,ANKRD1,ANXA8/ANXA8L1,ARRB1,ASF1B,ATP1B1,BIK,BOK,BRCA2,BSN,BTG2,C9orf116,CACNA1G,CALCR,CAMK2B,CASP2,CCKAR,CCN2,CCN5,CCNE2,CCNG2,CCSAP,CD244,CD36,CD53,CD82,CD9,CDC25B,CDC45,CDC6,CDCP1,CDHR2,CDT1,CELSR1,CHAF1A,CHRNB1,CHST12,CKB,CKMT1A/CKMT1B,CLIC5,CLSPN,COL18A1,COL1A1,COL24A1…	303 (69)	66
ING1	transcription regulator		2.15e-15	0.033	4930486L24Rik,ABCA9,ABCC2,ABCD2,ACKR4,ACOT11,ACSBG1,ACSF2,ACSL6,ACTA2,ACY3,ADAMTSL4,ADGRE5,AFP,ALDH1A3,ALOX5,ALPK2,ALPL,AMPD3,ANKRD1,ANXA8/ANXA8L1,ARRB1,ASF1B,ATP1B1,BIK,BOK,BRCA2,BSN,BTG2,C9orf116,CACNA1G,CALCR,CAMK2B,CASP2,CCKAR,CCN2,CCN5,CCNE2,CCNG2,CCSAP,CD244,CD36,CD53,CD82,CD9,CDC25B,CDC45,CDC6,CDCP1,CDH1,CDHR2,CDT1,CELSR1,CHAF1A,CHRNB1,CHST12,CKB,CKMT1A/CKMT1B,CLIC5,CLSPN,COL18A1,COL1A1,CO…	303 (68)	66
PTPRO	phosphatase	Inhibited	2.26e-15	0.0122	ACTA1,ALDH1A3,ALPL,ANKRD1,ARRB1,BTG2,C3,CACNA1G,CAMK2B,CCN2,CCN4,CCN5,CCNE2,CCR4,CDC25B,CDC45,CDC6,CDCA5,CDCP1,CDH1,CDH5,CDK6,CKMT1A/CKMT1B,COL1A1,COL4A1,COL4A2,COL6A3,CSF1R,CSF3,CXCL2,CYP24A1,DHFR,DLL4,DPYSL2,E2F2,E2F7,E2F8,EBI3,ECE1,ELF3,FEN1,FGFR2,FGL2,FGR,FSCN1,FST,GADD45B,GAP43,GINS3,GINS4,GRB10,Gulo,HDC,HHIP,IL17F,ITGA6,JUP,KITLG,KRT7,LAT,LHX6,LPCAT1,MAOB,MAP4K1,Mbp,MCM10,MCM2,MCM3,MCM4,MCM…	132 (19)	18
DNM2	enzyme	Activated	2.61e-15	0.0001	4930486L24Rik,AASS,Abca8a,ABCC2,ABCD2,ABLIM1,ACOT11,ACSBG1,ACSF2,ACSL6,ACTA1,ACTA2,ADAM8,ADAMTS4,ADAMTSL4,ADGRE5,ADK,AFP,ALDH1A3,Aldoart2,ALOX5,ALPL,ANGPT4,ANKRD1,ANKRD55,ANXA8/ANXA8L1,AOX1,ARNT2,ARRB1,ASF1B,ASIC2,BABAM2,BIK,BMP5,BOK,BRCA2,BSN,C2orf50,C3,C3orf70,C9orf116,CACNA2D2,Calcb,CAMK2B,CARD10,CASP2,CBX2,CCDC15,CCKBR,CCN2,CCN4,CCNE2,CCNG2,CCR7,CCSAP,CD207,CD36,CD53,CD82,CDC25B,CDC6,CDHR2,CD…	316 (103)	97
ETS1	transcription regulator	Inhibited	2.64e-15	0.0003	ACTA2,ADAM8,ADGRE5,ALOX5,ARRB1,ASF1B,BARD1,BTG2,CALCR,CASP2,CCN2,CCR4,CD207,CD28,CDC25B,CDCA5,CDH1,CDH5,CDK6,CENPH,CHAF1A,CHAF1B,CHTF18,CSF1R,CSF3,CXCL10,CXCR3,CYP24A1,DHFR,DONSON,DSCC1,E2F2,E2F7,E2F8,EGFR,ELN,ERCC6L,EXO1,F2RL2,FANCA,FEN1,FGFR4,FIGNL1,FST,HDC,HPSE,IGF2BP3,IL10,IL1R2,ITGB2,KRT7,LCP1,MCM3,MCM4,MCM5,MCM8,MMD,MMP13,MMP9,MNS1,NCF1,NFATC2,PDE1B,PLAU,POLE,PPARG,PTK2B,RAD51,RAD51AP1,RBL1…	86 (4)	4
SDC2	other	Activated	2.75e-15	0.0025	ACP5,ACTA1,ACTA2,ADAM8,ADGRE5,ALOX5,ALPL,ANXA8/ANXA8L1,AOX1,ARRB1,ATP1B1,C3,CASP2,CCDC82,CCR7,CD207,CD28,CD36,CDCA5,CDH5,CDT1,CENPH,CHAF1A,CHAF1B,CHTF18,COL18A1,COL4A1,CRYBG1,CSF1R,CSF3,CXCL2,CYP24A1,DES,DLL4,DSCC1,DSP,E2F7,E2F8,EGFR,EIF2AK2,ERCC6L,EXO1,F2RL2,F3,FANCA,FBN1,FIGNL1,GADD45B,GSN,HDC,IFI16,IFI35,IFIT2,IGF2BP3,IL10,IL17F,IL33,IRF7,ITGA6,ITGB2,KCNB1,LCP1,MAOB,MCM3,MCM5,MMD,MMP13,MNS1,MY…	110 (12)	12
tretinoin	chemical - endogenous mammalian	Activated	2.84e-15	0.0367	4930486L24Rik,AASS,AATK,Abca8a,ABCA9,ABCB9,ABCD2,ABLIM1,ACKR4,ACOT11,ACSF2,ACSL6,ACY3,ADAM8,ADAMTS4,ADAMTSL4,ADGRG6,AFP,AGAP1,ALDH1A3,Aldoart2,ALOX5,ALPL,ANKRD1,ANXA8/ANXA8L1,ARNT2,ARNTL2,ARRB1,BABAM2,BARD1,BCO2,BIK,BMPER,BOK,BPI,BRCA2,BTG2,C11orf86,C3,C3AR1,C5AR1,C9orf116,CACNA1G,CAMK2B,CASP2,CCDC82,CCKAR,CCN2,CCR4,CD207,CD244,CD28,CD36,CD53,CD82,CD9,CDC45,CDCA5,CDCP1,CDH1,CDH5,CDHR2,CDK14,CDK6,…	333 (59)	59
BET	group	Activated	3.09e-15	0.005	ABCC2,ABLIM1,ADGRE5,AFP,ALDH1A3,ARNTL2,BLNK,BMP6,BTG2,C3,C5AR1,CALCR,CCN2,CCR7,CD36,CD82,CD9,CDC6,CDCA5,CDH5,CHAT,CLIC5,COL1A1,COL4A1,COL4A2,COL4A3,COL6A3,CP,CSF3,CXCL10,CXCL2,CXCR3,E2F1,E2F2,E2F7,EGFR,EIF2AK2,F3,FBN1,FGL2,FSCN1,FST,GADD45B,GAP43,HERC6,IFI16,IFI35,IFIT2,IL10,IL13RA2,IL17F,IL9R,IRF7,ITGB2,KCNQ5,LIFR,LOXL2,LRG1,LRP2,MAP4K1,MCM3,MMP13,MMP9,MORC1,Mt2,NEU3,NEURL3,NFATC2,NR1I2,NRP2,OAS…	98 (6)	5
HDGF	growth factor	Activated	3.11e-15	0.0296	ABCC2,ACTA1,ACTA2,ADAMTS4,ADK,ALDH1A3,ALOX5,ALPL,ANKRD1,ANXA8/ANXA8L1,ARNTL2,ARRB1,BMP6,BRIP1,C3AR1,C5AR1,CCN2,CCN4,CCN5,CCNE2,CCNG2,CCR4,CD207,CD28,CD36,CD9,CDC25B,CDCA5,CDH1,CDH5,CDHR2,CDK14,CDT1,CELSR2,CHRNG,CHTF18,CKMT1A/CKMT1B,CLIC5,COL1A1,COL4A2,COTL1,CSF1R,CSF3,CSRP3,CXCL2,CYBRD1,DES,DHFR,DPYSL2,E2F1,E2F2,E2F7,EGF,ELF3,ELN,F3,FBN1,FEN1,FGFR4,FGL2,FNDC3B,FSCN1,GADD45B,GAP43,GPR146,GPR19,GPT…	164 (12)	12
bile acid	chemical - endogenous mammalian	Activated	3.12e-15	0.0161	ABCA9,ABCB9,ABCC2,ACKR4,ACP5,ALDH1A3,ALPL,ANKRD1,ARNTL2,ARRB1,C5AR1,CCN4,CCR4,CCR7,CD36,CD82,CD9,CDC45,CDC6,CDK6,CDT1,CENPH,CHAF1A,CHAF1B,CHAT,CLIC5,COL24A1,COL4A1,COL4A2,CRYAA/CRYAA2,CSF1R,CSF3,CXCL2,CXCR3,CYP24A1,CYP4F3,DES,DLL4,E2F1,E2F7,ECE1,EGFR,EIF2AK2,ELN,FBP1,FEN1,FGFR2,FGL2,FSCN1,FST,GADD45B,GAP43,GRHL3,GSTM1,Gulo,HDC,HERC6,IFI16,IFI35,IFIT2,IL13RA2,IL17F,IL2RB,IL9R,ITGB2,ITGB7,KCNB1,KDE…	125 (20)	20
IL11RA	transmembrane receptor	Activated	3.12e-15	0.0226	ABCC2,ACTA1,ACTA2,ADAMTS4,ADK,AFP,ALDH1A3,ALOX5,ANKRD1,ANXA8/ANXA8L1,ARNTL2,BMP6,BRIP1,C3,C3AR1,C5AR1,CCN2,CCN4,CCN5,CCNE2,CCNG2,CCR4,CD207,CD28,CD36,CD9,CDH1,CDHR2,CELSR2,CLIC5,COL1A1,COL4A1,COL4A2,COL6A3,COTL1,CSF1R,CSF3,CXCL2,CYP11A1,DES,DPYSL2,E2F1,E2F2,E2F7,ECE1,EGF,EGFR,EIF2AK2,ELF3,ELN,F3,FBN1,FGFR2,FGL2,FNDC3B,FSCN1,FST,GADD45B,GAP43,GPR146,GPR19,GPT,GRHL2,GSN,HDAC9,HERC6,IFI35,IFIT2,IL10…	140 (4)	4
TAC1	other	Activated	3.25e-15	0.0235	ADGRE5,AFP,ALDH1A3,ALPK2,ALPL,AMPD3,ANKRD1,ARNTL2,ARRB1,ASIC2,ATP1B1,BABAM2,BOK,BRCA2,CACNA2D2,CALCR,CCDC82,CCKAR,CCN4,CCNE2,CCNG2,CCR4,CD28,CD36,CD9,CDC25B,CDC45,CDC6,CDCP1,CHAT,CKMT1A/CKMT1B,CLIC5,COL18A1,CP,CRYBG1,CSF1R,CSF3,CSRNP1,CUX2,CXCL10,CXCL16,CXCL2,CXCR3,CYP4F3,DENND3,DES,DLL4,E2F2,E2F7,EBI3,ECE1,EGFR,EIF2AK2,ELF3,ELN,ERCC6L,F2RL2,FBN1,FBP1,FBP2,FGFR2,FGFR4,FGL2,FSCN1,G6PC3,GADD45B,GAP…	171 (30)	30
4-hydroxymercuribenzoate	chemical - protease inhibitor	Inhibited	3.29e-15	0.0354	4930486L24Rik,ABCC2,ADAM8,ADAMTS4,ADGRE5,ADGRG6,AFP,ALDH1A3,ALOX5,ALPK2,ALPL,AMPD3,ANKRD1,ARNTL2,ARRB1,ASF1B,ATP1B1,BARD1,BLNK,BOK,BRCA2,BRIP1,BTG2,C3,C3AR1,C9orf116,CACNA1G,CALCR,CCKAR,CCN2,CCN4,CCN5,CCR4,CCR7,CCSAP,CD28,CD9,CDC45,CDCP1,CDH1,CDK14,CDT1,CELSR1,CHAF1A,CHAT,CHRNB1,CHRNG,CHTF18,CKMT1A/CKMT1B,CLIC5,COL18A1,COL1A1,COL24A1,COL4A2,COL6A3,CP,CPN1,CRYAA/CRYAA2,CSF1R,CSRP3,CXCL10,CXCL16,CX…	213 (46)	46
CARD9	other	Activated	3.53e-15	0.0197	ACTA1,ADGRE5,ADGRG6,AFP,ALDH1A3,ALPK2,ALPL,AMPD3,ANKRD1,ARNTL2,ARRB1,BOK,BRCA2,BTG2,C3,C5AR1,CCKAR,CCN2,CCN4,CCNE2,CCR4,CCR7,CD28,CD36,CD82,CD9,CDC25B,CDC45,CDC6,CDK6,CHAT,CLIC5,COL18A1,CP,CSF3,CXCL10,CXCL2,CXCR3,CYP4F3,DES,E2F7,ECE1,EIF2AK2,ELF3,ELN,FGFR2,FGFR4,FGL2,FSCN1,FST,GADD45B,GAP43,GFPT2,GSN,HDAC9,HERC6,HPSE,IFI16,IFI35,IFIT2,IL10,IL13RA2,IL33,IL9R,ITGA6,ITGB2,ITGB7,KCNB1,KDELR3,KITLG,LI…	126 (12)	12
HAS1	enzyme	Activated	3.71e-15	0.0001	ACTA1,ACTA2,BTG2,CCN2,CCN5,CDC25B,CDC45,CDC6,CDCA5,CDCP1,CDK6,COL18A1,COL1A1,COL4A1,COL4A2,COL6A3,CSF1R,CXCL2,CXCR3,DHFR,E2F1,E2F2,E2F7,E2F8,EGFR,ELF3,F3,FBN1,FEN1,FSCN1,GINS3,GINS4,IL10,ITGA6,JUP,KRT7,LPCAT1,MCM10,MCM2,MCM3,MCM4,MCM5,MCM8,ORC1,PBX1,PCNA,PDK4,PLAT,PLAU,POLA2,POLE,POLQ,PPARG,PTGS1,RFC3,RND1,RPA2,RRM2,SELPLG,SERPINB2,SPAG1,SPINT2,TGFB3,TGM1,TK1,TNFAIP3,TNFSF10,TNS4,TUBB4A,WNT5B,WT1…	72 (5)	4
LEMD3	other	Inhibited	3.93e-15	0.0221	ACOT11,ACP5,ACSF2,ACSL6,ACTA1,ACTA2,ADAMTS4,ADAMTSL4,ADK,ALOX5,ANKRD1,ANXA8/ANXA8L1,ARNTL2,ARRB1,ATP2C2,BIK,BMP5,BOK,BRCA2,BRIP1,BTG2,C3AR1,C5AR1,C9orf116,CALCR,CAMK2B,CASP2,CCKAR,CCN2,CCN4,CCN5,CCNG2,CCR4,CD207,CD28,CD9,CDC6,CDCA5,CDCP1,CDH1,CDH5,CDHR2,CDK14,CDK6,CDT1,CELSR1,CELSR2,CHAT,CHRNG,CHST12,CHTF18,CKB,CKMT1A/CKMT1B,CLIC5,COL18A1,COL1A1,COL24A1,COL4A1,COTL1,CP,CSF1R,CSRP3,CXCL2,CXXC5,CYB…	224 (25)	24
PTPRJ	phosphatase	Inhibited	4.16e-15	0.0272	ABCA9,ACTA1,ADGRG6,AFP,ALDH1A3,ALPL,ANKRD1,ANXA8/ANXA8L1,ARNTL2,ARRB1,ATP1B1,BIK,BTG2,C3,CACNA1G,CALCR,CAMK2B,CCDC82,CCN2,CCN4,CCN5,CCNE2,CCNG2,CCR4,CCR7,CD244,CD9,CDC25B,CDC45,CDC6,CDCA5,CDCP1,CDH5,CDK6,CKMT1A/CKMT1B,CLIC5,COL18A1,COL4A2,COL6A3,CRYBG1,CSF1R,CXCL2,CXCR3,CXXC5,CYP24A1,DHFR,DHRS9,DLL4,DPYSL2,E2F2,E2F7,E2F8,ECE1,EGF,EIF2AK2,ELF3,FBN1,FEN1,FGFR2,FGL2,FGR,FSCN1,FST,FYB1,GADD45B,GINS3,…	173 (34)	34
platelet activating factor	chemical - endogenous mammalian	Activated	4.19e-15	0.0293	AASS,ABCA9,ACKR4,ACY3,ADGRE5,ADGRG6,ADK,Aldoart2,ALPL,AMPD3,ANKRD1,ARNTL2,ARRB1,ATP1B1,BMP6,BOK,BRCA2,BRIP1,C3AR1,C5AR1,CALCR,CCDC82,CCKAR,CCN4,CCNG2,CCR4,CCR7,CD244,CD28,CD36,CD9,CDC25B,CDC45,CDCP1,CDH1,CDK6,CHAT,CLIC5,CLSPN,COL18A1,COL24A1,COL4A1,CP,CRYBG1,CSF3,CUX2,CXCL16,CXCR3,CYP4F3,DDIAS,DES,DHRS9,DLL4,DTL,E2F1,E2F2,E2F7,E2F8,EBI3,ECE1,EIF2AK2,ELF3,ESCO2,F3,FBN1,FGFR4,FGL2,FGR,FHDC1,FSCN1,F…	177 (43)	43
CCND1	transcription regulator		4.22e-15	0.0043	ABCC2,ABCD2,ACP5,ADGRE5,ADGRG6,ALDH1A3,AMPD3,ANKRD1,ARNTL2,ATP1B1,BARD1,BRIP1,C3,C9orf116,CCN4,CCNE2,CCR7,CDC25B,CDC6,CDCA5,CDH1,CDK14,CDK6,CELSR1,CHAF1B,CHRNB1,CHRNG,CHTF18,CLIC5,CLSPN,CNKSR1,COL18A1,COL1A1,COL4A2,CP,CRYAA/CRYAA2,CSRP3,CXCL10,CYP11A1,CYP4B1,DDIAS,DES,DIP2C,DLL4,DTL,E2F1,E2F2,E2F7,E2F8,ECE1,EGF,EGFR,ELF3,EME1,ESCO2,FBN1,FEN1,FGFR4,FGL2,FSCN1,FZD4,GJB3,GMNN,GPNMB,GPR162,GPR19,GSTM…	162 (28)	28
bimatoprost	chemical drug		4.38e-15	0.0046	ACTA1,Aff2,AFP,ALPK2,ALPL,ANKRD1,ARRB1,ATP1B1,BMP6,BOK,BRCA2,BTG2,C5AR1,CCDC82,CCN4,CCN5,CCNE2,CCNG2,CCR4,CD28,CD36,CDC25B,CDC45,CDC6,CDCA5,CDCP1,CDH5,CDK6,CHAF1A,COL4A1,COL6A3,CP,CRYBG1,CSF1R,CSF3,CXCL2,CYBRD1,CYP24A1,DHFR,DLL4,E2F2,E2F7,E2F8,ECE1,EGF,ELF3,ELN,FBN1,FEN1,FGFR2,FGFR4,FSCN1,GAP43,GAS2,GINS3,GINS4,GMNN,GPC6,GRM1,HDAC4,HDC,HPSE,IFI16,IFI35,IFIT2,IGF2BP3,IL10,IL21R,IL33,IRF7,ITGA6,ITG…	141 (15)	14
PTPN22	phosphatase	Inhibited	4.53e-15	0.0029	ACP5,ACTA1,ADGRG6,ALPL,ANKRD1,ARRB1,C3,C5AR1,CCN4,CCN5,CCR4,CD82,CDC25B,CDC45,CDC6,CDCA5,CDCP1,CDH5,CDK6,CDT1,CHAT,COL6A3,CSF1R,CSF3,CXCL2,CYP4F3,DES,DHFR,DLL4,E2F1,E2F2,E2F7,E2F8,ECE1,EGF,EIF2AK2,ELF3,FEN1,FGFR2,FGL2,FSCN1,FST,GAP43,GAS2,GINS3,GINS4,HDC,IFI16,IL10,IL1RAP,IL2RB,IRF7,ITGA6,ITGB7,JUP,KCNB1,KDELR3,KRT7,LAT,LPCAT1,MAP4K1,Mbp,MCM10,MCM2,MCM3,MCM4,MCM5,MCM8,MYH11,MYH2,MYH3,NCF1,Nes,NFA…	113 (17)	17
W7	chemical reagent	Inhibited	4.6e-15	0.0186	ABCA9,ACKR4,ACSBG1,ADGRE5,ADGRG6,AFP,ALPL,AMPD3,ANKRD1,ARNTL2,ARRB1,ATP1B1,BOK,C3AR1,CCDC82,CCN4,CCN5,CCNE2,CCNG2,CCR4,CCR7,CD36,CD82,CD9,CDC25B,CDC45,CDC6,CDCP1,CDK14,CNTN2,COL24A1,CP,CPNE5,CRYAA/CRYAA2,CRYBG1,CSF1R,CSF3,CSRNP1,CUX2,CXCL16,CXCL2,CYP11A1,DES,DHRS3,DLL4,DUSP14,E2F1,E2F2,E2F7,EBI3,ECE1,ECM1,EGF,EGFR,EIF2AK2,FBN1,FGFR4,FGL2,FGR,FSCN1,FST,GADD45B,GAP43,GMNN,GPNMB,GPR19,GPT,GSN,HDC,HP…	161 (21)	21
IL12 (complex)	complex	Activated	4.66e-15	0.044	AATK,ABCB9,ABCC2,ABCD2,ABTB2,ACTA1,ADAM8,ADAMTS4,ADGRE5,AFP,ALDH1A3,ALOX5,ALPK2,ALPL,AMPD3,ANKRD1,ANKRD55,ARNT2,ARNTL2,ARRB1,ATP1B1,BIK,BLNK,BMPER,BRCA2,BRIP1,C3,CALCR,CASP2,CCDC15,CCKAR,CCN4,CCN5,CCNE2,CCNG2,CCR4,CD207,CD244,CD28,CD9,CDC6,CDCA5,CDH1,CELSR2,CENPH,CGAS,CHAF1A,CHAF1B,CHAT,CHRNG,CHTF18,COL24A1,COL4A1,COL4A2,COL4A3,COL6A3,CORO2A,CP,CXCL10,CXCL16,CXCR3,CYP4F3,DDIAS,DES,DHRS3,DHX58,DNA…	220 (31)	31
PKR dimer	complex	Activated	4.97e-15	0.0155	ABCC2,ACOT11,ACSF2,ACSL6,ADAMTSL4,ADGRE5,AFP,ALOX5,ALPL,ANKRD1,ANXA8/ANXA8L1,ARNTL2,ARRB1,BIK,BOK,BRCA2,BRIP1,BTG2,C3,C9orf116,CAMK2B,CASP2,CCN2,CCN4,CCNE2,CCNG2,CCR7,CD36,CD82,CD9,CDC25B,CDC6,CDH1,CDH5,CDK6,CDT1,CELSR1,CGAS,CHST12,CKB,CKMT1A/CKMT1B,CLIC5,COL18A1,COL1A1,COL4A1,COL4A2,CP,CSF1R,CSF3,CXCL16,CXCR3,CYP24A1,DDIAS,DHFR,DHX58,DLX1,DPEP1,DSN1,E2F7,EBI3,ECE1,ECM1,EGF,EGFR,F3,FBP1,FGFR2,FGL…	159 (9)	8
vemurafenib	chemical drug	Inhibited	5.2e-15	0.0017	ACP5,ACTA1,ADGRG6,AFP,ALPL,ANKRD1,ARRB1,BARD1,BMPER,BTG2,C3,CASP2,CCN4,CCN5,CCNG2,CCR7,CDC25B,CDC45,CDCA5,CDH5,CDK6,COL18A1,COL4A1,COL4A2,COL6A3,CSF1R,CSF3,CUBN,CXCL2,DHFR,DHRS3,DLL4,DPYSL2,DSCC1,E2F2,E2F7,EBI3,ECE1,EGF,EIF2AK2,ELF3,F2RL2,FBN1,FEN1,FGFR2,FOXQ1,FSCN1,FST,GADD45B,GAP43,GINS3,GINS4,GPNMB,GRB10,HHIP,IFIT2,IGF2BP3,IL10,IL17F,IL2RB,IL33,IRF7,JUP,KBTBD11,KRT7,LAMA1,LIFR,LPCAT1,LRG1,MAOB…	127 (22)	22
tioconazole	chemical drug	Inhibited	5.31e-15	0.0171	ABCC2,ACOT11,ACP5,ACTA1,ADGRG6,AFF3,ALDH1A3,ALOX5,ALPL,ANKRD1,ARNTL2,ARRB1,BIK,BLNK,BMP5,BRIP1,BTG2,C11orf86,C3,C3AR1,C5AR1,CASP2,CCKAR,CCN4,CCR7,CD82,CD9,CDC25B,CDCA5,CDK14,CDT1,CGAS,CHRNG,CHTF18,CLIC5,COL18A1,COL4A2,CP,CSF3,CSRP3,CXCL16,CYP11A1,CYP24A1,CYP4F3,DES,DHFR,DHRS3,DLL4,E2F1,E2F7,EGF,EIF2AK2,ELF3,ELN,FANCI,FEN1,FGFR4,FGL2,GFPT2,GPT,GRM1,GSN,GSTM1,Gulo,HCRTR1,HDAC9,HERC6,HTRA3,IFI16,IFI…	167 (40)	33
tyrphostin AG 1478	chemical - kinase inhibitor	Inhibited	5.92e-15	0.0225	Abca8a,ABCA9,ABCD2,ACOT11,ACSBG1,ACSL6,ACTA1,ADGRE5,ADGRG6,AFF3,AFP,ALDH1A3,ALPL,ANKRD1,ARNTL2,ARRB1,ATP1B1,BARD1,BLNK,BRIP1,C2orf50,C3,C3AR1,C9orf116,CALCR,CAMK2B,CASP2,CCDC82,CCKAR,CCNG2,CD9,CDC25B,CDC45,CDCA5,CDCP1,CDK14,CDT1,CELSR1,CHAT,CHRNB1,CLIC5,CLSPN,COL18A1,COL24A1,COL4A1,COL4A2,COL6A3,CRYAA/CRYAA2,CRYBG1,CSF3,CSRNP1,CSRP3,CUX2,CXCL16,CXCL2,CXCR3,CYP11A1,CYP24A1,CYP4F3,DDIAS,DENND3,DES,…	222 (48)	48
HMOX1	enzyme	Inhibited	5.97e-15	0.0152	AASS,ABCB9,ACTA2,ACY3,ADGRG6,ADK,AFP,ALDH1A3,Aldoart2,ALPK2,ALPL,ANXA8/ANXA8L1,ARRB1,ATP1B1,BMP6,BRCA2,BSN,BTG2,C3,C3AR1,CALCR,CAMK2B,CARD10,CASP2,CCDC82,CCKAR,CCN4,CCR4,CD28,CD36,CD53,CD82,CDC25B,CDH5,CDK14,CDK6,CHAT,CLIC5,COL1A1,COL24A1,COL4A1,CP,CRYBG1,CSF3,CXCL10,CXCL2,CYBRD1,CYP11A1,CYP24A1,CYP4F3,DES,DHFR,DLL4,E2F7,ECE1,ELF3,ELN,FGFR2,FGFR4,FGL2,FHDC1,FSCN1,GADD45B,GAP43,GFPT2,GMNN,GPT,GRM1…	143 (26)	26
SMAD2	transcription regulator	Activated	6.06e-15	0.0335	ABCC2,ACTA1,ACTA2,ADAMTS4,ADK,ALDH1A3,ALOX5,ALPL,ANKRD1,ANXA8/ANXA8L1,ARNTL2,ARRB1,BMP6,BRIP1,C3AR1,C5AR1,CCN2,CCN4,CCN5,CCNE2,CCNG2,CCR4,CD207,CD28,CD36,CD9,CDC25B,CDCA5,CDH1,CDH5,CDHR2,CDK14,CDT1,CELSR2,CHRNG,CHTF18,CKMT1A/CKMT1B,CLIC5,COL4A2,COTL1,CSF1R,CSF3,CSRP3,CXCL2,CYBRD1,DES,DHFR,DPYSL2,E2F1,E2F2,E2F7,EGF,ELF3,ELN,F3,FBN1,FEN1,FGFR4,FGL2,FNDC3B,FSCN1,GADD45B,GAP43,GPR146,GPR19,GPT,GRHL2,…	163 (11)	11
sulconazole	chemical drug	Inhibited	6.32e-15	0.0196	ABCC2,ACOT11,ACP5,ACTA1,ADGRG6,AFF3,ALDH1A3,ALOX5,ALPL,ANKRD1,ARNTL2,ARRB1,BIK,BLNK,BMP5,BRIP1,BTG2,C11orf86,C3,C3AR1,C5AR1,CASP2,CCKAR,CCN4,CCR7,CD82,CD9,CDC25B,CDCA5,CDK14,CDT1,CGAS,CHRNG,CHTF18,CLIC5,COL18A1,COL4A2,CP,CSF3,CSRP3,CXCL16,CYP11A1,CYP24A1,CYP4F3,DES,DHFR,DHRS3,DLL4,E2F1,E2F7,EGF,EIF2AK2,ELF3,ELN,FANCI,FEN1,FGFR4,FGL2,GFPT2,GPT,GRM1,GSN,GSTM1,Gulo,HCRTR1,HDAC9,HERC6,HTRA3,IFI16,IFI…	167 (40)	33
thalidomide	chemical drug	Inhibited	7.01e-15	0.021	AATK,ABCC2,ABCD2,ABTB2,ACTA1,ADAM8,ADAMTS4,ADGRG6,ALDH1A3,ALOX5,ALPL,AMPD3,ANKRD55,ARNTL2,ARRB1,ATP1B1,BIK,BLNK,BMP6,BRCA2,BRIP1,BTG2,C5AR1,CALCR,CAMK2B,CASP2,CCDC15,CCDC82,CCKAR,CCN5,CCR4,CD207,CD28,CD36,CD9,CDC25B,CHAT,CHRNG,CLIC5,COL18A1,COL1A1,COL4A1,COL4A2,COL4A3,COL6A3,CP,CRYBG1,CSF1R,CUBN,CXCR3,CYP4F3,DDIAS,DES,DHRS3,DUSP14,E2F7,EBI3,ECE1,EGF,ELF3,ELN,FGFR4,FOXQ1,FST,GADD45B,GAP43,GFPT2,GM…	184 (21)	21
formoterol	chemical drug	Inhibited	7.22e-15	0.0016	ACTA2,ADAM8,ADGRE5,ADGRG6,ALOX5,ALPL,ARRB1,ATP1B1,C3,CASP2,CCN4,CCR7,CD207,CD28,CDCA5,CENPH,CHAF1A,CHAF1B,CHTF18,CSF1R,CSF3,CXCL10,CXCL2,CXCR3,CYP11A1,DSCC1,E2F1,E2F7,E2F8,EBI3,ECE1,EGFR,EIF2AK2,ELN,ERCC6L,EXO1,F2RL2,F3,FANCA,FGFR2,FIGNL1,FST,GAP43,HDC,IL17F,ITGB2,ITGB7,KCNB1,LCP1,MAP4K1,Mbp,MCM3,MCM5,MMD,MMP13,MMP9,MNS1,NFATC2,OXTR,PCNA,PDE1B,PDK4,PECAM1,PFKFB4,PLAT,PLAU,POLE,PPARG,PRKCZ,PTGES,P…	89 (7)	7
NFYA	transcription regulator		7.86e-15	0.0429	AASS,Abca8a,ABCC2,ACOT11,ACSF2,ACSL6,ACTA2,ACY3,ADAMTSL4,ADGRE5,ADK,AFP,ALDH1A3,Aldoart2,ALOX5,ANXA8/ANXA8L1,ARHGAP24,ARRB1,BIK,BMP6,BMPER,BOK,BRCA2,C3,C3AR1,C9orf116,CACNA1G,CASP2,CCN2,CCN4,CCNE2,CCNG2,CCR7,CD82,CD9,CDC25B,CDC6,CDH5,CDK14,CDK6,CDT1,CELSR1,CHST12,CKB,CKMT1A/CKMT1B,COL24A1,COL4A2,COL5A3,COL6A3,CP,CPN1,CPXM1,CRYAA/CRYAA2,CSF1R,CSRNP1,CSRP3,CXCL10,CXCR3,CYP11A1,CYP4B1,DDIAS,DHFR,DLL…	193 (13)	13
decitabine	chemical drug	Activated	8.27e-15	0.05	ABCB9,ABCC2,ACOT11,ACSF2,ACSL6,ACTA1,ADAMTSL4,ADGRE5,AFP,ALOX5,ANKRD1,ANXA8/ANXA8L1,ARNTL2,ASF1B,BABAM2,BARD1,BIK,BLNK,BMP5,BOK,BRCA2,BTG2,C3,C9orf116,CARD10,CASP2,CASQ1,CCN2,CCNE2,CCNG2,CCR7,CD82,CD9,CDC6,CDCA5,CDH1,CDH5,CDK14,CDK6,CDT1,CELSR1,CENPH,CHAF1A,CHST12,CKB,CKMT1A/CKMT1B,CNTNAP2,COL18A1,COL1A1,COL4A1,COL4A2,COL6A3,CP,CSF3,CXCL10,CXCL2,CXCR3,CYP11A1,CYP24A1,CYP4B1,DDIAS,DHRS3,DLL4,DNASE…	204 (16)	16
NAALADL2	other		8.39e-15	0.0383	AASS,Abca8a,ABCC2,ACOT11,ACSF2,ACSL6,ACTA2,ACY3,ADAMTSL4,ADGRE5,ADK,AFP,ALDH1A3,Aldoart2,ALOX5,ANXA8/ANXA8L1,ARHGAP24,ARRB1,BIK,BMP6,BMPER,BOK,BRCA2,C3,C3AR1,C9orf116,CACNA1G,CASP2,CCN2,CCN4,CCNE2,CCNG2,CCR7,CD82,CD9,CDC25B,CDC6,CDH5,CDK14,CDK6,CDT1,CELSR1,CHST12,CKB,CKMT1A/CKMT1B,COL24A1,COL4A2,COL6A3,CP,CPN1,CPXM1,CRYAA/CRYAA2,CSF1R,CSRNP1,CSRP3,CXCL10,CXCR3,CYP11A1,CYP4B1,DDIAS,DHFR,DLL4,DPEP1…	192 (13)	13
calcitriol	chemical drug		8.41e-15	0.0472	ABCA9,ABLIM1,ACKR4,ACP5,ADAMTS4,ADGRE5,ADK,ALDH1A3,ALOX5,ALPK2,ALPL,AMPD3,ARHGEF15,ARNT2,ARRB1,BARD1,BIK,BLNK,BMP5,BOK,BRIP1,C3,C9orf116,CACNA1G,CALCR,CAPN12,CCDC170,CCDC82,CCN4,CCNE2,CD28,CD82,CD9,CDC25B,CDC45,CDC6,CDCA5,CDCP1,CDH1,CDH5,CDT1,CELSR1,CENPH,CHAF1A,CHAF1B,CHAT,CHRNB1,CHTF18,CKB,CLIC5,CLSPN,COL4A1,COL4A2,CP,CPXM1,CRYAA/CRYAA2,CRYBG1,CSF1R,CSRNP1,CUBN,CXCL16,CXXC5,CYP11A1,CYP24A1,CYP4…	234 (31)	31
isoniazid	chemical drug	Inhibited	9.25e-15	0.0332	4930486L24Rik,AASS,ABCC2,ACP5,ACTA2,ACY3,ADGRG6,ADK,AFF3,ALDH1A3,Aldoart2,ALOX5,ALPL,ANKRD1,ARNTL2,ARRB1,BIK,BLNK,BMP5,BMP6,BOK,BRIP1,C11orf86,C3,C3AR1,C5AR1,CALCR,CASP2,CCKAR,CCN2,CCN4,CCR7,CD82,CD9,CDC25B,CGAS,CHAT,CLIC5,COL4A2,CSF3,CYP11A1,CYP24A1,CYP4F3,DES,DHFR,DHRS3,DHX58,DLL4,DNAH2,E2F1,E2F7,ECM1,EGFR,EIF2AK2,ELF3,ELN,EMILIN2,FANCI,FGFR4,FGL2,FHDC1,FST,GFPT2,GPNMB,GPT,GSTM1,Gulo,HCRTR1,HDA…	169 (41)	34
PIAS3	transcription regulator		9.29e-15	0.0022	ACP5,ACTA1,ACTA2,ALDH1A3,ANKRD1,ARNTL2,C3,CCNG2,CCR7,CD9,CDCA5,CDH5,CDT1,CENPH,CHAF1A,CHRNG,CHTF18,CLIC5,CRYBG1,CSF3,CSRP3,CXCL2,CXCR3,CYP11A1,DES,DSN1,E2F7,EGFR,EME1,FANCA,FANCG,FEN1,FGFR2,FGL2,FRMD4B,FSCN1,FST,GAPDHS,GPNMB,GSN,GSTM1,HERC6,IFI16,IFI35,IL13RA2,IL17F,IL33,IL9R,IRF7,ITGA6,ITGB2,ITGB7,LRP2,LTF,MC1R,MCM2,MCM4,MCM5,MMP13,MMP9,MYOM1,NCF1,NEURL3,NFATC2,NRP2,OASL,PCNA,PECAM1,PIF1,PKMYT1,…	103 (9)	9
miR-146a-5p (and other miRNAs w/seed GAGAACU)	mature microRNA	Inhibited	1.04e-14	0.0197	ABCA9,ACTA1,ADGRE5,ADGRG6,AFP,ALDH1A3,AMPD3,ANKRD1,ARNTL2,BOK,BTG2,C3AR1,C5AR1,CCKAR,CCNE2,CCNG2,CCR7,CD36,CD82,CDC25B,CDC45,CDC6,CDCP1,CDH5,CHAT,COL18A1,COL1A1,COL24A1,CP,CRYAA/CRYAA2,CSF1R,CSF3,CXCL16,CXCL2,CYP11A1,CYP4F3,DES,DSP,E2F1,E2F2,E2F7,EGF,EGFR,EIF2AK2,ELF3,FBN1,FGFR4,FGR,FSCN1,FST,GADD45B,GAP43,GFPT2,GPT,HDAC9,HDC,HPSE,IFI16,IGF2BP3,IL10,IL13RA2,IL17F,IL1RAP,IL1RL2,IL2RB,IL33,IRF7,ITG…	131 (16)	16
HAS2	enzyme	Activated	1.12e-14	0.0006	ACTA1,ACTA2,ANKRD1,BTG2,CCN2,CCN5,CCNG2,CD36,CDC25B,CDC45,CDC6,CDCA5,CDCP1,CDH1,CDK6,COL1A1,COL6A3,CSF1R,CXCL10,DHFR,DLL4,DSP,E2F1,E2F2,E2F7,E2F8,EGFR,ELF3,FBN1,FEN1,FSCN1,GINS3,GINS4,GJB3,IL10,IL17F,IL2RB,ITGA6,ITGB2,JUP,KRT7,LPCAT1,Mbp,MCM10,MCM2,MCM3,MCM4,MCM5,MCM8,MMP13,MMP9,NRP2,ORC1,PBX1,PDK4,PLAT,PLAU,POLA2,POLE,POLQ,PPARG,PRRX1,PTAFR,PTGS1,RAD51,RFC3,RPA2,RRM2,SKP2,SPAG1,SPINT2,TGM1,THBS2…	83 (6)	6
CALR	transcription regulator	Activated	1.32e-14	0.0248	ABCC2,ACOT11,ACP5,ACSF2,ACSL6,ADAMTSL4,ADGRE5,AFP,ALOX5,ALPL,ANKRD1,ANXA8/ANXA8L1,ARNTL2,ARRB1,BIK,BOK,BRCA2,C3,C5AR1,C9orf116,CACNA1G,CALCR,CAMK2B,CASP2,CCBE1,CCN2,CCN4,CCR7,CD9,CDC25B,CDH5,CDK6,CDT1,CELSR1,CHST12,CKB,CKMT1A/CKMT1B,CLIC5,COL18A1,COL1A1,COL4A2,CP,CSF1R,CSRNP1,CXCL10,CXCL2,CXCR3,CYP24A1,CYP4F3,DDIAS,DHFR,DHRS9,DNAAF2,DPEP1,DSN1,E2F1,E2F7,ECM1,EGF,EIF2AK2,F3,FEN1,FGL2,FSCN1,FST,GAP…	172 (12)	12
modafinil	chemical drug		1.33e-14	0.0093	ABCC2,ACOT11,ACTA1,ALDH1A3,ALOX5,ANKRD1,ARNTL2,BIK,BSN,C3AR1,C5AR1,CCNE2,CCNG2,CD36,CD9,CDC6,CDH5,CDK14,CDK6,CDT1,CHRNG,CHTF18,CLIC5,CP,CSF3,CSRP3,CXCL16,CYP24A1,DES,DLL4,E2F7,EIF2AK2,ELN,EME1,FEN1,FGFR2,FGL2,FSCN1,FST,GADD45B,GPT,GSN,Gulo,HERC6,HTRA3,IFI16,IFI35,IFIT2,IL13RA2,IL17F,IL21R,IL2RB,IL9R,INSC,IRF7,ITGA6,ITGB2,KITLG,LRG1,LRP2,LTF,MAOB,Mbp,MCM2,MCM5,MMP13,Mt2,MYOM1,NCF1,NDRG2,NEURL3,NFA…	116 (26)	19
Creb	group		1.38e-14	0.0457	AASS,Abca8a,ABCC2,ACOT11,ACSF2,ACSL6,ACTA2,ACY3,ADAMTSL4,ADGRE5,ADK,AFP,ALDH1A3,Aldoart2,ALOX5,ANXA8/ANXA8L1,ARHGAP24,ARRB1,BIK,BMP6,BMPER,BOK,BRCA2,C3,C3AR1,C9orf116,CACNA1G,CASP2,CCN2,CCN4,CCNE2,CCNG2,CCR7,CD82,CD9,CDC25B,CDC6,CDH5,CDK14,CDK6,CDT1,CELSR1,CHST12,CKB,CKMT1A/CKMT1B,COL24A1,COL4A2,COL6A3,CP,CPN1,CPXM1,CRYAA/CRYAA2,CSF1R,CSRNP1,CSRP3,CXCL10,CXCR3,CYP11A1,CYP4B1,DDIAS,DHFR,DLL4,DPEP1…	191 (12)	12
alitretinoin	chemical drug	Activated	1.44e-14	0.0374	AASS,ABCA9,ABCB9,ABCD2,ABLIM1,ACTA1,ACTA2,ACY3,ADAMTS4,ADGRE5,ADK,ALDH1A3,Aldoart2,ALOX5,ALPL,ANKRD1,ARNT2,BABAM2,BARD1,BCO2,BLNK,BRIP1,BTG2,C3AR1,C5AR1,C9orf116,CASP2,CCDC82,CCN4,CCNE2,CCR4,CD36,CD82,CDC45,CDC6,CDK6,CDT1,CELSR1,CENPH,CENPN,CENPU,CHAF1A,CHAF1B,CHAT,CHRNB1,CLIC5,CLSPN,CNKSR1,COBL,COL1A1,CP,CRYBG1,CSF1R,CSRNP1,CXCL10,CXCL2,CYP11A1,CYP24A1,CYP4F3,DDIAS,DES,DHRS3,DHRS9,DLL4,DNAAF2,DN…	180 (32)	32
SFRP	group	Inhibited	1.54e-14	0.0171	4930486L24Rik,ABCA9,ABCB9,ACP5,ADAMTS4,ADGRE5,ADGRF1,ALPK2,ALPL,AMPD3,ARNTL2,ARRB1,BMP6,BOK,BRCA2,C3AR1,C3orf70,CALCR,CASP2,CCDC82,CCKAR,CCN5,CCR4,CCR7,CD28,CD36,CDC45,CDH1,CDK14,CDK6,CDT1,CENPH,CGNL1,CHAF1A,CHAT,CHTF18,CKB,CLIC5,COL18A1,COL24A1,COL6A3,CP,CRYAA/CRYAA2,CSF3,CSRNP1,CXCR3,CYP24A1,CYP4F3,DES,DHFR,DLX1,DSN1,E2F2,E2F7,EBI3,ECE1,ECM1,EGF,EGFR,ELF3,EME1,F3,FANCA,FANCG,FARS2,FBN1,FGFR2,FG…	181 (57)	53
ammonia	chemical - endogenous mammalian	Activated	1.56e-14	0.0011	AASS,Abca8a,ABLIM1,ACTA1,ACTA2,ACY3,ADAM8,ADAMTS4,ADGRE5,ADGRG6,Aldoart2,ALPK2,ALPL,ANK2,ANKRD55,ANXA8/ANXA8L1,ARNTL2,BIK,BMP5,BMP6,BOK,BPI,BRIP1,BSN,C3,C5AR1,CACNA1G,CAMK2B,CCDC170,CCDC82,CCKAR,CCKBR,CCN4,CCR7,CD244,CD28,CD36,CDC25B,CDC45,CDCA5,CDCP1,CDH1,CDK6,CELSR1,CENPN,CENPU,Ces2g,CGAS,CHAF1B,CHAT,CHRNG,CHTF18,CKMT1A/CKMT1B,COBL,COL18A1,COL1A1,COL24A1,COL6A3,CRYAA/CRYAA2,CRYBG1,CSF3,CSRNP1,C…	312 (96)	94
carbon tetrachloride	chemical toxicant	Activated	1.69e-14	0.0375	ABCC2,ACOT11,ACP5,ACTA2,ALDH1A3,ALPK2,ANKRD1,AOX1,ARNTL2,BLNK,BRCA2,C3,C3AR1,C5AR1,CASP2,CCKAR,CCN2,CD28,CD82,CD9,CDC25B,CDC45,CDC6,CDH5,CDT1,CHAT,CLIC5,COL18A1,COL1A1,COL24A1,COL4A1,COTL1,CP,CRYAA/CRYAA2,CSF1R,CXCL10,CXCL16,CXCR3,CYP11A1,CYP24A1,CYP4F3,DES,DHFR,DHRS9,DLL4,E2F1,E2F7,EBI3,ECE1,EGFR,EIF2AK2,ELF3,FBLN1,FGFR2,FGFR4,FGL2,FSCN1,FST,GADD45B,GAP43,GFPT2,GLIPR2,GPT,GSTM1,HDAC9,HDC,HERC6,H…	142 (22)	22
NEV-801	chemical drug	Activated	1.72e-14	0.0164	ABCC2,ACOT11,ACSF2,ACSL6,ADAMTSL4,ADGRE5,AFP,ALOX5,ANKRD1,ANXA8/ANXA8L1,ARNTL2,ARRB1,BIK,BMP5,BOK,BRCA2,BTG2,C9orf116,CAMK2B,CASP2,CCNE2,CCNG2,CD36,CD82,CD9,CDC25B,CDC6,CDH5,CDT1,CELSR1,CHST12,CKB,CKMT1A/CKMT1B,CLIC5,COL18A1,COL1A1,COL4A1,COL4A2,CP,CSF1R,CSF3,CXCL10,CXCL2,CXCR3,CYP24A1,DDIAS,DHFR,DPEP1,DSN1,E2F1,E2F7,ECM1,EGF,EGFR,EIF2AK2,EME1,F3,FGL2,FSCN1,FST,GADD45B,GAP43,GDPD5,GJB3,GPR162,GPR…	151 (11)	9
imiquimod	chemical drug	Activated	1.77e-14	0.0428	ABCB9,ABCC2,ACP5,ADGRE5,ALDH1A3,ALPK2,ALPL,AMPD3,ANKRD1,ARNTL2,ARRB1,ATP1B1,BOK,BRCA2,C3AR1,CASP2,CCKAR,CCN4,CCNE2,CCNG2,CCR4,CCR7,CD28,CD36,CDC25B,CDC6,CDH5,CHAT,CLIC5,COL18A1,COL24A1,COL4A1,COL4A2,CP,CRYAA/CRYAA2,CSF1R,CXCR3,CYP11A1,CYP24A1,CYP4F3,DES,DHX58,DLL4,DMXL2,DSP,E2F1,E2F7,EBI3,ECE1,EIF2AK2,ELF3,ELN,FGFR2,FGFR4,FGL2,FSCN1,FST,GADD45B,GAP43,GFPT2,GPT,HDAC9,HDC,HERC6,HHIP,HPSE,IFI16,IFI3…	144 (25)	25
SRPK1	kinase	Activated	1.82e-14	0.0187	4930486L24Rik,ABCC2,ABLIM1,ACP5,AFP,ALDH1A3,AMPD3,ANKRD1,ARNTL2,BRCA2,BTG2,C3,C3AR1,CCN2,CCN4,CCN5,CCNE2,CCNG2,CCR7,CDC25B,CDC45,CDC6,CDCA5,CDCP1,CDH17,CDK6,CDT1,CENPH,CHAF1A,CHAF1B,COL18A1,COL4A1,COL4A2,COL6A3,CP,CPXM1,CSF1R,CSF3,CXCL10,CXCL16,CXCL2,CYP24A1,DHFR,DHX58,E2F2,E2F7,E2F8,EGF,EIF2AK2,ELF3,FARS2,FBN1,FEN1,FOXQ1,FSCN1,FST,GINS3,GINS4,GRHL3,HDC,HYAL1,IFI16,IFI35,IFIT2,IGF2BP3,IL17F,IL2RB…	148 (29)	29
strontium	chemical - endogenous mammalian		1.86e-14	0.0116	AASS,ABCA9,ABCC2,ACP5,ACY3,ADK,AFP,ALDH1A3,Aldoart2,ARNTL2,ARRB1,ATP1B1,BMP6,BOK,C3,CACNA1G,CCDC82,CCN4,CCNE2,CCNG2,CD36,CDC45,CDH1,CDH5,CDT1,CENPH,CHAF1A,CHAF1B,COL18A1,COL24A1,COL4A1,COL4A2,CRYAA/CRYAA2,CRYBG1,CSF1R,CXCL10,CXCL16,CXCL2,CYP11A1,CYP24A1,DES,DHX58,DLL4,E2F7,ECE1,ECM1,EGF,EGFR,ELN,FEN1,FGFR2,FGR,FHDC1,FSCN1,GADD45B,GAP43,GMNN,GPNMB,GPT,GSTM1,Gulo,HDC,HERC6,HHIP,HSD17B7,IFIT2,IGF2BP…	126 (23)	21
BCAR4	other	Activated	1.9e-14	0.0006	ANKRD1,BTG2,CCN2,CCN5,CCNG2,CD36,CDC25B,CDC45,CDC6,CDCA5,CDCP1,CDH1,CDK6,COL1A1,COL6A3,CSF1R,CXCL10,DHFR,DLL4,E2F1,E2F2,E2F7,E2F8,EGFR,ELF3,F3,FBN1,FEN1,FSCN1,GINS3,GINS4,GJB3,IL10,IL17F,IL2RB,ITGA6,ITGB2,JUP,KRT7,LPCAT1,Mbp,MCM10,MCM2,MCM3,MCM4,MCM5,MCM8,MMP13,MMP9,NRP2,ORC1,PBX1,PDK4,PLAT,PLAU,POLA2,POLE,POLQ,PPARG,PRRX1,PTAFR,PTGS1,PTK2B,RAD51,RFC3,RPA2,RRM2,SKP2,SPAG1,SPINT2,TGM1,THBS2,TK1,TL…	82 (5)	5
DGCR8	enzyme	Activated	1.97e-14	0.0023	4930486L24Rik,ACP5,ACTA2,ADGRG6,ALPL,ANKRD1,ARNTL2,ARRB1,BLNK,BTG2,C3,C3AR1,CCN4,CCNE2,CCNG2,CCR7,CD36,CDC25B,CDH1,CDK6,CDT1,CENPH,CHAF1A,CHTF18,COL18A1,COL1A1,CRYBG1,CSF1R,CSF3,CXCL16,DLL4,DSN1,E2F1,E2F2,E2F7,ECE1,EGFR,EME1,FANCA,FANCG,FARS2,FBN1,FGFR2,FRMD4B,GAPDHS,GPNMB,IFI16,IFIT2,IL17F,IL1R2,IL2RB,IL33,IRF7,KITLG,LTF,MAP4K1,Mbp,MC1R,MCM2,MCM4,MGAT4A,MMP13,MMP9,MYH11,NRP2,OASL,OXTR,PDK4,PFKFB…	99 (7)	7
CSF1	cytokine	Activated	2.08e-14	0.0138	Abca8a,ABCA9,ABCC2,ABCD2,ABTB2,ACKR4,ACP5,ACSBG1,ADAM8,ADAMTS4,ADGRE5,ALOX5,ALPL,AMPD3,ANKRD1,ANKRD55,ANXA8/ANXA8L1,ARNTL2,ARRB1,ATP1B1,BARD1,BLNK,BMP6,BMPER,BRIP1,C3AR1,C5AR1,CACNA1G,CALCR,CCDC15,CCDC82,CCKAR,CCN4,CD207,CD28,CD9,CDK14,CELSR1,CENPH,CHAF1A,CHAT,CHRNG,CHTF18,CKB,CLIC5,CLSPN,COL24A1,COL4A1,COL4A2,COL4A3,CRYAA/CRYAA2,CSF1R,CSRNP1,CXCL16,CXCL2,CXCR3,CXXC5,CYP11A1,CYP24A1,CYP4F3,DLX1,D…	233 (52)	52
bardoxolone methyl	chemical drug	Inhibited	2.13e-14	0.0288	ABCA9,ABCC2,ACTA1,ADGRE5,AFP,ALDH1A3,ALPK2,ALPL,AMPD3,ANKRD1,AOX1,ARNTL2,ARRB1,BMP5,BOK,BRCA2,CCKAR,CCN4,CCN5,CCR4,CD28,CD36,CD82,CD9,CDC25B,CDC45,CDCA5,CDCP1,CDH5,CDK6,CLIC5,COL18A1,COL4A1,COL4A2,COL6A3,CP,CSF1R,CSF3,CXCL2,CXCR3,DHFR,E2F1,E2F2,E2F7,E2F8,ECE1,EGF,EGFR,EIF2AK2,ELF3,ELN,F2RL2,FEN1,FGFR2,FGFR4,FGL2,FGR,FSCN1,FST,GAS2,GFPT2,GINS3,GINS4,GSTM1,HDAC4,HDAC9,HERC6,HPSE,IFI16,IFI35,IL10,IL…	165 (17)	17
mir-10	microRNA		2.15e-14	0.0289	ABCC2,ACOT11,ACSF2,ACSL6,ACTA1,ADAMTSL4,ADGRE5,AFP,ALDH1A3,ALOX5,ALPL,ANKRD1,ANXA8/ANXA8L1,ARNTL2,BIK,BOK,BRCA2,C3,C9orf116,CAMK2B,CASP2,CCN4,CCNE2,CCNG2,CCR7,CD36,CD82,CD9,CDC25B,CDC6,CDCP1,CDH5,CDT1,CELSR1,CHST12,CKB,CKMT1A/CKMT1B,CLIC5,COL18A1,COL4A1,COL4A2,CP,CSF1R,CSF3,CXCL2,CXCR3,CYP24A1,DDIAS,DHFR,DLL4,DPEP1,DSN1,E2F1,E2F2,E2F7,ECE1,ECM1,EGF,EGFR,FBN1,FGFR2,FGL2,FSCN1,FST,GADD45B,GAP43,GDP…	164 (8)	8
HES1	transcription regulator	Activated	2.23e-14	0.0284	ABCC2,ACOT11,ACSF2,ACSL6,ADAMTSL4,ADGRE5,AFF3,AFP,ALOX5,ALPL,ANXA8/ANXA8L1,ARNTL2,ARRB1,BARD1,BIK,BMP6,BOK,BRCA2,C3,C9orf116,CAMK2B,CASP2,CCN2,CCN4,CCNE2,CCNG2,CCR4,CCR7,CD207,CD82,CD9,CDC25B,CDC6,CDH5,CDK6,CDT1,CELSR1,CHST12,CKB,CKMT1A/CKMT1B,CLIC5,COL18A1,COL1A1,COL24A1,COL4A2,CP,CSF1R,CSF3,CXCL2,CYP11A1,CYP24A1,DDIAS,DHFR,DLL4,DPEP1,DSN1,E2F7,ECE1,ECM1,EGF,EGFR,F3,FGL2,FSCN1,FST,GADD45B,GDPD5,…	165 (13)	13
Glycine Receptor	complex	Activated	2.24e-14	0.0137	Abca8a,ABCA9,ACTA1,ACTA2,ADGRG6,ALPL,ANKRD1,ANXA8/ANXA8L1,ARRB1,ATP1B1,BRCA2,C3,CALCR,CCDC82,CCN2,CCN4,CCN5,CCNE2,CCR4,CCR7,CD36,CD82,CD9,CDCA5,CDH1,CDH5,CDK14,CDK6,CHAT,COL1A1,COL24A1,CRYBG1,CSRNP1,CXXC5,CYP24A1,CYP4F3,DES,DHRS9,DLL4,DUSP14,E2F1,EBI3,ECE1,ECM1,EIF2AK2,FGL2,FGR,FMO2,FST,GAP43,GMNN,GPNMB,GPR19,GRHL3,HDC,HTR2A,IFI16,IFI35,IFIT2,IGF2BP3,IL2RB,IL33,ITGB2,KCNB1,KDELR3,KITLG,LTF,MAOB,M…	135 (24)	21
rosmarinic acid	chemical - endogenous non-mammalian	Inhibited	2.25e-14	0.0292	ABCC2,ACTA1,ACTA2,ADAMTS4,ADK,AFP,ALOX5,ANKRD1,ANXA8/ANXA8L1,AOX1,ATP1B1,BIK,BMP6,BRIP1,C3,C3AR1,C5AR1,CCDC82,CCN2,CCN4,CCN5,CCNE2,CCNG2,CCR4,CD207,CD244,CD28,CD36,CDH1,CDH5,CDHR2,CELSR2,COL18A1,COL1A1,COL4A1,COL4A2,COL6A3,COTL1,CRYBG1,CSF1R,CSF3,CXCL10,CXCR3,CYP11A1,DES,DPYSL2,E2F1,E2F2,ECE1,EGF,EGFR,EIF2AK2,ELF3,ELN,F3,FBN1,FGFR2,FNDC3B,FSCN1,GADD45B,GMNN,GPR146,GPR19,GPT,GRHL2,GSN,GSTM1,HDAC9,…	142 (11)	11
CDC25A	phosphatase		2.38e-14	0.0029	ACP5,ACTA1,ADGRE5,AFP,ALDH1A3,ALPL,ARRB1,ATP1B1,BARD1,BLNK,BRIP1,BTG2,C3,C9orf116,CCN2,CCN4,CCNE2,CCNG2,CCR7,CD36,CDC45,CDC6,CDCP1,CDK6,CDT1,CELSR1,CHRNB1,CLSPN,CRYAA/CRYAA2,CXCL10,CXCL16,CXCL2,CYP11A1,DDIAS,DLL4,DLX1,DTL,E2F2,E2F8,ECE1,EGFR,ELN,ESCO2,F3,FBN1,FGFR2,GAP43,GMNN,GPR162,GPR19,HASPIN,HDC,IGF2BP3,IL17F,IL2RB,IL33,ITGA6,ITGB6,KITLG,MAOB,MAP4K1,Mbp,MCM10,MCM2,MCM3,MCM4,MCM5,MMP13,MYBPC1,…	112 (19)	18
L 778123	chemical drug	Inhibited	2.38e-14	0.0008	Abca8a,ACP5,ACTA1,ACTA2,ADGRG6,AFP,ALDH1A3,ANKRD1,ANXA8/ANXA8L1,BTG2,CASP2,CCN2,CD36,CD9,CDC6,CDCA5,CDCP1,CDK14,CDK6,COL18A1,COL24A1,CSF1R,CSF3,CSRNP1,CXCL10,CXCL2,CXXC5,CYP11A1,CYP24A1,DSCC1,DUSP14,E2F1,EBI3,ECM1,EGFR,EIF2AK2,ENDOU,FGFR2,FGL2,FST,GADD45B,GAP43,GPNMB,GPR19,GPT,HDC,HTR2A,IL10,IL17F,IRF7,ITGA6,ITGB2,KDELR3,LTF,MAOB,MCM3,MCM5,MMP13,MMP9,MNS1,MYH11,Nrgn,NRP2,OPRM1,OSBP2,PCNA,PCYT1B,P…	101 (11)	9
dihydrotestosterone	chemical - endogenous mammalian	Activated	2.41e-14	0.038	Abca8a,ABCA9,ABCB9,ACOT11,ACP5,ACSF2,ACSL6,ACTA1,ADAMTSL4,ADGRE5,AFP,ALDH1A3,ALOX5,ALPL,ANXA8/ANXA8L1,AOX1,ATP1B1,BARD1,BIK,BOK,BRCA2,BRIP1,C9orf116,CAMK2B,CASP2,CCDC82,CCKAR,CCN2,CCN4,CCNG2,CD82,CD9,CDC25B,CDC6,CDCA5,CDCP1,CDH1,CELSR1,CHRNG,CHST12,CHTF18,CKB,CNTNAP2,COL24A1,COL4A1,COL4A2,COL5A3,COL6A3,CP,CRYBG1,CSRNP1,CSRP3,CXCL16,CYBRD1,CYP11A1,CYP4B1,DDIAS,DES,DHRS3,DLL4,DNAH2,DPEP1,DSCC1,DSN1…	241 (33)	33
GGTI-2154	chemical reagent	Inhibited	2.54e-14	0.0009	Abca8a,ACP5,ACTA1,ACTA2,ADGRG6,AFP,ALDH1A3,ANKRD1,ANXA8/ANXA8L1,BTG2,CASP2,CCN2,CD36,CD9,CDC6,CDCA5,CDCP1,CDK14,CDK6,COL18A1,COL24A1,CSF1R,CSF3,CSRNP1,CXCL10,CXCL2,CXXC5,CYP11A1,CYP24A1,DSCC1,DUSP14,E2F1,EBI3,ECM1,EGFR,EIF2AK2,ENDOU,FGFR2,FGL2,FST,GADD45B,GAP43,GPNMB,GPR19,GPT,HDC,HTR2A,IL10,IL17F,IRF7,ITGA6,ITGB2,KDELR3,LTF,MAOB,MCM3,MCM5,MMP13,MMP9,MNS1,MYH11,Nrgn,NRP2,OPRM1,OSBP2,PCNA,PCYT1B,P…	101 (11)	9
MITF-p300/CBP	complex	Activated	2.7e-14	0.0017	ACP5,ACTA1,ACTA2,AFP,ATP1B1,C9orf116,CAMK2B,CCN2,CCNE2,CCNG2,CCR7,CD36,CDC25B,CDC6,CDCP1,CDH5,CDT1,CELSR1,CENPH,CHAF1A,CHRNB1,CHTF18,COL1A1,CRYAA/CRYAA2,CRYBG1,CSF3,CXCL10,CXCL2,CXCR3,CYP11A1,CYP24A1,CYP4F3,DSN1,EME1,F3,FANCA,FANCG,FRMD4B,FSCN1,FST,GADD45B,GAPDHS,GMNN,GPNMB,GPR162,GPR19,GRM1,IFIT2,IL10,IL2RB,ITGB2,KITLG,LIFR,LOXL2,MC1R,MCM10,MCM2,MCM3,MCM4,MCM5,MMD,MMP13,MMP9,MYBPC1,MYH11,MYH2,NP…	101 (9)	7
pregnenolone sulfate	chemical - endogenous mammalian	Activated	2.7e-14	0.0106	Abca8a,ABCA9,ACTA1,ACTA2,ADGRG6,ALPL,ANKRD1,ANXA8/ANXA8L1,ARRB1,ATP1B1,BRCA2,BSN,BTG2,C3,CALCR,CCDC82,CCN2,CCN4,CCN5,CCNE2,CCR4,CCR7,CD36,CD82,CD9,CDCA5,CDH1,CDH5,CDK14,CDK6,CHAT,COL1A1,COL24A1,CRYBG1,CSRNP1,CXXC5,CYP24A1,CYP4F3,DES,DHRS9,DUSP14,E2F1,EBI3,ECE1,ECM1,EIF2AK2,FGL2,FGR,FMO2,FST,GAP43,GMNN,GPNMB,GPR19,GRHL3,HDC,HTR2A,IFI16,IFI35,IFIT2,IGF2BP3,IL17F,IL33,ITGB2,KCNB1,KDELR3,KITLG,LTF,MA…	132 (24)	21
NMDA Receptor	complex	Activated	2.73e-14	0.0098	Abca8a,ABCA9,ACTA1,ACTA2,ADGRG6,ALPL,ANKRD1,ANXA8/ANXA8L1,ARRB1,ATP1B1,BRCA2,BTG2,C3,CALCR,CCDC82,CCN2,CCN4,CCN5,CCNE2,CCR4,CCR7,CD36,CD82,CD9,CDCA5,CDH1,CDH5,CDK14,CDK6,CHAT,COL1A1,COL24A1,CRYBG1,CSRNP1,CXXC5,CYP24A1,CYP4F3,DES,DHRS9,DUSP14,E2F1,EBI3,ECE1,ECM1,EIF2AK2,FGL2,FGR,FMO2,FST,GAP43,GMNN,GPNMB,GPR19,GRHL3,HDC,HTR2A,IFI16,IFI35,IFIT2,IGF2BP3,IL17F,IL33,ITGB2,KCNB1,KDELR3,KITLG,LTF,MAOB,M…	131 (21)	20
CXCL12	cytokine	Activated	2.79e-14	0.0136	4930486L24Rik,AASS,Abca8a,ABCA9,ABCB9,ABCD2,ABLIM1,ACOT11,ACP5,ACSBG1,ACSL6,ACTA2,ACY3,ADGRE5,ADGRG6,ADK,AFF3,AFP,ALDH1A3,Aldoart2,ALOX5,ALPK2,ALPL,AMPD3,ANKRD1,AOX1,ARNT2,ARNTL2,BIK,BLNK,BMP6,BOK,BRCA2,BRIP1,C2orf50,C3AR1,C5AR1,CALCR,CAMK2B,CCDC82,CCKAR,CCR4,CD244,CD28,CD36,CD82,CD9,CDC25B,CDC45,CDCA5,CDCP1,CDH1,CDK14,CDT1,CENPN,CENPU,CHAT,CKMT1A/CKMT1B,CLIC5,CLSPN,CNKSR1,COBL,COL18A1,COL1A1,COL…	261 (64)	64
PTPN18	phosphatase	Inhibited	2.94e-14	0.0008	ACTA1,ACTA2,ATP1B1,BTG2,CCDC82,CCN2,CCN5,CDC25B,CDC45,CDC6,CDCA5,CDCP1,CDH1,CDK6,COL1A1,COL6A3,CRYBG1,CSF1R,CXCL10,CXCL16,CYP11A1,DHFR,E2F1,E2F2,E2F7,E2F8,EGF,EGFR,EIF2AK2,ELF3,FEN1,FSCN1,GINS3,GINS4,GMNN,HDC,IFI16,IFI35,IFIT2,IGF2BP3,IL10,IRF7,ITGA6,JUP,KRT7,LPCAT1,MAOB,MCM10,MCM2,MCM3,MCM4,MCM5,MCM8,MMP13,MMP9,MNS1,MYRF,NLRP3,OASL,PBX1,PCNA,PDK4,PLAT,PLAU,POLA2,POLE,POLQ,PPARG,PRKG1,PTGES,PTGS1…	91 (6)	5
FASLG	cytokine	Activated	3.06e-14	0.0241	ABCA9,ACKR4,ACP5,ACTA1,ADGRG6,ALDH1A3,ALPL,ANKRD1,ARRB1,ATP1B1,BTG2,C3,C3AR1,C3orf70,C5AR1,CACNA1G,CALCR,CCDC82,CCKAR,CCN4,CCNG2,CCR7,CD36,CD82,CDC25B,CDCP1,CDH1,CDH5,CDK6,CHAT,COL4A1,COL4A2,COL6A3,CRYBG1,CSF3,CXCL10,CXCL16,CXCR3,CYP11A1,CYP24A1,CYP4F3,DES,DHRS9,DLL4,E2F2,E2F7,ECE1,ECM1,ELF3,FGFR2,FGR,GADD45B,GAP43,GFPT2,GMNN,GPT,GSAP,HDAC9,HDC,IFI16,IFI35,IGF2BP3,IL13RA2,IL17F,IL2RB,IL33,ITGA6,I…	134 (24)	24
immune complex	complex	Activated	3.19e-14	0.0456	AASS,ABCB9,ABCC2,ACSBG1,ACTA1,ACTA2,ACY3,ADAMTS4,ADGRG6,ADK,AFP,Aldoart2,ALPK2,ALPL,ARNTL2,ARRB1,ATP1B1,BIK,BPI,BRCA2,C3,C3AR1,C5AR2,C9orf116,CACNA1G,CALCR,CAMK2B,CASP2,CCDC82,CCKAR,CCN4,CCNE2,CD36,CD82,CD9,CDC25B,CDCA5,CDCP1,CDT1,CELSR1,CHAT,CHRNB1,CLIC5,COL18A1,COL1A1,COL4A1,COL4A2,CP,CRYAA/CRYAA2,CRYBG1,CSF1R,CSF3,CXCL16,CXCL2,CXCR3,CYP11A1,CYP24A1,CYP4F3,DES,DHFR,DHX58,DLL4,DLX1,DPYSL2,DSP,DU…	195 (53)	51
CD74-NRG1	fusion gene/product	Activated	3.22e-14	0.0007	ACTA1,ANKRD1,BTG2,CCN2,CCN5,CCNG2,CD36,CDC25B,CDC45,CDC6,CDCA5,CDCP1,CDH1,CDK6,COL1A1,COL6A3,CSF1R,CXCL10,DHFR,DLL4,E2F1,E2F2,E2F7,E2F8,EGFR,ELF3,F3,FBN1,FEN1,FSCN1,GAP43,GINS3,GINS4,GJB3,IL10,IL17F,IL2RB,ITGA6,ITGB2,JUP,KRT7,LPCAT1,Mbp,MCM10,MCM2,MCM3,MCM4,MCM5,MCM8,MMP13,MMP9,NRP2,ORC1,PBX1,PDK4,PLAT,PLAU,POLA2,POLE,POLQ,PPARG,PTAFR,PTGS1,RAD51,RFC3,RPA2,RRM2,SPAG1,SPINT2,TGM1,THBS2,TK1,TLR2,TN…	81 (5)	4
PD 168393	chemical - kinase inhibitor	Inhibited	3.26e-14	0.0167	ABCB9,ACP5,ACTA1,ADGRG6,AFP,ALDH1A3,ALPL,ANKRD1,ARNTL2,ARRB1,BTG2,C3,CASP2,CCN2,CCN4,CCR7,CD9,CDC25B,CDC45,CDC6,CDCA5,CDCP1,CDH5,CDK6,COL4A1,COL6A3,CSF1R,CSF3,CXCL10,CXCL2,CXCR3,CYP4F3,DHFR,DLL4,E2F2,E2F7,E2F8,ECE1,EGFR,ELF3,ELN,FEN1,FGFR2,FSCN1,FST,GADD45B,GAP43,GINS3,GINS4,GJB3,GRM1,IFI16,IFI35,IL10,IL13RA2,IL33,IL9R,ITGA6,ITGB2,JUP,KITLG,KRT7,LAT,LIFR,LOXL2,LPCAT1,LRP2,LTF,MAP4K1,MCM10,MCM2,MC…	128 (21)	21
nadolol	chemical drug		3.34e-14	0.0348	AASS,AATK,Abca8a,ABCC2,ABCD2,ABTB2,ACP5,ACY3,ADAM8,ADAMTS4,ADGRE5,ADGRG6,ADK,AFP,Aldoart2,ALOX5,AMPD3,ANKRD55,ANXA8/ANXA8L1,ATP1B1,BIK,BMP6,BMPER,BOK,BTG2,C3AR1,CASP2,CCDC15,CCDC82,CCKAR,CCNE2,CCNG2,CCR4,CD207,CD28,CD9,CDC25B,CDC45,CDC6,CDCP1,CDK14,CGNL1,CHAT,CHRNG,CKMT1A/CKMT1B,COL1A1,COL24A1,COL4A1,COL4A3,CP,CRYBG1,CSF1R,CSRNP1,CXCL16,CXCL2,CXCR3,CXXC5,CYP24A1,CYP4B1,CYP4F3,DDIAS,DES,DLL4,DUSP1…	215 (27)	25
bisindolylmaleimide iv	chemical - kinase inhibitor	Inhibited	3.39e-14	0.0296	AASS,Abca8a,ABCA9,ABCC2,ACOT11,ACP5,ACSF2,ACSL6,ACTA1,ACY3,ADAMTSL4,ADGRE5,ADGRG6,ADK,Aldoart2,ALOX5,ALPL,ANKRD1,ARNTL2,ARRB1,ATP1B1,BIK,BMP6,BOK,BTG2,C3,C3AR1,C9orf116,CASP2,CCDC82,CCN2,CCNE2,CCR7,CD36,CD9,CDC25B,CDC6,CDCP1,CDH5,CDK14,CDT1,CELSR1,CHAT,CHST12,CKB,CKMT1A/CKMT1B,COL18A1,COL24A1,COL4A1,COL4A2,CP,CRYBG1,CSF1R,CSF3,CSRNP1,CXCL16,CXXC5,CYP24A1,CYP4F3,DDIAS,DENND3,DES,DHFR,DLL4,DPEP1,DS…	204 (27)	27
CAMK2A	kinase	Activated	3.62e-14	0.0138	AASS,Abca8a,ABLIM1,ACP5,ACSBG1,ADGRE5,ADGRG6,ALDH1A3,ALOX5,ANKRD1,ARNT2,BLNK,BSN,BTG2,C3,CACNA1G,CCKAR,CCN4,CCNE2,CCNG2,CCR7,CD36,CD9,CDC25B,CDCP1,CDH5,CDK14,CENPN,CENPU,CHRNG,COBL,COL18A1,COL1A1,COL24A1,COL4A1,COL4A2,CP,CSRNP1,CXCL2,CYP11A1,DHRS3,DSP,DUSP14,E2F1,E2F2,E2F7,E2F8,EBI3,ECM1,EGF,EIF2AK2,ELF3,ENOX1,FBN1,FEN1,FGFR2,FGL2,FST,GADD45B,GFPT2,GJB4,GPNMB,GPR19,Gulo,HDAC9,HDC,HHIP,HTR2A,IFIT2…	148 (18)	18
ACP3	phosphatase	Inhibited	3.67e-14	0.0001	ACTA1,ACTA2,BTG2,CCN5,CCR7,CDC25B,CDC45,CDC6,CDCA5,CDCP1,CDH1,CDK6,COL1A1,COL6A3,CSF1R,CXCL10,DHFR,E2F1,E2F2,E2F7,E2F8,EGFR,ELF3,FEN1,FSCN1,FST,GINS3,GINS4,IL13RA2,ITGA6,JUP,KRT7,LPCAT1,MCM10,MCM2,MCM3,MCM4,MCM5,MCM8,MMP13,MMP9,ORC1,PBX1,PDK4,PLAT,PLAU,POLA2,POLE,POLQ,PPARG,PTGS1,RFC3,RPA2,RRM2,SHC4,SPAG1,SPINT2,TEK,TGM1,THBD,TK1,TNFAIP3,TNS4,TUBB4A,WNT5B,WT1,ZWINT	67 (3)	2
PDLIM5	other	Inhibited	3.69e-14	0.0135	AASS,ABCA9,ABLIM1,ACTA1,ADAMTS4,ADGRE5,ADGRG6,AFP,ALOX5,ALPL,AMPD3,ANKRD55,ANXA8/ANXA8L1,ARNTL2,BARD1,BLNK,BMP5,BMP6,BOK,BPI,BRCA2,BRIP1,BSN,BTG2,C5AR1,CACNA1G,CALCR,CAMK2B,CCDC82,CCKAR,CCKBR,CCN4,CCNE2,CCR4,CD244,CD36,CD53,CD9,CDC25B,CDC45,CDC6,CDCA5,CDCP1,CDH1,CDK14,CENPN,CHAT,CHRNG,CHTF18,CKMT1A/CKMT1B,COBL,COL18A1,COL4A1,COL4A2,COL6A3,COTL1,CRYAA/CRYAA2,CRYBG1,CSF3,CXCL16,CXCR3,CXXC5,CYP24A1,…	257 (65)	64
etiracetam	chemical drug	Inhibited	3.76e-14	0.0304	ABCC2,ACOT11,ACP5,ACTA1,ADGRG6,AFF3,ALDH1A3,ALOX5,ALPL,ANKRD1,ARNTL2,ARRB1,BIK,BLNK,BMP5,BRIP1,BTG2,C11orf86,C3,C3AR1,C5AR1,CASP2,CCKAR,CCN4,CCR7,CD82,CD9,CDC25B,CDCA5,CDK14,CDT1,CGAS,CHRNG,CHTF18,CLIC5,COL18A1,COL4A2,CSF3,CSRP3,CXCL16,CYP11A1,CYP24A1,CYP4F3,DES,DHFR,DHRS3,DLL4,E2F1,E2F7,EGF,EIF2AK2,ELF3,ELN,FANCI,FEN1,FGFR4,FGL2,GFPT2,GPT,GRM1,GSN,GSTM1,Gulo,HCRTR1,HDAC9,HERC6,HTRA3,IFI16,IFI35,…	163 (38)	32
dopamine	chemical - endogenous mammalian	Activated	3.87e-14	0.0453	Abca8a,ABCC2,ACTA1,ADGRG6,AFP,ALDH1A3,ALPL,ARNTL2,ARRB1,ASIC2,BOK,BTG2,C3,C3AR1,CACNA2D2,CCDC82,CCKAR,CCN4,CCN5,CCNE2,CCNG2,CCR7,CD82,CD9,CDC25B,CDC45,CDC6,CDK14,CDT1,CENPH,CHAF1A,CHAF1B,CHAT,CHRNG,CNKSR1,COL18A1,COL24A1,CRYAA/CRYAA2,CRYBG1,CSF1R,CSF3,CSRNP1,CXCL16,CXCL2,CYP24A1,CYP4F3,DES,DHFR,DHX58,DPYSL2,DSP,DUSP14,E2F1,E2F7,EBI3,ECE1,EGF,EIF2AK2,ELF3,FEN1,FGFR4,FGL2,FST,GAP43,GFPT2,GJB3,GMNN,…	169 (32)	32
DAPK1	kinase	Activated	3.92e-14	0.0138	ABCC2,ACOT11,ACSF2,ACSL6,ACTA1,ADAMTSL4,ADGRE5,AFP,ALDH1A3,ALOX5,ANKRD1,ANXA8/ANXA8L1,ARNTL2,ARRB1,BIK,BOK,BRCA2,BSN,BTG2,C9orf116,CAMK2B,CASP2,CCNE2,CCNG2,CD36,CD82,CD9,CDC25B,CDC6,CDH5,CDK6,CDT1,CELSR1,CHST12,CKB,CKMT1A/CKMT1B,CLIC5,COL18A1,COL4A1,COL4A2,CP,CSF1R,CSF3,CXCR3,CYP24A1,DDIAS,DHFR,DPEP1,DSN1,E2F7,ECM1,EGF,EGFR,EIF2AK2,FBP1,FBP2,FGL2,FSCN1,FST,GADD45B,GAP43,GDPD5,GGT1,GJB3,GPR162,GPR…	147 (9)	8
ASGR2	transmembrane receptor	Activated	4.01e-14	0.0001	ACTA1,ACTA2,BTG2,CCN5,CDC25B,CDC45,CDC6,CDCA5,CDCP1,CDH1,CDK6,COL1A1,COL6A3,CSF1R,CXCL10,DHFR,E2F1,E2F2,E2F7,E2F8,EGFR,ELF3,FEN1,FSCN1,GINS3,GINS4,ITGA6,JUP,KRT7,LPCAT1,MCM10,MCM2,MCM3,MCM4,MCM5,MCM8,MMP13,MMP9,ORC1,PBX1,PCNA,PDK4,PLAT,PLAU,POLA2,POLE,POLQ,PPARG,PTGS1,RFC3,RPA2,RRM2,SPAG1,SPINT2,TGM1,THPO,TK1,TNFAIP3,TNS4,TUBB4A,WNT5B,WT1,ZWINT	63 (2)	2
GPI	enzyme	Activated	4.01e-14	0.0016	ACTA1,ACTA2,ANKRD1,BARD1,BTG2,CCN2,CCNE2,CD36,CDC6,CDH1,CDK6,COL1A1,CRYAA/CRYAA2,CXCL10,CXCL16,CYP11A1,DHFR,DLL4,DLX1,E2F1,EGF,EGFR,ELN,F3,FGFR2,FGL2,GADD45B,GMNN,GSN,HDC,IFI16,IL10,IL17F,IL2RB,IL33,ITGA6,MAOB,Mbp,MCM3,MCM4,MCM5,MMP9,NCF1,NRP2,PDK4,PLA1A,PLAT,PLAU,PPARG,PRKG1,PTAFR,PTGES,PTGS1,RAD51,RBL1,RPA2,RRM2,SKP2,SOX5,STAR,THBS2,TLR2,TLR3,TNFAIP3,TNFRSF11A,TNFSF10,WT1	67 (10)	10
Ciap	group		4.05e-14	0.0148	ABCC2,ACOT11,ACSF2,ACSL6,ACTA2,ADAMTSL4,ADGRE5,AFP,ALDH1A3,ALOX5,ANKRD1,ANXA8/ANXA8L1,ARNTL2,ARRB1,BIK,BOK,BRCA2,BTG2,C9orf116,CAMK2B,CASP2,CCNE2,CCNG2,CD36,CD82,CD9,CDC25B,CDC6,CDH5,CDT1,CELSR1,CHST12,CKB,CKMT1A/CKMT1B,CLIC5,COL18A1,COL4A1,COL4A2,CP,CSF1R,CSF3,CXCL2,CXCR3,CYP24A1,DDIAS,DHFR,DPEP1,DSN1,E2F7,EBI3,ECM1,EGF,EGFR,EIF2AK2,FGL2,FSCN1,FST,GADD45B,GAP43,GDPD5,GJB3,GPR162,GPR19,GSN,GSTM1,…	146 (5)	5
indolocarbazole R-3	chemical reagent	Activated	4.05e-14	0.0244	ABCC2,ACOT11,ACSF2,ACSL6,ADAMTSL4,ADGRE5,AFP,ALOX5,ANKRD1,ANXA8/ANXA8L1,ARNTL2,ARRB1,BIK,BMP5,BOK,BRCA2,BTG2,C9orf116,CAMK2B,CASP2,CCNE2,CCNG2,CD36,CD82,CD9,CDC25B,CDC6,CDH1,CDH5,CDT1,CELSR1,CHST12,CKB,CKMT1A/CKMT1B,CLIC5,COL18A1,COL1A1,COL4A1,COL4A2,CP,CSF1R,CSF3,CXCL10,CXCL2,CXCR3,CYP24A1,DDIAS,DHFR,DPEP1,DSN1,E2F7,ECM1,EGF,EGFR,EIF2AK2,EME1,F3,FGL2,FSCN1,FST,GADD45B,GAP43,GDPD5,GJB3,GPR162,GPR…	150 (9)	8
acitretin	chemical drug		4.09e-14	0.045	4930486L24Rik,AASS,AATK,ABCA9,ABCB9,ABCD2,ABLIM1,ACP5,ACTA1,ACTA2,ACY3,ADAMTS4,ADK,Aldoart2,ALOX5,ARNT2,ARNTL2,BARD1,BIK,BLNK,BMP6,BPI,BRIP1,BTG2,C5AR1,CACNA1G,CAMK2B,CCN2,CCN5,CD244,CD36,CD53,CD82,CD9,CDC25B,CDC6,CDCA5,CDCP1,CDK6,CENPH,CENPN,CENPU,CHAF1A,CHAF1B,CHAT,CLIC5,CLSPN,CNKSR1,COBL,COL18A1,COL24A1,COL4A1,COL4A3,COL6A3,COTL1,CP,CRYAA/CRYAA2,CSF1R,CSF3,CSRNP1,CUBN,CXCL10,CYP24A1,CYP4F3,DDI…	229 (46)	45
plerixafor	chemical drug	Inhibited	4.14e-14	0.0121	ACTA1,ACTA2,ADGRG6,AFP,ALPL,ANKRD1,ARRB1,BMP6,BTG2,C3,CCN2,CCN4,CCN5,CCNG2,CCR7,CD36,CD82,CDC25B,CDC45,CDC6,CDCA5,CDCP1,CDH1,CDK6,COL18A1,COL1A1,COL6A3,CSF1R,CXCL2,CYP24A1,DHFR,DLL4,E2F1,E2F2,E2F7,E2F8,ECE1,EGF,EGFR,EIF2AK2,ELF3,FBN1,FEN1,FSCN1,FST,GAS2,GINS3,GINS4,GSN,IGF2BP3,IL2RB,IL33,IRF7,ITGA6,ITGB2,JUP,KRT7,LOXL2,LPCAT1,MAP4K1,MAPK8IP2,Mbp,MCM10,MCM2,MCM3,MCM4,MCM5,MCM8,MMP13,MYRF,NRP2,ORC1…	114 (12)	12
MAP3K14	kinase	Activated	4.16e-14	0.0246	AASS,ABCB9,ABCC2,ACTA1,ACTA2,ACY3,ADAM8,ADAMTS4,ADGRE5,AFP,Aldoart2,ALPK2,ALPL,AMPD3,ARNTL2,ARRB1,BARD1,BLNK,BMP6,BOK,BTG2,C3AR1,CALCR,CASP2,CCKAR,CCN4,CCNG2,CCR4,CCR7,CD28,CD36,CD9,CDC25B,CDC45,CDC6,CDH5,CDK6,CLIC5,COL18A1,COTL1,CP,CSF1R,CSF3,CXCL16,CXCL2,CXCR3,DHFR,DHX58,E2F2,E2F7,EBI3,ECE1,EGF,EGFR,ELF3,ELN,FANCA,FANCC,FANCG,FGFR2,FGFR4,FGL2,FHDC1,FRMD4B,FSCN1,FST,GADD45B,GAP43,GFPT2,HDAC9,HER…	142 (23)	23
CSF2	cytokine	Activated	4.23e-14	0.0001	ACP5,ADAM8,ADGRE5,ALOX5,ARRB1,C3,CASP2,CCR7,CD207,CD28,CDCA5,CDH1,CENPH,CHAF1A,CHAF1B,CHTF18,CSF1R,CSF3,CXCL2,CXCR3,DSCC1,E2F7,E2F8,ELN,ERCC6L,EXO1,F2RL2,FANCA,FIGNL1,HDC,IL10,LCP1,MCM3,MCM5,MMD,MMP9,MNS1,NFATC2,PDE1B,PLAU,POLE,PPARG,PTK2B,RAD51,RECQL4,RRM2,SKA3,TICRR,TIFA,TLR1,TLR2,TNFAIP3,TNFRSF11A,TNFRSF18,TNFRSF9,TRIP13,UPP1	57 (1)	1
PSMD10	transcription regulator		4.33e-14	0.0105	AFP,ALPL,ANKRD1,ARNTL2,BTG2,C3,CASP2,CCKAR,CCNE2,CCR7,CD9,CDC25B,CDC45,CDC6,CDCP1,CDH1,CDH5,CDT1,CKB,CLIC5,COL18A1,COL1A1,CRYAA/CRYAA2,CSF3,CXCR3,CYP4F3,DLL4,DLX1,E2F1,E2F2,EGFR,ELF3,ELN,FEN1,FGFR2,FGL2,FHDC1,GADD45B,GFPT2,GMNN,GSN,HDAC9,HERC6,IFI16,IFI35,IFIT2,IL17F,IL2RB,IL33,IL9R,IRF7,ITGA6,ITGB2,KITLG,LIFR,LOXL2,LRP2,LTF,Mbp,MCM10,MCM2,MCM3,MCM4,MCM5,MYH2,NEURL3,NFATC2,NUAK2,OASL,OLR1,OPRM1,O…	111 (10)	10
BLNK	other	Activated	4.34e-14	0.0139	ACP5,ACTA1,ADGRG6,AFP,ALDH1A3,ARNTL2,ATP1B1,BRCA2,BTG2,C3,CCBE1,CCDC82,CCKAR,CCN2,CCNE2,CDC25B,CDC6,CDH5,CDK6,CDT1,CHAT,COL18A1,CRYBG1,CXCL16,CXCL2,CYP11A1,CYP24A1,CYP4F3,DES,E2F1,E2F7,EBI3,EGF,EIF2AK2,ELF3,EVPL,F3,FGL2,FSCN1,GADD45B,GAP43,GFPT2,GMNN,GRHL3,GSN,HDAC9,HDC,HSPB7,IFI35,IGF2BP3,IL13RA2,IL17F,IL21R,IL2RB,ITGA6,ITGB2,KCNB1,KDELR3,KRT7,MAOB,Mbp,MCM3,MCM5,MMP13,MNS1,MYH11,MYH2,MYH3,MYOM1,…	117 (18)	17
sulfaphenazole	chemical drug		4.38e-14	0.0168	ABCC2,ACOT11,ACTA1,ALDH1A3,ALOX5,ARNTL2,BIK,BMP5,C11orf86,C3,CCNG2,CD36,CD9,CDC25B,CDCA5,CDH5,CDK14,CDT1,CHAT,CHRNG,CHTF18,CLIC5,COL4A1,CSF3,CSRP3,CXCL16,CYP11A1,CYP24A1,DES,DHRS3,E2F1,E2F7,EGF,EIF2AK2,ELF3,ELN,FANCI,FEN1,FGFR2,FGFR4,FGL2,FSCN1,FST,GADD45B,GPT,GRM1,GSN,GSTM1,Gulo,HCRTR1,HERC6,HPSE,HTRA3,IFI16,IFI35,IFIT2,IL13RA2,IL17F,IL21R,IL9R,INAVA,INSC,IRF7,ITGA6,ITGB2,KCNB1,KRT80,LOXL2,LRP2,…	129 (28)	21
taxifolin	chemical - endogenous non-mammalian	Inhibited	4.46e-14	0.0242	ACTA1,AFP,ALDH1A3,ALPK2,ALPL,ANKRD1,ARNTL2,ARRB1,BRCA2,BTG2,C3,CCN2,CCN4,CCNG2,CCR4,CCR7,CD28,CD36,CD82,CD9,CDCP1,CDH1,CHAT,CLIC5,CSF3,CXCL2,CXCR3,CYP4F3,DES,DLL4,E2F1,E2F2,E2F7,ECE1,EGF,EGFR,EIF2AK2,ELN,FBN1,FGFR2,FGL2,FSCN1,FST,GAP43,HDC,HERC6,IFI16,IFI35,IFIT2,IGF2BP3,IL13RA2,IL17F,IL2RB,IL33,IL9R,ITGA6,ITGB2,KCNB1,KDELR3,LRP2,LTF,MAP4K1,Mbp,MMP13,MMP9,MYH11,MYH2,MYH3,Nes,NEURL3,NFATC2,OASL,OL…	110 (8)	7
SYNE2	other	Inhibited	4.8e-14	0.0253	4930486L24Rik,Abca8a,ACTA2,AFP,ALPL,AMPD3,ANKRD1,ARNTL2,ASF1B,BMP6,BRCA2,BRIP1,C3,C3AR1,C9orf116,CAMK2B,CCNG2,CDC25B,CDC6,CDH5,CDK6,CDT1,CELSR1,CENPU,CHAF1B,COL18A1,COL1A1,COL4A1,COL4A2,COL6A3,CRYAA/CRYAA2,CXCL10,CXCL16,CXCL2,CXCR3,CYBRD1,CYP11A1,DES,DHFR,E2F1,E2F2,E2F8,EGFR,EIF2AK2,ELN,EXO1,F3,FANCG,FARS2,FBN1,FGFR2,FGFR4,FSCN1,GADD45B,GMNN,GPR162,GPR19,GRM1,GSN,HDAC4,HDC,HPSE,IFI16,IL21R,IL2RB,…	130 (23)	22
bisindolylmaleimide I	chemical - kinase inhibitor	Inhibited	4.89e-14	0.0382	AASS,Abca8a,ABCA9,ABCD2,ACKR4,ACSBG1,ACY3,ADGRG6,ADK,AFP,ALDH1A3,Aldoart2,ALPK2,ALPL,AMPD3,ARRB1,ATP1B1,BMP6,BRCA2,BTG2,C3,CALCR,CASP2,CCDC82,CCKAR,CCN2,CCN4,CCN5,CCNE2,CCR4,CD28,CD53,CD82,CD9,CDC25B,CDCP1,CDH5,CDK14,CDK6,CDT1,CLIC5,COL18A1,COL4A1,CP,CRYAA/CRYAA2,CRYBG1,CSRNP1,CXCR3,CYBRD1,CYP24A1,DENND3,DES,DHFR,DHRS3,DHX58,DNAAF2,DSCC1,DUSP14,E2F1,E2F2,EBI3,ECE1,ECM1,EGFR,ELF3,ELN,ERCC6L,F2RL2,…	191 (45)	45
NRG3	growth factor	Activated	4.95e-14	0.0022	ACTA1,ALPL,ANKRD1,ARRB1,BTG2,C3,CCN2,CCN4,CCN5,CCR7,CD36,CDC25B,CDC45,CDC6,CDCA5,CDCP1,CDK6,COL1A1,COL6A3,CSF1R,DHFR,DLL4,E2F1,E2F2,E2F7,E2F8,ECE1,EGFR,ELF3,FEN1,FGFR2,FSCN1,GAP43,GINS3,GINS4,GJB3,IL10,IL17F,IL2RB,ITGA6,JUP,KRT7,LPCAT1,MAP4K1,Mbp,MCM10,MCM2,MCM3,MCM4,MCM5,MCM8,MMP13,MMP9,NRP2,ORC1,PBX1,PDK4,PFKFB4,PLAT,PLAU,POLA2,POLE,POLQ,PPARG,PRKCZ,PTAFR,PTGES,PTGIS,PTGS1,RFC3,RPA2,RRM2,SPAG1,…	88 (5)	4
TNS3	phosphatase	Activated	5.02e-14	0.0416	ABCA9,ACTA1,ACTA2,ADGRG6,AFP,ALDH1A3,ALOX5,ALPL,ANKRD1,ARNTL2,ARRB1,ATP1B1,BTG2,C3,CCDC82,CCN4,CCN5,CCNE2,CCNG2,CCR4,CD53,CD9,CDC25B,CDC6,CDCP1,CDK6,CHAT,CKMT1A/CKMT1B,CLIC5,COL1A1,COL4A1,COL4A2,CRYBG1,CSF1R,CSF3,CXCL16,CXCR3,CYP11A1,CYP24A1,CYP4F3,DENND3,DES,DLL4,DSP,E2F2,E2F7,ECE1,EGF,EIF2AK2,ELF3,ELN,ERCC6L,F2RL2,FEN1,FGFR2,FGR,FSCN1,GADD45B,GDF5,GMNN,GRB10,GRHL2,GRM1,GSN,Gulo,HDC,HERC6,HHIP,I…	171 (44)	43
Crhr	group	Activated	5.03e-14	0.0256	AASS,ABCA9,ACTA1,ACY3,ADGRE5,ADK,ALDH1A3,Aldoart2,ALPL,ARRB1,ATP1B1,BMP6,BTG2,C3,C3AR1,CALCR,CASP2,CCDC82,CCKAR,CCN2,CCN4,CCNE2,CCSAP,CD82,CD9,CDC25B,CDC6,CDH5,CDK6,CDT1,CHAT,CHRNG,CHTF18,CKMT1A/CKMT1B,COL18A1,COL1A1,COL24A1,COL4A1,COL4A2,CORO2A,CRYBG1,CSRNP1,CSRP3,CXCL16,CXCL2,CYP24A1,CYP4F3,DENND3,DLL4,DPYSL3,DSCC1,DSP,DUSP14,E2F2,E2F7,EBI3,ECE1,ECM1,EGF,ELF3,ENDOU,ERCC6L,FBLN1,FEN1,FGL2,FGR,FH…	190 (54)	52
CDKN2B	transcription regulator		5.11e-14	0.01	ACP5,ADGRG6,ALPL,ANKRD1,ARRB1,ATP1B1,BLNK,BRIP1,BTG2,C3AR1,C9orf116,CCKAR,CCN4,CCNE2,CD36,CDC25B,CDC45,CDC6,CDT1,CELSR1,CHRNB1,CLSPN,COL18A1,CRYAA/CRYAA2,CSF1R,CXCL2,CYP24A1,DDIAS,DHFR,DLL4,DLX1,DTL,E2F1,E2F2,E2F7,E2F8,ECE1,EGFR,EIF2AK2,ELF3,ELN,ESCO2,FGFR2,FST,GADD45B,GAP43,GFPT2,GMNN,GPR162,GPR19,HASPIN,HDAC9,HDC,IFI16,IFIT2,IL13RA2,IL1R2,IL2RB,ITGB2,ITGB6,LTF,MAP4K1,Mbp,MCM10,MCM2,MCM3,MCM4,MC…	117 (14)	14
pentoxifylline	chemical drug	Inhibited	5.15e-14	0.047	AATK,Abca8a,ABCC2,ABCD2,ABTB2,ACKR4,ADAM8,ADAMTS4,AFP,ALDH1A3,ALOX5,ALPL,AMPD3,ANKRD55,ARNTL2,ARRB1,BIK,BMP6,BMPER,C3AR1,C5AR1,CASP2,CCDC15,CCKAR,CCN2,CCN5,CCR4,CD207,CD28,CD36,CD53,CD82,CD9,CDC25B,CDH5,CDK14,CDK6,CDT1,CHAT,CHRNG,CKB,COL18A1,COL1A1,COL4A1,COL4A3,CP,CRYAA/CRYAA2,CSF3,CSRNP1,CXCL16,CXCR3,CYP4F3,DDIAS,DES,DHRS3,E2F1,E2F7,ECE1,ECM1,EGF,EGFR,ELF3,FSCN1,FST,GAP43,GFPT2,GPNMB,GPR19,GPT,…	182 (23)	23
escitalopram	chemical drug	Inhibited	5.27e-14	0.0464	ABCC2,ACOT11,ACP5,ACTA1,ADGRG6,AFF3,ALDH1A3,ALOX5,ALPL,ANKRD1,ARNTL2,ARRB1,ASIC2,BLNK,BMP5,BRIP1,BSN,BTG2,C11orf86,C3,C3AR1,C5AR1,CASP2,CCKAR,CCN4,CCNE2,CCNG2,CCR7,CD82,CD9,CDC25B,CDC6,CDCA5,CDK14,CDT1,CGAS,CHAT,CHRNG,CHTF18,CLIC5,COL18A1,COL4A2,CSF3,CSRP3,CXCL16,CXCL2,CYP11A1,CYP4F3,DES,DHFR,DHRS3,DLL4,E2F1,E2F7,EGF,EIF2AK2,ELF3,EME1,FANCI,FEN1,FGFR4,FGL2,GFPT2,GPT,GSN,GSTM1,Gulo,HDAC9,HERC6,HTR…	163 (37)	32
nitrite	chemical - endogenous mammalian	Inhibited	5.34e-14	0.0176	ABCB9,ACKR4,ACP5,ADGRG6,ALPL,ARRB1,ATP1B1,BRCA2,BRIP1,C3AR1,C9orf116,CALCR,CASP2,CCKAR,CCN4,CCNE2,CCNG2,CCR7,CD82,CDC25B,CDC6,CDCP1,CDH5,CDK6,CELSR1,CHAT,CHRNB1,CKB,CLIC5,COL18A1,COL4A1,COL4A2,CRYAA/CRYAA2,CSF1R,CXCL16,CYBRD1,CYP11A1,CYP4F3,DES,E2F2,E2F7,ECE1,EGFR,ELF3,F3,FBN1,FGFR4,FGL2,FST,GADD45B,GFPT2,GMNN,GPR162,GPR19,GPT,GRM1,HASPIN,HDAC4,HDAC9,HDC,HERC6,HPSE,HTR2A,IFIT2,IGF2BP3,IL13RA2,IL2…	143 (39)	36
MUC13	other	Activated	5.67e-14	0.0026	ACTA2,ALPL,ANKRD1,ARRB1,BTG2,C3,CCN2,CCN4,CCN5,CCR7,CD36,CDC25B,CDC45,CDC6,CDCA5,CDCP1,CDH1,CDK6,COL1A1,COL6A3,CSF1R,DHFR,DLL4,E2F1,E2F2,E2F7,E2F8,ECE1,EGFR,ELF3,FEN1,FGFR2,FSCN1,GINS3,GINS4,IL10,IL17F,IL2RB,ITGA6,JUP,KRT7,LPCAT1,MAP4K1,Mbp,MCM10,MCM2,MCM3,MCM4,MCM5,MCM8,MMP13,MMP9,NRP2,ORC1,PBX1,PDK4,PFKFB4,PLAT,PLAU,POLA2,POLE,POLQ,PPARG,PRKCZ,PRRX1,PTAFR,PTGES,PTGS1,PTK2B,RFC3,RPA2,RRM2,SKP2,S…	88 (6)	5
SU6656	chemical toxicant	Inhibited	5.74e-14	0.0371	ABCA9,ALDH1A3,ALPL,ANKRD1,ARNTL2,ARRB1,BTG2,C3,C5AR1,CCN4,CCNE2,CCNG2,CCR4,CD53,CD9,CDC6,CDCA5,CHAT,CLIC5,COL18A1,COL6A3,CSF3,CXCL16,CYP11A1,DENND3,DES,DHFR,DLL4,E2F1,E2F2,E2F7,ECE1,EIF2AK2,ELN,ERCC6L,FGFR2,FGL2,FGR,FSCN1,GADD45B,GAP43,GFPT2,GRB10,GRHL2,GSN,HDC,HERC6,IFI16,IFI35,IFIT2,IGF2BP3,IL10,IL17F,IL33,IL9R,ITGA6,ITGB2,ITGB7,KCNB1,KDELR3,KRT7,LAT,LRP2,LTF,MAOB,MAP4K1,MAST4,Mbp,MCM3,MCM5,MMP…	127 (26)	26
TOP1	enzyme	Inhibited	5.75e-14	0.0233	ABCC2,ACOT11,ACSF2,ACSL6,ADAMTSL4,ADGRE5,AFP,ALOX5,ANKRD1,ANXA8/ANXA8L1,ARNTL2,ARRB1,BIK,BMP5,BOK,BRCA2,BTG2,C9orf116,CAMK2B,CASP2,CCNE2,CCNG2,CD36,CD82,CD9,CDC25B,CDC6,CDH5,CDT1,CELSR1,CHST12,CKB,CKMT1A/CKMT1B,CLIC5,COL18A1,COL1A1,COL4A1,COL4A2,CP,CSF1R,CSF3,CXCL10,CXCL2,CXCR3,CYP24A1,DDIAS,DHFR,DPEP1,DSN1,E2F7,ECM1,EGF,EGFR,EIF2AK2,EME1,F3,FGL2,FSCN1,FST,GADD45B,GAP43,GDPD5,GJB3,GPR162,GPR19,GS…	149 (6)	6
azelastine	chemical drug	Inhibited	5.75e-14	0.041	ABCC2,ACOT11,ACTA1,ADGRG6,AFF3,AFP,ALDH1A3,ALOX5,ALPL,ARNTL2,ARRB1,BIK,BLNK,BMP5,BRIP1,C11orf86,C3,C3AR1,C5AR1,CALCR,CASP2,CCKAR,CCN4,CCR7,CD82,CD9,CDC25B,CDCA5,CDCP1,CDK14,CDT1,CGAS,CHRNG,CHTF18,CLIC5,COL18A1,COL4A2,CP,CRYAA/CRYAA2,CSF1R,CSRP3,CXCL16,CYBRD1,CYP11A1,CYP24A1,CYP4F3,DES,DHRS3,DHRS9,E2F1,E2F2,E2F7,EGFR,ELF3,ELN,F3,FANCI,FBN1,FEN1,FGFR4,FGL2,GFPT2,GPT,GRM1,GSN,GSTM1,Gulo,HCRTR1,HDAC4…	177 (50)	43
FGFR2	kinase	Activated	5.84e-14	0.0126	ACTA1,AFP,ALPL,ANKRD1,ARRB1,ATP1B1,BMPER,BTG2,C3,C9orf116,CCN2,CCN4,CCN5,CCNE2,CCNG2,CCR7,CD36,CDC25B,CDC45,CDCA5,CDCP1,CDH1,CDK6,CELSR1,CHRNB1,COL1A1,COL4A1,COL4A2,COL6A3,CSF1R,CUBN,CXCL2,CYP24A1,DLL4,E2F2,E2F7,E2F8,ECE1,EGF,EGFR,ELF3,EVPL,FBN1,FEN1,FOXQ1,FSCN1,GINS3,GINS4,GJB3,GMNN,GPR162,GPR19,GRB10,GRHL3,HDC,HHIP,IGF2BP3,IL10,IL17F,IL2RB,IL33,ITGA6,ITGB2,ITGB7,JUP,KBTBD11,LAMA1,LPCAT1,MAP4K1,…	121 (12)	12
ITGB1	transmembrane receptor	Activated	5.91e-14	0.0486	ABCA9,ACTA1,ACTA2,ADGRG6,AFP,ALDH1A3,ALOX5,ALPL,ANKRD1,ARNTL2,ARRB1,ATP1B1,BTG2,C3,CCDC82,CCN4,CCN5,CCNE2,CCNG2,CCR4,CD53,CD9,CDC25B,CDC6,CDCP1,CDH1,CDK6,CHAT,CKMT1A/CKMT1B,CLIC5,COL1A1,COL4A1,COL4A2,CRYBG1,CSF1R,CSF3,CXCL16,CXCR3,CYP11A1,CYP24A1,CYP4F3,DENND3,DES,DLL4,DSP,E2F2,E2F7,ECE1,EGF,EIF2AK2,ELF3,ELN,ERCC6L,F2RL2,FEN1,FGFR2,FGR,FSCN1,GADD45B,GDF5,GMNN,GRB10,GRHL2,GRM1,GSN,Gulo,HDC,HERC6,H…	171 (42)	42
EFNA1	other	Activated	6.06e-14	0.0224	ACP5,ADGRG6,ALDH1A3,ALPL,ARNTL2,ARRB1,BTG2,C3,CAMK2B,CCN2,CCN4,CCN5,CCNG2,CCR7,CD53,CD9,CDC25B,CDC45,CDC6,CDCA5,CDCP1,CDH5,CDK6,CKMT1A/CKMT1B,CLIC5,COL18A1,COL4A1,COL4A2,COL6A3,CSF1R,CSF3,CXCR3,CYP11A1,DHFR,DLL4,DPYSL2,E2F1,E2F2,E2F7,E2F8,ECE1,EGF,ELF3,FBN1,FEN1,FGFR2,FSCN1,GAP43,GINS3,GINS4,GRB10,GSN,HDC,HERC6,IFI16,IFI35,IFIT2,IGF2BP3,IL13RA2,IL17F,IL2RB,IL9R,IRF7,ITGB6,ITGB7,JUP,KRT7,LAT,LPCAT…	134 (17)	17
uric acid	chemical - endogenous mammalian	Activated	6.07e-14	0.0489	ABCC2,ADGRE5,ADGRG6,AFP,ALDH1A3,ALPL,AMPD3,ANKRD1,ARNTL2,ARRB1,BOK,BPI,BSN,BTG2,C3AR1,CCKAR,CCN4,CCNE2,CD36,CD82,CDC25B,CDC45,CDC6,CDCP1,CDH5,CDK6,CHAT,COL18A1,COL1A1,COL24A1,CP,CRYAA/CRYAA2,CSF1R,CSF3,CXCL16,CXCL2,CXCR3,CYP11A1,CYP24A1,CYP4F3,DES,DHX58,DLL4,E2F1,E2F7,EBI3,EGF,ELF3,ELN,FGFR2,FGFR4,FGL2,FSCN1,GADD45B,GAP43,GFPT2,GPT,HDAC9,HDC,HPSE,IFI16,IFIT2,IL10,IL13RA2,IL33,IRF7,ITGB2,ITGB7,KDE…	131 (25)	25
Stat5 dimer	complex		6.33e-14	0.012	4930486L24Rik,AASS,ABCD2,ABLIM1,ACOT11,ACP5,ACSL6,ACTA1,AFP,ALDH1A3,ALOX5,ALPL,ARNT2,ARNTL2,ARRB1,BIK,BRIP1,C2orf50,CASP2,CCN4,CCNE2,CD244,CD53,CD9,CDC6,CDH5,CDK6,CDT1,CENPN,CENPU,CLIC5,CLSPN,COBL,COL18A1,COL24A1,COL4A1,CP,CSF3,CSRP3,CUX2,CXCL16,CXCR3,CYP24A1,CYP4B1,DDIAS,DHRS3,DLX1,DTL,E2F7,ECE1,ECM1,EIF2AK2,ELN,ENOX1,ESCO2,EVPL,F2RL2,FARS2,FBLN1,FBN1,FGFR2,FGL2,FMO2,FSCN1,GADD45B,GJB4,GMNN,GRHL…	150 (27)	26
ethylene glycol tetraacetic acid	chemical reagent	Inhibited	7.38e-14	0.0131	AASS,ACP5,ACTA1,ACY3,ALDH1A3,Aldoart2,ALPL,ANKRD1,ARNTL2,ARRB1,ATP1B1,BARD1,BIK,BMP6,BRCA2,BTG2,C3AR1,CCDC82,CCKAR,CCN4,CDC25B,CDC6,CDH5,CDT1,CHAT,CNTN2,COL18A1,COL4A1,COL4A2,COTL1,CP,CPNE5,CRYBG1,CSF1R,CSF3,CXCL16,CYP11A1,CYP24A1,CYP4F3,DES,DHFR,DLL4,EBI3,ECE1,EGF,EIF2AK2,ELF3,FGFR2,FGL2,FHDC1,FRMD4B,FSCN1,FST,GADD45B,GAP43,GDF5,GFPT2,GMNN,GPNMB,GPT,GRB10,HDAC9,HDC,IFI35,IGF2BP3,IL10,IL13RA2,IL2…	143 (25)	25
CBX4	transcription regulator	Activated	7.38e-14	0.0001	ACTA1,ANKRD55,BLNK,BRCA2,CCKBR,CCNG2,CDC25B,CDCA5,CDK14,CDT1,CHRNG,CHTF18,COL1A1,CSF1R,CSRP3,CYP11A1,DES,DHRS3,E2F1,E2F2,EXO1,FAM81A,FEN1,FGFR2,FSCN1,GLDC,GRHL2,GSN,GSTM1,HDAC4,IL10,IRF7,ITGA6,JUP,LAMC3,LOXL2,LPCAT1,LRP2,MCM2,MCM4,MEGF11,MMD,MMP9,MYH7B,MYOM1,NFATC2,NLRP3,NPTXR,Nrgn,NRP2,PBX1,PIK3C2B,PKMYT1,PLAT,PLAU,PLCB4,PLD4,PRKCA,PSCA,PTK2B,RECQL4,RGS16,RYR2,SKP2,SLC12A8,SLC18A2,SMAD3,SRD5A1,S…	79 (7)	6
miR-1258 (miRNAs w/seed GUUAGGA)	mature microRNA	Inhibited	7.6e-14	0.05	ABCA9,ABCD2,ACOT11,ACP5,ACSL6,ACTA1,ADGRG6,ALDH1A3,ALPL,ANKRD1,ARNTL2,ARRB1,BTG2,C2orf50,C3,CALCR,CASP2,CCN2,CCN4,CCNG2,CCR7,CD82,CD9,CDC6,CDCP1,CDK6,CHAT,CKMT1A/CKMT1B,CLIC5,COL18A1,COL1A1,CSF3,CSRP3,CUX2,CXCL2,CXCR3,CYP4F3,DES,DLL4,E2F1,E2F2,E2F7,ECE1,EGF,EGFR,EIF2AK2,FBLN1,FBN1,FGFR2,FGL2,FGR,FMO2,FSCN1,FST,GADD45B,GAP43,GRB10,GRHL3,HDC,HERC6,HPSE,IFI16,IFI35,IFIT2,IGF2BP3,IL10,IL13RA2,IL33,IL…	129 (15)	15
Muc4	other	Activated	7.64e-14	0.0053	ACTA1,ACTA2,AFF3,ANKRD1,BLNK,BRIP1,BTG2,CASP2,CCN5,CCNG2,CD36,CD82,CDC25B,CDC45,CDC6,CDCA5,CDCP1,CDH1,CDK6,CHAT,COL1A1,COL4A1,COL4A2,COL6A3,CSF1R,CSF3,CXCL2,CYP4F3,DES,DHFR,DLL4,E2F1,E2F2,E2F7,E2F8,EGFR,ELF3,FEN1,FSCN1,FST,GADD45B,GINS3,GINS4,IL10,IL17F,IL2RB,IRF7,ITGA6,ITGB2,ITGB6,JUP,KCNB1,KDELR3,KRT7,LPCAT1,Mbp,MCM10,MCM2,MCM3,MCM4,MCM8,MMP13,MYH2,MYH3,Nes,NFATC2,NRP2,ORC1,PBX1,PDK4,PIK3IP1,PL…	101 (6)	5
SMARCA2	transcription regulator		7.75e-14	0.0349	AASS,Abca8a,ABCA9,ABCB9,ABCC2,ABCD2,ABLIM1,ACOT11,ACSF2,ACTA1,ACTA2,ADAMTS4,ADAMTSL4,ADGRE5,ADGRG6,AFF3,ALOX5,ALPL,ANXA8/ANXA8L1,ARNT2,ARRB1,ATP1B1,BARD1,BIK,BMP5,BOK,BRCA2,BRIP1,C2orf50,C3,C9orf116,CACNA1G,Calcb,CAMK2B,CARD10,CCN4,CCN5,CCNE2,CD36,CD53,CD9,CDC45,CDC6,CDCP1,CDH1,CDK14,CDK6,CELSR1,CENPN,CENPU,CHAT,CHRNG,CHST12,CKB,CLIC5,CLSPN,COBL,COL6A3,COTL1,CP,CRYBG2,CSRNP1,CSRP3,CUX2,CXCR3,CYBR…	263 (40)	39
P2RY2	G-protein coupled receptor	Activated	7.82e-14	0.0181	ACP5,ACTA1,AFP,ALDH1A3,ALPL,ARNTL2,ARRB1,BTG2,C3,C3AR1,CCN4,CCR7,CD36,CD9,CDC6,CDH5,CLIC5,COL1A1,COL24A1,CRYAA/CRYAA2,CSF1R,CSF3,CXCL16,CXCL2,CXCR3,CYP11A1,DSP,E2F7,ECE1,EGF,EGFR,EIF2AK2,ELN,F3,FGFR2,FGL2,FSCN1,FST,GAP43,GPT,GSN,HERC6,IFI16,IFI35,IFIT2,IL13RA2,IL2RB,IL33,IL9R,IRF7,ITGA6,ITGB2,ITGB7,LRP2,LTF,MAOB,MAP4K1,Mbp,NEURL3,NFATC2,NRP2,OASL,OXTR,PAX2,PCNA,PDK4,PECAM1,PFKFB4,PLAU,PRKCZ,PRKG1…	95 (15)	15
AHRR	transcription regulator	Inhibited	8.5e-14	0.0285	ABCD2,ACTA1,ADGRE5,AFF3,ALDH1A3,ALOX5,ALPK2,ALPL,AMPD3,ANKRD1,ARNT2,BMP6,BOK,C9orf116,CASP2,CCBE1,CCN4,CCR4,CCR7,CD36,CD82,CDC25B,CDC45,CDCA5,CDCP1,CDH1,CDK14,CELSR1,CENPH,CHAF1A,CHAT,CHRNB1,CHRNG,CLIC5,COL1A1,COL24A1,COL4A1,COL4A2,COL6A3,CRYBG1,CSF3,CSRP3,CXCL10,CXCL16,CXCR3,CYP4B1,DES,DHFR,DHRS3,DLL4,DSN1,DSP,E2F1,E2F2,E2F8,ECE1,EIF2AK2,EME1,EMILIN2,EYA4,FANCA,FANCG,FBN1,FEN1,FGFR2,FGFR4,FGL2,F…	185 (38)	36
EDN1	cytokine	Activated	8.79e-14	0.0477	AASS,Abca8a,ABCA9,ABCB9,ACSBG1,ACTA1,ACTA2,ACY3,ADGRG6,ADK,ALDH1A3,Aldoart2,ALOX5,ALPL,ANKRD1,ANXA8/ANXA8L1,ARNTL2,ARRB1,ATP1B1,BARD1,BLNK,BMP6,BMPER,BOK,C3AR1,CALCR,CCBE1,CCDC82,CCKAR,CCN2,CCN4,CCNE2,CCR4,CCR7,CD53,CD9,CDC25B,CDC45,CDCA5,CDCP1,CDH1,CDK14,CDK6,CENPH,CHAF1A,CHAT,CHRNG,CHTF18,CNTNAP2,COL24A1,COL4A1,CRYAA/CRYAA2,CSRNP1,CXCR3,CXXC5,CYBRD1,CYP24A1,CYP4F3,DES,DHFR,DHRS3,DLL4,DSCC1,DSN1…	240 (71)	71
SMARCB1	transcription regulator		8.93e-14	0.0169	ABCC2,ACOT11,ACSF2,ACSL6,ACTA1,ADAMTSL4,ADGRE5,AFP,ALDH1A3,ALOX5,ANKRD1,ANXA8/ANXA8L1,ARRB1,ASF1B,ATP1B1,BARD1,BIK,BOK,BRCA2,BTG2,C3,C9orf116,CARD10,CASP2,CCNE2,CCNG2,CCR4,CCR7,CD36,CD82,CDC25B,CDC6,CDCA5,CDH1,CDT1,CELSR1,CHAF1A,CHST12,CKB,CKMT1A/CKMT1B,COL18A1,COL1A1,COL4A2,CP,CRYAA/CRYAA2,CSF1R,CSF3,CXCL2,CYP11A1,CYP24A1,DDIAS,DHFR,DLX1,DONSON,DPEP1,DSN1,E2F1,E2F2,E2F7,ECM1,EGF,EGFR,EIF2AK2,EXO…	148 (8)	8
PPP2R1A	phosphatase	Inhibited	9.28e-14	0.0203	ACP5,ADGRG6,AFP,ALDH1A3,ANKRD1,ARNTL2,ARRB1,ASF1B,BMP6,BRCA2,BRIP1,BTG2,C3,C3AR1,CCKAR,CCN4,CCNE2,CCNG2,CCR7,CD82,CDC25B,CDC6,CENPU,CHAF1B,CHAT,COL18A1,COL24A1,COL4A1,COL4A2,COL6A3,CRYAA/CRYAA2,CSF1R,CSF3,CXCL16,CYP24A1,CYP4F3,DES,DHFR,DLL4,E2F7,E2F8,ECE1,EGFR,ELF3,ELN,FGFR2,GADD45B,GAP43,GFPT2,GPT,GSN,HDAC9,IFI16,IL13RA2,IL2RB,IRF7,ITGA6,ITGB2,KCNB1,KDELR3,KITLG,LAMA1,LCP1,LTF,MAOB,MAP4K1,Mbp,MC…	118 (22)	21
SRC (family)	group	Activated	9.35e-14	0.019	AASS,ABCA9,ABLIM1,ACTA1,ADAMTS4,ADGRE5,ADGRG6,AFP,ALOX5,ALPL,AMPD3,ANKRD55,ANXA8/ANXA8L1,ARNTL2,BARD1,BIK,BLNK,BMP5,BMP6,BOK,BPI,BRCA2,BRIP1,BSN,C5AR1,CACNA1G,CALCR,CAMK2B,CCDC82,CCKAR,CCKBR,CCN4,CCNE2,CCNG2,CD244,CD36,CD53,CD9,CDC25B,CDC45,CDC6,CDCA5,CDCP1,CDK14,CDK6,CDT1,CENPN,CENPU,CHAT,CHRNG,CHTF18,CKMT1A/CKMT1B,COBL,COL18A1,COL4A1,COL4A2,COL6A3,COTL1,CRYBG1,CSF3,CXCL16,CXCR3,CXXC5,CYP24A1,CY…	252 (61)	61
RARG	ligand-dependent nuclear receptor	Inhibited	1.02e-13	0.0128	4930486L24Rik,ACP5,AFP,ALDH1A3,ANKRD1,ARNTL2,BLNK,C3,C3AR1,CACNA1G,CCN2,CCN4,CCNE2,CDC25B,CDC45,CDC6,CDCA5,CDH1,CDK6,CDT1,COL18A1,COL1A1,COL24A1,COL4A1,COL4A2,CP,CRYAA/CRYAA2,CSF1R,CSF3,CXCL10,CXCL16,CXCL2,CYP11A1,CYP24A1,DHFR,DHRS3,DLL4,E2F1,E2F7,EGFR,ENDOU,ENOX1,F3,FARS2,FBLN1,FBN1,FEN1,FGFR2,GADD45B,GAP43,GJB4,GLIPR2,GPT,Gulo,HDC,HHIP,IFI16,IFIT2,IL10,IRF7,ITGB2,JUP,KITLG,LHX6,MAOB,MCM3,MCM5,M…	107 (7)	7
BEX2	other	Activated	1.09e-13	0.0453	ACP5,AFP,ARNTL2,ATP1B1,BRIP1,C3,C3AR1,CACNA1G,CCKAR,CCN4,CCNE2,CCR7,CD53,CDC25B,CDH5,CDK6,CDT1,CGAS,CLSPN,COL18A1,COL1A1,COL24A1,COL4A1,COL4A2,CRYAA/CRYAA2,CSF1R,CSF3,CXCL10,CXCL16,CXCL2,CYP11A1,DDIAS,DHFR,DHX58,DLL4,DLX1,DTL,E2F2,E2F7,E2F8,EGFR,EIF2AK2,ELF3,ESCO2,EXO1,F3,FANCG,FBLN1,FBP1,FEN1,FNDC3B,FST,GADD45B,GFPT2,GMNN,GPR183,GPT,GRB10,GSN,Gulo,HDAC9,HHIP,IFI16,IGF2BP3,IL13RA2,IL1RAP,IRF7,ITG…	131 (9)	9
andrographolide	chemical drug	Activated	1.09e-13	0.0426	ABCC2,ACOT11,ACP5,ACSF2,ACSL6,ADAMTSL4,ADGRE5,ADGRG6,ADK,AFP,ALOX5,ALPK2,ALPL,ANXA8/ANXA8L1,ARNTL2,BARD1,BIK,BOK,BRCA2,BTG2,C3,C3AR1,C9orf116,CAMK2B,CASP2,CCN4,CCNE2,CCNG2,CCR4,CD28,CD82,CD9,CDC25B,CDC6,CDH1,CDK6,CDT1,CELSR1,CHAT,CHST12,CKB,CKMT1A/CKMT1B,CLIC5,COL24A1,COL4A1,COL4A2,COTL1,CP,CRYAA/CRYAA2,CSF3,CXCL16,CXCR3,CYP11A1,CYP24A1,CYP4F3,DDIAS,DES,DHFR,DLL4,DPEP1,DSN1,E2F7,ECE1,ECM1,EGF,ELN…	168 (12)	12
ERBB2	kinase	Activated	1.11e-13	0.0001	ACTA1,ACTA2,BTG2,CCN5,CDC25B,CDC45,CDC6,CDCA5,CDCP1,CDH1,CDK6,COL1A1,COL6A3,CSF1R,CXCL10,DHFR,E2F1,E2F2,E2F7,E2F8,EGFR,ELF3,FEN1,FSCN1,GINS3,GINS4,ITGA6,JUP,KRT7,LPCAT1,MCM10,MCM2,MCM3,MCM4,MCM5,MCM8,MMP13,MMP9,ORC1,PBX1,PCNA,PDK4,PLAT,PLAU,POLA2,POLE,POLQ,PPARG,PTGS1,RFC3,RPA2,RRM2,SPAG1,SPINT2,TGM1,TK1,TNFAIP3,TNS4,TUBB4A,WNT5B,WT1,ZWINT	62 (1)	1
Diap	group	Activated	1.11e-13	0.0425	4930486L24Rik,Abca8a,ACP5,ACTA1,ACTA2,ALDH1A3,ALPL,ANKRD1,ARNTL2,ARRB1,ATP1B1,BMP6,BTG2,C3AR1,C5AR1,CALCR,CCDC82,CCKAR,CCN4,CCNE2,CCNG2,CCR7,CD28,CDC25B,CDC45,CDC6,CDK6,CHAT,COL18A1,COL24A1,COL6A3,CRYAA/CRYAA2,CRYBG1,CSF3,CXCL16,CXCL2,CYP24A1,CYP4F3,DES,DLL4,E2F7,ECE1,EGF,EGFR,EIF2AK2,ELF3,ELN,F3,FARS2,FBN1,GAP43,GFPT2,GMNN,GSN,HDAC9,HDC,IFI35,IFIT2,IGF2BP3,IL13RA2,IL17F,IL2RB,IL33,KCNB1,KCNJ12,K…	137 (23)	21
THRSP	other	Inhibited	1.19e-13	0.0167	ACTA2,ADGRE5,AFP,ALDH1A3,ALPK2,ALPL,AMPD3,ARRB1,BOK,BRCA2,BTG2,C5AR1,CCKAR,CCN4,CCNE2,CCNG2,CD28,CD36,CD82,CDC25B,CDC45,CDC6,CDH1,CDH5,CHAT,COL18A1,CP,CSF1R,CSF3,CXCL2,CXCR3,CYP11A1,CYP24A1,CYP4F3,DLL4,E2F1,E2F7,ECE1,EIF2AK2,ELF3,ELN,FBP1,FBP2,FGFR2,FGFR4,FSCN1,FST,G6PC3,GFPT2,GPT,GRHL3,HDAC9,HPSE,IFI16,IL10,IL13RA2,IL17F,IL2RB,IL33,IRF7,ITGB7,JUP,KDELR3,LIFR,LRP2,MAP4K1,Mt2,MYH11,MYH2,MYH3,NCF1,…	116 (17)	16
LAMTOR2	other	Activated	1.2e-13	0.0008	4930486L24Rik,AASS,Abca8a,ABCA9,ABLIM1,ACKR4,ACSBG1,ACTA2,ACY3,ADAM8,ADAMTS4,ADGRG6,ADK,AFF3,AGAP1,Aldoart2,ALPK2,AMPD3,ANGPT4,ANKRD1,AOX1,ATP1B1,BABAM2,BMP5,BMP6,BSN,BTG2,C3AR1,C3orf70,CACNA1G,Calcb,CALCR,CARD10,CCBE1,CCDC15,CCDC82,CCKAR,CCN2,CCR7,CD207,CD244,CD28,CD36,CD53,CDC45,CDCA5,CDCP1,CDH1,CDK14,CENPN,CENPU,CHAD,CHAF1A,CHAT,CHRNB1,CHRNG,CKMT1A/CKMT1B,CNKSR1,CNTN2,CNTNAP2,COBL,Col17a1,COL2…	298 (126)	125
ID2	transcription regulator		1.27e-13	0.0027	ACTA2,ANKRD1,BIK,BLNK,BTG2,CCNE2,CCNG2,CCR4,CD36,CDC25B,CDC6,CDH1,CDH5,CDK6,CDT1,CENPU,COL1A1,CRYAA/CRYAA2,CSF1R,CXCL10,CXCR3,DLL4,DLX1,DSCC1,E2F1,E2F2,EAF2,EGFR,F2RL2,F3,FGFR2,G6PC3,GADD45B,GMNN,IFI16,IL17F,IL2RB,IL9R,IRF7,ITGB7,LRR1,Mbp,MCM2,MCM3,MCM5,MMD,MMP13,MMP9,MYOM1,NRP2,OPRM1,PAX2,PCNA,PDK4,PTAFR,PTGS1,RAD51,RAP1GAP,RAPGEF4,RASA4,RBL1,RGS16,RIPK4,RPA2,RRM2,SERINC5,SERPINB2,SOX5,THBS2,TLR…	82 (8)	8
MAP3K2	kinase	Activated	1.31e-13	0.0447	ACSBG1,ACTA1,ADGRE5,ADGRG6,ALDH1A3,ALPL,AMPD3,ARNTL2,ARRB1,ATP1B1,BOK,BRCA2,BTG2,C3AR1,CACNA1G,CALCR,CASP2,CCDC82,CCKAR,CCN4,CCR7,CCSAP,CD82,CDC25B,CDC45,CDCP1,CDH5,CDT1,CHAT,COL18A1,COL24A1,COL4A1,COL4A2,CP,CRYAA/CRYAA2,CRYBG1,CSF3,CXCL2,CYP11A1,CYP24A1,CYP4F3,DES,DLL4,DSCC1,E2F7,ECE1,EGF,EIF2AK2,ELF3,FANCA,FANCC,FANCG,FEN1,FGFR2,FGFR4,FGL2,FSCN1,FST,GFPT2,GMNN,GPT,Gulo,HDAC9,HSD17B7,IGF2BP3,IL1…	146 (28)	27
epinephrine	chemical - endogenous mammalian		1.34e-13	0.0347	AATK,ABCC2,ABCD2,ABTB2,ADAM8,ADAMTS4,ADGRG6,AFP,ALOX5,ALPK2,ALPL,AMPD3,ANKRD55,ANXA8/ANXA8L1,ARNTL2,ARRB1,BARD1,BIK,BMP6,BMPER,BRCA2,BTG2,C5AR1,CASP2,CCDC15,CCDC82,CCN5,CCNE2,CCNG2,CCR7,CD207,CD28,CD9,CDCA5,CHAT,CHRNG,CKMT1A/CKMT1B,CLIC5,COL4A3,CRYBG1,CSF1R,CXCL16,CXXC5,CYP24A1,CYP4F3,DDIAS,DES,DHFR,DHRS3,DLL4,DUSP14,E2F7,ECE1,EGF,EGFR,EIF2AK2,ELF3,ELN,ENDOU,EXO1,FBP2,FGFR2,FGL2,GADD45B,GMNN,GRB1…	176 (23)	23
isoflurophate	chemical drug	Inhibited	1.34e-13	0.0297	4930486L24Rik,Abca8a,ABCC2,ACKR4,ACOT11,ACP5,ACSF2,ACSL6,ACTA1,ACTA2,ADAMTSL4,ADGRG6,ALDH1A3,ALOX5,ALPK2,AMPD3,ANGPT4,ANXA8/ANXA8L1,ARNTL2,ATP1B1,BIK,BLNK,BOK,BRCA2,BSN,BTG2,C3,C3AR1,C5AR1,C9orf116,CACNA1G,CALCR,CAMK2B,CASP2,CCDC82,CCKAR,CCN2,CCN4,CCN5,CD9,CDC25B,CDC45,CDCA5,CDH1,CDT1,CHAT,CHST12,CKB,CLIC5,COL1A1,COL24A1,COL4A2,CRYAA/CRYAA2,CRYBG1,CXCL10,CXCL16,CXCR3,CXXC5,CYP11A1,CYP4B1,CYP4F3,D…	222 (67)	62
(2-(trimethylammonium)ethyl)methanethiosulfonate	chemical reagent		1.35e-13	0.0133	ACKR4,ACTA2,ADGRE5,ALDH1A3,ALPL,AMPD3,ANKRD1,ARNTL2,ARRB1,ASIC2,BLNK,BOK,BTG2,C3,C5AR1,CCN4,CCR4,CCR7,CD36,CD9,CDC25B,CDC45,CDC6,CDH1,CDT1,CHAT,CLIC5,CP,CSF3,CUBN,CXCR3,CYP4F3,DES,E2F7,ECE1,EGFR,EIF2AK2,FGFR2,FGFR4,FGL2,FMO2,FST,GADD45B,GAP43,HERC6,HPSE,HTR2A,IFI35,IFIT2,IL13RA2,IL17F,IL9R,ITGB2,ITGB7,KCNB1,KDELR3,LAT,LIFR,LRG1,LRP2,LTF,MAP4K1,MCM10,MCM3,MCM5,Mt2,MYH11,MYH2,MYH3,NDRG2,Nes,NEURL3,…	105 (16)	13
NDUFA13	enzyme	Inhibited	1.44e-13	0.0011	ACTA2,ALDH1A3,ARNTL2,CCN2,CCNE2,CD9,CDC6,CDH1,CDH5,CDK6,CDT1,CLIC5,COL1A1,CRYAA/CRYAA2,CSF3,CXCL10,CXCL2,CXCR3,DHFR,DLX1,E2F1,E2F7,EIF2AK2,F3,FGFR2,FGL2,FSCN1,FST,GAP43,GMNN,HERC6,IFI16,IFI35,IFIT2,IL10,IL13RA2,IL17F,IL9R,IRF7,ITGB2,LRP2,LTF,MCM3,MCM4,MCM5,MMP9,NCF1,NEURL3,NFATC2,NRP2,OASL,PCNA,PECAM1,PTAFR,RBL1,RBPJ,RPA2,RPE65,SLC9A3,TK1,TLR3,TNS4,USP18,WAS	64 (4)	4
STAT5a/b	group	Inhibited	1.66e-13	0.0162	ABCD2,ACOT11,ACP5,ACSL6,ACTA1,ALDH1A3,ALPL,ARNTL2,ARRB1,BTG2,C2orf50,C3,CASP2,CCN2,CCN4,CCR7,CD36,CD9,CDK6,CLIC5,COL1A1,CSRP3,CUX2,CXCL10,CXCL2,CXCR3,CYP11A1,DLL4,E2F7,ECE1,EGFR,EIF2AK2,F2RL2,F3,FBLN1,FGFR2,FGL2,FMO2,FSCN1,FST,GADD45B,GAP43,HERC6,IFI16,IFI35,IFIT2,IL13RA2,IL1R2,IL9R,IRF7,ITGB2,ITGB7,KITLG,LRP2,LTF,MAOB,MAP4K1,Mbp,MMD,MOXD1,MYBPHL,MYH11,MYOM1,NCF1,NEURL3,NFATC2,OASL,OPRM1,PCNA,PDK…	101 (11)	11
ATP-gamma-S	chemical reagent	Activated	1.71e-13	0.0171	AASS,ACTA1,ACTA2,ACY3,ADK,ALDH1A3,Aldoart2,ALPL,ANKRD1,ARNTL2,ARRB1,BMP6,C3,C3AR1,CCN2,CCN4,CCN5,CCR7,CD36,CD82,CD9,CDH1,CHAT,CLIC5,COL1A1,CSF1R,CSF3,CXCL2,CXCR3,CYP4F3,DES,DHRS3,E2F1,E2F7,ECE1,EIF2AK2,F3,FGFR2,FGL2,FHDC1,FSCN1,FST,GAP43,HDC,HERC6,IFI16,IFI35,IFIT2,IL10,IL13RA2,IL17F,IL9R,ITGB2,ITGB7,KCNB1,KDELR3,LIFR,LRP2,LTF,MAOB,MAP4K1,MCM8,MMP9,MXD1,MYH11,MYH2,MYH3,Nes,NEURL3,NFATC2,NRP2,OASL…	99 (11)	11
CUL1	enzyme		1.95e-13	0.0043	ACTA1,ACTA2,ADGRE5,ALDH1A3,ALPL,AMPD3,ANKRD1,ANXA8/ANXA8L1,BARD1,BLNK,BMP6,BOK,BRIP1,BTG2,CAMK2B,CARD10,CCNE2,CCNG2,CCR7,CD82,CDC45,CDC6,CDH5,CDK6,CHRNG,CLSPN,COL18A1,COL1A1,COL4A1,COL4A2,COL6A3,CP,CSF3,CXCL10,CYP11A1,DDIAS,DTL,E2F2,E2F7,E2F8,ELN,ESCO2,EXO1,F3,FANCG,FEN1,FGFR4,FSCN1,FST,GADD45B,GAP43,HDC,HPSE,IFI16,IFIT2,IRF7,ITGB6,LIFR,LOXL2,MCM10,MCM2,MCM5,MMP9,Mt2,MYO7A,NDRG2,NFATC2,ORC1,PCLAF…	98 (14)	14
IL17RA	transmembrane receptor	Activated	2.03e-13	0.0096	ALDH1A3,ARNTL2,BLNK,C3,CCN2,CCR7,CD36,CD82,CD9,CDC25B,CDC45,CDC6,CDH1,CDT1,CHAT,CLIC5,COL1A1,CP,CSF3,CXCL2,CXCR3,CYP11A1,CYP24A1,CYP4F3,DES,DHFR,E2F7,EIF2AK2,F3,FBLN1,FGFR2,FGL2,FSCN1,FST,GAP43,GLIPR2,HDC,HERC6,IFI16,IFI35,IL10,IL13RA2,IL17F,IL9R,ITGB2,KCNB1,KDELR3,LRP2,LTF,MCM3,MMP13,MMP9,MYH11,MYH2,MYH3,NDRG4,Nes,NEURL3,NFATC2,NRP2,OASL,OXTR,PCNA,PDK4,PECAM1,PLAU,PPARG,PTAFR,PTGES,PTGS1,RAB7B,R…	88 (4)	4
butaprost	chemical drug		2.05e-13	0.0208	AASS,ABCA9,ACTA1,ACY3,ADK,ALDH1A3,Aldoart2,ALPL,ANKRD1,ARNTL2,ARRB1,BMP6,C3,C3AR1,CALCR,CCN2,CCN4,CCNE2,CCNG2,CCR7,CD82,CD9,CDC6,CDCP1,CDH1,CDH5,CKAP2L,CLIC5,COL18A1,COL1A1,COL4A1,CSF1R,CSF3,CXCR3,CYP11A1,E2F1,E2F2,E2F7,ECE1,ECM1,EGF,EIF2AK2,F3,FBN1,FGFR2,FGL2,FGR,FHDC1,FSCN1,FST,HDC,HERC6,IFI16,IFI35,IFIT2,IGF2BP3,IL10,IL13RA2,IL17F,IL1R2,IL33,IL9R,IRF7,ITGA6,ITGB2,LRP2,LTF,MAP4K1,MMP13,MMP9,MYH…	111 (12)	12
dinoprost	chemical - endogenous mammalian	Activated	2.15e-13	0.0288	Abca8a,ACP5,ALDH1A3,ALPL,ARRB1,ATP1B1,BIK,BTG2,C3,C3AR1,C9orf116,CACNA1G,CALCR,CASP2,CCDC82,CCN4,CCN5,CCNE2,CCNG2,CD36,CD9,CDCP1,CDK14,CDK6,CDT1,CHRNB1,COBL,COL18A1,COL24A1,COL4A1,COL4A2,CRYBG1,CSF1R,CSF3,CSRNP1,CXCL16,CXCL2,CYP11A1,CYP24A1,DHFR,DHRS3,DSCC1,DUSP14,E2F1,E2F2,EBI3,ECE1,ECM1,EGFR,EIF2AK2,FBLN1,FBN1,FEN1,FGL2,FST,GADD45B,GDF5,GPR162,GPR19,GSTM1,Gulo,HDC,HHIP,HTR2A,IFI35,IGF2BP3,IL13R…	166 (25)	25
corticosterone	chemical - endogenous mammalian		2.21e-13	0.0266	ABCB9,ABCC2,ADGRF4,ALPL,ANKRD1,ARRB1,ATP1B1,BRCA2,BRIP1,BTG2,CCKAR,CCN2,CCN4,CCNG2,CD82,CDCA5,CDH5,CDK14,CDK6,CDT1,CHAT,CHRNG,CHTF18,CLSPN,CNTN2,COL18A1,COL1A1,COL4A1,COL4A2,CSF3,CSRP3,CXCL16,CYP11A1,CYP4F3,DDIAS,DES,DHFR,DLL4,DTL,E2F7,E2F8,ECE1,EGF,ELF3,ELN,ESCO2,EXO1,FEN1,GFPT2,GRHL3,GRM1,GSN,GSTM1,Gulo,HDAC9,HR,IFI35,IFIT2,IL13RA2,IL17F,IL2RB,IL33,ITGA6,ITGB2,ITGB6,KCNB1,KDELR3,MAOB,MAP4K1,Mbp…	144 (21)	21
ETV4	transcription regulator		2.21e-13	0.0226	ACTA1,ACTA2,AFP,ALPL,AMPD3,ARNTL2,ASF1B,BMP6,BRCA2,BRIP1,C3,C9orf116,CAMK2B,CCNG2,CDC25B,CDC6,CDH1,CDH5,CDK6,CDT1,CELSR1,CENPU,CHAF1B,COL18A1,COL1A1,COL4A1,COL4A2,COL6A3,CRYAA/CRYAA2,CSF3,CXCL10,CXCL2,CXCR3,CYBRD1,CYP11A1,DHFR,E2F1,E2F2,E2F7,E2F8,EGFR,EIF2AK2,ELN,EXO1,F3,FANCG,FGFR2,FGFR4,FSCN1,GADD45B,GGT1,GMNN,GPR162,GPR19,GRM1,HDAC4,HPSE,IL21R,IL2RB,IRF7,ITGB6,JUP,LCP1,LIMCH1,LOXL2,MAOB,MCM10,…	113 (18)	18
phendimetrazine	chemical drug	Activated	2.31e-13	0.0098	ACTA2,ALDH1A3,ALPL,ANKRD1,ARNTL2,ARRB1,BSN,BTG2,C3,CCN2,CCN4,CCNE2,CCNG2,CCR7,CD36,CD9,CDC6,CDCA5,CDH5,CLIC5,COL1A1,CSF3,CXCL2,CXCR3,CYP24A1,E2F7,ECE1,EGFR,EIF2AK2,EME1,F3,FGFR2,FGL2,FSCN1,FST,GAP43,HDC,HERC6,HTR2A,IFI16,IFI35,IFIT2,IL13RA2,IL2RB,IL33,IL9R,IRF7,ITGA6,ITGB2,LRG1,LRP2,LTF,MAP4K1,Mbp,MCM5,MMP13,MYRF,NEURL3,NFATC2,NRP2,OASL,PCNA,PDK4,PECAM1,PFKFB4,PLAU,PLB1,PPARG,PRKCZ,PTGES,PTGS1,RA…	85 (16)	12
calyculin A	chemical toxicant	Activated	2.34e-13	0.0483	AASS,ABCC2,ABCD2,ACOT11,ACSBG1,ACSL6,ACY3,ADK,AFP,Aldoart2,ALPK2,ARNTL2,ATP1B1,BARD1,BLNK,BMP6,BOK,BRCA2,BRIP1,BSN,BTG2,C2orf50,C3,C3AR1,C9orf116,CASP2,CCKAR,CCN4,CCNE2,CCR4,CD28,CD9,CDC25B,CDC45,CDT1,CENPH,CHAF1A,CHAF1B,CHAT,CHRNB1,CHRNG,CKMT1A/CKMT1B,CLIC5,CLSPN,COBL,COL18A1,COL4A1,COL4A2,CSF1R,CSF3,CSRP3,CUBN,CUX2,CXCL16,CXCR3,CYP11A1,CYP4F3,DDIAS,DES,DHFR,DLL4,DTL,E2F7,E2F8,EGF,ELF3,ESCO2,FEN…	177 (39)	39
sulfamethoxazole	chemical drug	Inhibited	2.36e-13	0.0333	ABCC2,ALDH1A3,ALOX5,ARNTL2,ATP1B1,BIK,BTG2,CCDC82,CCNG2,CD36,CD9,CDC25B,CDH5,CDK6,CHAT,CLIC5,COL1A1,COL4A1,CRYBG1,CSF3,CXCL16,CYP11A1,CYP24A1,DES,DLL4,DSP,E2F1,E2F7,ECE1,EGF,EGFR,EIF2AK2,ELF3,ELN,F3,FGFR4,FGL2,FSCN1,FST,GAP43,GMNN,GPT,GRM1,GSTM1,Gulo,HCRTR1,HDC,HERC6,HTRA3,IFIT2,IGF2BP3,IL10,IL13RA2,IL17F,IL21R,IL33,IL9R,IRF7,ITGA6,KCNB1,LCP1,LRP2,LTF,MAOB,MCM4,MNS1,MYH11,MYRF,NDRG2,NEURL3,NFATC2…	115 (25)	21
ALOX12	enzyme	Activated	2.45e-13	0.037	Abca8a,ACSBG1,ACTA2,ALDH1A3,ALPL,ANKRD1,ARRB1,BTG2,C3,CCKAR,CCN2,CCN4,CCNG2,CCR7,CD36,CD82,CD9,CDC25B,CDC6,CDH5,CDK14,CDK6,CHAT,COL18A1,COL1A1,COL24A1,CSF3,CSRNP1,CXCL16,CXCL2,CYP11A1,CYP4F3,DES,DLL4,DUSP14,E2F1,E2F7,EBI3,ECE1,ECM1,EGF,ELF3,F3,FGL2,FST,GAP43,GFPT2,GPNMB,GPR19,GRHL3,GSN,HDAC9,HDC,HTR2A,IFIT2,IL10,IL13RA2,IL17F,IRF7,ITGA6,ITGB2,KCNB1,KDELR3,MAOB,MAP4K1,MCM5,MMP13,MMP9,MNS1,MYH11,MY…	122 (17)	16
PELI1	enzyme	Activated	2.45e-13	0.0136	ABCC2,ACTA1,ALDH1A3,ALPL,ARRB1,C3,CCKAR,CCN2,CCN4,CCR7,CD36,CD82,CDCA5,CDH1,CDH5,CDK14,CDT1,CHAT,CHRNG,CHTF18,COL18A1,COL1A1,CRYAA/CRYAA2,CSF3,CSRP3,CYP11A1,CYP4F3,DHX58,E2F7,ECE1,EIF2AK2,ELF3,F3,FEN1,FGFR2,FGL2,FST,GADD45B,GAP43,GFPT2,GSN,GSTM1,HDAC9,HDC,IFI16,IFIT2,IL13RA2,IRF7,ITGA6,KCNB1,KDELR3,MAP4K1,MCM2,MCM4,MMP13,MYH11,MYH2,MYH3,MYOM1,NCF1,Nes,NFATC2,NLRP3,NUAK2,OLR1,OPRM1,PFKFB4,PKMYT1,P…	106 (11)	10
SOX2	transcription regulator	Activated	2.46e-13	0.0226	ABCC2,ABTB2,ACOT11,ACSF2,ACSL6,ACTA2,ADAMTS4,ADAMTSL4,ADGRE5,AFP,ALDH1A3,ALOX5,ANKRD1,ANXA8/ANXA8L1,ARRB1,BIK,BMP6,BMPER,BOK,BRCA2,BTG2,C9orf116,CAMK2B,CASP2,CCN2,CCN4,CCN5,CCNE2,CCNG2,CD36,CD82,CD9,CDC25B,CDC6,CDH1,CDT1,CELSR1,CHST12,CKB,CKMT1A/CKMT1B,COL18A1,COL1A1,COL4A1,COL4A2,CP,CSF1R,CUX2,CXCL10,CYP24A1,DDIAS,DHFR,DPEP1,DSN1,DSP,ECM1,EGF,EGFR,ELF3,EVPL,F3,FA2H,FGFR4,FST,GADD45B,GDPD5,GJB3,G…	150 (3)	3
TNFSF15	cytokine	Activated	2.53e-13	0.0347	ALDH1A3,ALPL,ANKRD1,ARNTL2,ARRB1,BRCA2,C3,CCKAR,CCN2,CCN4,CCR7,CD28,CD36,CD9,CDC25B,CHAT,CLIC5,COL18A1,CSF3,CXCL16,CXCL2,CXCR3,CYP11A1,CYP4F3,DES,DLL4,E2F7,EBI3,ECE1,EGF,EGFR,EIF2AK2,ELF3,F3,FGFR2,FGL2,FSCN1,FST,GADD45B,GAP43,GFPT2,HDAC9,HERC6,IFI16,IFI35,IFIT2,IL13RA2,IL17F,IL2RB,IL9R,ITGB2,ITGB7,KCNB1,KDELR3,LRP2,LTF,MAOB,MAP4K1,MMP13,MMP9,MYH11,MYH2,MYH3,NCF1,Nes,NEURL3,NFATC2,NRP2,NUAK2,OASL,…	105 (10)	10
UTP	chemical - endogenous mammalian	Activated	2.57e-13	0.0441	AASS,ACY3,ADGRE5,ADK,AFP,ALDH1A3,Aldoart2,ALPK2,ALPL,AMPD3,ARNTL2,ARRB1,ATP1B1,BLNK,BMP6,BOK,BRCA2,C3AR1,CALCR,CCDC82,CCKAR,CCN4,CCN5,CCNE2,CCNG2,CCR4,CD28,CD82,CD9,CDC25B,CDC45,CDC6,CDCP1,CHAT,CLIC5,COL18A1,COL4A1,CP,CRYBG1,CSF3,CUBN,CXCR3,CYP11A1,CYP4F3,DENND3,DES,DHRS9,DSP,E2F2,E2F7,ECE1,EGF,EIF2AK2,ELF3,ELN,ERCC6L,F3,FBN1,FGFR2,FGFR4,FGL2,FHDC1,FSCN1,GADD45B,GAP43,GFPT2,GJB3,GMNN,GRHL2,GSN,HD…	158 (34)	34
niclosamide	chemical drug		2.67e-13	0.0073	ABCA9,ACOT11,ALDH1A3,ARNTL2,CCN2,CD9,CDC25B,CDCA5,CDH1,CDH5,CDK14,CDT1,CHRNG,CHTF18,CLIC5,COL1A1,CSF3,CSRP3,CXCL2,CXCR3,CYP11A1,DES,E2F7,EGFR,EIF2AK2,F3,FEN1,FGFR2,FGL2,FGR,FSCN1,FST,GAP43,GSN,GSTM1,HERC6,IFI16,IFI35,IFIT2,IL10,IL13RA2,IL17F,IL9R,INSC,IRF7,ITGA6,ITGB2,LRP2,LTF,MCM2,MCM4,Mt2,MYOM1,NEURL3,NFATC2,NRP2,OASL,PECAM1,PKMYT1,PLAT,PLAU,PRKCA,PRRX1,PSCA,PTAFR,PTGS1,PTH1R,PTK2B,RAD51,RBPJ,R…	89 (8)	8
Rp-cAMPS	chemical - kinase inhibitor	Inhibited	2.75e-13	0.0078	AASS,Abca8a,ACP5,ACY3,ADGRG6,ADK,ALDH1A3,Aldoart2,ATP1B1,BMP6,BTG2,C3,C3AR1,CALCR,CCDC82,CCKAR,CCN4,CD36,CD82,CD9,CDC25B,CDH5,CDK14,CHAT,CLSPN,COL18A1,COL24A1,CRYBG1,CSF3,CSRNP1,CYP11A1,CYP4F3,DES,DUSP14,E2F7,EBI3,ECM1,EGFR,ELF3,F2RL2,FGFR2,FGL2,FHDC1,FSCN1,GAP43,GFPT2,GMNN,GPNMB,GPR19,HDAC9,HDC,HTR2A,IFI16,IFI35,IFIT2,IGF2BP3,IL13RA2,IL17F,IL2RB,ITGB2,KCNB1,KDELR3,MAOB,Mbp,MCM5,MMD,MYH11,MYH2,MY…	128 (17)	17
BMP7	growth factor		2.89e-13	0.0068	ACTA1,ACTA2,ARRB1,ATP1B1,BARD1,BMP6,C3,C9orf116,CCN4,CCNE2,CCNG2,CCR4,CD207,CD36,CD82,CDC6,CDH1,CELSR1,CHAT,CHRNB1,COL1A1,COL4A1,COL6A3,CSF3,CXCL16,CXCL2,CYP4F3,DES,DHFR,E2F1,ECE1,EGF,EGFR,ELN,F3,FGFR2,FST,GAP43,GMNN,GPR162,GPR19,GRB10,IL33,IRF7,ITGB2,ITGB7,JUP,KCNB1,KDELR3,LCP1,LTF,MAOB,MAP4K1,MCM10,MCM2,MCM3,MCM5,MMP13,MYBPC1,MYH11,MYH2,MYH3,NCF1,Nes,NLRP3,NPFFR2,OPRM1,ORC1,PCLAF,PCNA,PDK4,PFKF…	95 (18)	18
SPARC	other	Inhibited	3.2e-13	0.0319	ACKR4,ACP5,ACTA1,ADGRG6,ALPL,ANGPT4,ANKRD1,ARNTL2,ARRB1,ATP1B1,BARD1,BRCA2,BRIP1,BTG2,C3,CACNA1G,CCDC15,CCDC82,CCN4,CD9,CDC25B,CDC45,CDC6,CDH1,CELSR1,CHAF1A,CHAF1B,CHAT,CLIC5,COL18A1,COL1A1,COL4A1,COL4A2,CRYBG1,CXCL2,CXCR3,CYP24A1,CYP4F3,DES,DHFR,DSP,E2F7,ECE1,EIF2AK2,ELN,FANCB,FANCG,FEN1,FGFR2,FGL2,FOXQ1,FSCN1,FST,GADD45B,GAP43,GRB10,Gulo,HDC,HERC6,HHIP,HPSE,IFIT2,IGF2BP3,IL13RA2,IL2RB,IL9R,ITGB…	137 (17)	17
DRD1/5	group	Activated	3.28e-13	0.0275	AASS,ABCA9,ACTA1,ACY3,ADGRE5,ADK,ALDH1A3,Aldoart2,ALPL,ARRB1,ASIC2,ATP1B1,BMP6,C3,C3AR1,CACNA2D2,CALCR,CASP2,CCDC82,CCKAR,CCN2,CCN4,CCN5,CD82,CD9,CDC25B,CDC6,CDH5,CDK6,CDT1,CGNL1,CHRNG,CHTF18,CKMT1A/CKMT1B,COL18A1,COL24A1,COL4A1,COL4A2,CRYBG1,CSRNP1,CSRP3,CXCL16,CYP24A1,CYP4F3,DENND3,DLL4,DPYSL3,DSCC1,DSP,DUSP14,E2F2,E2F7,EBI3,ECE1,ECM1,EGF,ELF3,ENDOU,ERCC6L,FBLN1,FEN1,FGL2,FGR,FHDC1,FSCN1,GFPT2,…	185 (54)	51
CDK4/6	group	Activated	3.29e-13	0.0002	AASS,ABCD2,ABLIM1,ABTB2,ACKR4,ACSBG1,ACY3,ADAM8,ADK,AFF3,Aldoart2,ANGPT4,ANKRD1,ARNT2,ASF1B,ATP1B1,BARD1,BRCA2,BTG2,C3orf70,C9orf116,CALCR,CARD10,CBX2,CCBE1,CCDC15,CCDC153,CCDC82,CCN2,CCNE2,CCR7,CCSAP,CD207,CD36,CD53,CD82,CDC25B,CDC45,CDC6,CDH1,CDH17,CDK6,CDT1,CELSR1,CENPH,CENPN,CENPU,CHAD,CHAF1B,CHRNB1,CKMT1A/CKMT1B,CNKSR1,COBL,COL4A1,COL4A2,COTL1,CPN1,CPXM1,CRYAA/CRYAA2,CSF1R,CSF3,CXCL10,CXCL2,…	254 (100)	99
PLX7486	chemical drug	Inhibited	3.32e-13	0.0492	AASS,Abca8a,ABCA9,ABCC2,ACOT11,ACSBG1,ACSF2,ACSL6,ACTA1,ACY3,ADAMTSL4,ADGRG6,ADK,Aldoart2,ALOX5,ARRB1,ATP1B1,BIK,BLNK,BMP6,BOK,BRCA2,C9orf116,CACNA1G,CALCR,CAMK2B,CCDC82,CCKAR,CCN4,CCNE2,CD82,CD9,CDC6,CDCA5,CDCP1,CDH1,CDK14,CDK6,CDT1,CELSR1,CHAT,CHST12,CKB,CKMT1A/CKMT1B,CLIC5,COL18A1,CP,CRYBG1,CSRNP1,CXCR3,CXXC5,CYP24A1,CYP4B1,CYP4F3,DDIAS,DES,DHFR,DLL4,DPEP1,DSCC1,DSN1,DUSP14,E2F1,EBI3,ECE1,ECM1…	210 (38)	36
PEBP1	other		3.36e-13	0.0323	ABCA9,ABCC2,ACP5,ACTA1,ACTA2,ADGRE5,ADGRG6,ALDH1A3,ALPK2,ALPL,AMPD3,ARRB1,ATP1B1,BOK,BRCA2,CALCR,CASP2,CCDC82,CCKAR,CCN4,CCN5,CCNE2,CCNG2,CD28,CDC25B,CDC45,CDC6,CDH5,CHAT,COL18A1,COL4A1,COTL1,CP,CRYBG1,CSF1R,CXCL16,CXCL2,CYP4F3,DES,DHRS3,DHRS9,DHX58,DLL4,E2F1,E2F7,EGF,EGFR,EIF2AK2,ELF3,ELN,FGFR2,FGFR4,FGL2,FGR,FSCN1,GADD45B,GAP43,GFPT2,GMNN,HDAC9,HPSE,IGF2BP3,IL13RA2,IL2RB,IL33,ITGA6,ITGB2,KCNB1,…	132 (19)	19
aroclor 1254	chemical toxicant		3.5e-13	0.0018	Abca8a,ABCC2,ACOT11,ACTA2,ALDH1A3,AOX1,ARNTL2,BTG2,CCN2,CD36,CDH1,CDH5,CDK14,CLIC5,COL24A1,CSF3,CSRNP1,CXCL10,CXCR3,CYP11A1,DUSP14,E2F7,EBI3,ECM1,EGFR,EIF2AK2,F3,FGFR2,FGL2,FSCN1,FST,GADD45B,GAP43,GPNMB,GPR19,GPT,GSTM1,HERC6,HTR2A,IFI16,IFI35,IFIT2,IL10,IL13RA2,IL17F,IL9R,INSC,IRF7,ITGB2,KDELR3,LRP2,LTF,MCM5,MMP13,MMP9,MNS1,Mt2,NEURL3,NFATC2,Nrgn,OASL,OPRM1,PAX2,PCNA,PECAM1,PLAT,PPARG,PTAFR,PTPRR…	91 (7)	7
chloroform	chemical toxicant	Activated	3.51e-13	0.0111	ACP5,AFP,ALDH1A3,ANKRD1,ARNTL2,BARD1,BRIP1,BTG2,C3AR1,CCN2,CCN5,CCNE2,CCNG2,CD36,CDC6,CDK6,CLSPN,COL1A1,COL24A1,CRYAA/CRYAA2,CSF1R,CSF3,CXCL10,CXCL16,CYP11A1,CYP24A1,DDIAS,DHFR,DHRS3,DLL4,DTL,E2F1,E2F7,E2F8,EGFR,ELN,ESCO2,GADD45B,GAP43,GPT,HDC,IFI16,IL10,IL17F,IL2RB,ITGB6,ITGB7,JUP,LIFR,LRP2,MAOB,Mbp,MCM10,MCM4,MCM8,MMP13,MMP9,MXD1,MYO7A,NDRG4,NRP2,OXTR,PBX1,PCYT1B,PDK4,PECAM1,PLAT,PLAU,PTAFR,PTG…	92 (12)	10
helenalin	chemical - endogenous non-mammalian	Inhibited	3.95e-13	0.0357	4930486L24Rik,AASS,ABCA9,ABCB9,ACKR4,ACOT11,ACP5,ACSF2,ACSL6,ACY3,ADAMTS4,ADAMTSL4,ADGRE5,ADGRG6,ADK,Aldoart2,ALOX5,ALPK2,ALPL,ANKRD1,ANXA8/ANXA8L1,ARNTL2,ARRB1,ATP1B1,BARD1,BMP6,BRCA2,BRIP1,C3AR1,C5AR1,C5AR2,C9orf116,CACNA1G,CALCR,CAMK2B,CASP2,CCDC82,CCKAR,CCN4,CCR4,CD244,CD28,CD82,CDC45,CDCP1,CDT1,CHAT,CHST12,CKB,CKMT1A/CKMT1B,COL1A1,COL24A1,COL4A1,CRYBG1,CSF1R,CSF3,CSRNP1,CXCL2,CXCR3,CYP24A1,C…	229 (50)	50
P2RY4	G-protein coupled receptor	Activated	4.27e-13	0.0248	Abca8a,ABCA9,ACTA1,ADGRE5,ADGRG6,ALDH1A3,ALPL,ANKRD1,ANKRD55,ARRB1,ATP1B1,BTG2,C3,CALCR,CASP2,CCDC82,CCKAR,CCKBR,CCN2,CCN4,CD82,CDC25B,CDC6,CDH5,CHAT,CKMT1A/CKMT1B,COL18A1,COL4A1,COL4A2,CRYBG1,CXCL16,CYP11A1,CYP24A1,CYP4F3,DENND3,DHRS3,DLL4,DPYSL3,DSCC1,DSP,DUSP14,E2F7,EAF2,ECE1,EIF2AK2,ELF3,ELN,ERCC6L,FAM81A,FBLN1,FGFR2,FGR,FSCN1,GFPT2,GLDC,GMNN,GRHL2,GRHL3,GSN,HDAC9,HHIP,HSD17B7,IFI35,IFIT2,IL2…	151 (52)	52
Crumbs complex	complex		4.42e-13	0.0106	ACTA1,ALDH1A3,ALPL,ANKRD1,ARNTL2,ARRB1,BSN,BTG2,C3,CASP2,CCN2,CCN4,CCNE2,CD36,CD82,CD9,CDC6,CDCA5,CDH1,CDH5,CDK6,CLIC5,CSF3,CXCR3,CYP11A1,DLL4,E2F1,E2F7,ECE1,EGFR,EIF2AK2,ELF3,ENDOU,FGFR2,FGL2,FSCN1,FST,GSN,HERC6,IFI16,IFI35,IFIT2,IL13RA2,IL17F,IL2RB,IL33,IL9R,IRF7,ITGA6,ITGB2,ITGB7,LRP2,LTF,MAP4K1,Mbp,MCM3,NCF1,NEURL3,NFATC2,OASL,PDK4,PECAM1,PFKFB4,PLAT,PPARG,PRKCZ,PRKG1,PTAFR,PTGS1,RBPJ,RPE65,R…	88 (17)	14
EIF3	complex		4.43e-13	0.0062	AFP,ALDH1A3,ANKRD1,BTG2,CACNA1G,CCN2,CCN4,CCNE2,CD36,CDC25B,CDC6,CDCA5,CDH1,CDK6,COL18A1,COL1A1,COL4A1,COL4A2,CSF3,CXCL10,CYP11A1,DLL4,E2F1,EAF2,EGF,EGFR,ENDOU,F3,FEN1,FGFR2,GADD45B,GAP43,Gulo,HHIP,IL10,IL17F,IL2RB,ITGB2,JUP,KITLG,LHX6,Mbp,MCM3,MMP13,MYH3,NCF1,NDRG2,NPEPL1,NRP2,PARD3,PCDH15,PCNA,PDK4,PECAM1,PLAU,PTAFR,PTGS1,PTPRR,RAD51,RAD54L,RPA2,RRM2,SCNN1B,SKP2,SMAD3,SORBS1,SORL1,SOX5,STAR,SYN…	82 (13)	9
T 0070907	chemical reagent		4.48e-13	0.046	ABCA9,ABCC2,ACOT11,ACP5,ACSF2,ACSL6,ACTA1,ACY3,ADAMTSL4,ADGRE5,ADGRG6,AFP,ALDH1A3,ALOX5,ALPL,ANXA8/ANXA8L1,ATP1B1,BIK,BOK,BRCA2,BTG2,C3,C9orf116,CAMK2B,CASP2,CCDC82,CCN4,CCNE2,CCNG2,CCR4,CD82,CDC25B,CDC6,CDH5,CDK6,CDT1,CELSR1,CHAT,CHST12,CKB,CKMT1A/CKMT1B,COL18A1,COL1A1,COL4A2,CP,CRYBG1,CSF1R,CXCL16,CYP11A1,CYP4F3,DDIAS,DES,DHFR,DLL4,DPEP1,DPYSL2,DSN1,DSP,E2F2,E2F7,ECE1,ECM1,EIF2AK2,EXO1,FANCG,FG…	167 (22)	22
PRKCI	kinase	Activated	4.5e-13	0.0407	ABTB2,ADAMTS4,AFP,ALDH1A3,ALOX5,ALPK2,ALPL,ANKRD1,ARNTL2,ARRB1,BMP6,BMPER,BRCA2,BTG2,C3,CASP2,CCN5,CCR4,CCR7,CCSAP,CD28,CD9,CDCP1,CDH1,CDH5,CLIC5,CSF1R,CSF3,CXCL2,CXCR3,DLL4,DSCC1,DSP,E2F7,ECE1,EGFR,EIF2AK2,ELF3,ELN,EVPL,FA2H,FGFR2,FGFR4,FGL2,FSCN1,GADD45B,GAP43,GRHL3,GSN,HERC6,HHIP,HPSE,IFI16,IFI35,IFIT2,IL10,IL13RA2,IL17F,IL1R2,IL2RB,IL33,IL9R,INAVA,ITGA6,ITGB2,JUP,KITLG,KRT7,LLGL2,LRP2,LTF,MAP…	121 (11)	11
adaphostin	chemical drug	Activated	4.66e-13	0.0359	ABCC2,ACOT11,ACP5,ACSF2,ACSL6,ACTA1,ADAMTSL4,ADGRE5,AFP,ALDH1A3,ALOX5,ALPL,ANXA8/ANXA8L1,ATP1B1,BARD1,BIK,BOK,BRCA2,BTG2,C3,CAMK2B,CASP2,CCN4,CCNE2,CCNG2,CCR4,CD82,CDC25B,CDC6,CDH5,CDK6,CDT1,CELSR1,CHAT,CHRNB1,CHST12,CKB,CKMT1A/CKMT1B,COL18A1,COL4A1,COL4A2,CP,CSF1R,CSF3,CXCL2,CYP24A1,CYP4F3,DDIAS,DES,DHFR,DLL4,DPEP1,DSN1,E2F1,ECE1,ECM1,EGF,ELN,FGFR2,FSCN1,GADD45B,GAP43,GAS2,GDPD5,GJB3,GMNN,GPR162…	150 (16)	16
CASR	G-protein coupled receptor		4.67e-13	0.0309	ABCA9,ABCC2,ACP5,AFP,ALDH1A3,ARNTL2,ARRB1,ATP1B1,C3,C3AR1,CACNA1G,CCDC82,CCN4,CCNE2,CCNG2,CD36,CDC45,CDH1,CDH5,CDT1,CENPH,CHAF1A,CHAF1B,COL24A1,COL4A1,COL4A2,CRYAA/CRYAA2,CRYBG1,CSF1R,CXCL10,CXCL16,CYP11A1,CYP24A1,DLL4,E2F7,ECE1,EGF,EGFR,EIF2AK2,FEN1,FGFR2,FGR,GADD45B,GAP43,GMNN,GPT,Gulo,HDC,HHIP,IFI35,IFIT2,IGF2BP3,ITGB7,JUP,KITLG,LHX6,MAOB,MAP4K1,MNS1,MYH3,MYRF,Nes,NLRP3,NRP2,OASL,OPRM1,ORC1,OX…	108 (16)	16
CBX5	transcription regulator		4.84e-13	0.0044	ACP5,ACTA1,ACTA2,ALDH1A3,BRIP1,BTG2,CASQ1,CCBE1,CCNE2,CD36,CD82,CDC45,CDC6,CDH17,CDH5,CDK6,CHAT,CHRNG,CLSPN,COL1A1,COL4A1,CSF3,CSRP3,CXCL10,CXCL16,CXCL2,CYP11A1,CYP4F3,DDIAS,DES,DHFR,DLL4,DTL,E2F1,E2F2,E2F8,EGF,ESCO2,FOXQ1,GMNN,GRHL3,HDAC9,HSPB7,IFI16,IL17F,IL2RB,IRF7,ITGA6,ITGB6,KCNB1,KDELR3,KITLG,KRT80,Mbp,MCM10,MCM2,MCM3,MCM4,MCM5,MUC20,MYH2,MYH3,MYO7A,MYOM1,Nes,NFATC2,NRP2,OLR1,ORC1,PCYT1B,PD…	97 (11)	11
Ppp2c	group	Inhibited	4.85e-13	0.0179	AASS,ABCB9,ABCD2,ACOT11,ACP5,ACSL6,ACY3,ADK,AFP,ALDH1A3,Aldoart2,ALPL,ANKRD1,ANKRD55,ARNTL2,C2orf50,C3,CCKBR,CCN2,CCN4,CCN5,CCNG2,CCR7,CDC25B,CDH1,CDH5,CDK14,CDK6,CHAT,CLIC5,CLSPN,COL24A1,COL6A3,CRYAA/CRYAA2,CSF1R,CSRP3,CUX2,CXCL16,CXCL2,DES,DHRS3,E2F7,EGFR,EIF2AK2,ELN,F3,FAM81A,FBLN1,FGL2,FHDC1,FMO2,FSCN1,FST,GAP43,GLDC,GPT,GSN,HDC,HERC6,IFI35,IFIT2,IL17F,IL2RB,IL33,KCNB1,KDELR3,LIFR,MCM3,MCM8,M…	118 (18)	17
sesamin	chemical - endogenous non-mammalian	Inhibited	4.99e-13	0.0078	ACKR4,ACTA2,ALPL,ANGPT4,ANKRD1,ARRB1,ATP1B1,BTG2,C3,CALCR,CCDC15,CCDC82,CCN4,CCNE2,CD36,CD82,CDC25B,CDC45,CDC6,CELSR1,CHAT,COL18A1,COL1A1,CRYBG1,CSF3,CXCL2,CYP11A1,CYP4F3,DES,DLL4,E2F1,ECE1,EGFR,EIF2AK2,ELN,FANCG,FGFR2,FST,GAP43,GMNN,GRB10,HPSE,IFI16,IFI35,IFIT2,IGF2BP3,IL17F,IL2RB,IRF7,ITGA6,KDELR3,KITLG,LRP2,LY75,MAP4K1,Mbp,MCM2,MCM5,MNS1,Mt2,MYH11,MYH2,MYH3,MYRF,NCF1,Nes,NFATC2,NPL,NRP2,OASL,O…	103 (8)	8
PPBP	cytokine	Activated	5.13e-13	0.044	ABCA9,ACP5,ACTA1,ADGRG6,ALDH1A3,ALPL,ANKRD1,ARNTL2,ARRB1,BTG2,C3,CCN4,CCNE2,CCNG2,CCR7,CD36,CDC6,CDCP1,CDH5,CDT1,CLIC5,COL18A1,COL6A3,CRYAA/CRYAA2,CXCL10,CXCL2,CXCR3,DLL4,DLX1,E2F1,E2F2,E2F7,EBI3,ECE1,EGF,EGFR,FBN1,FGL2,FGR,FSCN1,GMNN,GPT,HDC,HERC6,IFI16,IFI35,IFIT2,IGF2BP3,IL10,IL13RA2,IL9R,IRF7,ITGA6,ITGB7,LRP2,LTF,MAP4K1,Mbp,MCM3,MCM4,MCM5,MCOLN2,MMP13,MYH11,NCF1,NEURL3,NFATC2,NRP2,OASL,OXTR,P…	107 (19)	18
TSLP	cytokine	Activated	5.27e-13	0.0166	ABCD2,ACOT11,ACSL6,ACTA1,ALDH1A3,ALPL,ANKRD1,ARNTL2,ARRB1,C2orf50,C5AR1,CASP2,CCBE1,CCN2,CCN4,CCR7,CD36,CD82,CD9,CDK6,CHAT,CLIC5,CSRP3,CUX2,CXCR3,CYP4F3,DES,E2F7,ECE1,ELN,F2RL2,F3,FBLN1,FGFR2,FGL2,FMO2,FST,FYB1,GADD45B,GAP43,HERC6,HSPB7,IFI16,IFI35,IFIT2,IL10,IL13RA2,IL17F,IL2RB,IL9R,ITGB2,ITGB7,KCNB1,KDELR3,LRP2,LTF,MAP4K1,MGARP,MMD,MMP13,MOXD1,MYBPHL,MYH11,MYH2,MYH3,MYOM1,NCF1,Nes,NEURL3,NFATC2…	109 (12)	12
Ppp1cc	phosphatase	Inhibited	5.34e-13	0.0101	ACTA1,ACTA2,ADGRE5,AFP,ALPL,AMPD3,ANKRD1,ARRB1,ATP1B1,BOK,BTG2,C9orf116,CCN2,CCN4,CCNE2,CCR7,CD36,CD82,CDC25B,CDC45,CDC6,CDH5,CELSR1,CHAT,CHRNB1,CHRNG,COL1A1,CP,CSF3,CXCL2,CYP4F3,DES,DHFR,E2F1,ECE1,FGFR2,FGFR4,FGL2,FSCN1,GADD45B,GAP43,GMNN,GPR162,GPR19,HPSE,IFI16,IFIT2,IRF7,ITGB7,KCNB1,KDELR3,LIFR,MAP4K1,MCM10,MCM2,MCM3,MCM5,MMP9,Mt2,MYBPC1,MYH11,MYH3,NCF1,NDRG2,Nes,NFATC2,NPFFR2,ORC1,PCLAF,PFKFB…	94 (9)	8
SP1	transcription regulator		5.36e-13	0.0275	ACTA1,ACTA2,AFP,ALPL,AMPD3,ARNTL2,ASF1B,BMP6,BRCA2,BRIP1,C3,C9orf116,CAMK2B,CCNG2,CDC25B,CDC6,CDH5,CDK6,CDT1,CELSR1,CENPU,CHAF1B,COL18A1,COL1A1,COL4A1,COL4A2,COL6A3,CRYAA/CRYAA2,CSF3,CXCL10,CXCL2,CXCR3,CYBRD1,CYP11A1,DHFR,E2F1,E2F2,E2F7,E2F8,EGFR,EIF2AK2,ELN,EXO1,F3,FANCG,FGFR2,FGFR4,FSCN1,GADD45B,GMNN,GPR162,GPR19,GRM1,HDAC4,HPSE,IL21R,IL2RB,IRF7,ITGB6,JUP,LCP1,LIMCH1,LOXL2,MAOB,MCM10,MCM5,MCM8,…	111 (18)	18
TMF1	transcription regulator		5.98e-13	0.0032	ACTA1,ACTA2,ALDH1A3,ARNTL2,CCN2,CD9,CDC25B,CDCA5,CDH1,CDH5,CDK14,CDT1,CHRNG,CHTF18,CLIC5,COL1A1,CSF3,CSRP3,CXCL10,CXCL2,CXCR3,CYP11A1,DES,E2F7,EGFR,EIF2AK2,F3,FEN1,FGFR2,FGL2,FSCN1,FST,GAP43,GSN,GSTM1,HERC6,IFI16,IFI35,IFIT2,IL10,IL13RA2,IL17F,IL9R,IRF7,ITGA6,ITGB2,LRP2,LTF,MCM2,MCM4,MMP9,MYOM1,NEURL3,NFATC2,NRP2,OASL,PECAM1,PKMYT1,PLAT,PRKCA,PSCA,PTAFR,PTGS1,RBPJ,RPE65,SKP2,SLC9A3,SMAD3,SRD5A1,S…	79 (3)	2
DNA-methyltransferase	group	Activated	6.33e-13	0.0117	4930486L24Rik,AASS,ABLIM1,ACKR4,ACOT11,ACSF2,ACSL6,ACTA1,ACTA2,ACY3,ADAM8,ADAMTS4,ADAMTSL4,ADGRE5,ADGRG6,ADK,AFF3,Aldoart2,ALOX5,ALPK2,AMPD3,ANGPT4,ANKRD1,AOX1,ARNT2,ARNTL2,ARRB1,BABAM2,BIK,BLNK,BMP5,BOK,BRCA2,BRIP1,BSN,BTG2,C3AR1,C3orf70,C5AR1,CACNA1G,Calcb,CALCR,CARD10,CASQ1,CBX2,CCDC15,CCDC82,CCKAR,CCN5,CD28,CD9,CDC25B,CDC45,CDCA5,CDCP1,CDH1,CDT1,CENPN,CENPU,CHAD,CHAF1A,CHAT,CHRNB1,CHST12,CLSP…	295 (86)	86
Focal adhesion kinase	group		6.5e-13	0.0496	ABCA9,ABCC2,ACOT11,ACP5,ACSF2,ACSL6,ACTA1,ACY3,ADAMTSL4,ADGRE5,ADGRG6,AFP,ALDH1A3,ALOX5,ALPL,ANXA8/ANXA8L1,ATP1B1,BIK,BOK,BRCA2,BTG2,C3,C9orf116,CAMK2B,CASP2,CCDC82,CCN4,CCNE2,CCNG2,CCR4,CD82,CDC25B,CDC6,CDH5,CDK6,CDT1,CELSR1,CHAT,CHST12,CKB,CKMT1A/CKMT1B,COL18A1,COL4A2,CP,CRYBG1,CSF1R,CXCL16,CYP11A1,CYP4F3,DDIAS,DES,DHFR,DLL4,DPEP1,DPYSL2,DSN1,DSP,E2F2,E2F7,ECE1,ECM1,EIF2AK2,EXO1,FANCG,FGFR2,FGR…	166 (21)	21
ODC1	enzyme	Activated	6.53e-13	0.0128	ACP5,AFP,ALDH1A3,ANKRD1,ARNTL2,BARD1,BRIP1,BTG2,C3AR1,CCN2,CCN5,CCNE2,CCNG2,CD36,CDC6,CDK6,CLSPN,COL1A1,COL24A1,CRYAA/CRYAA2,CSF1R,CSF3,CXCL10,CXCL16,CYP11A1,CYP24A1,DDIAS,DHFR,DHRS3,DLL4,DTL,E2F1,E2F7,E2F8,EGFR,ELN,ESCO2,GADD45B,GAP43,GPT,HDC,IFI16,IL10,IL17F,IL2RB,ITGB6,ITGB7,JUP,LIFR,LRP2,MAOB,Mbp,MCM10,MCM4,MCM8,MMP13,MMP9,MXD1,MYO7A,NDRG4,NRP2,OXTR,PBX1,PCYT1B,PDK4,PLAT,PLAU,PTAFR,PTGES,PTGS…	91 (10)	9
lycopene	chemical drug	Inhibited	6.65e-13	0.0232	ACOT11,ACTA1,ACTA2,ANKRD1,ATP1B1,BARD1,BTG2,C9orf116,CALCR,CCN2,CCNE2,CD53,CD82,CDC25B,CDC6,CDCA5,CDH1,CDH5,CDK14,CDK6,CDT1,CELSR1,CHAT,CHRNB1,CHRNG,CHTF18,CKMT1A/CKMT1B,COL1A1,COL4A1,COL4A2,CSF1R,CSF3,CSRP3,CXCL10,CXCL2,CYP11A1,CYP24A1,CYP4F3,DES,DLL4,ELN,FEN1,FGFR2,FST,GAP43,GMNN,GPR162,GPR19,GPT,GRB10,GSN,GSTM1,HPSE,IL10,IL17F,INSC,IRF7,ITGA6,KCNB1,KDELR3,LAMA1,Mbp,MCM10,MCM3,MCM4,MCM5,MMP9,Mt…	115 (16)	16
CR1	transmembrane receptor		6.99e-13	0.0253	ACP5,ACTA2,ADGRG6,AFP,ALDH1A3,ANKRD1,ARNTL2,ATP1B1,BRCA2,BTG2,C3,C3AR1,C5AR1,C5AR2,CACNA1G,CALCR,CCDC82,CCNE2,CD28,CD36,CDH1,CDK6,COL18A1,COL24A1,COL4A1,COL4A2,COL6A3,CRYAA/CRYAA2,CRYBG1,CSF1R,CSF3,CXCL10,CXCL16,CXCL2,CYP24A1,E2F7,EIF2AK2,F3,FBN1,FEN1,FST,GADD45B,GMNN,Gulo,HDC,HHIP,IFI16,IFI35,IFIT2,IGF2BP3,IL13RA2,IL2RB,IRF7,ITGB2,JUP,KITLG,LHX6,Mbp,MNS1,MYH3,MYRF,NCF1,Nes,OASL,OPRM1,ORC1,OXTR,P…	106 (25)	24
LRPAP1	other	Activated	7.15e-13	0.0247	AASS,ACP5,ACTA2,ACY3,ADGRE5,ADK,AFP,ALDH1A3,Aldoart2,AMPD3,ARNTL2,ATP1B1,BMP6,BOK,C3AR1,CCDC82,CCKAR,CCN4,CCNE2,CDC25B,CDC45,CDC6,CDH1,CDH5,CHAT,COL18A1,COL1A1,COL24A1,COL4A1,CP,CRYAA/CRYAA2,CRYBG1,CSF1R,CXCL16,CYP11A1,CYP24A1,CYP4F3,DES,DLL4,E2F7,EIF2AK2,ELF3,F3,FGFR4,FHDC1,FSCN1,FST,GADD45B,GAP43,GFPT2,GMNN,GPT,GSN,HDAC9,HDC,HPSE,IFI16,IFI35,IFIT2,IGF2BP3,IL13RA2,IL17F,IL2RB,IL33,ITGA6,ITGB7,KC…	123 (16)	16
MYB	transcription regulator	Activated	7.31e-13	0.0394	ACP5,ACTA2,ADGRE5,ADGRG6,AFF3,ALDH1A3,AMPD3,ANKRD1,BLNK,BMP6,BOK,C3,CAMK2B,CCKAR,CCN2,CCNE2,CCR4,CCR7,CD82,CDC25B,CDC45,CDC6,CDH1,CDK6,COL18A1,COL1A1,COL4A1,CP,CSF3,CXCL10,CXCL16,CXCL2,CXCR3,DLL4,E2F7,EGFR,EIF2AK2,ELF3,F2RL2,FGFR4,FSCN1,FST,GADD45B,GAP43,GFPT2,GRAP,HDAC9,HPSE,IFI16,IL10,IL13RA2,IL2RB,IRF7,ITGA6,ITGB2,KITLG,LIFR,Mbp,MCM3,MCM5,MMD,MMP9,Mt2,MYOM1,NDRG2,NEURL3,NRP2,NUAK2,OLR1,OPRM1,P…	110 (7)	7
P2RY11	G-protein coupled receptor	Activated	7.48e-13	0.0384	AASS,Abca8a,ABCA9,ACTA1,ACY3,ADGRE5,ADK,AFP,ALDH1A3,Aldoart2,ALPK2,ANKRD55,ATP1B1,BMP5,BMP6,BRCA2,BTG2,C3AR1,CALCR,CASP2,CCDC82,CCKAR,CCKBR,CCN2,CCR4,CD28,CD82,CD9,CDC25B,CDC6,CDH5,CDK14,CHAT,CKMT1A/CKMT1B,COL18A1,COL24A1,COL4A1,COL4A2,CRYBG1,CSRNP1,CXCL16,CXCL2,CYP11A1,CYP24A1,CYP4F3,DENND3,DHRS3,DLL4,DPYSL3,DSCC1,DSP,DUSP14,E2F7,EAF2,EBI3,ECM1,ELF3,ERCC6L,F2RL2,FAM81A,FBLN1,FGFR2,FGL2,FGR,FHDC1…	181 (54)	52
EPHA2	kinase		7.74e-13	0.0199	ABCA9,ACP5,ACSBG1,ADGRG6,AFP,ALDH1A3,ALPL,ANXA8/ANXA8L1,ARRB1,ATP1B1,BTG2,C3,CCDC82,CCN4,CCN5,CCNE2,CCR7,CD36,CDH1,CDH5,CNKSR1,COL18A1,COL4A1,COL4A2,CRYBG1,CSF3,CXCL10,CXXC5,CYP11A1,CYP24A1,DHRS3,DLL4,ECE1,EGFR,EIF2AK2,FGFR4,FGR,FST,GAP43,GJB3,GMNN,GSN,HDC,IFI16,IFI35,IFIT2,IGF2BP3,IL2RB,IL33,IRF7,ITGA6,ITGB6,JUP,KRT7,LAT,LIFR,LOXL2,LTF,MAOB,MAP4K1,Mbp,MCM8,MMP9,MNS1,MXD1,MYH11,MYRF,NRP2,OASL,ORC…	111 (18)	18
CAMKK2	kinase	Activated	7.77e-13	0.0315	AASS,ACTA1,ACY3,ADK,ALDH1A3,Aldoart2,ANKRD1,ARNTL2,ATP1B1,BMP6,BTG2,C3AR1,C9orf116,CCN4,CCNE2,CCNG2,CD36,CD82,CD9,CDC6,CDH5,CELSR1,CHRNB1,CLIC5,COL1A1,COL4A1,COL4A2,CP,CSF3,CXCL2,CXCR3,CYP11A1,DHFR,DLL4,E2F1,E2F7,EGFR,EIF2AK2,FGFR2,FGL2,FHDC1,FST,GADD45B,GAP43,GMNN,GPNMB,GPR162,GPR19,GSN,HERC6,IFI16,IFI35,IFIT2,IL10,IL13RA2,IL17F,IL2RB,IL9R,IRF7,ITGB2,KCNB1,LRP2,LTF,MAOB,Mbp,MCM10,MCM2,MCM3,MCM5,…	112 (14)	14
semaxinib	chemical drug	Inhibited	8.11e-13	0.0262	ALDH1A3,ALPL,ANKRD1,ARNTL2,ARRB1,BTG2,C3,CCN2,CCN4,CCR7,CD36,CD9,CDH1,CDH5,CLIC5,COL1A1,CSF3,CXCL2,CXCR3,DLL4,E2F7,ECE1,EGFR,EIF2AK2,F2RL2,F3,FGFR2,FGL2,FSCN1,FST,GAP43,HERC6,IFI16,IFI35,IFIT2,IL13RA2,IL17F,IL2RB,IL9R,IRF7,ITGB2,ITGB7,KITLG,LRP2,LTF,MAP4K1,Mbp,MMD,MMP13,MYOM1,NEURL3,NFATC2,OASL,OPRM1,PAX2,PCNA,PDK4,PECAM1,PFKFB4,PLAU,PPARG,PRKCZ,PRKN,PTAFR,PTGES,PTGIS,PTGS1,RBPJ,RPE65,RRM2,SLC9A3…	85 (10)	10
GSK2816126	chemical drug		8.24e-13	0.0368	ACTA1,ACTA2,ALDH1A3,ALPL,ANKRD1,ANXA8/ANXA8L1,ARNTL2,BMP5,BRCA2,C3,CAMK2B,CARD10,CCNE2,CCR4,CD244,CD82,CD9,CDC6,CDH1,CDH5,CDK6,CHRNG,CLIC5,COL18A1,COL1A1,COL4A1,CSF3,CXCL10,CXCL16,CXCL2,CXCR3,DES,DHFR,DLL4,DNAH2,E2F7,EBI3,EGFR,F3,FBLN1,FGL2,FSCN1,FST,GADD45B,GAP43,HERC6,IFI35,IFIT2,IL10,IL13RA2,IL21R,IL9R,IRF7,ITGB2,ITGB7,JUP,KRT7,LRP2,LTF,MMP13,MMP9,MYH3,MYT1,NCF1,Nes,NEURL3,NFATC2,NRP2,OASL,OXT…	103 (12)	11
FOXL2	transcription regulator	Activated	8.31e-13	0.0414	ABCC2,ACKR4,ACTA1,ADAMTS4,ALPL,AMPD3,ARNTL2,ARRB1,ATP1B1,BARD1,BRCA2,BRIP1,BTG2,C3AR1,C5AR1,C5AR2,C9orf116,CCKAR,CCN4,CCNE2,CCR4,CDC25B,CDC6,CDH5,CDK6,CELSR1,CHAT,CHRNB1,CKB,COL18A1,COL4A1,COL4A2,CSRNP1,CXCL10,CXCL16,CXCL2,CXCR3,CYP4F3,DDIAS,DES,DHFR,DHX58,E2F2,E2F7,EBI3,ECE1,EGF,ELF3,ELN,FBN1,FSCN1,FST,GADD45B,GAP43,GFPT2,GGT1,GMNN,GPR162,GPR19,GPT,HASPIN,HDAC9,HDC,IL13RA2,IL1R2,IL2RB,IL33,ITGB7…	138 (31)	31
desloratadine	chemical drug	Inhibited	8.58e-13	0.0496	ACOT11,ACP5,ACTA1,ALDH1A3,ARNTL2,BIK,BMP5,BTG2,C11orf86,C3,CALCR,CCNG2,CCR7,CD82,CD9,CDC25B,CDCA5,CDK14,CDT1,CHAT,CHRNG,CHTF18,CLIC5,CSF3,CSRP3,CXCL16,CXCR3,CYP11A1,CYP24A1,CYP4F3,DES,DHRS3,DHRS9,E2F1,E2F7,EGF,EIF2AK2,ELF3,ELN,FANCI,FEN1,FGFR2,FGL2,FST,GADD45B,GSN,GSTM1,HERC6,HPSE,IFI16,IFI35,IFIT2,IL10,IL13RA2,IL17F,IL21R,IL9R,INAVA,INSC,ITGA6,ITGB2,KCNB1,KDELR3,KRT80,LOXL2,LRP2,LTF,MAOB,MCM2,MM…	126 (26)	20
MYF6	transcription regulator		8.9e-13	0.0052	ACP5,ACTA1,ACTA2,ALDH1A3,BRIP1,BTG2,CASQ1,CCBE1,CCNE2,CD36,CD82,CDC45,CDC6,CDH5,CDK6,CHAT,CHRNG,CLSPN,COL1A1,COL4A1,CSF3,CSRP3,CXCL10,CXCL16,CXCL2,CYP11A1,CYP4F3,DDIAS,DES,DHFR,DLL4,DTL,E2F1,E2F2,E2F8,EGF,ESCO2,GMNN,HDAC9,HSPB7,IFI16,IL17F,IL2RB,IRF7,ITGA6,ITGB6,KCNB1,KDELR3,KITLG,Mbp,MCM10,MCM2,MCM3,MCM4,MCM5,MLC1,MYH2,MYH3,MYO7A,MYOM1,Nes,NFATC2,NRP2,ORC1,PCYT1B,PDK4,PECAM1,POLA2,PPARG,PTAFR,PT…	90 (11)	11
capmatinib	chemical drug	Inhibited	9.04e-13	0.0419	ACTA1,ALDH1A3,ALPL,ANKRD1,ARNTL2,ARRB1,BTG2,C3,CAMK2B,CCN2,CCN4,CCNG2,CCR7,CD36,CD9,CDCP1,CDH1,CDH5,CLIC5,COL1A1,CSF3,CXCL2,CXCR3,DLL4,DSP,E2F1,E2F2,E2F7,ECE1,EGF,EGFR,EIF2AK2,F2RL2,FBN1,FGFR2,FSCN1,FST,GAP43,GJB3,HDC,HERC6,IFI16,IFI35,IFIT2,IGF2BP3,IL10,IL13RA2,IL17F,IL2RB,IL33,IL9R,IRF7,ITGA6,ITGB2,LRP2,LTF,MAP4K1,Mbp,MMD,MMP13,MMP9,MPP7,MYOM1,NEURL3,NFATC2,OASL,OPRM1,PBX1,PDK4,PECAM1,PFKFB4,PL…	100 (9)	8
AICAR	chemical - endogenous mammalian		9.91e-13	0.0469	ABCC2,ACOT11,ACSF2,ACTA1,ACTA2,ADAMTSL4,ADGRE5,ADGRG6,AFP,ALOX5,ALPL,ANKRD55,ANXA8/ANXA8L1,AOX1,ARNTL2,BIK,BLNK,BMPER,BOK,BRCA2,BSN,C3,C5AR1,CACNA1G,CAMK2B,CASP2,CCDC82,CCKBR,CCNE2,CCNG2,CD9,CDCP1,CELSR1,CHAT,CHRNB1,CHST12,CKB,CLIC5,COL18A1,COL6A3,CP,CPN1,CPXM1,CRYAA/CRYAA2,CRYBG1,CSF3,CUBN,CXCR3,CYP11A1,CYP24A1,CYP4F3,DDIAS,DES,DHFR,DHRS3,DLX1,DPEP1,DSN1,E2F2,E2F7,EAF2,ECE1,ECM1,EGF,EGFR,ELN,EMI…	203 (32)	32
arginine	chemical - endogenous mammalian		1.11e-12	0.0379	ACP5,ACTA2,AFP,ANKRD1,ARNTL2,ATP1B1,BTG2,C3,C3AR1,C9orf116,CCKAR,CCNE2,CCNG2,CCR7,CD9,CDC25B,CDC6,CDH5,CELSR1,CHRNB1,CLIC5,COL18A1,COL24A1,CRYAA/CRYAA2,CSF1R,CSF3,CXCL16,CXCR3,CYP11A1,DHFR,DLL4,EIF2AK2,ELF3,F2RL2,FGL2,FSCN1,GADD45B,GFPT2,GMNN,GPR162,GPR19,GPT,HDAC9,HDC,HERC6,IFI16,IFI35,IFIT2,IL2RB,IL33,IL9R,IRF7,ITGA6,LRP2,LTF,MAOB,Mbp,MCM10,MCM2,MCM3,MCM5,MMD,MYBPC1,MYH11,MYH2,MYOM1,NEURL3,NFAT…	113 (15)	15
Wnt	group	Activated	1.12e-12	0.0156	ADAMTS4,ADGRF1,ALDH1A3,ALPK2,ALPL,ANKRD1,ARRB1,ATP1B1,BMP6,BTG2,C3,C3orf70,CACNA1G,CCN2,CCN4,CCN5,CCNE2,CCR7,CD36,CD82,CDC6,CDH1,COL1A1,CSF3,CSRNP1,CXCL2,CYP11A1,CYP24A1,DHFR,DLX1,ECE1,ECM1,EGFR,FGFR2,FOXQ1,FSCN1,FST,GAP43,GPNMB,GSAP,HHIP,IGF2BP3,IL10,IL17F,IL2RB,ITGA6,ITGB7,JUP,KITLG,LCP1,LHX6,MAP4K1,Mbp,MMD,MMP9,MRGPRF,MXD1,Nes,NFATC2,PAX2,PDK4,PFKFB4,PLAU,PLCB4,PPARG,PRKCZ,PTAFR,PTGES,PTGS1,PT…	92 (18)	18
RCHY1	enzyme		1.12e-12	0.022	4930486L24Rik,ABCC2,ACOT11,ACSF2,ACSL6,ACTA1,ACTA2,ADAMTSL4,AFP,ALDH1A3,ALOX5,ANKRD1,ANXA8/ANXA8L1,ARRB1,BIK,BLNK,BOK,BRCA2,BTG2,C3,C9orf116,CAMK2B,CASP2,CCN2,CCN5,CCNE2,CCNG2,CD36,CD82,CDC6,CDCA5,CDK14,CDT1,CELSR1,CHRNG,CHST12,CHTF18,CKB,CKMT1A/CKMT1B,COL18A1,COL1A1,COL4A1,COL4A2,CP,CSF1R,CSRP3,CXCL10,CXCL2,CYP11A1,CYP24A1,DDIAS,DES,DHRS3,DPEP1,DSN1,EGF,F3,FEN1,FGFR2,FST,GADD45B,GAP43,GDPD5,GJB3…	150 (5)	4
CRK	other	Activated	1.14e-12	0.0193	ACP5,ACTA1,ACTA2,ADGRG6,ALPL,ANKRD1,ARRB1,ATP1B1,BTG2,CCDC82,CCN4,CCNG2,CD36,CD82,CDH5,CHAT,CRYBG1,CSF3,CXCL10,CXCL16,CXCL2,CYP11A1,CYP24A1,CYP4F3,DES,DHFR,DLL4,ECE1,EGF,EGFR,EIF2AK2,FGFR2,FGL2,FST,GAP43,GMNN,GSN,HDC,IFI16,IFI35,IFIT2,IGF2BP3,IL2RB,ITGA6,ITGB2,ITGB7,KCNB1,KDELR3,MAOB,MAP4K1,Mbp,MMP13,MNS1,MYH11,MYH2,MYH3,MYRF,NCF1,Nes,NFATC2,NRP2,OASL,ORC1,PCNA,PECAM1,PFKFB4,PLA1A,PLAT,PLB1,PPARG…	95 (16)	16
IL-1R	group	Activated	1.3e-12	0.0339	ACTA1,ACTA2,ADAMTS4,ALDH1A3,ALPL,ANKRD1,ARRB1,ATP1B1,CALCR,CCDC82,CCKAR,CCN2,CCN4,CCNE2,CD28,CD36,CD82,CDC25B,CDC6,CDH1,CDH5,CHAT,COL18A1,COL1A1,CP,CRYBG1,CSF1R,CXCL16,CXCL2,CYP11A1,CYP24A1,CYP4F3,DES,DLL4,E2F7,ECE1,EGF,EGFR,EIF2AK2,EME1,FGFR2,FST,GADD45B,GAP43,GFPT2,GGT1,GMNN,GSN,HDAC9,HDC,IFI16,IFI35,IGF2BP3,IL13RA2,IL17F,IL1R2,IL1RAP,IL2RB,ITGA6,ITGB2,KCNB1,KDELR3,KITLG,LIFR,LRG1,MAOB,MAP4K1,M…	110 (20)	20
cytochalasin B	chemical toxicant	Inhibited	1.3e-12	0.0223	ACTA2,ADGRE5,ALOX5,ALPL,ANKRD1,ARRB1,ATP1B1,BTG2,C3,CACNA1G,CALCR,CCDC82,CCN2,CCN4,CD36,CD82,CDH5,CDK6,CHAT,COL1A1,COL4A1,COL4A2,CRYBG1,CSF1R,CYP4F3,DES,DLL4,E2F1,ECE1,EGFR,EIF2AK2,ELF3,FGFR2,FSCN1,FST,GADD45B,GAP43,GMNN,HDC,IFI16,IFI35,IFIT2,IGF2BP3,IL17F,IL2RB,ITGA6,ITGB7,KCNB1,KDELR3,LARP6,LRRTM1,MAOB,MAP4K1,Mbp,MMP13,MMP9,MNS1,MXD1,MYH11,MYH2,MYH3,MYRF,NCF1,Nes,NFATC2,NRP2,OASL,ORC1,PDK4,PECA…	99 (10)	10
SOX7	transcription regulator	Activated	1.35e-12	0.0347	ABCB9,ACKR4,ACTA1,ALPL,ANKRD1,ARRB1,ATP1B1,BRCA2,BRIP1,BTG2,C3AR1,C5AR1,C9orf116,CASP2,CCKAR,CCN4,CCNE2,CCR7,CD36,CDC25B,CDC6,CDK6,CELSR1,CHRNB1,CKB,CLIC5,COL18A1,COL4A1,COL4A2,CXCL16,CYP11A1,DHFR,DLL4,E2F7,ECE1,EGF,EGFR,ELF3,EVPL,FBN1,FGFR2,FGL2,FST,GADD45B,GAP43,GFPT2,GMNN,GPR162,GPR19,GPT,GRHL3,HASPIN,HDAC9,HERC6,IFIT2,IL13RA2,IL17F,IL2RB,ITGB7,KRT7,MAOB,MAP4K1,Mbp,MCM10,MCM2,MCM3,MCM5,MYBPC1,…	115 (20)	20
DAB2	other		1.38e-12	0.0201	ABCA9,ACP5,ADGRG6,ALPL,ARRB1,ATP1B1,BTG2,C3,CCBE1,CCDC82,CCN4,CCNG2,CD82,CDH5,CHAT,CRYBG1,CYP11A1,CYP4F3,DES,DHFR,DLL4,DSCC1,DSP,E2F1,ECE1,EGFR,EIF2AK2,EVPL,FGFR2,FGR,FST,GADD45B,GAP43,GMNN,GRHL3,HDC,HSPB7,IFI16,IFI35,IFIT2,IGF2BP3,IL2RB,IRF7,ITGA6,ITGB2,ITGB7,KCNB1,KDELR3,KRT7,LRP2,MAOB,MAP4K1,Mbp,MNS1,MYH11,MYH2,MYH3,MYRF,NCF1,Nes,NFATC2,NRP2,OASL,OPRM1,ORC1,PAX2,PECAM1,PFKFB4,PLAT,PPL,PRKCZ,PR…	99 (16)	16
PF4	cytokine	Activated	1.42e-12	0.0168	ACP5,ACTA2,ADGRG6,ALPL,ARRB1,ATP1B1,C3,C5AR1,C9orf116,CCDC82,CCN4,CCNE2,CCNG2,CCR7,CD36,CD82,CDC6,CDH1,CDH5,CELSR1,CHAT,CHRNB1,CRYBG1,CSF3,CYP24A1,CYP4F3,DES,DHFR,DLL4,ECE1,EGFR,EIF2AK2,F3,FGFR2,FST,GAP43,GPR162,GPR19,HDC,IFI16,IFI35,IFIT2,IGF2BP3,IL17F,IL33,IRF7,ITGA6,ITGB7,KCNB1,KDELR3,LY75,MAOB,MAP4K1,MCM10,MCM2,MCM3,MCM5,MNS1,MYBPC1,MYH11,MYH2,MYH3,MYRF,NCF1,Nes,NFATC2,NPFFR2,OASL,PCLAF,PDK4,…	100 (14)	14
ELK1	transcription regulator	Activated	1.46e-12	0.0475	4930486L24Rik,AASS,Abca8a,ABCB9,ABCD2,ABTB2,ACOT11,ACSBG1,ACSF2,ACSL6,ACTA1,ACTA2,ACY3,ADAMTS4,ADAMTSL4,ADGRG6,ADK,AFP,Aldoart2,ALOX5,AMPD3,ANKRD1,ANXA8/ANXA8L1,ARNTL2,ARRB1,ATP1B1,BARD1,BIK,BLNK,BMP6,BRIP1,BSN,C3AR1,C9orf116,CALCR,CAMK2B,CASP2,CCDC82,CCN2,CCN4,CCN5,CCR4,CD207,CD28,CD9,CDC45,CDCA5,CDCP1,CDK14,CELSR1,CHAD,CHAF1A,CHRNG,CHST12,CHTF18,CKB,CKMT1A/CKMT1B,CLSPN,COBL,COL18A1,COL24A1,COL4…	232 (59)	59
palomid 529	chemical drug		1.52e-12	0.0046	ACTA1,ACTA2,ALDH1A3,ANKRD1,ATP1B1,BARD1,BRCA2,BRIP1,BTG2,C9orf116,CASP2,CCNE2,CCNG2,CDC45,CDC6,CDK6,CDT1,CELSR1,CHRNB1,CLSPN,COL1A1,CSF3,CXCL2,CYP11A1,DDIAS,DLX1,DTL,E2F2,E2F8,EGFR,ELN,ESCO2,F3,FGFR2,GMNN,GPR162,GPR19,HASPIN,IL17F,IL2RB,ITGA6,ITGB2,ITGB6,Mbp,MCM10,MCM2,MCM3,MCM4,MCM5,MMD,MYBPC1,MYH11,MYH2,MYO7A,NPFFR2,NRP2,OPRM1,ORC1,PCLAF,PCYT1B,PDK4,POLA2,PTAFR,RAPGEF4,RBL1,REEP1,RPA2,RRM2,RYR1…	84 (18)	14
Cyclin D	group	Activated	1.62e-12	0.0001	ALDH1A3,ATP1B1,BARD1,BRIP1,C9orf116,CASP2,CCNE2,CDC45,CDC6,CDK6,CDT1,CELSR1,CHRNB1,CLSPN,COL1A1,CRYAA/CRYAA2,CXCL10,CXCL2,DDIAS,DLL4,DLX1,DTL,E2F1,E2F2,E2F8,EGFR,ELN,ESCO2,F3,FGFR2,GMNN,GPR162,GPR19,HASPIN,IL10,ITGA6,ITGB6,MCM10,MCM2,MCM3,MCM4,MCM5,MYBPC1,MYH11,MYH2,MYO7A,NPFFR2,ORC1,PCLAF,PCYT1B,POLA2,PTGS1,RAD51,RBL1,REEP1,RPA2,RRM2,RYR1,TGFB3,TGM1,TNFAIP3,TP53INP2,TRAIP,TRPM8,TUBB1	65 (13)	12
JNK-IN-8	chemical - kinase inhibitor	Inhibited	1.69e-12	0.0001	ACTA2,ALDH1A3,BRIP1,CCN2,CCNE2,CDC25B,CDC6,CDH1,CDK6,CLSPN,COL1A1,COL4A1,COL4A2,CSF3,CXCL2,DDIAS,DHFR,DTL,E2F1,E2F2,E2F7,E2F8,EGFR,ELN,ESCO2,EXO1,FANCG,ITGB6,LOXL2,MCM10,MCM4,MCM5,MMP9,MYO7A,ORC1,PCLAF,PCNA,PCYT1B,PPARG,RAD51,RBL1,RRM2,TGFB3,TGM1,TNFRSF18,TP53INP2,TRAIP,TRPM8,TUBB1	49 (4)	3
leukadherin 1	chemical reagent	Inhibited	1.87e-12	0.0499	4930486L24Rik,AASS,ABCA9,ABCC2,ABLIM1,ACKR4,ACOT11,ACSF2,ACSL6,ACTA2,ACY3,ADAM8,ADAMTS4,ADAMTSL4,ADGRE5,ADGRG6,ADK,AFF3,Aldoart2,ALOX5,ALPK2,AMPD3,ANGPT4,ANKRD1,AOX1,APOL2,ARHGAP24,ARNT2,ARNTL2,ARRB1,BABAM2,BMP5,BMP6,BOK,BRIP1,BSN,BTG2,C3AR1,C3orf70,C5AR1,CACNA1G,Calcb,CARD10,CBX2,CCDC15,CCDC82,CCKAR,CCN2,CCN5,CCNG2,CD36,CD9,CDC25B,CDC45,CDCP1,CDH1,CDT1,CENPN,CENPU,CHAD,CHAF1A,CHAT,CHRNB1,CHST12,…	308 (102)	101
MARK2	kinase	Inhibited	1.9e-12	0.0138	AASS,AATK,Abca8a,ABCB9,ABCC2,ABCD2,ABLIM1,ACOT11,ACSBG1,ACSF2,ACSL6,ACTA1,ACTA2,ACY3,ADAMTS4,ADAMTSL4,ADK,ALDH1A3,Aldoart2,ALOX5,ALPK2,AMPD3,ANXA8/ANXA8L1,ARNTL2,BIK,BLNK,BMP6,BOK,BRCA2,BSN,C3AR1,C3orf70,C9orf116,CACNA1G,CALCR,CAMK2B,CASP2,CCKAR,CCN4,CCR4,CD28,CD9,CDC25B,CDC45,CDCA5,CDCP1,CDH1,CDH5,CELSR1,CENPH,CENPN,CENPU,CHAF1A,CHST12,CHTF18,CKB,CKMT1A/CKMT1B,CLIC5,CLSPN,CNKSR1,COBL,COL1A1,COL2…	238 (59)	52
COP I	complex		1.91e-12	0.0351	4930486L24Rik,ABCC2,ACOT11,ACSF2,ACSL6,ACTA1,ACTA2,ADAMTSL4,ADGRE5,AFP,ALDH1A3,ALOX5,ALPL,ANKRD1,ANXA8/ANXA8L1,ARRB1,BIK,BOK,BRCA2,BTG2,C3,C9orf116,CAMK2B,CCN2,CCN5,CCNE2,CCNG2,CD36,CD82,CDC25B,CDC6,CDCA5,CDH5,CDK14,CELSR1,CHRNG,CHST12,CHTF18,CKB,CKMT1A/CKMT1B,COL18A1,COL1A1,COL4A1,COL4A2,CP,CSF1R,CSRP3,CXCL10,CXCL2,CYP11A1,CYP24A1,DDIAS,DES,DHRS3,DPEP1,DSN1,E2F1,EGF,F3,FSCN1,FST,GADD45B,GDPD5,GJ…	150 (11)	6
MYOD1	transcription regulator		1.98e-12	0.0075	ACP5,ACTA1,ACTA2,ALDH1A3,BRIP1,BTG2,CASQ1,CCBE1,CCNE2,CD36,CD82,CDC45,CDC6,CDH5,CDK6,CHAT,CHRNG,CLSPN,COL1A1,COL4A1,CSF3,CSRP3,CXCL10,CXCL16,CXCL2,CYP11A1,CYP4F3,DDIAS,DES,DHFR,DLL4,DTL,E2F1,E2F2,E2F8,EGF,ESCO2,GMNN,HDAC9,HSPB7,IFI16,IL17F,IL2RB,IRF7,ITGA6,ITGB6,KCNB1,KDELR3,KITLG,Mbp,MCM10,MCM2,MCM3,MCM4,MCM5,MYH2,MYH3,MYO7A,MYOM1,Nes,NFATC2,NRP2,ORC1,PCYT1B,PDK4,PECAM1,POLA2,PPARG,PTAFR,PTGES,P…	89 (10)	10
KT5720	chemical - kinase inhibitor	Inhibited	2.04e-12	0.0378	Abca8a,ACTA1,AFP,ALDH1A3,ALPL,ANKRD1,ARNTL2,ARRB1,BTG2,C3,CCN2,CCN4,CCNE2,CCR7,CD82,CD9,CDC25B,CDC6,CDH5,CDK14,CDK6,CLIC5,COL1A1,COL24A1,COL4A1,CSF3,CSRNP1,CXCL2,CXCR3,CYP11A1,DUSP14,E2F7,EBI3,ECE1,ECM1,EIF2AK2,F3,FST,GADD45B,GAP43,GPNMB,GPR19,HERC6,HTR2A,IFI16,IFI35,IFIT2,IL13RA2,IL17F,IL9R,ITGB2,KCNB1,KCNQ5,KDELR3,LRP2,LTF,MAP4K1,Mbp,MCM5,MMP13,MNS1,MYH11,NDRG2,Nes,NEURL3,NFATC2,NPEPL1,Nrgn,NRP…	113 (15)	15
GW3965	chemical reagent	Inhibited	2.1e-12	0.0206	ACTA2,ALDH1A3,ARNT2,ARNTL2,BMP6,C3,C9orf116,CCN2,CCNE2,CCR7,CD9,CDC6,CDH1,CDH5,CELSR1,CHRNB1,CLIC5,COL1A1,CSF3,CXCL10,CXCL16,CXCL2,CXCR3,DHFR,DHRS9,E2F1,E2F7,ECE1,EIF2AK2,FBP1,FGL2,FSCN1,FST,GAP43,GMNN,GPR162,GPR19,GPT,HERC6,IFI16,IFI35,IFIT2,IL13RA2,IL17F,IL9R,IRF7,ITGB2,LRP2,LTF,MCM10,MCM2,MCM3,MCM5,MMP9,Mt2,MYBPC1,MYH2,MYLIP,NEURL3,NFATC2,NLRP3,NPFFR2,NRP2,OASL,ORC1,PCLAF,PCNA,PDK4,PECAM1,PRKC…	89 (5)	5
SELPLG	other		2.12e-12	0.0037	ANKRD1,ATP1B1,BTG2,CCDC82,CCN2,CCR4,CCR7,CD36,CDCP1,CDH1,CRYBG1,CXCL2,CYP24A1,DLL4,EGFR,EIF2AK2,F2RL2,F3,FGL2,FST,GADD45B,GMNN,GPT,HDC,IFI16,IFI35,IFIT2,IGF2BP3,IL10,IL17F,IL1R2,IL2RB,IRF7,MAOB,Mbp,MMD,MMP13,MMP9,MNS1,MYOM1,MYRF,NFATC2,NRP2,OASL,OPRM1,ORC1,PCNA,PDK4,PLAU,PLCG2,PPARG,PRKCQ,PRKG1,PTAFR,PTGES,PTGS1,RAC2,RAD54L,RGCC,RGS16,RPE65,RRM2,SMAD3,THBD,THBS2,THPO,TLR2,TLR3,TNFRSF11A,TNFRSF9,T…	76 (9)	9
aluminum	chemical drug	Inhibited	2.16e-12	0.0252	ADGRE5,AFP,ALPK2,ALPL,AMPD3,ARRB1,BOK,BRCA2,BTG2,C5AR1,CBX2,CCNE2,CCR4,CCR7,CD28,CD82,CDC25B,CDC45,CDC6,CDH5,CELSR1,CGAS,CHAD,CHAT,CP,CSF1R,CSF3,CXCL16,CXCL2,CXCR3,CYP11A1,CYP4F3,DPYSL3,ECE1,EGF,EGFR,ELN,FBP1,FBP2,FGFR2,FGFR4,FSCN1,G6PC3,GADD45B,GAP43,GPT,GRHL3,GSN,HPSE,IFI16,IFI35,IFIT2,KDELR3,LIFR,LRG1,MAP4K1,Mbp,Mt2,MYH11,MYH2,MYH3,NCF1,NDRG2,Nes,NFATC2,OLR1,OXTR,PAMR1,PAX2,PDZD2,PECAM1,PFKFB4…	99 (19)	16
chlorpropamide	chemical drug		2.25e-12	0.0194	ACTA2,AFF3,ALPL,ARRB1,BLNK,BRCA2,BRIP1,C3,CASP2,CCN4,CCNE2,CCNG2,CD36,CD82,CDC6,CDH1,CHAT,COL1A1,COL4A1,COL4A2,CP,CSF3,CXCL2,CYP4F3,DES,EAF2,ECE1,EGF,EGFR,ELF3,EXO1,F3,FGFR2,FSCN1,FST,GADD45B,GAP43,IFI35,IL10,IRF7,ITGB2,ITGB6,KCNB1,KDELR3,KITLG,MAP4K1,MCM5,MMP13,MYH11,MYH2,MYH3,NCF1,NDRG2,Nes,NFATC2,NPEPL1,NRP2,PDK4,PFKFB4,PIK3IP1,PLA1A,PLAU,PPARG,PRKCA,PRKCZ,PTGES,PTGS1,PTPRR,RAB7B,RAD51,RFC3,RY…	87 (10)	8
acetylcholine	chemical - endogenous mammalian	Activated	2.26e-12	0.0419	ALDH1A3,ALPL,ANKRD1,ARNTL2,ARRB1,BTG2,C3,CCN4,CCR7,CD28,CD36,CD82,CD9,CDC25B,CDCA5,CDK14,CDT1,CHAT,CHTF18,CLIC5,CLSPN,COL1A1,CSF3,CSRP3,CXCR3,CYP24A1,CYP4F3,DES,DLL4,E2F1,E2F7,ECE1,EIF2AK2,FEN1,FGL2,FST,GAP43,GMNN,GSN,GSTM1,HDC,HERC6,IFI16,IFI35,IFIT2,IL10,IL13RA2,IL17F,IL2RB,IL9R,ITGA6,ITGB2,ITGB7,KDELR3,LRP2,LTF,MAP4K1,Mbp,MCM2,MCM4,MFNG,MMP13,MYH11,MYH2,MYH3,MYRF,NCF1,Nes,NEURL3,NFATC2,OASL,PA…	106 (19)	19
IL21Rα-IL2Rγ	complex	Activated	2.29e-12	0.0404	AASS,ABCB9,ABCC2,ABCD2,ACOT11,ACP5,ACSL6,ACY3,ADK,ALDH1A3,Aldoart2,ALOX5,ALPK2,ALPL,ARHGAP45,ARNTL2,ARRB1,ATP1B1,BIK,BMP6,BRCA2,C2orf50,C3AR1,CCDC82,CCKAR,CCN4,CCN5,CCR4,CD244,CD28,CD82,CDC25B,CDC6,CDCP1,CDH5,CDK6,CDT1,Ces2g,CGAS,CHAT,COL18A1,COL4A1,CP,CRYBG1,CRYBG2,CSF1R,CSF3,CSRP3,CUX2,CXCL16,CXCR3,CXXC5,CYP11A1,CYP4F3,DES,DHRS3,DHX58,DLL4,DNAAF2,DNAH2,DPEP1,DPYSL3,E2F7,EBI3,ECE1,ECM1,EGF,EIF2A…	185 (44)	42
GNAS	enzyme	Activated	2.34e-12	0.0242	AASS,Abca8a,ABCA9,ACP5,ACTA1,ACTA2,ACY3,ADGRG6,ADK,Aldoart2,ALPL,ANKRD1,ARRB1,BMP6,BTG2,C3,C3AR1,CASP2,CCN4,CCNG2,CCR7,CD9,CDC25B,CDC6,CDCP1,CDK6,CDT1,CHRNG,CHTF18,COL24A1,CSF1R,CSRNP1,CSRP3,DES,DLL4,DSCC1,DUSP14,EBI3,ECE1,ECM1,EIF2AK2,ENDOU,F3,FEN1,FGL2,FGR,FHDC1,FSCN1,FST,GADD45B,GAP43,GPNMB,GPR19,GSN,GSTM1,HHIP,HTR2A,IFI16,IL17F,IL2RB,IL33,IRF7,ITGA6,ITGB7,KCNB1,KDELR3,MAP4K1,Mbp,MCM2,MCM3,MCM…	123 (16)	16
RETNLB	other	Activated	2.51e-12	0.0153	ACTA2,ANKRD1,ATP1B1,BTG2,CAMK2B,CCDC82,CCN2,CCN4,CCNG2,CCR7,CD82,CDH5,CHAT,COL1A1,CRYBG1,CSF3,CXCL2,CYP24A1,CYP4F3,DES,DLL4,E2F7,EGFR,EIF2AK2,ELN,F3,GAP43,GMNN,HDC,IFI16,IFI35,IFIT2,IGF2BP3,IL17F,IL2RB,IL33,ITGA6,ITGB2,ITGB7,KCNB1,KDELR3,LAMA1,MAOB,Mbp,MNS1,MYH11,MYH2,MYH3,MYRF,NCF1,Nes,NFATC2,NRP2,OASL,ORC1,PDK4,PLA1A,PLAT,PLAU,PLB1,PRKG1,PTAFR,PTGES,PTGS1,RAB7B,RAD51,RAD54L,RGS16,RPE65,RRM2,RYR…	83 (7)	7
NTN4	other		2.54e-12	0.0052	ACTA1,ACTA2,ALPL,ANKRD1,ARRB1,BTG2,C3,CCN4,CD36,CD82,CDCP1,CDH1,CDH5,CHAT,CSF3,CXCL10,CXCL2,CYP4F3,DES,DLL4,DSP,ECE1,EGFR,FGFR2,GSN,IL17F,IL2RB,IL33,IRF7,ITGA6,ITGB2,KCNB1,KDELR3,MAP4K1,Mbp,MYH11,MYH2,MYH3,Nes,NFATC2,NRP2,PCNA,PDK4,PFKFB4,PPARG,PRKCZ,PRKG1,PRRX1,PTAFR,PTGES,PTGS1,RAB7B,RRM2,RYR1,SERPINB2,SKP2,SMAD3,SOX5,SSTR3,STAR,THBS2,TNFRSF11A,TNNI1,WT1	64 (8)	8
ponatinib	chemical drug	Inhibited	2.61e-12	0.0248	ALDH1A3,ALPL,ARNTL2,ARRB1,C3,CCN2,CCN4,CCR7,CD36,CD9,CDH1,CDH5,CLIC5,COL1A1,CSF3,CXCL10,CXCL2,CXCR3,DHFR,DPYSL2,E2F7,ECE1,EGFR,EIF2AK2,F2RL2,F3,FGFR2,FGL2,FSCN1,FST,GAP43,GAS2,HERC6,IFI16,IFI35,IFIT2,IL13RA2,IL17F,IL1RAP,IL9R,IRF7,ITGB2,KCNB1,KITLG,LRP2,LTF,MAP4K1,MMD,MMP13,MMP9,MYH11,MYOM1,NEURL3,NFATC2,NRP2,OASL,OPRM1,PCNA,PECAM1,PFKFB4,PLAU,PRKCZ,PTAFR,PTGES,RAD51,RBPJ,RGS5,RPE65,SLC9A3,SSTR3,…	81 (11)	10
HMOX2	enzyme	Inhibited	2.63e-12	0.0393	ABCB9,ACKR4,ACTA1,ALPL,ANKRD1,ARRB1,ATP1B1,BRCA2,BRIP1,BTG2,C3AR1,C5AR1,C9orf116,CASP2,CCKAR,CCN4,CCNE2,CCR7,CD36,CDC25B,CDC6,CDK6,CELSR1,CHRNB1,CKB,CLIC5,COL18A1,COL4A1,COL4A2,CXCL16,CYP11A1,DHFR,DLL4,E2F7,ECE1,EGF,ELF3,FBN1,FGFR2,FGL2,FST,GADD45B,GAP43,GFPT2,GMNN,GPR162,GPR19,GPT,HASPIN,HDAC9,HERC6,IFIT2,IL13RA2,IL17F,IL2RB,ITGB7,MAOB,MAP4K1,Mbp,MCM10,MCM2,MCM3,MCM5,MYBPC1,MYH2,NCF1,NEURL3,NLRP…	112 (24)	22
FOXF1	transcription regulator		2.65e-12	0.0036	ACTA1,ACTA2,ATP1B1,BARD1,C3,C9orf116,CCNE2,CCNG2,CDC45,CDC6,CDCA5,CDH1,CDK14,CDK6,CDT1,CELSR1,CHRNB1,CHRNG,CHTF18,COL24A1,CRYAA/CRYAA2,CSF1R,CSRP3,CXCL10,CYP11A1,CYP24A1,DES,DHFR,DLX1,E2F1,E2F2,E2F8,EGFR,ELN,F3,FEN1,FGFR2,GADD45B,GMNN,GPR162,GPR19,GSN,GSTM1,IL10,IRF7,MCM10,MCM2,MCM3,MCM4,MCM5,MMP13,MYBPC1,MYH11,MYH2,MYOM1,NPFFR2,ORC1,PCLAF,PCNA,PKMYT1,PLAT,PLAU,POLA2,PPARG,PRKCA,PSCA,PTAFR,RAD51,…	90 (17)	17
MBL2	other		2.75e-12	0.042	ACP5,ACTA2,ADGRG6,AFP,ALPL,ANKRD1,ARNTL2,ARRB1,ATP1B1,BRCA2,BTG2,C3AR1,C5AR1,C5AR2,CALCR,CASP2,CCDC82,CCN4,CCR7,CD28,CD36,CDC6,CDH1,COL18A1,COL24A1,COL4A2,COL6A3,COTL1,CRYAA/CRYAA2,CRYBG1,CSF1R,CSF3,CXCL10,CXCL16,CXCL2,CYP24A1,DHRS9,DLL4,ECE1,EGFR,EIF2AK2,F3,FBN1,FGFR2,FST,GMNN,GPT,HDAC9,HDC,IFI16,IFI35,IFIT2,IGF2BP3,IL2RB,IRF7,ITGB2,ITGB7,LOXL2,MAP4K1,Mbp,MNS1,MYH11,MYRF,NCF1,NRP2,NUAK2,OASL,OPR…	104 (21)	19
FOXF2	transcription regulator		2.81e-12	0.0035	ACTA1,ACTA2,ATP1B1,BARD1,C3,C9orf116,CCNE2,CCNG2,CDC45,CDC6,CDCA5,CDH1,CDK14,CDK6,CDT1,CELSR1,CHRNB1,CHRNG,CHTF18,COL24A1,CRYAA/CRYAA2,CSF1R,CSRP3,CXCL10,CYP11A1,CYP24A1,DES,DHFR,DLX1,E2F1,E2F2,E2F8,EGFR,ELN,F3,FEN1,FGFR2,GADD45B,GMNN,GPR162,GPR19,GSN,GSTM1,IL10,IRF7,MCM10,MCM2,MCM3,MCM4,MCM5,MMP13,MYBPC1,MYH11,MYH2,MYOM1,NPFFR2,ORC1,PCLAF,PCNA,PKMYT1,PLAT,PLAU,POLA2,PPARG,PRKCA,PSCA,PTAFR,RAD51,…	90 (17)	17
Pmaip1	other	Activated	3.24e-12	0.0127	ABCB9,ABCC2,ACKR4,ACTA1,ADGRE5,ALPL,ANKRD1,ARRB1,ATP1B1,BARD1,BLNK,BOK,BRCA2,BRIP1,BTG2,C3AR1,C5AR1,C9orf116,CALCR,CASP2,CCN4,CD82,CDC6,CDH5,CDK6,CDT1,CELSR1,CHAT,CHRNB1,CHRNG,CKB,CLIC5,COL4A2,CRYAA/CRYAA2,CXCL10,CXCL16,CYP11A1,CYP4F3,DES,DHFR,DHX58,DLL4,DLX1,EBI3,ECE1,ECM1,EGF,ELN,FBN1,FGFR2,FGL2,GPR162,GPR19,HASPIN,HERC6,IL17F,IL2RB,IL9R,IRF7,KCNB1,KDELR3,MAOB,MAP4K1,Mbp,MCM10,MCM2,MCM4,MMP9,MY…	111 (32)	29
bupropion	chemical drug	Activated	3.41e-12	0.029	Abca8a,ABCA9,AFP,ALDH1A3,ALOX5,ARNTL2,ASIC2,BARD1,BMP5,BRCA2,BRIP1,BSN,C11orf86,C3,C3AR1,C5AR1,CCNE2,CCR4,CCR7,CD244,CDCA5,CDK14,CELSR1,CLIC5,COL24A1,COL4A1,COL4A2,CP,CSRNP1,CXCR3,DENND3,DHFR,DHRS3,DUSP14,E2F7,EBI3,ECM1,EGF,EIF2AK2,ELF3,EME1,ERCC6L,FANCI,FBN1,FGFR2,FGFR4,FGL2,FSCN1,FST,GGT1,GPNMB,GPR162,GPR19,GRHL2,HERC6,HSD17B7,HTR2A,HTRA3,IFI16,IFIT2,IGF2BP3,IL13RA2,IL33,IL9R,INAVA,IRF7,ITGA6,I…	144 (40)	34
Rb	group		3.82e-12	0.0039	ACTA1,ACTA2,ATP1B1,BARD1,C3,C9orf116,CCNE2,CCNG2,CDC45,CDC6,CDCA5,CDH1,CDK14,CDT1,CELSR1,CHRNB1,CHRNG,CHTF18,COL24A1,CRYAA/CRYAA2,CSF1R,CSRP3,CXCL10,CYP11A1,CYP24A1,DES,DHFR,DLX1,E2F1,E2F2,E2F8,EGFR,ELN,F3,FEN1,FGFR2,GADD45B,GMNN,GPR162,GPR19,GSN,GSTM1,IL10,IRF7,MCM10,MCM2,MCM3,MCM4,MCM5,MMP13,MYBPC1,MYH11,MYH2,MYOM1,NPFFR2,ORC1,PCLAF,PCNA,PKMYT1,PLAT,PLAU,POLA2,PPARG,PRKCA,PSCA,PTAFR,RAD51,RBL1,…	89 (16)	16
anacardic acid	chemical - endogenous non-mammalian		3.88e-12	0.0445	ABCC2,ACOT11,ACSF2,ACSL6,ACTA1,ACTA2,ADAMTSL4,ADGRE5,AFP,ALDH1A3,ALOX5,ANKRD1,ANXA8/ANXA8L1,ARRB1,BIK,BOK,BRCA2,BTG2,C9orf116,CAMK2B,CASP2,CCNE2,CCNG2,CD82,CDC25B,CDC6,CDH1,CDT1,CELSR1,CHST12,CKB,CKMT1A/CKMT1B,COL18A1,COL1A1,COL4A2,CP,CRYAA/CRYAA2,CSF1R,CXCL10,CXCL2,CYP11A1,CYP24A1,DDIAS,DHFR,DPEP1,DSN1,E2F1,E2F2,E2F7,ECM1,EGF,EGFR,EXO1,F3,FANCG,FGR,GADD45B,GDPD5,GJB3,GPR162,GPR19,GSN,GSTM1,HDAC9…	133 (6)	6
mir-33	microRNA	Inhibited	3.9e-12	0.0323	ACP5,ACTA1,ACTA2,ALDH1A3,ANKRD1,ARNTL2,CCNG2,CD36,CD82,CD9,CDK6,CHAT,CLIC5,CSF3,CXCL16,CXCL2,CXCR3,CYP4F3,DES,DLL4,E2F1,E2F7,EGF,EGFR,EIF2AK2,F3,FAM20C,FGL2,FSCN1,FST,GAP43,GGT1,HERC6,IFI16,IFI35,IFIT2,IL13RA2,IL17F,IL33,IL9R,ITGA6,ITGB2,KCNB1,KDELR3,KITLG,LRP2,LTF,LY75,MAOB,Mbp,MMP9,MYH2,MYH3,NCF1,Nes,NEURL3,NFATC2,NRP2,OASL,OXTR,PCNA,PDK4,PLB1,PLD4,PPARG,PRTN3,PTAFR,PTGES,RAB7B,RAD51,RBPJ,RPE65…	87 (10)	10
HOTAIR	other		3.93e-12	0.0066	ACTA1,ACTA2,ADGRE5,AMPD3,ANKRD1,BOK,BTG2,C3,CASP2,CCN2,CCNE2,CD82,CDC45,CDC6,CDCA5,CDH1,CDK14,CDT1,CHRNG,CHTF18,COL1A1,COL4A1,COL4A2,CP,CSF3,CSRP3,CYP11A1,DES,E2F2,E2F7,EGFR,EXO1,F3,FANCG,FEN1,FGFR2,FGFR4,FSCN1,GADD45B,GSN,GSTM1,HPSE,IFI16,IL13RA2,ITGA6,LIFR,LOXL2,MCM2,MCM5,MMP13,MMP9,Mt2,MYOM1,NDRG2,ORC1,PCLAF,PCNA,PECAM1,PKMYT1,PLAT,PLAU,PRKCA,PSCA,PTGES,PTGS1,RBL1,RGS16,SEMA3C,SKP2,SMAD3,SORL1…	84 (7)	7
IGFBP7	transporter		3.93e-12	0.0067	ACP5,ADGRG6,ALDH1A3,ANKRD1,ATP1B1,BRIP1,BTG2,CCDC82,CCNE2,CCR7,CD36,CD82,CDC6,CDH5,CDK6,CHAT,CLSPN,COL1A1,CRYBG1,CSF3,CYP24A1,CYP4F3,DDIAS,DES,DLL4,DTL,E2F8,ELN,ESCO2,FST,GMNN,HDC,IFI16,IFI35,IFIT2,IGF2BP3,IL17F,IL2RB,ITGB2,ITGB6,KCNB1,KDELR3,MAOB,Mbp,MCM10,MCM4,MMP9,MNS1,MYH11,MYH2,MYH3,MYO7A,MYRF,Nes,NFATC2,NRP2,OASL,ORC1,PCNA,PCYT1B,PDK4,PECAM1,PPARG,PRKG1,PTAFR,PTGS1,RAD54L,RBL1,RGS16,RPE65,R…	85 (9)	9
SOD3	enzyme	Inhibited	4.17e-12	0.0222	AASS,ACTA1,ACY3,ADK,ALDH1A3,Aldoart2,BMP6,C3AR1,CACNA1G,CCN2,CCN4,CCNE2,CCR7,CD36,CD82,CDH5,CHAT,COL1A1,COL4A1,COL4A2,CSF3,CXCL10,CXCL2,CXCR3,CYP11A1,CYP4F3,DES,DLL4,E2F1,EGFR,F3,FEN1,FHDC1,FSCN1,GADD45B,Gulo,HHIP,HPSE,IFI16,IRF7,ITGB7,JUP,KCNB1,KDELR3,KITLG,LHX6,Mbp,MC1R,MMP13,MMP9,MYH11,MYH2,MYH3,NCF1,Nes,NFATC2,NRP2,OPRM1,OXTR,PARD3,PCDH15,PECAM1,PFKFB4,PLAT,PLAU,PRKCA,PTGES,RAB7B,RAD51,RYR1,R…	86 (8)	8
TBX2	transcription regulator	Activated	4.21e-12	0.0253	4930486L24Rik,AASS,ABCA9,ABLIM1,ACKR4,ACOT11,ACSF2,ACSL6,ACTA2,ACY3,ADAM8,ADAMTS4,ADAMTSL4,ADGRE5,ADGRG6,ADK,AFF3,Aldoart2,ALOX5,ALPK2,ALPL,AMPD3,ANGPT4,ANKRD1,AOX1,ARNT2,ARNTL2,ARRB1,ASF1B,BABAM2,BMP5,BMP6,BOK,BRIP1,BSN,BTG2,C3AR1,C3orf70,C5AR1,CACNA1G,Calcb,CALCR,CARD10,CBX2,CCDC15,CCDC82,CCKAR,CCN5,CCNG2,CD28,CD36,CD9,CDC25B,CDC45,CDC6,CDCA5,CDCP1,CDH1,CDT1,CENPN,CENPU,CHAD,CHAF1A,CHAF1B,CHAT,…	295 (90)	90
OSU-T315	chemical - kinase inhibitor	Inhibited	4.21e-12	0.0108	4930486L24Rik,AASS,ABCA9,ABLIM1,ACKR4,ACOT11,ACSF2,ACSL6,ACTA2,ACY3,ADAM8,ADAMTS4,ADAMTSL4,ADGRE5,ADGRG6,ADK,AFF3,Aldoart2,ALOX5,ALPK2,ALPL,AMPD3,ANGPT4,ANKRD1,AOX1,ARNT2,ARNTL2,ARRB1,ASIC2,BABAM2,BMP5,BMP6,BOK,BRIP1,BSN,BTG2,C3AR1,C3orf70,C5AR1,CACNA1G,Calcb,CALCR,CAMK2B,CARD10,CBX2,CCDC15,CCN5,CCNG2,CD28,CD36,CD9,CDC45,CDCA5,CDCP1,CDH1,CDK14,CDT1,CENPN,CENPU,CHAD,CHAF1A,CHAT,CHRNB1,CHST12,CLSPN…	284 (102)	101
methylergonovine	chemical drug	Inhibited	4.23e-12	0.0448	AASS,ACP5,ACTA1,ACY3,ADK,Aldoart2,ARRB1,ASIC2,BMP6,BTG2,C3,C3AR1,CACNA2D2,CALCR,CCN2,CCN4,CCN5,CCNG2,CD53,CD82,CDCP1,CDH5,CGNL1,COL1A1,COL4A1,CP,CSF3,CSRNP1,CYP11A1,CYP24A1,CYP4F3,DES,DHRS9,DLL4,E2F1,E2F2,ECE1,EGF,EGFR,FBN1,FGFR2,FHDC1,FSCN1,FST,GAP43,GPT,GRM1,HDAC4,HDC,IFI16,IGF2BP3,IL10,IL17F,IRF7,ITGA6,ITGB2,ITGB7,KCNAB3,KCNJ12,KCNN3,KDELR3,LTF,MAP4K1,Mbp,MCM5,MXD1,MYH11,MYH3,NDRG2,Nes,NFATC2,…	114 (24)	22
chrysin	chemical - endogenous non-mammalian		4.24e-12	0.0207	ACOT11,ACTA2,ALDH1A3,ALPL,ARNTL2,ARRB1,C3,CCN4,CCNE2,CCR7,CD9,CDH1,CDH5,CDT1,CLIC5,CSF3,CXCL10,CXCL2,CXCR3,E2F7,ECE1,EGFR,EIF2AK2,FGFR2,FSCN1,FST,GAP43,GPT,HDC,HERC6,IFI16,IFI35,IFIT2,IL13RA2,IL17F,IL9R,INSC,IRF7,ITGB2,KCNB1,LAT,LRP2,LTF,MAP4K1,MCM10,MCM3,MCM5,MMP13,Mt2,NCF1,NEURL3,NFATC2,NRP2,OASL,Oasl2,PAX2,PCNA,PECAM1,PFKFB4,PLA1A,PLAU,PRKCZ,PTAFR,PTGES,RAD54L,RBL1,RBPJ,RGCC,RGS16,RPE65,SLC46A…	79 (8)	8
CYP27B1	enzyme	Activated	4.24e-12	0.0216	ACTA1,ACTA2,ALOX5,ARRB1,C3,CALCR,CCN2,CCN4,CCNG2,CCR4,CCR7,CD36,CD82,CDC45,CDH1,CDH5,CDK6,CDT1,CENPH,CHAF1A,CHAF1B,CHAT,COL1A1,COL4A1,COL4A2,CSF3,CXCL2,CYP24A1,CYP4F3,DES,E2F1,ECE1,EGFR,FAM20C,FEN1,FGFR2,GADD45B,GAP43,IL10,IL17F,IL33,IRF7,ITGB2,ITGB7,KCNB1,KDELR3,LY75,MAP4K1,MMP13,MYH11,MYH2,Nes,NFATC2,OASL,PFKFB4,PLAT,PLAU,PLD4,PPARG,PRKCZ,PRTN3,PTGES,PTH1R,RAB7B,RAD51,RAD51AP1,RGCC,RYR1,SERPINB…	79 (12)	12
E2f	group	Activated	4.3e-12	0.0001	CDC45,CDC6,DHFR,E2F1,E2F2,E2F8,GMNN,ITGA6,MCM2,MCM3,MCM4,MCM5,ORC1,PCNA,POLA2,RAD51,RBL1,RRM2,TGM1	19 (1)	1
ABCA1	transporter	Activated	4.71e-12	0.0325	ACP5,ACTA1,ACTA2,ALDH1A3,ANKRD1,ARNTL2,CCNG2,CD36,CD82,CD9,CHAT,CLIC5,CSF3,CXCL16,CXCL2,CXCR3,CYP4F3,DES,DLL4,E2F1,E2F7,EGF,EGFR,EIF2AK2,F3,FAM20C,FGL2,FSCN1,FST,GAP43,GGT1,HERC6,IFI16,IFI35,IFIT2,IL13RA2,IL17F,IL33,IL9R,ITGA6,ITGB2,KCNB1,KDELR3,KITLG,LRP2,LTF,LY75,MAOB,Mbp,MMP9,MYH2,MYH3,NCF1,Nes,NEURL3,NFATC2,NRP2,OASL,OXTR,PCNA,PDK4,PLB1,PLD4,PPARG,PRTN3,PTAFR,PTGES,RAB7B,RAD51,RBPJ,RPE65,RYR1…	86 (9)	9
Collagen Alpha1	group	Activated	4.73e-12	0.0234	ALDH1A3,ANKRD1,ARNTL2,CALCR,CCR7,CD36,CD82,CD9,CHAT,CLIC5,COL18A1,COL1A1,CSF3,CXCL2,CXCR3,CYP11A1,CYP4F3,DES,E2F1,E2F7,EGFR,EIF2AK2,F3,FGL2,FSCN1,FST,GAP43,GSN,HERC6,IFI16,IFI35,IFIT2,IL13RA2,IL17F,IL33,IL9R,ITGA6,ITGB2,ITGB7,KDELR3,LRP2,LTF,Mbp,MMP9,MYH11,MYH2,MYH3,Nes,NEURL3,NFATC2,NRP2,OASL,OXTR,PCNA,PECAM1,PLAT,PLAU,PPARG,PTAFR,PTGES,RAB7B,RAD51,RBPJ,RPE65,RYR1,SERPINB2,SLC9A3,SMAD3,SOX5,STAR…	78 (8)	8
(E)-2,3',4,5'-tetramethoxystilbene	chemical drug	Inhibited	4.8e-12	0.016	ABCA9,ACOT11,ACTA2,ALPL,ANKRD1,ARRB1,BTG2,C3,CCN2,CCN4,CCR7,CD36,CD82,CDH1,CDH5,CHAT,COL1A1,CSF3,CXCL2,CYP4F3,DES,DLL4,ECE1,EGFR,FGFR2,GPT,IL10,IL17F,IL2RB,INSC,IRF7,ITGB2,KCNB1,KDELR3,MAP4K1,Mbp,MCM4,MMP13,MMP9,Mt2,MYH11,MYH2,MYH3,Nes,NFATC2,NRP2,PDK4,PFKFB4,PLAU,PPARG,PRKCZ,PTAFR,PTGES,PTGS1,PTH1R,RAB7B,RETSAT,RGS16,RRM2,RYR1,SERPINB2,SKP2,SLC46A3,SMAD3,SSTR3,TBXA2R,THBS2,TNFRSF11A,TNNI1,TRPM8,…	71 (10)	9
hexamethonium	chemical drug	Inhibited	4.94e-12	0.0247	ACTA2,ALDH1A3,ALPL,ARNTL2,ARRB1,C3,CCN2,CCN4,CCR7,CD36,CD82,CD9,CDH1,CHAT,CLIC5,COL1A1,CSF3,CXCL2,CXCR3,CYP4F3,DES,E2F7,ECE1,EIF2AK2,F3,FGFR2,FGL2,FSCN1,FST,GAP43,HERC6,IFI16,IFI35,IFIT2,IL10,IL13RA2,IL17F,IL9R,ITGB2,KCNB1,KDELR3,LRP2,LTF,MAP4K1,MMP13,MMP9,MYH11,MYH2,MYH3,Nes,NEURL3,NFATC2,NRP2,OASL,PECAM1,PFKFB4,PLAU,PPARG,PRKCZ,PTAFR,PTGES,RAB7B,RAD51,RBPJ,RPE65,RYR1,SERPINB2,SLC9A3,SMAD3,SSTR3…	77 (5)	4
BMS-387032	chemical drug	Inhibited	5.05e-12	0.0309	ALDH1A3,ALPL,ANKRD1,ARNTL2,ARRB1,BARD1,BTG2,C3,CCN2,CCN4,CCR7,CD36,CD9,CDC6,CDH1,CDH5,CLIC5,COL1A1,CSF3,CXCL2,CXCR3,DHFR,DLL4,E2F1,E2F7,ECE1,EGFR,EIF2AK2,FGFR2,FGL2,FSCN1,FST,GAP43,HERC6,IFI16,IFI35,IFIT2,IL10,IL13RA2,IL17F,IL2RB,IL9R,IRF7,ITGB2,KITLG,LRP2,LTF,MAP4K1,Mbp,MMP13,MMP9,NEURL3,NFATC2,OASL,PECAM1,PFKFB4,PLAU,PPARG,PRKCZ,PTAFR,PTGES,PTGS1,RBL1,RBPJ,RPE65,RRM2,SLC9A3,SSTR3,THBS2,TLR2,TLR…	78 (8)	7
CDK4/6	group	Activated	5.14e-12	0.0127	ANKRD1,ATP1B1,BARD1,BRCA2,BTG2,C9orf116,CCN2,CCNE2,CCR7,CD36,CD82,CDC25B,CDC45,CDC6,CDH1,CDK6,CDT1,CELSR1,CHRNB1,CKMT1A/CKMT1B,COL4A1,COL4A2,CRYAA/CRYAA2,CSF1R,CSF3,CXCL10,CXCL2,CXCR3,CYP11A1,DLL4,DLX1,E2F1,E2F2,E2F7,E2F8,ELN,EXO1,F3,FANCG,FGFR2,FST,GAP43,GMNN,GPR162,GPR19,IL17F,IRF7,LOXL2,Mbp,MCM10,MCM2,MCM3,MCM4,MCM5,MCM8,MYBPC1,MYH2,MYO7A,Nes,NPFFR2,NRP2,ORC1,PCLAF,PCYT1B,PDK4,PECAM1,PPARG,PRK…	92 (13)	13
IAPP	other		5.21e-12	0.0307	4930486L24Rik,ALDH1A3,ALPL,ANKRD1,ARNTL2,ARRB1,BTG2,C3,C3AR1,CCN4,CCR4,CCR7,CD36,CD9,CDH5,CLIC5,COL18A1,COL1A1,CSF3,CXCL16,CXCL2,CXCR3,DLL4,E2F7,ECE1,EGFR,EIF2AK2,FARS2,FBN1,FGFR2,FGL2,FST,GAP43,HERC6,IFI16,IFI35,IFIT2,IL10,IL13RA2,IL17F,IL2RB,IL33,IL9R,IRF7,ITGB2,ITGB7,KCNB1,KITLG,LRP2,LTF,MAP4K1,Mbp,MCM5,MGAT4A,NCF1,NEURL3,NFATC2,NLRP3,OASL,OXTR,PDK4,PECAM1,PFKFB4,PLAT,PLAU,PPARG,PRKCZ,PTAFR,PT…	88 (8)	8
LIMK1	kinase	Activated	5.22e-12	0.0456	4930486L24Rik,Abca8a,ACP5,ACTA1,ACTA2,AFP,ALPK2,ALPL,ANKRD1,ARNTL2,ARRB1,ATP1B1,BMP6,BRCA2,BTG2,C3AR1,C5AR1,CALCR,CCDC82,CCN4,CCNG2,CCR4,CD28,CD36,CD53,CD82,CDCP1,CDH1,CHAT,CNTN2,COL18A1,COL24A1,COL4A1,COL6A3,CP,CRYBG1,CSF1R,CSF3,CXCL16,CXCL2,CYP4F3,DES,DHRS9,DLL4,E2F1,E2F2,ECE1,EGF,EIF2AK2,FARS2,FBP1,FBP2,FGL2,GGT1,GMNN,GPT,GSN,IFI35,IFIT2,IGF2BP3,IL17F,IL2RB,IL33,ITGA6,ITGB2,KCNB1,KDELR3,KITLG,…	127 (27)	25
RASA1	transporter		5.44e-12	0.0182	ABCA9,ACP5,ACTA1,ADGRG6,AFP,ALDH1A3,ALPL,ANXA8/ANXA8L1,ARRB1,ATP1B1,BTG2,C3,CCDC82,CCN4,CCNG2,CCR7,CD36,CD82,CDK6,COL18A1,COL4A1,CRYBG1,CSF3,CXCL2,CXXC5,CYP24A1,CYP4F3,DHFR,DLL4,ECE1,EIF2AK2,FGFR2,FGR,FST,GMNN,HDC,IFI16,IFI35,IFIT2,IGF2BP3,IL17F,IL2RB,IL33,IRF7,ITGA6,KITLG,MAOB,MAP4K1,Mbp,MCM3,MNS1,MYH11,MYRF,NRP2,OASL,ORC1,OSBP2,PCNA,PCYT1B,PDK4,PECAM1,PFKFB4,PKP1,PLAU,PLB1,PPARG,PRKCZ,PRKG1,PTA…	96 (12)	12
morphiceptin	chemical reagent	Activated	5.68e-12	0.0308	ACTA2,ALDH1A3,ALPL,ARRB1,ATP1B1,C3,C3AR1,C5AR1,CACNA1G,CCDC82,CCN4,CCNE2,CCR7,CDK6,COL1A1,COL4A1,COL4A2,CRYBG1,CSF3,CXCL10,CXCL16,CXCL2,CYP11A1,DLL4,E2F1,ECE1,EGFR,EIF2AK2,F3,FEN1,FGFR2,GADD45B,GAP43,GMNN,GPT,Gulo,HDC,HHIP,IFI16,IFI35,IFIT2,IGF2BP3,IL10,IL13RA2,IRF7,ITGB7,JUP,KITLG,LHX6,MAOB,MAP4K1,MMP9,MNS1,MYH3,MYRF,NCF1,Nes,NRP2,OASL,ORC1,PARD3,PCDH15,PFKFB4,PPARG,PRKCZ,PRKG1,PTGES,RAD51,RAD54…	90 (14)	13
PRKD2	kinase	Activated	5.83e-12	0.0119	AASS,Abca8a,ACTA2,ACY3,ADK,ALDH1A3,Aldoart2,BMP6,BTG2,C3,C3AR1,C5AR1,CALCR,CCKAR,CCN2,CCN4,CCR7,CD9,CDC25B,CDH1,CDK14,CGAS,CLIC5,COL18A1,COL24A1,CSRNP1,CXCL2,CYP24A1,DUSP14,E2F1,E2F7,EBI3,ECM1,EIF2AK2,ELF3,F3,FGFR2,FGL2,FGR,FHDC1,FSCN1,FST,GADD45B,GAP43,GFPT2,GPNMB,GPR19,HDAC9,HDC,HTR2A,IL13RA2,IL17F,IRF7,KDELR3,MCM5,MMP9,MNS1,MYRF,Nrgn,NRP2,NUAK2,OASL,Oasl2,OLR1,PFKFB4,PKP1,PLAT,PLAU,PRKCA,PTGES…	100 (10)	10
GATA2	transcription regulator	Activated	6.15e-12	0.0088	ACP5,ADGRE5,AFP,ANKRD1,ARNT2,ARNTL2,BRCA2,BTG2,C3AR1,C9orf116,CCN2,CCNE2,CD36,CD96,CDC6,CDH1,CDH5,Col17a1,COL1A1,COL24A1,CRYAA/CRYAA2,CSF1R,CSF3,CXCL10,CXCL16,CXCL2,CYP11A1,DLL4,E2F2,E2F7,EGF,EXO1,F3,GAP43,GPT,HDC,IFI16,IFI35,IL10,IL17F,IL2RB,INKA2,LAX1,MAOB,Mbp,MMP13,MMP9,NRP2,OXTR,PBX1,PCNA,PDK4,PECAM1,PLAU,PLB1,PPARG,PRKCA,PTAFR,PTGES,PTGS1,PTPN6,RAD51,RFC3,RRM2,SERPINB2,SKP2,SLC18A2,STAR,TEAD…	78 (5)	5
caspase	group	Activated	6.53e-12	0.0483	ABCB9,ACKR4,ACTA1,ALPL,ANKRD1,ARRB1,ATP1B1,BRCA2,BRIP1,BTG2,C3AR1,C5AR1,C9orf116,CASP2,CCKAR,CCN4,CCNE2,CCR7,CD36,CDC25B,CDC6,CDK6,CELSR1,CHRNB1,CKB,CLIC5,COL18A1,COL4A1,COL4A2,CXCL16,CYP11A1,DHFR,DLL4,E2F7,ECE1,EGF,EGFR,ELF3,FBN1,FGFR2,FGL2,FST,GADD45B,GAP43,GFPT2,GMNN,GPR162,GPR19,GPT,HASPIN,HDAC9,HERC6,IFIT2,IL13RA2,IL17F,IL2RB,ITGB7,MAOB,MAP4K1,Mbp,MCM10,MCM2,MCM3,MCM5,MYBPC1,MYH2,NCF1,NEURL3…	110 (20)	20
dihydroartemisinin	chemical drug	Inhibited	6.97e-12	0.0185	ABCC2,ACOT11,ACTA2,ANKRD1,BTG2,CALCR,CCN2,CCN4,CCR4,CCR7,CD36,CD82,CDH1,CDH5,CHAT,COL18A1,CSF3,CXCL10,CXCL2,CYP4F3,DES,DLL4,E2F1,EGF,EGFR,GADD45B,GAP43,GSTM1,IFI16,IL10,IL17F,IL2RB,IL33,INSC,IRF7,KCNB1,KDELR3,LRG1,Mbp,MMP9,Mt2,MYH11,MYH2,MYH3,Nes,NFATC2,NLRP3,NR1I2,NRP2,PAPSS2,PCNA,PDK4,PLAU,PPARG,PTAFR,PTGS1,RAB7B,RGS16,RPA2,RRM2,RYR1,SERPINB2,SLC46A3,SMAD3,THBS2,TNFRSF11A,TNNI1,TRAF5,TRPM8,WT1	70 (9)	9
l-asparaginase	biologic drug		7.36e-12	0.0066	ACTA2,ALPL,ANKRD1,ARRB1,BARD1,BTG2,C3,CCN2,CCN4,CCNE2,CCR7,CD36,CDC6,CDCA5,CDH1,CENPH,CENPN,CLSPN,COL1A1,DLL4,DSN1,E2F7,ECE1,EGFR,ERCC6L,EXO1,FANCI,FGFR2,IL10,IL17F,IL2RB,MAP4K1,Mbp,MCM2,MCM3,MCM4,MCM5,MMP13,MMP9,NRP2,NSL1,ORC1,PDK4,PFKFB4,PKMYT1,PLAU,POLE,PPARG,PRKCZ,PTAFR,PTGES,PTGS1,RAD51,RAD51AP1,RBL1,RRM2,SSTR3,THBS2,TLR2,TNFRSF11A,TNFSF10,WT1	62 (3)	3
VTN	other	Activated	7.53e-12	0.0437	Abca8a,ABCA9,ABCB9,ACTA1,ALDH1A3,ALPL,ANKRD1,ARRB1,C3,CALCR,CASP2,CCN2,CCN4,CD82,CD9,CDH5,CDK14,CHAT,CKMT1A/CKMT1B,CLIC5,COL18A1,COL1A1,COL24A1,CSF1R,CSF3,CSRNP1,CYP4F3,DES,DLL4,DSP,DUSP14,EBI3,ECE1,ECM1,EIF2AK2,F3,FGL2,FGR,GADD45B,GAP43,GPNMB,GPR19,HERC6,HPSE,HTR2A,IFI16,IFI35,IFIT2,IL17F,IL33,IRF7,ITGB2,KCNB1,KDELR3,LAT,MAP4K1,Mbp,MCM5,MMP9,MNS1,MYH11,MYH2,MYH3,Nes,NEURL3,NFATC2,Nrgn,OASL,OPRM1…	114 (19)	19
VGF	growth factor	Activated	7.6e-12	0.0213	Abca8a,ACTA2,ANKRD1,ATP1B1,CCDC82,CCN2,CCNE2,CCR7,CD36,CD9,CDC6,CDCA5,CDH1,CDH5,CDK14,CHAT,COL24A1,CRYBG1,CSF3,CSRNP1,CXCL10,CXCL2,CYP4F3,DES,DLL4,DUSP14,E2F1,EBI3,ECM1,EGFR,EIF2AK2,FGFR2,FGL2,GADD45B,GMNN,GPNMB,GPR19,HDC,HTR2A,IFI16,IFI35,IFIT2,IGF2BP3,IL10,IL17F,IL2RB,KCNB1,KDELR3,MAOB,Mbp,MCM5,MMP13,MMP9,MNS1,MYH11,MYH2,MYH3,MYRF,Nes,NFATC2,Nrgn,OASL,OPRM1,ORC1,PDK4,PLAT,PLAU,PPARG,PRKG1,PTAFR…	100 (7)	6
WT1	transcription regulator		7.69e-12	0.0123	ACTA2,ADGRE5,ALDH1A3,ARNTL2,BARD1,BTG2,CCN2,CD9,CDC45,CDC6,CDH1,CDH5,CHAF1B,CLIC5,COL1A1,CSF1R,CSF3,CXCL10,CXCR3,DHFR,E2F1,E2F7,EGFR,EIF2AK2,ELN,F3,FGL2,FSCN1,FST,GAP43,GSN,HERC6,IFI16,IFI35,IFIT2,IL10,IL13RA2,IL17F,IL9R,IRF7,ITGB2,JUP,LRP2,LTF,MMP13,MMP9,NEURL3,NFATC2,NRP2,OASL,PAX2,PCNA,PDE8A,PECAM1,PSCA,PTAFR,RAD51,RBL1,RBPJ,RPE65,SLC9A3,SMAD3,TLR3,TNFAIP3,TNS4,USP18,WAS,ZDHHC9	68 (6)	6
decursin	chemical - endogenous non-mammalian	Inhibited	8.24e-12	0.018	ACP5,ACTA2,ADGRG6,ARNTL2,BARD1,BRIP1,CCNE2,CCR7,CD36,CD82,CD9,CDC6,CDK6,CHAT,CLIC5,CLSPN,CSF3,CXCR3,CYP4F3,DDIAS,DES,DTL,E2F1,E2F7,E2F8,ELN,ESCO2,F3,FGL2,FSCN1,GAP43,HERC6,IFI16,IFI35,IFIT2,IL13RA2,IL17F,IL9R,ITGB6,KCNB1,KDELR3,LRP2,LTF,MCM10,MCM4,MMP9,MYH11,MYH2,MYH3,MYO7A,NCF1,Nes,NEURL3,NFATC2,NRP2,OASL,PCYT1B,PDK4,PECAM1,PTAFR,PTGES,RAD51,RBL1,RBPJ,RPE65,RRM2,RYR1,SERPINB2,SLC9A3,SMAD3,TGFB3,…	83 (10)	10
CGP 74514A	chemical - kinase inhibitor		8.83e-12	0.0145	ACTA2,AFF3,ALPL,ANKRD1,ARRB1,ATP1B1,BLNK,BRIP1,BTG2,C3,C9orf116,CASP2,CCN4,CCNE2,CCNG2,CCR4,CD82,CDC6,CDH1,CDH5,CELSR1,CHAT,CHRNB1,COL1A1,COL4A1,COL4A2,CSF3,CXCL2,CYP4F3,DES,DHFR,DLL4,E2F1,ECE1,FGFR2,FSCN1,FST,GADD45B,GMNN,GPR162,GPR19,IL17F,IL2RB,IL33,IRF7,ITGB2,ITGB6,KCNB1,KDELR3,MAP4K1,Mbp,MCM10,MCM2,MCM3,MYBPC1,MYH11,MYH2,MYH3,Nes,NFATC2,NLRP3,NPFFR2,NRP2,ORC1,PCLAF,PDK4,PFKFB4,PIK3IP1,PRKCZ,…	88 (9)	8
MDM4	transcription regulator		9.07e-12	0.0467	4930486L24Rik,ABCC2,ACOT11,ACSF2,ACSL6,ACTA2,ADAMTSL4,ADGRE5,AFP,ALDH1A3,ALOX5,ALPL,ANKRD1,ANXA8/ANXA8L1,ARRB1,BIK,BOK,BRCA2,BTG2,C3,C9orf116,CAMK2B,CCN2,CCN5,CCNE2,CCNG2,CD36,CD82,CDC25B,CDC6,CDH5,CDT1,CELSR1,CHST12,CKB,CKMT1A/CKMT1B,COL18A1,COL1A1,COL4A1,COL4A2,CP,CSF1R,CXCL10,CXCL2,CYP24A1,DDIAS,DHRS3,DPEP1,DSN1,E2F1,EGF,F3,FEN1,FGFR2,FSCN1,FST,GADD45B,GDPD5,GJB3,GPNMB,GPR162,GPR19,GSN,GSTM1,H…	138 (5)	5
fluoxetine	chemical drug		9.07e-12	0.0396	AASS,Abca8a,ABCC2,ACKR4,ACOT11,ACP5,ACTA1,ACY3,ADGRG6,ADK,AFP,Aldoart2,ALPL,AOX1,ARRB1,ATP1B1,BMP6,BTG2,C3,C3AR1,CALCR,CCDC82,CCNE2,CCNG2,CCR4,CCR7,CD36,CD9,CDC6,CDCA5,CDH5,CDK14,CDK6,CKMT1A/CKMT1B,COL18A1,COL24A1,CRYBG1,CSF1R,CSF3,CSRNP1,CXCL10,CYP11A1,DUSP14,E2F1,EBI3,ECE1,ECM1,EIF2AK2,F3,FGFR2,FGL2,FHDC1,FSCN1,FST,GADD45B,GMNN,GPNMB,GPR19,GRM1,GSTM1,HDC,IFI35,IFIT2,IGF2BP3,IL10,IL17F,IL2RB,INS…	125 (21)	21
KLRC4-KLRK1/KLRK1	transmembrane receptor		1.09e-11	0.0408	ALDH1A3,ANKRD1,ATP1B1,BTG2,CACNA1G,CCDC82,CCN2,CCN4,CCNE2,CD36,CDH1,COL1A1,COL4A1,COL4A2,CRYBG1,CSF3,CXCL10,CXCL16,CYP11A1,DLL4,E2F1,EGF,EGFR,EIF2AK2,F3,FEN1,GADD45B,GAP43,GMNN,Gulo,HDC,HHIP,IFI16,IFI35,IGF2BP3,IL10,IL17F,IL2RB,IRF7,JUP,KITLG,LHX6,MAOB,Mbp,MMP13,MMP9,MNS1,MYH3,MYRF,Nes,NRP2,OASL,ORC1,PARD3,PCDH15,PCNA,PDK4,PECAM1,PLAU,PPARG,PRKG1,PTAFR,PTGES,PTGS1,RAD51,RAD54L,RGS16,RPE65,RRM2,SC…	86 (7)	7
farnesyl transferase	complex	Activated	1.16e-11	0.0069	Abca8a,ACP5,ACTA1,ACTA2,ADGRG6,AFP,ALDH1A3,ANKRD1,ANXA8/ANXA8L1,BTG2,CASP2,CCN2,CD36,CD9,CDCP1,CDH1,CDK14,COL18A1,COL24A1,CSF1R,CSRNP1,CXCL10,CXCL2,CXXC5,CYP24A1,DSCC1,DUSP14,E2F1,EBI3,ECM1,EGFR,EIF2AK2,FGFR2,FGL2,FST,GADD45B,GAP43,GPNMB,GPR19,HDC,HTR2A,IL10,IL17F,IRF7,ITGA6,ITGB2,KDELR3,MAOB,MCM5,MMP13,MMP9,MNS1,MYH11,Nrgn,NRP2,OPRM1,OSBP2,PCNA,PCYT1B,PDK4,PECAM1,PKP1,PLAT,PLAU,PMEL,PPARG,PTGES,…	89 (5)	4
cholecalciferol	chemical - endogenous mammalian	Activated	1.23e-11	0.0286	ACTA1,ACTA2,ALOX5,ARRB1,C3,CALCR,CCN2,CCN4,CCNG2,CCR7,CD36,CD82,CDC45,CDH1,CDH5,CDK6,CDT1,CENPH,CHAF1A,CHAF1B,CHAT,COL1A1,COL4A1,COL4A2,CSF3,CXCL2,CYP24A1,CYP4F3,DES,E2F1,ECE1,EGFR,FAM20C,FEN1,FGFR2,GADD45B,GAP43,IL17F,IL33,IRF7,ITGB2,ITGB7,KCNB1,KDELR3,LY75,MAP4K1,MMP13,MYH11,MYH2,Nes,NFATC2,OASL,PFKFB4,PLAT,PLAU,PLD4,PPARG,PRKCZ,PRTN3,PTGES,PTH1R,RAB7B,RAD51,RAD51AP1,RGCC,RYR1,SERPINB2,SLC34A1,…	77 (11)	11
PAK6	kinase		1.28e-11	0.0399	ABCC2,ACOT11,ACSF2,ACSL6,ACTA1,ACTA2,ADAMTSL4,ADGRE5,AFP,ALDH1A3,ALOX5,ANKRD1,ANXA8/ANXA8L1,ARRB1,BIK,BOK,BRCA2,BTG2,C9orf116,CAMK2B,CASP2,CCN2,CCNE2,CCNG2,CD36,CD82,CDC25B,CDC6,CDCA5,CDH1,CDK14,CELSR1,CHRNG,CHST12,CHTF18,CKB,CKMT1A/CKMT1B,COL18A1,COL1A1,COL4A1,COL4A2,CP,CSF1R,CSRP3,CXCL10,CYP11A1,CYP24A1,DDIAS,DES,DHFR,DPEP1,DSN1,E2F1,ECM1,EGF,F3,FEN1,FGFR2,GADD45B,GDPD5,GJB3,GPR162,GPR19,HDAC9,…	135 (5)	5
INK4	group	Activated	1.28e-11	0.0485	ABCC2,ACOT11,ACSF2,ACSL6,ACTA2,ADAMTSL4,ADGRE5,AFP,ALDH1A3,ALOX5,ANKRD1,ANXA8/ANXA8L1,ARRB1,ASF1B,BARD1,BIK,BOK,BRCA2,BTG2,C3,C9orf116,CAMK2B,CASP2,CCN2,CCNE2,CCNG2,CCR4,CCR7,CD36,CD82,CDC25B,CDC6,CDCA5,CDH1,CDT1,CELSR1,CHAF1A,CHST12,CKB,CKMT1A/CKMT1B,COL18A1,COL1A1,COL4A1,COL4A2,CP,CSF1R,CYP24A1,DDIAS,DONSON,DPEP1,DSN1,E2F2,ECM1,EGF,EGFR,ELN,F3,FANCA,FEN1,FST,GADD45B,GDPD5,GJB3,GPR162,GPR19,GSN,…	131 (5)	4
Pld	group	Activated	1.29e-11	0.0411	ACTA2,ALDH1A3,ALPL,ARRB1,ATP1B1,C3,C3AR1,C5AR1,CACNA1G,CCDC82,CCN4,CCNE2,CCR7,CDK6,COL1A1,COL4A1,COL4A2,CRYBG1,CSF3,CXCL10,CXCL16,CXCL2,CYP11A1,DLL4,E2F1,ECE1,EGFR,EIF2AK2,F3,FEN1,FGFR2,GADD45B,GAP43,GMNN,GPT,Gulo,HDC,HHIP,IFI16,IFI35,IFIT2,IGF2BP3,IL10,IL13RA2,IRF7,ITGB7,JUP,KITLG,LHX6,MAOB,MAP4K1,MNS1,MYH3,MYRF,NCF1,Nes,NRP2,OASL,ORC1,PARD3,PCDH15,PFKFB4,PPARG,PRKCZ,PRKG1,PTGES,RAD51,RAD54L,RGS…	89 (13)	12
latrunculin A	chemical toxicant	Activated	1.42e-11	0.0348	ABCA9,ACTA1,ACTA2,ADAM8,ADAMTSL4,ALPL,ANKRD1,ATP1B1,BTG2,CACNA1G,CASP2,CCDC82,CCN4,CD82,CDCP1,CDH1,CDH5,CHAT,COL18A1,CRYBG1,CSF1R,CXCL16,CXCL2,CYP4F3,DES,DLL4,DSCC1,E2F1,EBI3,ECE1,EGFR,EIF2AK2,ELF3,FGFR2,FGR,GADD45B,GMNN,GSN,IFI16,IFI35,IFIT2,IGF2BP3,IL17F,IL2RB,IL33,IRF7,ITGA6,KCNB1,KDELR3,KIAA2012,LRRTM1,MAOB,MAP4K1,Mbp,MNS1,MYH11,MYH2,MYH3,MYRF,NCF1,Nes,NFATC2,NRP2,OASL,ORC1,PDK4,PECAM1,PFKFB4…	100 (12)	12
desmopressin	biologic drug	Activated	1.5e-11	0.0284	ACTA2,ALDH1A3,ATP1B1,BRCA2,CACNA1G,CCDC82,CCN2,CCN4,CCNE2,CDC6,CDH1,CGNL1,COL4A1,COL4A2,CRYBG1,CSF3,CXCL16,CYP11A1,CYP24A1,DLL4,EGF,EIF2AK2,EXO1,F3,FEN1,GADD45B,GAP43,GMNN,Gulo,HDC,HECW2,HHIP,IFI16,IFIT2,IGF2BP3,IRF7,JUP,KCNB1,KITLG,LHX6,MAOB,Mbp,MMP9,MNS1,MYH3,MYRF,NCF1,NDRG2,Nes,NRP2,OASL,ORC1,OXTR,PARD3,PAX2,PCDH15,PECAM1,PLAT,PPARG,PPL,PRKCA,PRKG1,PTGIS,PTGS1,RAD54L,RAP1GAP,RFC3,RGS16,RPE65,R…	90 (8)	8
TOPORS	enzyme	Inhibited	1.5e-11	0.0377	ABCC2,ACOT11,ACSF2,ACSL6,ACTA1,ADAMTSL4,ADGRE5,AFP,ALDH1A3,ALOX5,ANKRD1,ANXA8/ANXA8L1,ARRB1,BIK,BOK,BRCA2,BTG2,C9orf116,CAMK2B,CCN2,CCNE2,CCNG2,CD36,CD82,CDC6,CDCA5,CDH1,CDK14,CELSR1,CHRNG,CHST12,CHTF18,CKB,CKMT1A/CKMT1B,COL18A1,COL1A1,COL4A1,CP,CSF1R,CSF3,CSRP3,CXCL10,CXCL2,CYP11A1,CYP24A1,DDIAS,DES,DHFR,DPEP1,DSN1,E2F2,E2F7,ECM1,EGF,EXO1,F3,FANCG,FEN1,FGFR2,GADD45B,GDPD5,GJB3,GPR162,GPR19,HDAC9…	136 (6)	5
beta-escin	chemical drug		1.52e-11	0.0089	ACTA2,ALDH1A3,ARNTL2,ATP1B1,C9orf116,CCN2,CCNE2,CD9,CDC6,CDH1,CDH5,CELSR1,CHRNB1,CLIC5,COL1A1,CSF3,CXCL10,CXCL2,CXCR3,DHFR,E2F1,E2F7,EIF2AK2,FGL2,FSCN1,FST,GAP43,GMNN,GPR162,GPR19,HERC6,IFI16,IFI35,IFIT2,IL10,IL13RA2,IL17F,IL9R,IRF7,ITGB2,LRP2,LTF,MCM10,MCM2,MCM3,MCM5,MMP9,MYBPC1,MYH2,NEURL3,NFATC2,NPFFR2,NRP2,OASL,ORC1,PCLAF,PCNA,PECAM1,PPARG,PTAFR,PTGS1,RBL1,RBPJ,REEP1,RPE65,RRM2,RYR1,SLC9A3,TL…	72 (3)	2
MALT1	peptidase	Activated	1.58e-11	0.0482	ACTA1,ACTA2,ADGRE5,ADK,AFP,ALDH1A3,ALPK2,ANKRD1,ARNTL2,BARD1,BOK,BRCA2,BTG2,CCKAR,CCN2,CCNE2,CCR7,CD28,CD82,CD9,CDC25B,CDC45,CDC6,CDH5,CDK6,CLIC5,COL18A1,COTL1,CSF3,CXCL16,CXCR3,CYP11A1,DHFR,E2F7,EGFR,EIF2AK2,ELF3,ELN,FGFR4,FGL2,FRMD4B,FSCN1,FST,GADD45B,GAP43,GFPT2,GPR183,GPT,HDAC9,HERC6,HPSE,IFI35,IFIT2,IL13RA2,IL17F,IL33,IL9R,INSC,ITGB2,JUP,LRP2,LTF,NCF1,NDRG2,NEURL3,NFATC2,NLRP3,NRP2,NUAK2,OAS…	103 (13)	12
RBM8A	other	Activated	1.72e-11	0.021	ACTA2,ADGRE5,ALDH1A3,AMPD3,ANKRD1,ARNTL2,BOK,BTG2,C3,CCN2,CCNE2,CD82,CD9,CDC25B,CDC45,CDC6,CDH5,CLIC5,COL1A1,CP,CSF3,CXCL10,CXCL2,CXCR3,E2F7,EIF2AK2,FGFR4,FGL2,FSCN1,FST,GADD45B,GAP43,HERC6,HPSE,IFI16,IFI35,IFIT2,IL10,IL13RA2,IL17F,IL9R,IRF7,ITGB2,LIFR,LRP2,LTF,MMP13,MMP9,Mt2,NDRG2,NEURL3,NFATC2,NRP2,OASL,PCNA,PECAM1,PLAT,PLAU,PTAFR,PTGES,RBPJ,RGS16,RPE65,SEMA3C,SLC9A3,SORL1,TLR2,TLR3,TNFAIP3,TNF…	74 (3)	2
CXCL5	cytokine	Activated	1.76e-11	0.0128	Abca8a,ACP5,ACTA2,ADGRG6,AFP,ALPL,ARRB1,BTG2,C3,CASP2,CCN2,CCN4,CCR7,CD36,CD9,CDCP1,CDH1,CDK14,COL18A1,COL1A1,COL24A1,CSF1R,CSRNP1,CXCL2,DSCC1,DUSP14,E2F1,EBI3,ECE1,ECM1,EGF,EGFR,EIF2AK2,F3,FGL2,FST,GADD45B,GAP43,GPNMB,GPR19,HTR2A,IFI16,IL17F,IRF7,ITGA6,ITGB2,ITGB6,KDELR3,MAP4K1,MCM5,MMP13,MMP9,MNS1,MYH11,Nes,Nrgn,NRP2,OPRM1,PCNA,PDK4,PECAM1,PFKFB4,PLAT,PLAU,PMEL,PPARG,PRKCA,PRKCZ,PTGES,PTPRR,RAB…	88 (11)	11
ajoene	chemical - endogenous non-mammalian	Activated	1.98e-11	0.0349	ACTA2,ANKRD1,ATP1B1,BTG2,CCDC82,CCN2,CCR7,CD36,CD82,CDH5,CDT1,CHAT,COL1A1,CRYBG1,CSF3,CXCL16,CXCL2,CYP11A1,CYP24A1,CYP4F3,DENND3,DES,DLL4,EGF,EGFR,EIF2AK2,ERCC6L,FBN1,FGL2,FSCN1,GADD45B,GMNN,GRHL2,HDC,IFI16,IFI35,IFIT2,IGF2BP3,IL10,IL17F,IL2RB,KCNB1,KDELR3,MAOB,MAST4,Mbp,MMP13,MNS1,MYH11,MYH2,MYH3,MYRF,NCF1,Nes,NFATC2,NRP2,OASL,ORC1,PCNA,PDK4,PLA1A,PLAT,PLAU,PPARG,PRKG1,PTAFR,PTGES,PTGS1,PTPN6,RA…	85 (9)	8
DUSP2	phosphatase		2.13e-11	0.0074	ACP5,ACTA2,ALPL,ARRB1,ATP1B1,C3,CALCR,CCDC82,CCN4,CD36,CD82,CDH1,CDH5,CHAT,COL1A1,CRYBG1,CSF3,CXCL10,CXCL2,CYP24A1,CYP4F3,DES,DHRS9,ECE1,EIF2AK2,FGFR2,GAP43,GMNN,HDC,IFI16,IFI35,IFIT2,IGF2BP3,IRF7,ITGB6,ITGB7,KCNB1,KDELR3,MAOB,MAP4K1,MNS1,MYH11,MYH2,MYH3,MYRF,NCF1,Nes,NFATC2,OASL,OPRM1,ORC1,PCNA,PFKFB4,PLAT,PPARG,PRKCA,PRKCZ,PRKG1,PTGES,RAB7B,RAD54L,RGS16,RPE65,RYR1,SERPINB2,SKP2,SSTR3,TLR2,TLR3,…	75 (10)	10
MIRLET7	group	Inhibited	2.58e-11	0.0117	ALDH1A3,ARNTL2,BRCA2,BTG2,CCN2,CCNE2,CCR7,CD9,CDC45,CDC6,CDCA5,CDH1,CDH5,CDK6,CDT1,CLIC5,COL1A1,COL24A1,CSF3,CXCL10,CXCL2,CXCR3,E2F7,E2F8,EIF2AK2,F3,FGL2,FSCN1,FST,GAP43,GMNN,HERC6,IFI16,IFI35,IFIT2,IL10,IL13RA2,IL17F,IL9R,IRF7,ITGB2,LRP2,LTF,MCM10,MCM2,MCM3,MCM4,MCM5,MCM8,MMP9,NEURL3,NFATC2,NRP2,OASL,ORC1,PECAM1,PTAFR,RBPJ,RFC3,RPE65,RRM2,SKP2,SLC9A3,STAR,TLR3,TNS4,USP18,WAS	68 (3)	3
harmol	chemical - endogenous non-mammalian	Activated	2.69e-11	0.0167	ACOT11,ALOX5,ANKRD1,BTG2,CCN2,CCR7,CD82,CDC25B,CDH5,CHAT,COL1A1,COL4A1,COL4A2,COL6A3,CSF3,CXCL2,CXCR3,CYP4F3,DES,DHFR,DLL4,E2F1,E2F8,EGFR,EMILIN2,F3,FGFR2,FMO2,GPT,HDAC9,IL17F,IL2RB,INSC,IRF7,ITGA6,KCNB1,KDELR3,Mbp,MMP13,Mt2,MYH11,MYH2,MYH3,Nes,NFATC2,NRP2,PDK4,PLAT,PLAU,PTAFR,PTGS1,RAB7B,RAD51,RBL1,RGS16,RRM2,RYR1,SERPINB2,SLC46A3,SMAD3,TGFB3,THBS2,TK1,TLR2,TNFRSF11A,TNFSF10,TNNI1,TRPM8,WT1	69 (6)	5
PBK	kinase	Activated	2.82e-11	0.0373	ACTA2,ADGRE5,AMPD3,ANKRD1,BOK,C3,CCN2,CCN5,CCNE2,CCR7,CD36,CD82,CD9,CDC25B,CDC45,CDC6,CDH5,CHAT,COL1A1,CP,CSF3,CXCL10,CXCL16,CYP11A1,CYP4F3,DES,DLL4,ECM1,EGF,EGFR,FGFR4,FSCN1,GADD45B,HPSE,IFI16,IL17F,IL2RB,IRF7,KCNB1,KDELR3,LIFR,LTF,MAOB,Mbp,MMP9,Mt2,MXD1,MYH11,MYH2,MYH3,NDRG2,Nes,NFATC2,NRP2,OLR1,OPRM1,PCNA,PDK4,PPARG,PTAFR,PTGES,PTGS1,RAB7B,RETSAT,RGS16,RRM2,RYR1,SEMA3C,SERPINB2,SMAD3,SORL1,THB…	79 (8)	7
Eotaxin	group	Activated	2.94e-11	0.0493	ACP5,ACTA1,ALDH1A3,ALPL,ANKRD1,ARNTL2,ARRB1,BMP6,C3,CCN2,CCN4,CCR7,CD9,CDH1,CDH5,CLIC5,COL1A1,CSF3,CXCL10,CXCR3,DES,DSP,E2F7,ECE1,EGFR,EIF2AK2,F3,FGFR2,FGL2,FSCN1,FST,GAP43,HERC6,IFI16,IFI35,IFIT2,IL10,IL13RA2,IL17F,IL9R,IRF7,ITGB2,KITLG,LRP2,LTF,MAOB,MAP4K1,MMP9,MYH11,NEURL3,NFATC2,NRP2,OASL,PCNA,PECAM1,PFKFB4,PLAU,PPARG,PPL,PRKCZ,PRKG1,PTAFR,PTGES,RAD51,RBPJ,RPE65,SCEL,SLC9A3,SSTR3,STAR,TLR3,TN…	75 (7)	6
CDKN1C	other	Inhibited	3.18e-11	0.0015	ALDH1A3,ATP1B1,BARD1,BRIP1,C9orf116,CCN2,CCNE2,CDC45,CDC6,CDK6,CDT1,CELSR1,CHRNB1,CLSPN,COL1A1,CRYAA/CRYAA2,CXCL10,CXCL16,CXCL2,CYP11A1,DDIAS,DLX1,DTL,E2F1,E2F8,EGF,EGFR,ELN,ESCO2,F3,FGFR2,GMNN,GPR162,GPR19,HASPIN,IL10,ITGB6,MAOB,MCM10,MCM2,MCM3,MCM4,MCM5,MMP13,MMP9,MYBPC1,MYH2,MYO7A,NPFFR2,ORC1,PCLAF,PCNA,PCYT1B,PLAU,PTGES,PTGS1,RAD51,RBL1,REEP1,RPA2,RRM2,RYR1,TGFB3,TNFAIP3,TP53INP2,TRAIP,TRPM8,…	68 (9)	9
LILRB4	other	Inhibited	3.38e-11	0.0455	ACTA2,ADGRE5,AFP,AMPD3,BOK,CALCR,CCNE2,CCR7,CD36,CD82,CDC25B,CDC45,CDC6,CDH5,CDK6,CHAT,COL18A1,CP,CSF1R,CSF3,CXCL10,CXCL16,CXCL2,CYP4F3,DES,DHFR,DLL4,E2F1,EGF,EGFR,FGFR4,FSCN1,GADD45B,HPSE,IFI16,IFI35,IFIT2,IL17F,IL2RB,IRF7,ITGB2,KCNB1,KDELR3,LIFR,Mbp,MMP9,Mt2,MYH11,MYH2,MYH3,NDRG2,Nes,NFATC2,NRP2,PDK4,PLAT,PLAU,PPARG,PTAFR,PTGES,PTGS1,PTK2B,RAB7B,RGS16,RRM2,RYR1,SEMA3C,SMAD3,SORL1,THBS2,TK1,TNFA…	77 (7)	7
LDL-cholesterol	complex	Activated	3.56e-11	0.017	ACTA2,ALDH1A3,CACNA1G,CCN2,CCN4,CCNE2,CCR7,CD36,CD82,CDH1,CDH5,CHAT,COL1A1,COL4A1,COL4A2,CSF3,CXCL10,CXCL2,CYP4F3,DES,DLL4,EGFR,F3,FEN1,GADD45B,GAP43,Gulo,HHIP,IL10,IRF7,JUP,KCNB1,KDELR3,KITLG,LHX6,MMP13,MMP9,MYH11,MYH2,MYH3,Nes,NFATC2,NRP2,PARD3,PCDH15,PCNA,PECAM1,PLAU,RAB7B,RAD51,RYR1,SCNN1B,SERPINB2,SMAD3,SOX5,SYNM,TGFB3,THBD,TLR2,TNFRSF18,TNFSF10,TNNI1,TRAF1,WNT11,WNT7B,WT1	66 (3)	3
EPS8	peptidase		3.74e-11	0.0066	ABCA9,ACP5,ACTA2,ADGRG6,ANKRD1,ATP1B1,CCDC82,CCN2,CDC6,CDCA5,CDH1,CDK6,COL1A1,CRYBG1,CSF3,CXCL10,CXCL2,CYP11A1,DSP,E2F1,EGFR,EIF2AK2,ENDOU,F3,FGR,FST,GMNN,HDC,IFI16,IFI35,IFIT2,IGF2BP3,IL10,IL17F,IRF7,ITGB2,MAOB,MCM3,MMP13,MMP9,MNS1,MYRF,OASL,ORC1,PDK4,PECAM1,PLAU,PPARG,PRKG1,PRRX1,PTGES,PTH1R,RAB7B,RAD54L,RETSAT,RGS16,RPE65,RRM2,SERPINB2,SKP2,SORBS1,TK1,TLR3,TNFRSF11A,TNFRSF9,TNFSF10,USP18	67 (7)	6
HOXA7	transcription regulator		4.29e-11	0.0469	ACP5,ACTA1,AFP,AGAP1,ALDH1A3,ANXA8/ANXA8L1,ATP1B1,BARD1,BTG2,C9orf116,CASP2,CCN5,CCNE2,CCNG2,CD36,CDCP1,CDH1,CDK6,CDT1,CELSR1,CHRNB1,CKMT1A/CKMT1B,COL18A1,COL24A1,COL4A1,CRYAA/CRYAA2,CSF1R,CSF3,CXCL2,CXXC5,CYP24A1,DENND3,DES,DHFR,DHRS3,DLL4,DLX1,E2F2,EGFR,EIF2AK2,ELAPOR1,ERCC6L,FBN1,FST,GADD45B,GMNN,GPR162,GPR19,GRHL2,GRHL3,GSTM1,HR,HSD17B7,IFIT2,IGF2BP3,IL17F,ISM1,ITGA6,KCNAB1,KCNB1,KITLG,LIFR,L…	129 (29)	27
Salmonella enterica serotype abortus equi lipopolysaccharide	chemical toxicant	Activated	4.39e-11	0.0308	ACP5,ACTA2,AFP,ARNTL2,ATP1B1,BABAM2,C3AR1,CCR7,CD36,CD82,CDH1,CDH5,CENPU,CHAT,COL1A1,COL24A1,CRYAA/CRYAA2,CSF1R,CSF3,CXCL10,CXCL16,CXCL2,CYP11A1,CYP4F3,DES,E2F7,EBI3,EGF,F3,GADD45B,GAP43,GPT,HECW2,IFI16,IFIT2,IL10,IRF7,KCNB1,KDELR3,MAOB,MCOLN2,MMP13,MMP9,MYH11,MYH2,MYH3,Nes,NFATC2,NLRP3,OASL,OXTR,PCNA,PLA1A,PLAU,PPARG,PTPN6,RAB7B,RAD51,RYR1,SERPINB2,SMAD3,STAR,SYNPO2,TEX14,TIFA,TK1,TLR2,TNFSF10,T…	72 (4)	4
CDKN2C	transcription regulator	Inhibited	4.41e-11	0.0299	ATP1B1,BARD1,BRIP1,C3,C9orf116,CCKAR,CCN2,CCNE2,CCR7,CDC25B,CDC45,CDC6,CDK6,CDT1,CELSR1,CHRNB1,CLSPN,COL18A1,COL1A1,CRYAA/CRYAA2,CXCL10,CXCL2,DDIAS,DLX1,DTL,E2F1,E2F7,E2F8,EGFR,ELF3,ELN,ESCO2,FGFR2,FST,GADD45B,GAP43,GFPT2,GMNN,GPR162,GPR19,HDAC9,IL13RA2,IRF7,ITGB6,MCM10,MCM2,MCM3,MCM4,MCM5,MMP13,MMP9,MYBPC1,MYH2,MYO7A,NPFFR2,NUAK2,OLR1,OPRM1,ORC1,PCLAF,PCNA,PCYT1B,PKP1,PLAU,PTGES,PTGS1,RAD51,RBL1…	89 (8)	7
SPDEF	transcription regulator	Inhibited	5.33e-11	0.0439	ACTA2,ALDH1A3,BARD1,C3,CACNA1G,CCN2,CCN4,CCNE2,CDC6,CDH1,COL1A1,COL4A1,COL4A2,COL6A3,CSF3,CXCL10,CXCL2,DLL4,E2F1,EBI3,EGFR,FANCB,FEN1,GADD45B,GAP43,Gulo,HDC,HHIP,IFI16,IFIT2,IL10,IL17F,IRF7,ITGA6,ITGB7,JUP,KITLG,LHX6,MCM2,MMP13,MMP9,MYH3,Nes,NLRP3,NRP2,OASL,OLR1,PARD3,PCDH15,PCNA,PECAM1,PLAU,PPARG,PRKCA,PTGES,RBL1,SCNN1B,SMAD3,SOX5,SYNM,TGFB3,TK1,TLR2,TLR3,TNFAIP3,TNFRSF18,TNFSF10,TRAF1,USP18,WNT…	72 (6)	6
cephaloridine	chemical drug	Activated	5.65e-11	0.0001	ABCC2,CCN2,CCNE2,CDC45,CDC6,CDT1,CHAF1B,CXCL10,DSCC1,E2F1,E2F8,EXO1,FBP2,GPNMB,MCM3,MCM5,PCLAF,POLA2,POLE,RND1,RYR2,TONSL,ZNF367	23 (1)	1
STAT3/5	group		5.82e-11	0.0162	ABCD2,ACOT11,ACSL6,ACTA2,ALDH1A3,ANKRD1,ARNTL2,C2orf50,CASP2,CCN2,CD9,CDH5,CDK6,CLIC5,COL1A1,CSRP3,CUX2,CXCL10,CXCL2,CXCR3,E2F7,EGFR,EIF2AK2,F3,FBLN1,FGL2,FMO2,FSCN1,FST,GADD45B,GAP43,HERC6,IFI16,IFI35,IFIT2,IL10,IL13RA2,IL17F,IL2RB,IL9R,IRF7,ITGB2,LRP2,LTF,MMP9,MOXD1,MYBPHL,NEURL3,NFATC2,NRP2,OASL,PDK4,PECAM1,PPARG,PTAFR,RBPJ,RPE65,SCARA5,SLC9A3,STAMBPL1,SUSD4,TLR2,TLR3,TNFRSF11A,TNFSF4,TNNI1,TN…	70 (4)	3
ADIPOR1	transmembrane receptor		5.86e-11	0.0405	ACTA1,ALDH1A3,ARNTL2,CCR7,CD36,CD82,CD9,CDH1,CDH5,CHAT,CLIC5,COL1A1,CXCR3,CYP11A1,CYP4F3,DES,E2F1,E2F7,EIF2AK2,FGFR2,FGL2,FSCN1,FST,GAP43,HERC6,IFI16,IFI35,IFIT2,IL10,IL13RA2,IL17F,IL9R,IRF7,ITGB2,KCNB1,KDELR3,LRP2,LTF,MMP13,MYH11,MYH2,MYH3,NCF1,NDRG2,Nes,NEURL3,NPEPL1,NRP2,OASL,PCNA,PECAM1,PFKFB1,PLAU,PPARG,PTAFR,PTK2B,RAB7B,RAD51,RBPJ,RPE65,RYR1,SERPINB2,SLC9A3,SORL1,STAR,TLR2,TLR3,TNFAIP3,TNFS…	75 (7)	7
CBFA2T3	transcription regulator	Inhibited	6.17e-11	0.045	ABCB9,ACTA2,AFF3,ALDH1A3,ARNTL2,BMP6,BTG2,C3,C3AR1,CAMK2B,CASP2,CCN2,CCNE2,CCR4,CD36,CD9,CDH5,CDK6,COL1A1,COL4A1,CSF1R,CSF3,CXCL16,CXCL2,CXCR3,E2F1,E2F2,E2F7,EGFR,F2RL2,F3,FSCN1,FST,GAP43,GRAP,IFI16,IFI35,IL10,IL13RA2,IL17F,IL1R2,IL33,IL9R,ITGA6,ITGB2,KITLG,LRP2,LTF,MCM3,MCM5,MMD,MYOM1,NCF1,NFATC2,NRP2,OPRM1,PCNA,PECAM1,PFKFB4,POLA2,PPARG,PRTN3,PTAFR,PTPN6,RAD51,RAD54L,RBL1,RBPJ,RFC3,RGCC,RPE65,S…	87 (7)	7
ETV1	transcription regulator		6.23e-11	0.0123	ACTA1,ACTA2,ALDH1A3,ATP1B1,C9orf116,CACNA1G,CCN2,CCN4,CCNE2,CDC6,CDH1,CELSR1,CHRNB1,COL1A1,COL4A1,COL4A2,CSF3,DHFR,DLL4,E2F1,EGFR,F3,FEN1,GADD45B,GAP43,GMNN,GPR162,GPR19,Gulo,HHIP,HPSE,HSD17B7,IFI16,IL33,IRF7,JUP,KITLG,LHX6,MCM10,MCM2,MCM3,MCM5,MMP13,MMP9,MYBPC1,MYH2,MYH3,Nes,NPFFR2,NRP2,OLR1,ORC1,PARD3,PCDH15,PCLAF,PCNA,PECAM1,PLAU,PSCA,PTGS1,RAD51,RBL1,REEP1,RYR1,SCNN1B,SERPINB2,SOX5,SYNM,TGFB3…	75 (9)	9
ZNF217	transcription regulator		6.62e-11	0.0118	ACTA1,ACTA2,ALDH1A3,ASF1B,ATP1B1,C9orf116,CACNA1G,CCN2,CCN4,CCNE2,CDC6,CDH1,CELSR1,CHRNB1,COL1A1,COL4A1,COL4A2,CSF3,DHFR,DLL4,EGFR,F3,FEN1,GADD45B,GAP43,GMNN,GPR162,GPR19,Gulo,HHIP,IFI16,IL33,IRF7,JUP,KITLG,LHX6,MCM10,MCM2,MCM3,MCM5,MMP13,MMP9,MYBPC1,MYH2,MYH3,Nes,NPFFR2,NRP2,OLR1,ORC1,PARD3,PCDH15,PCLAF,PCNA,PECAM1,PIPOX,PKP2,PLAT,PLAU,PSCA,PTGS1,RAD51,RBL1,REEP1,RYR1,SCNN1B,SERPINB2,SOX5,SYNM,T…	77 (9)	9
MITF	transcription regulator	Activated	6.8e-11	0.0003	ACP5,ATP1B1,C9orf116,CCNE2,CCNG2,CDC25B,CDC6,CDH1,CDT1,CELSR1,CENPH,CHAF1A,CHRNB1,CHTF18,COL1A1,CRYBG1,DHFR,DSN1,E2F1,EME1,F3,FANCA,FANCG,FRMD4B,GAPDHS,GMNN,GPNMB,GPR162,GPR19,MC1R,MCM10,MCM2,MCM3,MCM4,MCM5,MYBPC1,MYH2,NPFFR2,ORC1,PCLAF,PCNA,PIF1,PLA1A,PMEL,PPARG,PTGS1,RBL1,RECQL4,REEP1,RRM2,RYR1,SEMA3C,SOX5,TMCC2,TRPM1,UPP1	56 (2)	2
ginkgolide B	chemical drug		7.34e-11	0.023	ACTA1,ACTA2,ALDH1A3,ARNTL2,CCR7,CD36,CD82,CD9,CDH1,CDH5,CHAT,CLIC5,COL1A1,CXCL10,CXCR3,CYP4F3,DES,E2F7,EIF2AK2,FGL2,FSCN1,FST,GAP43,HERC6,IFI16,IFI35,IFIT2,IL10,IL13RA2,IL17F,IL9R,IRF7,ITGB2,KCNB1,KDELR3,LRP2,LTF,MMP13,MYH11,MYH2,MYH3,Nes,NEURL3,NRP2,OASL,PCNA,PECAM1,PLAU,PPARG,PTAFR,RAB7B,RAD51,RBPJ,RPE65,RYR1,SERPINB2,SLC9A3,SMAD3,TLR2,TLR3,TNFSF10,TNNI1,TNS4,USP18,WAS	65 (5)	5
CAMK2D	kinase	Activated	8.38e-11	0.0426	Abca8a,ACTA1,ACTA2,AFP,ALDH1A3,BTG2,C3,CCBE1,CCKAR,CCN2,CCR7,CD9,CDC25B,CDH1,CDK14,COL24A1,CSF3,CSRNP1,CXCL10,CXCL2,DLL4,DUSP14,E2F7,EBI3,ECM1,EGFR,ELF3,F3,FGFR2,FGL2,GADD45B,GAP43,GFPT2,GPNMB,GPR19,HDAC9,HSPB7,HTR2A,IFI16,IL10,IL13RA2,IL2RB,IRF7,KDELR3,MCM5,MMP13,MNS1,Mt2,MYLK2,MYOM1,Nes,NFATC2,Nrgn,NRP2,NUAK2,OLR1,OPRM1,PCNA,PKP1,PLAT,PLAU,PRKG1,PSCA,PTGES,PTH1R,PTPRR,RAD54L,RASGRF1,RBPJ,RELT,R…	95 (12)	12
6-cyano-7-nitroquinoxaline-2,3-dione	chemical reagent		8.53e-11	0.0453	ACP5,ADGRG6,ALPL,ARRB1,ATP1B1,BMP5,C3,CCBE1,CCDC82,CCNE2,CCR7,CDC25B,CDC6,CDH5,CDT1,COL4A1,CRYBG1,CXCL2,CYP11A1,DLL4,DPYSL3,ECE1,EGF,EGFR,EIF2AK2,F3,FGFR2,FST,GDF5,GMNN,GSN,HDAC9,HDC,HSPB7,HTR2A,IFI16,IFI35,IFIT2,IGF2BP3,IL17F,IL33,IRF7,ITGA6,ITGB2,ITGB6,ITGB7,LAMA1,MAOB,MAP4K1,MCM3,MCM5,MFNG,MNS1,MYH11,MYOM1,MYRF,NFATC2,OASL,ORC1,PCNA,PDK4,PECAM1,PFKFB4,PLAU,PPARG,PRKCA,PRKCZ,PRKG1,PRRX1,PTGES,P…	90 (19)	18
lysophosphatidylinositol	chemical - endogenous mammalian	Activated	8.78e-11	0.0446	ACTA1,ACTA2,ALPL,ANKRD1,ARRB1,BTG2,C3,CCN2,CCN4,CCR7,CD36,CD82,CDH1,CDH5,CHAT,CSF3,CXCL2,CYP4F3,DES,DLL4,ECE1,EGFR,F3,FGFR2,IL10,IL17F,IL2RB,IL33,IRF7,KCNB1,KDELR3,MAP4K1,Mbp,MMP13,MMP9,MYH11,MYH2,MYH3,Nes,NFATC2,NRP2,OASL,OLR1,PDK4,PFKFB4,PLAU,PLCE1,PPARG,PRKCZ,PTAFR,PTGES,PTGS1,RAB7B,RRM2,RYR1,SERPINB2,SMAD3,SSTR3,STAB2,STAR,THBS2,TLR3,TNFRSF11A,TNFSF15,TNNI1,WT1	66 (7)	7
BIRC2	enzyme		9e-11	0.0193	ACTA1,ACTA2,AFP,ALDH1A3,ANKRD1,BRCA2,CALCR,CCKAR,CCR4,CD36,CD82,CDC25B,CDH5,CDK6,CHAT,COL18A1,COL1A1,CSF1R,CSF3,CXCL16,CYP4F3,DES,E2F7,EBI3,ELF3,FANCA,FANCC,FANCG,FSCN1,FST,GADD45B,GFPT2,GPT,HDAC9,IL13RA2,IL17F,IL2RB,IL33,IL9R,ITGB7,KCNB1,KDELR3,MYH11,MYH2,MYH3,NCF1,Nes,NFATC2,NLRP3,NUAK2,OLR1,OPRM1,PCNA,PDE8A,PKP1,PLAT,PTK2B,RAB7B,RAD51C,RBPJ,RYR1,RYR2,SELPLG,SOX5,ST8SIA6,STAT4,TGFB3,TK1,TLR2,TN…	74 (12)	12
SORBS3	other		9.27e-11	0.0412	ACTA1,ACTA2,ARNT2,ARRB1,ATP1B1,C3,CCDC82,CCR7,CDC25B,CDCA5,CDH1,CDH5,CDK14,CDT1,CHRNG,CHTF18,CLIC5,CRYBG1,CSF3,CSRP3,CXCL10,CXCL16,DES,E2F1,EGFR,EIF2AK2,EYA4,FBLN1,FEN1,FGFR2,FOXQ1,GMNN,GRM1,GSN,GSTM1,HDC,IFI16,IFI35,IFIT2,IGF2BP3,IL10,IL33,IRF7,ITGA6,ITGB6,ITGB7,KCNQ5,LIMCH1,MAOB,MCM2,MCM4,MNS1,MPP7,MYH3,MYOM1,MYRF,NCF1,NDRG2,OASL,ORC1,PKMYT1,PLAT,PLAU,PRKCA,PRKG1,PSCA,PTGES,PTGIS,PTGS1,RAD51,RA…	95 (7)	6
BAY 61-3606	chemical - kinase inhibitor	Inhibited	9.37e-11	0.0451	ACTA2,ALDH1A3,ALPL,ARNTL2,ARRB1,C3,CCN2,CCN4,CCR7,CD9,CDH1,CDH5,CLIC5,COL1A1,CSF3,CXCL10,CXCL2,CXCR3,DLL4,E2F7,ECE1,EGFR,EIF2AK2,F3,FGFR2,FGL2,FSCN1,FST,GAP43,HERC6,IFI16,IFI35,IL10,IL13RA2,IL17F,IL9R,IRF7,ITGB2,JUP,KRT7,LRP2,LTF,MAP4K1,MMP13,NEURL3,NFATC2,NRP2,OASL,PAX2,PCNA,PECAM1,PFKFB4,PLAU,PRKCZ,PTAFR,PTGES,RAD51,RBPJ,RPE65,SKP2,SLC9A3,SSTR3,THPO,TLR3,TNFSF10,TNS4,USP18,WAS	68 (6)	5
silicon phthalocyanine	chemical drug	Inhibited	9.52e-11	0.0001	ALDH1A3,BARD1,BRIP1,CCNE2,CDC45,CDC6,CDH1,CDK6,CLSPN,COL1A1,DDIAS,DHFR,DTL,E2F1,E2F8,EGFR,ESCO2,IL10,ITGB6,MCM10,MCM2,MCM4,MYO7A,PCNA,PCYT1B,PPARG,RAD51,RBL1,RRM2,TGFB3,TNFAIP3,TP53INP2,TRAIP,TRPM8,TUBB1	35 (5)	5
GADD45G	other	Activated	1.03e-10	0.027	ACTA2,ALDH1A3,BARD1,BRIP1,C3,CCN2,CCNE2,CCR7,CD36,CD82,CDC45,CDC6,CDH5,CDK6,CHAT,CLSPN,CSF3,CXCL10,CXCL16,CXCL2,CYP11A1,CYP4F3,DDIAS,DES,DHFR,DTL,E2F1,E2F8,EGF,EGFR,ELN,ESCO2,F3,FSCN1,FYB1,GAP43,IFIT2,IRF7,ITGB6,ITGB7,KCNB1,KDELR3,MAOB,MCM10,MCM2,MCM4,MGARP,MMP13,MMP9,MYH11,MYH2,MYH3,MYO7A,NCF1,Nes,NFATC2,PCNA,PCYT1B,PKP2,PLAT,PLAU,PPARG,PTGES,RAB7B,RBL1,RGCC,RGS16,RRM2,RYR1,SELPLG,SERPINB2,SMAD3…	80 (10)	9
porphyrin	chemical - other		1.08e-10	0.0142	ACTA1,ACTA2,ALDH1A3,ATP1B1,C9orf116,CACNA1G,CCN2,CCN4,CCNE2,CDC6,CDH1,CDK6,CELSR1,CHRNB1,COL1A1,COL4A1,COL4A2,CSF3,DHFR,DLL4,EGFR,F3,FEN1,GADD45B,GAP43,GMNN,GPR162,GPR19,Gulo,HHIP,IFI16,IL33,IRF7,JUP,KITLG,LHX6,MCM10,MCM2,MCM3,MCM5,MMP13,MMP9,MYBPC1,MYH2,MYH3,NCF1,Nes,NPFFR2,NRP2,OLR1,ORC1,PARD3,PCDH15,PCLAF,PCNA,PECAM1,PLAU,PSCA,PTGS1,RAD51,RBL1,REEP1,RYR1,SCNN1B,SERPINB2,SOX5,SYNM,TGFB3,TNFAIP3…	74 (11)	9
fumagillin	chemical - endogenous non-mammalian		1.19e-10	0.0223	ACTA1,ACTA2,ALDH1A3,ATP1B1,BRIP1,C9orf116,CACNA1G,CCN2,CCN4,CCNE2,CDC6,CDH1,CELSR1,CHRNB1,COL1A1,COL4A1,COL4A2,CSF3,CXCL2,DHFR,DLL4,EGFR,EIF2AK2,EME1,F3,FEN1,GADD45B,GAP43,GMNN,GPR162,GPR19,Gulo,HHIP,IFI16,IFI35,IL33,IRF7,JUP,KITLG,LHX6,LRG1,MCM10,MCM2,MCM3,MCM5,MMP13,MMP9,MYBPC1,MYH2,MYH3,Nes,NPFFR2,NRP2,OLR1,ORC1,PARD3,PCDH15,PCLAF,PCNA,PECAM1,PLAU,PSCA,PTGS1,RAD51,RBL1,REEP1,RYR1,SCNN1B,SERPIN…	78 (13)	11
dexmedetomidine	chemical drug		1.31e-10	0.0362	AASS,ACTA1,ACY3,ADK,Aldoart2,ALPL,ANKRD1,ARRB1,ATP1B1,BMP6,BTG2,C3,C3AR1,CCDC82,CD36,CD82,CDH1,CDH5,CHAT,COL1A1,CRYBG1,CSF3,CXCL10,CXCL2,CYP4F3,DES,DLL4,E2F1,ECE1,EGFR,EIF2AK2,FGFR2,FHDC1,FSCN1,GMNN,HDC,IFI35,IFIT2,IGF2BP3,IL17F,IL2RB,KCNB1,KDELR3,MAOB,MAP4K1,Mbp,MNS1,MYH11,MYH2,MYH3,MYRF,Nes,NFATC2,NRP2,OASL,OPRM1,ORC1,PDK4,PPARG,PRKCA,PRKCZ,PRKG1,PTAFR,PTGES,PTGS1,RAB7B,RAD54L,RGS16,RPE65,RRM2,…	82 (8)	7
DOV-102,677	chemical drug		1.44e-10	0.0492	ACTA2,ALDH1A3,ANKRD1,ARNTL2,ASIC2,BSN,BTG2,CCNE2,CD36,CD9,CDC6,CDCA5,CDH5,CLIC5,COL1A1,CSF3,CXCL10,CXCL2,CXCR3,DLL4,E2F1,E2F7,EGFR,EIF2AK2,EME1,FGL2,FSCN1,FST,GAP43,HERC6,HTR2A,IFI16,IFI35,IFIT2,IL13RA2,IL2RB,IL9R,IRF7,ITGB2,LRG1,LRP2,LTF,Mbp,MCM5,MMP13,NEURL3,NFATC2,NRP2,OASL,PCNA,PDK4,PECAM1,PPARG,PTGS1,RAD51,RBPJ,RPE65,RRM2,SERPINB2,SLC9A3,THBS2,TLR2,TLR3,TNFAIP3,TNFRSF11A,TNFSF10,TNS4,USP18,W…	70 (11)	8
D-methylphenidate	chemical drug		1.44e-10	0.0492	ACTA2,ALDH1A3,ANKRD1,ARNTL2,ASIC2,BSN,BTG2,CCNE2,CD36,CD9,CDC6,CDCA5,CDH5,CLIC5,COL1A1,CSF3,CXCL10,CXCL2,CXCR3,DLL4,E2F1,E2F7,EGFR,EIF2AK2,EME1,FGL2,FSCN1,FST,GAP43,HERC6,HTR2A,IFI16,IFI35,IFIT2,IL13RA2,IL2RB,IL9R,IRF7,ITGB2,LRG1,LRP2,LTF,Mbp,MCM5,MMP13,NEURL3,NFATC2,NRP2,OASL,PCNA,PDK4,PECAM1,PPARG,PTGS1,RAD51,RBPJ,RPE65,RRM2,SERPINB2,SLC9A3,THBS2,TLR2,TLR3,TNFAIP3,TNFRSF11A,TNFSF10,TNS4,USP18,W…	70 (11)	8
SH2B2	other		1.46e-10	0.0191	ABCD2,ACOT11,ACSL6,ACTA1,AFP,ALDH1A3,ANXA8/ANXA8L1,ATP1B1,BIK,C2orf50,CASP2,CCDC82,CCN2,CDK6,COL18A1,COL1A1,CRYBG1,CSF3,CSRP3,CUX2,CXCL10,CXCL2,CXXC5,CYP24A1,EGF,EGFR,F2RL2,F3,FBLN1,FMO2,FST,GADD45B,GMNN,IFI16,IFI35,IGF2BP3,IL10,IL2RB,IRF7,ITGB7,LAT,LRG1,MMD,MNS1,MOXD1,MYBPHL,MYH11,MYOM1,MYRF,NRP2,OASL,OPRM1,ORC1,OSBP2,PCYT1B,PDK4,PKP1,PPARG,PRKG1,PTGS1,RAD51,RAD54L,RGS16,RPE65,SBF2,SCARA5,SELPLG…	84 (10)	9
FAIM	other		1.49e-10	0.0088	ACTA2,ANKRD1,BABAM2,BTG2,CCN2,CCR4,CDH1,CDH5,COL18A1,COL1A1,COL4A1,COL4A2,COL6A3,CSF3,CXCL2,CXCR3,DLL4,E2F1,EGFR,F3,FBN1,FBP1,FBP2,G6PC3,GPT,IL17F,IL2RB,IL33,JUP,KITLG,Mbp,NLRP3,NRP2,PCNA,PLAU,PPARG,PRPS1L1,PTAFR,PTGS1,RAD51,RND1,RRM2,SELPLG,SERPINB2,SLC39A11,SMAD3,STAR,SUCLG2,TGFB3,THBS2,TLR2,TNFAIP3,TNFRSF11A,TNFRSF9,TNFSF10,WT1	56 (6)	6
IH636 grape seed proanthocyanidin extract	chemical drug		1.61e-10	0.0401	ACTA2,ALDH1A3,ANKRD1,ARNTL2,BTG2,CCN2,CD9,CDH5,CLIC5,COL1A1,CSF3,CXCL10,CXCL2,CXCR3,DLL4,E2F7,EGFR,EIF2AK2,F2RL2,F3,FGL2,FSCN1,FST,GAP43,HERC6,IFI16,IFI35,IFIT2,IL13RA2,IL2RB,IL9R,IRF7,ITGB2,LRP2,LTF,Mbp,MMD,MYOM1,NEURL3,NFATC2,NRP2,OASL,OPRM1,PAX2,PCNA,PDK4,PECAM1,PPARG,PTGS1,RAD51,RBPJ,RPE65,RRM2,SLC9A3,THBS2,TLR2,TLR3,TNFRSF11A,TNFSF10,TNNI1,TNS4,TUBB1,USP18,VWF,WAS,WT1	66 (5)	4
doramapimod	chemical - kinase inhibitor	Inhibited	1.62e-10	0.0372	ACP5,ACTA1,ACTA2,ANKRD1,C3,CCN2,CCR7,CD36,CD82,CDH1,CDH5,CDT1,CHAT,COL1A1,CSF3,CXCL10,CXCL16,CXCL2,CYP11A1,CYP4F3,DES,DHFR,EGF,EGFR,F3,FGL2,GADD45B,HDC,IL10,IRF7,KCNB1,KCNJ12,KDELR3,KITLG,MAOB,MYH11,MYH2,MYH3,Nes,NFATC2,PCNA,PECAM1,PLA1A,PLAT,PLAU,PPARG,PSCA,PTGES,RAB7B,RAD51,RBL1,RYR1,SERPINB2,SMAD3,TEK,TGFB3,TLR2,TLR3,TNFSF10,TNNI1	60 (10)	10
neomycin	chemical drug	Activated	1.65e-10	0.0335	ABCC2,ACTA2,ANKRD1,ATP1B1,BTG2,CCDC82,CCN2,CCNE2,CCR4,CD36,CD82,CDC45,CDC6,CDT1,CENPH,CHAF1A,CHAF1B,COL4A1,COL4A2,CRYBG1,CXCL10,CYP24A1,DLL4,EGFR,EIF2AK2,F3,FEN1,GADD45B,GMNN,HDC,IFI16,IFI35,IFIT2,IGF2BP3,IL10,IL17F,IL33,IRF7,ITGB2,ITGB7,MAOB,Mbp,MMP13,MNS1,MYRF,NLRP3,NRP2,OASL,ORC1,PCNA,PDK4,PLCG2,PRKCQ,PRKG1,PTAFR,PTGES,PTGS1,RAD51,RAD51AP1,RAD54L,RGCC,RGS16,RPE65,RRM2,SMAD3,THBD,THBS2,TK1,TLR3…	75 (9)	9
NOTCH4	transcription regulator	Activated	1.66e-10	0.0239	ABCD2,ACOT11,ACSL6,ACTA2,ALDH1A3,ANKRD1,C2orf50,C3,CASP2,CCKAR,CCN2,CCR7,CDC25B,CDH1,CDK6,COL18A1,CSF3,CSRP3,CUX2,CXCL10,CXCL2,DES,DLL4,E2F7,EGFR,ELF3,F3,FBLN1,FMO2,FST,GADD45B,GAP43,GFPT2,HDAC9,IL10,IL13RA2,IL2RB,IRF7,MMP13,MMP9,MOXD1,MYBPHL,MYH11,NRP2,NUAK2,OLR1,OPRM1,PDK4,PKP1,PLAU,PPARG,PTGES,RBPJ,RGS5,SCARA5,SELPLG,SERPINB2,SMAD3,SOX5,STAMBPL1,STAT4,SUSD4,TEK,TGFB3,TIE1,TNFAIP3,TNFRSF11A,TNF…	72 (4)	4
mir-29	microRNA		1.66e-10	0.0447	ACTA1,ACTA2,ANKRD1,AOX1,BIK,BRIP1,BTG2,CASP2,CASQ1,CCN2,CCNG2,CCR4,CD244,CDH1,CDK6,COL18A1,COL1A1,COL4A2,CXCL10,CXCR3,DLL4,E2F1,EGFR,ELN,EMILIN2,F3,GLDC,HDAC4,HDAC9,HTR2A,IFI35,IL10,IL13RA2,IL17F,IL33,IRF7,ITGA6,ITGB2,KDELR3,LXN,Mbp,MMP13,MYH7B,NFATC2,NRP2,OLR1,PCNA,PDK4,PECAM1,PIK3C2B,PLAU,PLB1,PPARG,PRUNE2,PTAFR,PTGS1,RGS16,RRM2,RYR2,SELPLG,SOX5,ST14,STAT4,TGFB3,THBS2,TLR2,TNFAIP3,TNFRSF11A,TNF…	72 (10)	10
XCT790	chemical reagent	Inhibited	1.68e-10	0.0498	ACSL6,ACTA2,ALDH1A3,BMPER,C3,CACNA1G,CCN2,CCN4,CCNE2,CCR7,CD36,CDH1,CKB,CKMT1A/CKMT1B,COL1A1,COL4A1,COL4A2,COL6A3,CPN1,CPXM1,CSF1R,CSF3,CXCL10,CXCL2,DLL4,EGF,EMILIN2,FBLN1,FEN1,FST,GADD45B,GPC6,Gulo,HHIP,IL10,IL1R2,IL1RAP,IL2RB,ISM1,JUP,KITLG,LHX6,LIFR,LTF,MAOB,MCM3,MCM4,MCM5,MMP13,MMP9,MYH3,Nes,NRP2,PARD3,PCDH15,PCNA,PDK4,PECAM1,PLAU,PPARG,PRKCZ,PTH1R,RAPGEFL1,SCNN1B,SEMA3C,SEMA3G,SGCA,SKP2,SND1…	83 (7)	7
ditiocarb	chemical drug		1.75e-10	0.039	ACTA2,ALDH1A3,ANKRD1,BRCA2,BTG2,C3,C3AR1,C5AR1,CCKAR,CCNE2,CD36,CD82,CDC25B,CDC6,CDH5,CHAT,COL18A1,CSF3,CYP4F3,DES,DLL4,E2F7,EGF,EGFR,ELF3,EXO1,FST,GADD45B,GAP43,GFPT2,HDAC9,IFI35,IL13RA2,IL17F,IL2RB,KCNB1,KDELR3,Mbp,MYH11,MYH2,MYH3,NCF1,Nes,NFATC2,NRP2,NUAK2,OLR1,OPRM1,PCNA,PDK4,PKP1,PPARG,PRKCA,PTAFR,PTGES,PTGS1,RAB7B,RBPJ,RFC3,RRM2,RYR1,SELPLG,SERPINB2,SOX5,STAT4,TGFB3,THBS2,TK1,TNFAIP3,TNFRSF…	75 (6)	5
l-asparaginase	biologic drug	Inhibited	1.89e-10	0.0001	BARD1,BTG2,CCNE2,CDC6,CDCA5,CENPH,CENPN,CLSPN,DSN1,E2F7,ERCC6L,EXO1,FANCI,MCM2,MCM3,MCM4,MCM5,NSL1,ORC1,PKMYT1,POLE,RAD51,RAD51AP1,RBL1	24 (1)	1
SB203580	chemical - kinase inhibitor	Inhibited	2.23e-10	0.0072	4930486L24Rik,ACTA2,ALPL,ANKRD55,C3,C3AR1,CCN2,CCNG2,CD207,CD28,CDH1,COBL,COL1A1,CXCL10,EBI3,EGF,EIF2AK2,F3,FOXQ1,FYB1,IFI35,IFIT2,IL10,IL13RA2,IRF7,LIFR,MC1R,MMP13,MORC1,MXD1,MYH11,OLR1,PAX2,PLA1A,PLAT,PLAU,PLB1,PPARG,PTGES,RND1,SERPING1,SGMS2,SLC39A2,Slpi (includes others),SMAD3,STAR,TGFB3,TGM1,TLR2,TLR3,TNFSF10,TNFSF15,TRAF1	53 (1)	1
salsalate	chemical drug	Inhibited	2.24e-10	0.0365	ACTA1,ACTA2,ALDH1A3,CACNA1G,CCN2,CCN4,CCNE2,CCNG2,CCR7,CD36,CDH1,COL1A1,COL4A1,COL4A2,CRYAA/CRYAA2,CXCL10,CYP11A1,DLL4,E2F1,EGFR,FEN1,GADD45B,GAP43,Gulo,HHIP,IL10,ITGB2,JUP,KITLG,LCP1,LHX6,MMD,MMP13,MMP9,MYH11,MYH3,NCF1,Nes,NRP2,OXTR,PARD3,PCDH15,PCNA,PDK4,PECAM1,PLAU,PRKCZ,PTGES,PTGS1,SCNN1B,SKP2,SOX5,STAR,SYNM,TBXAS1,TEK,TGFB3,TK1,TLR2,TNFRSF11A,TNFRSF18,TNFSF10,TRAF1,WNT11,WNT7B,WT1	66 (6)	6
NFX1	transcription regulator		2.25e-10	0.02	ACTA1,ACTA2,ALDH1A3,ATP1B1,C9orf116,CACNA1G,CCN2,CCN4,CCNE2,CDC6,CDH1,CELSR1,CHRNB1,COL1A1,COL4A1,COL4A2,CSF3,DHFR,DLL4,EGFR,F3,FEN1,GADD45B,GAP43,GMNN,GPR162,GPR19,Gulo,HHIP,HSD17B7,IFI16,IL33,IRF7,JUP,KITLG,LHX6,MCM10,MCM2,MCM3,MCM5,MMP13,MMP9,MYBPC1,MYH2,MYH3,Nes,NPFFR2,NRP2,OLR1,ORC1,PARD3,PCDH15,PCLAF,PCNA,PECAM1,PLAU,PSCA,PTGS1,RAD51,RBL1,REEP1,RYR1,SCNN1B,SERPINB2,SOX5,SYNM,TGFB3,TNFAIP3,T…	73 (9)	9
SNAI1	transcription regulator	Activated	2.38e-10	0.05	ACTA2,ANKRD1,ARNT2,BMP5,BTG2,CCN2,CD36,CDC25B,CDC6,CDCA5,CDH1,CDH5,CDK6,COL1A1,CSF3,CYBRD1,CYP11A1,DES,DHFR,DLL4,DPYSL3,E2F1,EIF2AK2,ENDOU,FGFR4,FST,GRM1,HDAC4,HPSE,IL10,IL17F,IL1RL2,IL21R,IL2RB,ITGB2,JUP,KRT7,LOXL2,LRP2,MAOB,Mbp,MCM3,MMP9,MYH11,NPTXR,NRP2,PCNA,PDK4,PLAU,PPARG,PTAFR,PTGS1,RAD51,RGS5,ROBO4,RRM2,SKP2,SLC4A2,SLC9A3,SMAD3,SORBS1,TGM1,THBD,THBS2,TK1,TLR2,TNFAIP3,TNFRSF11A,WNT11,WT1	70 (7)	7
HNRNPD	transcription regulator		2.69e-10	0.0221	ACTA1,ACTA2,ALDH1A3,ATP1B1,C9orf116,CACNA1G,CCN2,CCN4,CCNE2,CDC6,CDH1,CELSR1,CHRNB1,COL1A1,COL4A1,COL4A2,CSF3,DHFR,DLL4,EGFR,F3,FEN1,GADD45B,GAP43,GMNN,GPR162,GPR19,Gulo,HHIP,IFI16,IL10,IL33,IRF7,JUP,KITLG,LHX6,MCM10,MCM2,MCM3,MCM5,MMP13,MMP9,MYBPC1,MYH2,MYH3,Nes,NPFFR2,NRP2,OLR1,ORC1,PARD3,PCDH15,PCLAF,PCNA,PECAM1,PLAU,PSCA,PTGS1,RAD51,RBL1,REEP1,RYR1,SCNN1B,SERPINB2,SOX5,SYNM,TGFB3,TNFAIP3,TNFR…	73 (9)	9
PINX1	other		3.05e-10	0.0208	ACTA1,ACTA2,ALDH1A3,ATP1B1,C9orf116,CACNA1G,CCN2,CCN4,CCNE2,CDC25B,CDC6,CDH1,CELSR1,CHRNB1,COL1A1,COL4A1,COL4A2,CSF3,DHFR,DLL4,EGFR,F3,FEN1,GADD45B,GAP43,GMNN,GPR162,GPR19,Gulo,HHIP,IFI16,IL33,IRF7,JUP,KITLG,LHX6,MCM10,MCM2,MCM3,MCM5,MMP13,MMP9,MYBPC1,MYH2,MYH3,Nes,NPFFR2,NRP2,OLR1,ORC1,PARD3,PCDH15,PCLAF,PECAM1,PLAU,PSCA,PTGS1,RAD51,RBL1,REEP1,RYR1,SCNN1B,SERPINB2,SOX5,SYNM,TGFB3,TNFAIP3,TNFRSF1…	72 (11)	9
hexachlorobenzene	chemical toxicant	Activated	3.08e-10	0.0348	ABCA9,ABCD2,ACOT11,ACSL6,ACTA1,ACTA2,ALPL,ANKRD1,ARRB1,C2orf50,C3,CALCR,CASP2,CCN2,CCN4,CCNG2,CCR7,CDCP1,CDK6,COL18A1,COL1A1,CP,CSF3,CSRP3,CUX2,CXCL2,E2F1,E2F2,ECE1,EGF,EGFR,ELF3,F3,FBLN1,FBN1,FGFR2,FGR,FMO2,GADD45B,GAP43,GPNMB,HDC,IGF2BP3,IL10,IL2RB,IL33,ITGA6,LXN,MAP4K1,MMP9,MOXD1,MYBPHL,NRP2,PBX1,PCNA,PDK4,PFKFB4,PLAT,PLAU,PRKCZ,PTGES,PTGIS,PTGS1,PTH1R,QTRT1,RAD51,RETSAT,SCARA5,SKP2,SSTR3,STAM…	79 (6)	6
2-(4-amino-1-isopropyl-1H-pyrazolo[3,4-d]pyrimidin-3-yl)-1H-indol-5-ol	chemical reagent	Inhibited	3.28e-10	0.0001	ANKRD1,ASF1B,BRIP1,CCN2,CCNE2,CDC45,CDC6,CDH1,CLSPN,DTL,E2F2,EXO1,FANCI,FEN1,GINS3,GMNN,MCM10,MCM3,MCM5,ORC1,PCNA,POLA2,RAD51,RFC3,RGCC,SKP2,TK1,TMEM119,TNFAIP8L1,XRCC2	30 (1)	1
ridaforolimus	chemical drug		3.66e-10	0.0067	ACTA2,ANKRD1,BTG2,CCNE2,CCR7,CD36,CDC6,CDT1,CKMT1A/CKMT1B,CRYAA/CRYAA2,CSF1R,CXCL10,CXCL2,CYP11A1,DLL4,DLX1,E2F1,EGFR,F3,FGFR2,FST,GAP43,GMNN,IL17F,IL2RB,Mbp,MCM3,MCM4,MCM5,MMP9,NRP2,PCNA,PDK4,PPARG,PRKCZ,PTAFR,PTGS1,PTH1R,RAD51,RBL1,RPA2,RRM2,SGCA,SKP2,SND1,THBS2,TK1,TLR2,TNFRSF11A,TNFSF10,WT1	51 (4)	3
pexmetinib	chemical drug	Inhibited	4.1e-10	0.0259	ABCA9,ATP1B1,CCDC82,CCN2,CCR7,CD36,CD82,CDH1,CDH5,CHAT,CRYBG1,CSF3,CXCL10,CXCL2,CYP4F3,DES,DLL4,E2F1,EGFR,EIF2AK2,F3,FGR,GMNN,HDC,IFI16,IFI35,IFIT2,IGF2BP3,IL10,KCNB1,KDELR3,MAOB,MMP13,MMP9,MNS1,MYH11,MYH2,MYH3,MYRF,Nes,NFATC2,OASL,ORC1,PAX2,PCNA,PLAU,PPARG,PRKG1,PTH1R,RAB7B,RAD51,RAD54L,RETSAT,RGS16,RPE65,RYR1,SERPINB2,SMAD3,TLR2,TLR3,TNFRSF11A,TNFRSF9,TNNI1,USP18	64 (5)	4
SPI1	transcription regulator		4.12e-10	0.0489	ACTA2,AFF3,BIK,BLNK,BMP6,BOK,BTG2,C3AR1,CAMK2B,CCN2,CCNE2,CCR4,CD36,CDH5,CDK6,COL1A1,CRYAA/CRYAA2,CSF1R,CXCL10,CXCL16,CXCR3,CYP24A1,DHFR,E2F1,E2F2,EGF,EGFR,EVPL,F3,FSCN1,FST,GRHL3,GRM1,IFIT2,IL10,IL1R2,IL2RB,IL9R,IRF7,ITGA6,LTF,MAOB,MCM3,MCM5,MMP13,OASL,OPRM1,PALB2,PCNA,PECAM1,PLAU,POLA2,PPARG,PPL,PRTN3,PTGES,PTGS1,PTPN6,RAD54L,RBL1,RFC3,RGCC,SLC18A2,SLC24A1,SPTA1,TBXA2R,TEK,TGM1,TK1,TLR2,TNFRSF9…	76 (7)	7
PDGF-DD	complex		4.2e-10	0.0355	ANKRD1,ATP1B1,BIK,BTG2,CASP2,CCDC82,CCN2,CCNE2,CD36,CD82,CDC6,CDH1,CRYBG1,CXCL10,CYP24A1,DLL4,EGFR,EIF2AK2,F3,GMNN,HDC,IFI16,IFI35,IFIT2,IGF2BP3,IL10,IL17F,IL2RB,IRF7,MAOB,Mbp,MMP13,MMP9,MNS1,MYH11,MYRF,NRP2,OASL,ORC1,PCNA,PDE1B,PDK4,PLAU,PPARG,PRKG1,PTAFR,PTGES,PTGS1,RAD51,RAD54L,RGS16,RGS5,RPE65,RRM2,SMAD3,THBS2,TLR2,TLR3,TNFRSF11A,TNFRSF9,TRAF1,TUBB4A,UNC5C,USP18,WT1	65 (6)	6
isorhamnetin	chemical - endogenous non-mammalian	Inhibited	4.27e-10	0.0264	ACOT11,ACTA2,ANKRD1,BTG2,CCN2,CCR7,CD36,CD82,CDH1,CDH5,CHAT,CSF3,CXCL10,CXCL2,CYP4F3,DES,DLL4,EGFR,GPT,IL10,IL17F,IL2RB,INSC,IRF7,KCNB1,KDELR3,Mbp,MMP13,MMP9,Mt2,MYH11,MYH2,MYH3,Nes,NFATC2,NRP2,OLR1,PCNA,PDK4,PLAU,PPARG,PTAFR,PTGS1,RAB7B,RGS16,RRM2,RYR1,SERPINB2,SLC46A3,SMAD3,THBS2,TNFRSF11A,TNNI1,TRPM8,WT1	55 (4)	4
FLI1	transcription regulator		4.48e-10	0.0035	ACTA1,ADGRE5,ARNT2,C9orf116,CASP2,CCN2,CD36,CD96,CDC25B,CDCA5,CDH1,CDH5,CDK14,CDT1,CHRNG,CHTF18,Col17a1,COL1A1,CSF1R,CSF3,CSRP3,CXCL10,CXCL2,CXCR3,DES,E2F1,E2F2,EGFR,FEN1,FGFR2,GSN,GSTM1,HDC,IL13RA2,IL2RB,INKA2,ITGA6,LAX1,MAOB,MCM2,MCM4,MYOM1,PBX1,PECAM1,PKMYT1,PLAT,PLB1,PPARG,PRKCA,PSCA,PTGS1,SKP2,SLC18A2,SMAD3,SRD5A1,STAR,STARD10,TEAD1,TEK,TNFSF4,TUBB1,UNC5C,WT1,ZFPM1,ZWINT	65 (4)	4
CCM2	other	Inhibited	4.58e-10	0.0065	ACTA1,ACTA2,CCN2,CCN4,CCR7,CD36,CD82,CDH1,CDH5,CHAT,COL1A1,CXCL16,CXCL2,CYP4F3,DES,HECW2,IL10,IRF7,KCNB1,KDELR3,MMP9,MYH11,MYH2,MYH3,Nes,NFATC2,PCNA,PLAT,PLAU,PPARG,PRKG1,PTGES,PTGIS,PTGS1,RAB7B,RAD51,RRM2,RYR1,SERPINB2,SMAD3,STAR,TLR2,TNFAIP3,TNFSF10,TNNI1,TRAF1	46 (5)	4
TERT	enzyme		4.62e-10	0.0259	ACTA1,ACTA2,ALDH1A3,ATP1B1,C9orf116,CACNA1G,CCN2,CCN4,CCNE2,CDC6,CDH1,CELSR1,CHRNB1,COL1A1,COL4A1,COL4A2,CSF3,DHFR,DLL4,EGFR,F3,FEN1,GADD45B,GAP43,GMNN,GPR162,GPR19,Gulo,HHIP,IFI16,IL33,IRF7,JUP,KITLG,LHX6,MCM10,MCM2,MCM3,MCM5,MMP13,MMP9,MYBPC1,MYH2,MYH3,Nes,NPFFR2,NRP2,OLR1,ORC1,PARD3,PCDH15,PCLAF,PCNA,PECAM1,PLAU,PSCA,PTGS1,RAD51,RBL1,REEP1,RYR1,SCNN1B,SERPINB2,SOX5,SYNM,TGFB3,TNFAIP3,TNFRSF18,…	72 (8)	8
IGFBP6	other	Activated	4.65e-10	0.0272	ABCA9,ACOT11,ACP5,ACSBG1,ACSF2,ACTA2,ACY3,ADAMTS4,ADAMTSL4,ADGRG6,ADK,Aldoart2,ALPK2,AMPD3,ANXA8/ANXA8L1,ARNT2,ARNTL2,ASIC2,BABAM2,BARD1,BMP5,BRIP1,BSN,C3AR1,C5AR1,C9orf116,CACNA1G,Calcb,CASP2,CBX2,CCBE1,CCDC82,CCKAR,CCN2,CCR7,CD207,CD244,CD28,CD36,CD53,CD82,CDC45,CDCA5,CDCP1,CDH1,CDH5,CDHR2,CDK14,CDT1,CENPH,CHAD,CHAF1A,CHAF1B,CHAT,CHRNB1,CHRNG,CHST12,CHTF18,CNTNAP2,Col17a1,COL1A1,COL24A1,COL4A1,…	284 (111)	110
pyrazole	chemical - endogenous non-mammalian	Activated	4.87e-10	0.0239	C3AR1,C5AR1,CCN2,CCNG2,CCR4,CCR7,CD36,CD82,CDH1,CDH5,CDT1,CHAT,COL1A1,CSF3,CXCL2,CYP4F3,DES,EGF,F3,FGL2,GADD45B,HDC,IFI16,IL10,IL33,IRF7,KCNB1,KDELR3,LOXL2,MYH11,MYH2,MYH3,NCF1,Nes,NFATC2,NLRP3,PAX2,PCNA,PLA1A,PLAT,PLAU,PPARG,PTGES,RAB7B,RBL1,RYR1,SERPINB2,SMAD3,TLR2,TLR3,TNFRSF9,TNFSF10,TNNI1	53 (7)	6
MGAT5	enzyme		5.14e-10	0.0461	ACTA1,ACTA2,ALDH1A3,ATP1B1,CACNA1G,CCDC82,CCN2,CCN4,CCNE2,CDH1,CDH5,COL4A1,COL4A2,CRYBG1,CSF3,CYP24A1,DLL4,DSP,EGFR,EIF2AK2,FEN1,GADD45B,GAP43,GMNN,Gulo,HDC,HHIP,IFI16,IFI35,IFIT2,IGF2BP3,IL10,IRF7,ITGB2,JUP,KITLG,LHX6,LTF,MAOB,MNS1,MYH3,MYRF,Nes,NRP2,OASL,ORC1,PARD3,PCDH15,PECAM1,PLAU,PPARG,PRKG1,PRRX1,PRTN3,PTGES,PTK2B,RAD54L,RGS16,RPE65,SCNN1B,SMAD3,SOX5,SYNM,TGFB3,TLR3,TNFRSF18,TNFRSF9,TNFSF1…	73 (8)	8
PD 180970	chemical - kinase inhibitor	Inhibited	5.39e-10	0.0455	ACTA2,ALDH1A3,ARNTL2,C3,CCN2,CD36,CD9,CDH1,CDH5,CLIC5,COL1A1,CSF3,CXCL2,CXCR3,DHFR,E2F7,EIF2AK2,F2RL2,F3,FSCN1,FST,GAP43,GAS2,GSN,HDC,HERC6,IFI16,IFI35,IFIT2,IL10,IL13RA2,IL17F,IL1RAP,IL9R,IRF7,ITGB2,LRP2,LTF,MMD,MMP9,MYOM1,NEURL3,NFATC2,NRP2,OASL,OPRM1,PECAM1,PLA1A,PTAFR,RAD51,RBPJ,RPE65,SLC9A3,TEK,TGFB3,TNFSF10,TNNI1,TNS4,TUBB1,USP18,VWF,WAS	62 (7)	6
CDC34	enzyme	Inhibited	5.52e-10	0.041	ACTA2,ADGRE5,ALDH1A3,AMPD3,ANKRD1,BLNK,BOK,BTG2,C3,CACNA1G,CCN4,CCNE2,CD82,CDC25B,CDC45,CDC6,COL1A1,COL4A1,COL4A2,CP,CSF3,CXCL2,DLL4,EGFR,F3,FEN1,FGFR4,FSCN1,GADD45B,GAP43,Gulo,HHIP,HPSE,IFI16,IL10,JUP,KITLG,LHX6,LIFR,MMP9,Mt2,MYH3,NDRG2,Nes,NFATC2,NRP2,PARD3,PCDH15,PCNA,PECAM1,PLAT,PLAU,PPARG,PTGES,RGS16,RYR2,SCNN1B,SEMA3C,SKP2,SORL1,SOX5,SYNM,TENM4,TGFB3,TK1,TLR2,TNFAIP3,TNFRSF18,TNFSF10,WNT11,…	72 (4)	3
AGO2	translation regulator	Activated	5.91e-10	0.0099	4930486L24Rik,ACP5,ACTA2,ARNTL2,BLNK,C3AR1,CCN2,CCNE2,CCNG2,CDC25B,CDH1,CDK6,CDT1,CENPH,CHAF1A,CHTF18,COL18A1,COL1A1,CRYBG1,CSF1R,CSF3,CXCL10,CXCL16,DSN1,E2F1,E2F2,E2F7,EME1,F3,FANCA,FANCG,FARS2,FBN1,FRMD4B,GAPDHS,GPNMB,IFI16,IFIT2,IL1R2,IL33,IRF7,KITLG,LTF,MC1R,MCM2,MCM4,MGAT4A,MMP13,MMP9,MYH11,OASL,OXTR,PCNA,PIF1,PLA1A,PLAT,PLAU,PMEL,PPARG,PRTN3,PTCHD1,PTPN6,RECQL4,SEMA3C,SFRP4,SLC24A1,SOX5,TK1…	75 (5)	5
AGN194204	chemical drug		6.04e-10	0.0171	ACTA2,ANKRD1,BARD1,BTG2,CCN5,CCNG2,CD36,CDC45,CDC6,CDH1,COTL1,CRYBG1,CSF3,CXCL10,DLL4,E2F1,EGFR,F3,Fmnl1,HTRA3,IL10,IL17F,IL1R2,IL2RB,IL33,ITGB2,KRT80,Mbp,MCM2,MCM4,MMP13,MMP9,NRP2,PALM3,PCNA,PDE1B,PDK4,PPARG,PPL,PTAFR,PTGS1,RAD51,RBL1,RRM2,SH2D3C,THBS2,TIGIT,TLR2,TNFAIP3,TNFRSF11A,TNFSF10,WT1	52 (5)	5
RGS5	enzyme		6.31e-10	0.0431	ACP5,ACTA1,ACTA2,ADGRG6,ALPL,ARRB1,ATP1B1,C3,CCDC82,CCN4,CD36,CD82,CDC6,CDH1,CDH5,CHAT,COL1A1,CRYBG1,CSF3,CYP4F3,DES,E2F1,ECE1,EGFR,EIF2AK2,FGFR2,FST,GMNN,HDC,IFI16,IFI35,IFIT2,IGF2BP3,IL17F,IRF7,ITGB2,KCNB1,KDELR3,MAOB,MAP4K1,MNS1,MYH2,MYH3,MYRF,Nes,NFATC2,OASL,ORC1,PCNA,PDK4,PECAM1,PFKFB4,PPARG,PRKCZ,PRKG1,PTGES,RAD54L,RGS16,RPE65,RYR1,SERPINB2,SMAD3,SSTR3,STAR,TLR2,TLR3,TNFRSF9,TNFSF10,TNNI1,U…	70 (7)	6
FBLN5	other	Activated	7.03e-10	0.0241	ACTA2,ATP1B1,CALCR,CCDC82,CCN2,CCR7,CD36,CD82,CDH1,CDH5,CHAT,COL18A1,CRYBG1,CSF3,CXCL10,CXCL2,CYP24A1,CYP4F3,DES,EGFR,EIF2AK2,F3,GAP43,GMNN,HDC,IFI16,IFI35,IFIT2,IGF2BP3,IL10,KCNB1,KDELR3,MAOB,MMP9,MNS1,MYH11,MYH2,MYH3,MYRF,Nes,NFATC2,OASL,ORC1,PCNA,PLAU,PPARG,PRKG1,PTGES,RAB7B,RAD51,RAD54L,RGS16,RPE65,RYR1,SERPINB2,SMAD3,TLR2,TLR3,TNFRSF9,TNNI1,TRAF5,USP18	62 (6)	6
EIF4EBP2	translation regulator		7.14e-10	0.0446	ACTA2,ALDH1A3,ANKRD1,ARNTL2,BIK,BTG2,C3AR1,CCN2,CD36,CD9,CDH5,CDT1,CLIC5,COL1A1,CSF1R,CSF3,CXCL16,CXCL2,CXCR3,DLL4,E2F7,EGFR,EIF2AK2,F3,FGL2,FSCN1,FST,GAP43,HERC6,IFI35,IFIT2,IL10,IL13RA2,IL2RB,IL33,IL9R,IRF7,ITGB2,LRP2,LTF,Mbp,MYH11,NEURL3,NFATC2,NRP2,OASL,PDK4,PECAM1,PPARG,PTGS1,RAD51,RBPJ,RPE65,RRM2,SELPLG,SERPINB2,SKP2,SLC9A3,THBS2,TLR2,TLR3,TMEM119,TNFRSF11A,TNFSF10,TNS4,UPP1,USP18,WAS,WT1	69 (5)	5
AGRP	other	Activated	7.24e-10	0.0217	ABCA9,ACTA1,ANKRD1,BTG2,CD82,CDC6,CDH5,CDK6,CHAT,CHRNG,CSF3,CXCL2,CYP4F3,DES,DLL4,FGR,FST,GADD45B,GAP43,GPT,GRHL3,IL17F,IL2RB,IRF7,KCNB1,KDELR3,Mbp,MYH11,MYH2,MYH3,NCF1,Nes,NFATC2,NRP2,OXTR,PDK4,PECAM1,PLAT,PRKCA,PRKG1,PTAFR,PTGS1,PTH1R,RAB7B,RETSAT,RRM2,RYR1,SERPINB2,SFRP4,SMAD3,STAR,TEK,TGM1,THBD,THBS2,TLR2,TNFSF10,TNNI1,WT1	59 (16)	12
lansoprazole	chemical drug	Inhibited	7.61e-10	0.0159	ACOT11,ARNT2,ATP1B1,BMP6,C3,CCN2,CCR7,CD36,CD82,CDH5,CHAT,CSF3,CXCL10,CXCL2,CYP4F3,DES,ECE1,F3,GPT,IL10,INSC,IRF7,KCNB1,KDELR3,MMP13,MMP9,Mt2,MYH11,MYH2,MYH3,MYLIP,Nes,NFATC2,NLRP3,PCNA,PLAU,PPARG,PRKCQ,PTGES,RAB7B,RAD51,RGS16,RPE65,RYR1,SERPINB2,SLC46A3,SMAD3,STAR,TLR2,TNFSF10,TNNI1,TRPM8	52 (4)	3
mimosine	chemical drug	Inhibited	7.65e-10	0.0081	ACTA1,ALDH1A3,AMPD3,BRIP1,C3,CASP2,CCN2,CCNE2,CDC6,CDH1,CDK6,CLSPN,COL1A1,CP,CXCL10,CXCL2,DDIAS,DTL,E2F1,E2F8,EGFR,ESCO2,F3,GPT,HDC,IFI16,IL13RA2,IL33,IRF7,ITGB6,LIFR,MCM10,MCM4,MMP9,Mt2,MYO7A,NCF1,PCNA,PCYT1B,PECAM1,PLAU,RAC2,RAD51,RAPGEF3,RBL1,RGS16,RYR2,SEMA3C,SERPINB2,STAB2,TGFB3,TNFAIP3,TP53INP2,TRAIP,TRPM8,TUBB1	56 (7)	6
DNMT3A	enzyme		7.65e-10	0.007	ACTA1,ACTA2,ANKRD1,BIK,BLNK,BRCA2,BTG2,CASQ1,CDH1,CSF1R,CXCL10,CYP24A1,DLL4,E2F1,E2F2,EGFR,EMILIN2,EXO1,F3,HDAC4,HDAC9,HTR2A,IL17F,IL2RB,KDELR3,LAMC3,LRP2,LXN,Mbp,MMP9,MYH7B,NFATC2,NRP2,PCNA,PDK4,PECAM1,PIK3C2B,PLCB4,PLD4,PRUNE2,PTAFR,PTGS1,RAD51,RECQL4,RGS16,RRM2,RYR2,SLC12A8,ST14,THBS2,TLR2,TNFRSF11A,TNFSF10,TNNI1,WT1,XRCC2	56 (5)	5
CDKN3	phosphatase	Inhibited	8.05e-10	0.0009	ACTA2,ANKRD1,BARD1,CCN2,CCNE2,CDC6,CDH1,CDT1,CRYAA/CRYAA2,DES,DLX1,DSP,E2F1,FGFR2,GMNN,GSN,IL10,IL33,ITGA6,MCM3,MCM4,MCM5,MMP13,PCNA,PPARG,PPL,PRKG1,RBL1,RPA2,SCEL,SOX5,TNFAIP3	32 (5)	4
SRF-ELK1	complex	Activated	8.07e-10	0.0207	4930486L24Rik,Abca8a,ACTA1,ACTA2,AFP,ALPL,ANKRD1,ARNTL2,BMP6,C3,C3AR1,C5AR1,CCN2,CCNG2,CD28,CDH1,CDH5,COL18A1,COL24A1,COL6A3,CSF3,CXCL16,CYP11A1,CYP24A1,DES,E2F1,E2F7,ELN,F3,FARS2,FBN1,FGFR2,FST,GSN,HDC,IFI16,IL10,ITGB6,KITLG,LTF,MCM5,MGAT4A,MMP13,MMP9,MYH11,MYOM1,MYRF,Nes,OXTR,PCNA,PLAT,PLAU,PRKCA,PRRX1,PRTN3,PTCHD1,PTGES,PTK2B,RGCC,RPE65,SELPLG,SFRP4,SKP2,SMAD3,SOX5,TGFB3,Trib2,WT1	68 (10)	9
DOCK4	other		8.62e-10	0.0407	ACTA2,ALDH1A3,ANKRD1,ARNTL2,C5AR1,CCNE2,CCR7,CD36,CD82,CD9,CDC6,CDH1,CDH5,CDK6,CLIC5,COL1A1,CSF3,CXCL10,CXCL2,CXCR3,DHFR,E2F7,EIF2AK2,F3,FGL2,FSCN1,FST,GAP43,GSN,HERC6,IFI16,IFI35,IFIT2,IL13RA2,IL17F,IL33,IL9R,IRF7,ITGA6,LRP2,LTF,MMP13,NEURL3,NFATC2,NRP2,OASL,PECAM1,PTAFR,RBPJ,RPE65,SLC9A3,SOX5,TGFB3,TLR3,TNFSF10,TNS4,TRAF1,TUBB4A,USP18,WAS	60 (8)	7
terbutaline	chemical drug	Activated	9.07e-10	0.0087	Abca8a,ACP5,ACTA1,ACTA2,ADAMTS4,ANKRD1,ATP1B1,BOK,BRCA2,BTG2,CCR7,CD9,CDH1,CDK14,COL1A1,COL24A1,CSRNP1,CXCL10,DUSP14,E2F1,EBI3,ECM1,EGFR,FAM214A,FGFR2,FGL2,GADD45B,GPNMB,GPR19,HSD17B7,HTR2A,IL10,IRF7,KDELR3,KITLG,MAOB,MCM5,MMP13,MMP9,MNS1,MYH11,Nrgn,NRP2,OASL,OPRM1,PCNA,PECAM1,PLAT,PLAU,PPARG,PTGES,PTPRR,RAD51,RAD54L,RASGRF1,RELT,SCNN1B,SERINC5,SFRP4,SLC17A6,SLC18A2,SRD5A1,STAR,TEK,TP53INP2,TRAF1…	69 (5)	5
JQ1	chemical reagent	Inhibited	9.51e-10	0.0353	ACTA2,ALPL,AMPD3,ANKRD1,ARRB1,BTG2,C3,CCN2,CCN4,CCNE2,CCR7,CD36,CDC6,CDCA5,CDH1,CDK6,CDT1,COL1A1,CRYAA/CRYAA2,DLL4,DLX1,E2F1,ECE1,EGFR,EIF2AK2,GMNN,IL10,IL17F,IL2RB,MAP4K1,Mbp,MCM3,MCM4,MCM5,MMP13,MMP9,NRP2,Oasl2,PDK4,PFKFB4,PLAU,PPARG,PRKCZ,PTAFR,PTGES,PTGS1,RBL1,RBPJ,RPA2,RRM2,SSTR3,THBS2,TLR2,TNFAIP3,TNFRSF11A,Tnfrsf26,TNFSF10,TOGARAM2,WT1	59 (6)	6
lisofylline	chemical drug	Inhibited	9.67e-10	0.0116	Abca8a,BTG2,CCN2,CCR7,CD36,CD82,CD9,CDH5,CDK14,CHAT,COL24A1,COL4A1,CSF3,CSRNP1,CXCL10,CXCL2,CYP4F3,DES,DUSP14,EBI3,ECM1,F3,FGFR2,FGL2,GADD45B,GPNMB,GPR19,HTR2A,IL10,IRF7,KCNB1,KDELR3,MCM5,MMP13,MMP9,MNS1,MYH11,MYH2,MYH3,Nes,NFATC2,Nrgn,NRP2,OPRM1,PLAT,PLAU,PPARG,PTPRR,RAB7B,RAD51,RAD54L,RASGRF1,RELT,RYR1,SERINC5,SERPINB2,SFRP4,SLC17A6,SLC18A2,SMAD3,SRD5A1,STAR,TLR2,TNFSF10,TNNI1,TP53INP2,YPEL1,YP…	68 (3)	3
PTPN14	phosphatase	Inhibited	1.02e-09	0.0172	ACTA1,ALDH1A3,ANKRD1,CACNA1G,CCN2,CCN4,CCNE2,CDC6,CDCA5,CDK6,COL1A1,COL4A1,COL4A2,CSF3,CYP11A1,CYP24A1,DLL4,E2F1,EGFR,ENDOU,FEN1,GADD45B,GAP43,Gulo,HHIP,IL10,ITGB2,JUP,KITLG,LHX6,LTF,MCM3,MMP13,MMP9,MYH3,Nes,NRP2,PARD3,PCDH15,PECAM1,PLAU,PPARG,PRRX1,PTK2B,RRM2,SCNN1B,SORBS1,SOX5,SYNM,TGFB3,TK1,TNFRSF18,TRAF1,WNT11,WNT7B,WT1	56 (5)	4
FRMD6	other	Inhibited	1.08e-09	0.0025	ACTA2,ALDH1A3,ANKRD1,BARD1,CCN2,CCN5,CDC6,CDCA5,CDH1,CDK6,CLSPN,COL1A1,COL4A1,CSF3,CXCL2,CYP11A1,CYP24A1,E2F1,EGFR,ENDOU,FST,GMNN,GPT,ITGB2,LTF,MCM3,MYH11,NFATC2,PAX2,PCNA,PRKN,PRTN3,RBL1,RRM2,SERPINB2,SKP2,SORBS1,TK1	38 (13)	12
astemizole	chemical drug	Inhibited	1.28e-09	0.0125	ABCC2,ACKR4,ALOX5,ALPL,C3,CALCR,CDC45,CDC6,CDCA5,CDH1,CDT1,CENPH,CHAF1A,CHAF1B,CHTF18,CSF1R,CYP24A1,CYP4B1,EGFR,ELN,EXO1,F3,FEN1,FIGNL1,GADD45B,GPT,HSPB7,IL10,IL17F,IRF7,ITGB7,KCNB1,MCM2,MCM3,MCM4,MCM5,MYT1,PAPSS2,PCLAF,PCNA,PDK4,POLE,PPARG,PRKCA,RAD51,RAD51AP1,RFC3,RPA2,RRM2,SARDH,SKP2,SLC34A1,STAR,TGFB3,THBD,TLR2,TLR3,TNFAIP3	58 (7)	6
TAB2/TAB3	group	Activated	1.34e-09	0.009	ACTA1,AFP,AMPD3,ANKRD1,C3,CALCR,CCN2,CCR7,CDH1,COL18A1,CP,CSF1R,CXCL10,CXCL16,CXCL2,E2F1,EGF,FSCN1,GPT,IFI16,IFI35,IFIT2,IL10,IRF7,LIFR,MMP13,MMP9,Mt2,MYH2,PCNA,PLAU,PPARG,PTK2B,RGS16,RYR2,SEMA3C,SERPINB2,TK1,TNFAIP3,TNFRSF9,TNFSF10	41 (4)	3
ARHGEF11	other	Activated	1.39e-09	0.0241	ACTA1,ANKRD1,CALCR,CCR7,CD36,CD82,CDC6,CDCA5,CDH5,CDK6,CHAT,COL18A1,COL1A1,CXCL10,CXCL2,CYP11A1,CYP4F3,DES,E2F1,ENDOU,F3,GAP43,IRF7,ITGB2,ITGB7,KCNB1,KDELR3,MCM3,MMP9,MYH11,MYH2,MYH3,NCF1,Nes,NFATC2,PCNA,PLAT,PLAU,PRKG1,PTGES,RAB7B,RAD51,RRM2,RYR1,SERPINB2,SKP2,SMAD3,SORBS1,STAR,TK1,TLR2,TNFSF10,TNNI1,TRAF5	54 (9)	8
dimethyl sulfone	chemical drug		1.46e-09	0.0399	ALDH1A3,ARNTL2,BARD1,BRCA2,BRIP1,CCN2,CD9,CDH5,CHAF1A,CHAF1B,CLIC5,COL24A1,CSF3,CXCL10,CXCL2,CXCR3,E2F7,EIF2AK2,F3,FANCB,FGFR2,FGL2,FOXQ1,FSCN1,FST,GADD45B,GAP43,GPT,HERC6,IFI16,IFI35,IFIT2,IL10,IL13RA2,IL17F,IL9R,IRF7,ITGB2,LRP2,LTF,MMP13,MYH11,NEURL3,NFATC2,NRP2,OASL,PAX2,PECAM1,PLAU,POLE,PTAFR,RBPJ,RGCC,RPE65,SELPLG,SLC9A3,SOX5,THPO,TLR3,TNS4,TRIM2,USP18,WAS	63 (7)	7
pyrilamine	chemical drug		1.57e-09	0.0383	ACTA2,ALDH1A3,ATP1B1,CACNA1G,CCDC82,CCN2,CCN4,CCNE2,CDH1,COL1A1,COL4A1,COL4A2,CRYBG1,CSF3,CXCL10,CXCR3,CYP24A1,DLL4,EGFR,EIF2AK2,FEN1,GADD45B,GAP43,GMNN,Gulo,HDC,HHIP,IFI16,IFI35,IFIT2,IGF2BP3,IRF7,JUP,KITLG,LHX6,MAOB,MMP9,MNS1,MYH3,MYRF,Nes,NRP2,OASL,ORC1,PARD3,PCDH15,PECAM1,PPARG,PRKG1,PTGES,RAD54L,RGS16,RPE65,SCNN1B,SMAD3,SOX5,SYNM,TGFB3,TLR3,TNFRSF18,TNFRSF9,TNFSF10,TRAF1,USP18,WNT11,WNT7B,WT1	67 (5)	4
UBE2L3-KRAS	fusion gene/product		1.63e-09	0.0472	ACTA2,ALPL,ANKRD1,ARRB1,BTG2,C3,CASP2,CCN4,CD36,CD82,CDCP1,CDH5,CHAT,COL1A1,CSF1R,CSF3,CXCL2,CYP4F3,DES,DLL4,DSCC1,ECE1,EGFR,FGFR2,GAP43,IL17F,IL2RB,IRF7,ITGA6,KCNB1,KDELR3,MAP4K1,Mbp,MYH11,MYH2,MYH3,Nes,NFATC2,NRP2,PCNA,PDK4,PFKFB4,PMEL,PPARG,PRKCZ,PTAFR,PTGES,PTGS1,RAB7B,RETSAT,RRM2,RYR1,SERPINB2,SMAD3,SSTR3,THBS2,TNFRSF11A,TNNI1,WT1	59 (5)	4
CIRBP	translation regulator	Activated	1.74e-09	0.0053	ALDH1A3,ALPL,ARRB1,BRIP1,C3,CCN2,CCN4,CCNE2,CCR7,CDC6,CDH1,CDK6,CLSPN,COL1A1,CXCL10,CXCL2,DDIAS,DHFR,DTL,E2F1,E2F8,ECE1,EGFR,ELN,ESCO2,F3,FGFR2,IL10,ITGB6,MAP4K1,MCM10,MCM4,MMP13,MMP9,MYO7A,PCNA,PCYT1B,PFKFB4,PLAU,PPARG,PRKCZ,PTGES,RAD51,RBL1,RRM2,SSTR3,TGFB3,TP53INP2,TRAIP,TRPM8,TUBB1	51 (4)	4
midazolam	chemical drug	Inhibited	1.78e-09	0.035	ATP1B1,C3AR1,C5AR1,CCDC82,CCR4,CCR7,CD36,CD82,CDH5,CHAT,CRYBG1,CSF3,CXCL10,CXCL2,CYP4F3,DES,E2F1,EIF2AK2,F3,GMNN,HDC,IFI16,IFI35,IFIT2,IGF2BP3,IL10,IL33,IRF7,ITGB2,KCNB1,KDELR3,MAOB,MNS1,MYH11,MYH2,MYH3,MYRF,NCF1,Nes,NFATC2,NLRP3,OASL,ORC1,PCNA,PPARG,PRKG1,RAB7B,RAD51,RAD54L,RGS16,RPE65,RYR1,SERPINB2,SMAD3,TLR2,TLR3,TNFRSF9,TNFSF10,TNNI1,USP18	60 (5)	5
CBX7	other		1.95e-09	0.0026	ANKRD1,ASF1B,BARD1,BTG2,C3,CBX2,CCN2,CCNE2,CCNG2,CCR4,CCR7,CDC25B,CDCA5,CDH1,CDT1,CHAF1A,COL1A1,CXCL10,DHFR,DONSON,E2F2,EIF2AK2,FANCA,FEN1,FST,GADD45B,IL1R2,LAT,MCM10,MCM3,MCM4,MCM5,MCM8,MMP9,Mt2,PAX2,PCNA,PLAU,RAD51AP1,RAD54L,RBL1,RECQL4,RFC3,RRM2,SKP2,TK1	46 (5)	5
TFPI2	other	Inhibited	2.17e-09	0.003	ACTA2,ADAMTS4,BTG2,CALCR,CCN2,CDH1,COL18A1,COL1A1,CSF1R,CXCL10,CXCL2,CYP11A1,DSP,E2F1,EGFR,ELN,F3,FGFR2,GADD45B,GAP43,IL10,IRF7,ITGB2,LCP1,MMP9,PCNA,PECAM1,PLAU,PRRX1,PTGES,RAC2,RAPGEF3,SKP2,STAB2,STAR,TEK,TNFRSF11A,TRAF5	38 (13)	13
PSAP	enzyme		2.35e-09	0.041	ACTA2,ANKRD1,ATP1B1,BTG2,CCDC82,CCN2,CD36,CDH1,CRYBG1,CXCL10,CYP11A1,CYP24A1,DLL4,DSP,EGFR,EIF2AK2,F3,GMNN,HDC,IFI16,IFI35,IFIT2,IGF2BP3,IL10,IL17F,IL2RB,IL33,IRF7,ITGB2,MAOB,Mbp,MMP9,MNS1,MYRF,NRP2,OASL,ORC1,PCNA,PDK4,PLAU,PRKG1,PRRX1,PTAFR,PTGES,PTGS1,RAD51,RAD54L,RGS16,RPE65,RRM2,SKP2,SMAD3,STAR,THBS2,TLR2,TLR3,TNFRSF11A,TNFRSF9,TNFSF10,USP18,WT1	61 (8)	7
dATP	chemical - endogenous mammalian	Inhibited	2.38e-09	0.0237	AFP,AMPD3,ANKRD1,C3,CALCR,CCN2,CCR4,CCR7,CDH1,CDK6,CP,CSF1R,CSF3,CXCL10,CXCL16,CXCL2,F3,FGL2,FSCN1,HDC,IFI16,IFIT2,IL33,IRF7,LIFR,MMP13,Mt2,NCF1,NLRP3,OASL,Oasl2,PDK4,PLA1A,PLAU,PTK2B,RAD51,RBL1,RGCC,RGS16,SEMA3C,SERPINB2,TLR2,TLR3,TNFAIP3,TNFRSF9	45 (7)	6
ULBP1	transmembrane receptor		2.53e-09	0.0419	ACTA2,ANKRD1,ATP1B1,BTG2,CCDC82,CCN2,CD36,CDH1,CRYBG1,CXCL10,CYP24A1,DLL4,EGFR,EIF2AK2,F2RL2,F3,GMNN,HDC,IFI16,IFI35,IFIT2,IGF2BP3,IL10,IL17F,IL2RB,IRF7,MAOB,Mbp,MMD,MMP13,MMP9,MNS1,MYOM1,MYRF,NRP2,OASL,OPRM1,ORC1,PCNA,PDK4,PLAU,PPARG,PRKG1,PTAFR,PTGES,PTGS1,RAD54L,RGS16,RPE65,RRM2,SMAD3,THBS2,TLR2,TLR3,TNFRSF11A,TNFRSF9,TNFSF10,TNNI1,TUBB1,USP18,VWF,WT1	62 (5)	5
azathioprine	chemical drug		2.69e-09	0.0424	ACTA2,ALDH1A3,ATP1B1,CACNA1G,CCDC82,CCN2,CCN4,CCNE2,CDH1,COL1A1,COL4A1,COL4A2,CRYBG1,CSF3,CYP24A1,DLL4,EGFR,EIF2AK2,FEN1,GADD45B,GAP43,GMNN,Gulo,HDC,HHIP,IFI16,IFI35,IFIT2,IGF2BP3,IL21R,IRF7,JUP,KITLG,LHX6,MAOB,MMP9,MNS1,MYH3,MYRF,Nes,NRP2,OASL,ORC1,PARD3,PCDH15,PECAM1,PPARG,PRKG1,PTGES,RAD54L,RGS16,RPE65,SCNN1B,SMAD3,SOX5,SYNM,TGFB3,TLR3,TNFRSF18,TNFRSF9,TNFSF10,TRAF1,USP18,WNT11,WNT7B,WT1	66 (5)	4
harmaline	chemical drug	Activated	2.73e-09	0.0096	ACOT11,CCN2,CCR7,CD36,CD82,CDH5,CHAT,CSF3,CXCL10,CXCL2,CYP4F3,DES,F3,GPT,HTR2A,IL10,INSC,IRF7,KCNB1,KDELR3,MMP13,MMP9,Mt2,MYH11,MYH2,MYH3,Nes,NFATC2,PCNA,PLAU,PPARG,RAB7B,RAD51,RGS16,RYR1,SERPINB2,SLC18A2,SLC46A3,SMAD3,TLR2,TNFSF10,TNNI1,TRPM8	43 (4)	3
LAMA3	other	Activated	3.14e-09	0.0315	ACP5,ACTA1,ACTA2,ADGRG6,CCN2,CCR7,CD36,CD82,CDH1,CDH5,CHAT,COL1A1,CSF3,CXCL10,CXCL2,CYP4F3,DES,EGFR,EIF2AK2,F3,FST,IL10,IL17F,IRF7,ITGB2,KCNB1,KDELR3,MMP13,MMP9,MYH11,MYH2,MYH3,Nes,NFATC2,PCNA,PDK4,PECAM1,PLAU,PPARG,PRRX1,PTGES,PTK2B,RAB7B,RAD51,RYR1,SKP2,SMAD3,TLR2,TNFSF10,TNNI1	50 (4)	3
20s proteasome	complex		3.43e-09	0.0367	Abi3bp,ADK,ALDH1A3,ARNTL2,BARD1,C3,CCKAR,CCN2,CCNE2,CCR7,CD28,CD82,CDC25B,CDC6,CHAD,CNTN2,COL18A1,COL1A1,COL5A3,COTL1,CSF3,DHFR,DLL4,EBI3,EGF,EGFR,ELF3,EXO1,FRMD4B,FSCN1,FST,GADD45B,GAP43,GFPT2,GPR183,HDAC9,HPSE,IFI16,IFI35,IL13RA2,INSC,ITGB7,JUP,LAMA1,LIFR,LY75,MAOB,MXD1,NCF1,NUAK2,OLFML2B,OPRM1,PIPOX,PKP1,PRKCA,PRKCZ,PTK2B,RBL1,RBPJ,RELT,RFC3,SCN11A,SELPLG,SERPINB2,SMAD3,SORBS1,SOX5,STAT4,TGFB3…	76 (19)	13
fenoterol	chemical drug	Activated	3.51e-09	0.0182	Abca8a,ABCA9,CCDC82,CCN2,CD9,CDH1,CDK14,COL1A1,COL24A1,CRYBG1,CSF3,CSRNP1,CXCL10,CXCL2,DUSP14,E2F1,EBI3,ECM1,EGFR,EIF2AK2,F3,FGFR2,FGL2,FGR,GADD45B,GMNN,GPNMB,GPR19,HDC,HTR2A,IFI16,IFI35,IFIT2,IGF2BP3,IL10,KDELR3,MAOB,MCM5,MMP13,MMP9,MNS1,MYRF,Nrgn,NRP2,OASL,OPRM1,ORC1,PCNA,PLAT,PLAU,PPARG,PRKG1,PTH1R,PTPRR,RAD54L,RASGRF1,RELT,RETSAT,RGS16,RPE65,SERINC5,SFRP4,SLC17A6,SLC18A2,SRD5A1,STAR,TLR3,TNFR…	74 (5)	4
HPRT1	enzyme		3.64e-09	0.0452	ACTA2,ALDH1A3,ATP1B1,CACNA1G,CCDC82,CCN2,CCN4,CCNE2,CDH1,COL1A1,COL4A1,COL4A2,CRYBG1,CSF3,CYP24A1,DLL4,EGFR,EIF2AK2,FEN1,GADD45B,GAP43,GMNN,Gulo,HDC,HHIP,IFI16,IFI35,IFIT2,IGF2BP3,IRF7,JUP,KITLG,LHX6,MAOB,MMP9,MNS1,MYH3,MYRF,Nes,NRP2,OASL,ORC1,PARD3,PCDH15,PECAM1,PPARG,PRKG1,PTGES,RAD54L,RGS16,RPE65,SCNN1B,SMAD3,SOX5,SYNM,TGFB3,TLR3,TNFRSF18,TNFRSF9,TNFSF10,TRAF1,USP18,WNT11,WNT7B,WT1	65 (4)	3
HINT1	enzyme	Inhibited	3.72e-09	0.0026	ACP5,ACSBG1,ACTA2,CCNG2,CDC25B,CDH1,CDT1,CENPH,CHAF1A,CHTF18,CRYBG1,CYP11A1,DSN1,EGFR,EME1,F3,FANCA,FANCG,FRMD4B,GAPDHS,GPNMB,HDC,MAOB,MC1R,MCM2,MCM4,MCM5,MMP13,PCNA,PIF1,PLA1A,PMEL,PRKG1,RAP1GAP,RECQL4,SEMA3C,SMAD3,SOX5,TMCC2,TNFRSF11A,TNFSF10,TRPM1,UPP1,ZWINT	44 (5)	4
bergamottin	chemical - endogenous non-mammalian	Inhibited	4.14e-09	0.0455	ACOT11,ACTA2,CALCR,CCN2,CCR7,CD36,CD82,CDH1,CDH5,CHAT,COL18A1,COL1A1,CSF3,CXCL10,CXCL16,CXCL2,CYP11A1,CYP4F3,DES,EGF,EGFR,F3,GAP43,IL10,INSC,IRF7,KCNB1,KDELR3,MAOB,MMP9,Mt2,MYH11,MYH2,MYH3,Nes,NFATC2,PCNA,PLAU,PPARG,PTGES,RAB7B,RAD51,RGS16,RYR1,SERPINB2,SLC46A3,SMAD3,TLR2,TNFSF10,TNNI1,TRAF5,TRPM8	52 (6)	6
DNA-methyltransferase	group	Inhibited	4.26e-09	0.0151	ACTA1,ACTA2,ANKRD1,BIK,BLNK,BRCA2,BTG2,CASQ1,CDH1,CSF1R,CXCL10,CYP24A1,DLL4,E2F1,E2F2,EGFR,EMILIN2,EXO1,F3,HDAC4,HDAC9,HTR2A,IL17F,IL2RB,KDELR3,LAMC3,LRP2,LXN,Mbp,MMP9,MYH7B,NFATC2,NRP2,PCNA,PDK4,PECAM1,PIK3C2B,PLCB4,PLD4,PRUNE2,PTAFR,RAD51,RECQL4,RRM2,RYR2,SLC12A8,ST14,THBS2,TLR2,TNFRSF11A,TNFSF10,TNNI1,WT1,XRCC2	54 (5)	5
flutamide	chemical drug		4.33e-09	0.0485	ACOT11,ACTA1,ACTA2,ANKRD1,BTG2,CD36,CDC25B,CDCA5,CDH1,CDK14,CDT1,CHRNG,CHTF18,CSRP3,CXCL10,CXCL2,CYP11A1,CYP4B1,DES,DLL4,EGF,F3,FEN1,FGFR2,FOXQ1,GPT,GSN,GSTM1,IL10,IL17F,IL2RB,INSC,ITGA6,KITLG,Mbp,MCM2,MMP9,Mt2,MYOM1,NRP2,PCNA,PDK4,PKMYT1,PLAT,PPARG,PRKCA,PSCA,PTAFR,PTGS1,RAD51,RGS16,RRM2,SKP2,SLC46A3,SMAD3,SRD5A1,SSTR3,STAR,STARD10,THBS2,TLR2,TNFRSF11A,TRPM8,UNC5C,ZWINT	65 (7)	7
ETV6	transcription regulator		4.35e-09	0.0352	ACTA2,ALDH1A3,ARNTL2,CCN2,CD9,CDH1,CDH5,CLIC5,COL1A1,CSF1R,CSF3,CXCL10,CXCL2,CXCR3,DLL4,E2F7,EIF2AK2,F2RL2,F3,FGL2,FSCN1,FST,GAP43,HERC6,IFI16,IFI35,IFIT2,IL10,IL13RA2,IL17F,IL9R,IRF7,ITGB2,LRP2,LTF,MEX3B,MMD,MMP13,MMP9,MYOM1,NEURL3,NFATC2,NRP2,OASL,OPRM1,PECAM1,PLCB1,PTAFR,PTGES,RAD51,RBPJ,RPE65,SLC9A3,TLR3,TNNI1,TNS4,TUBB1,USP18,VWF,WAS	60 (4)	4
HDAC2	transcription regulator		4.76e-09	0.0037	ASF1B,BARD1,BTG2,C3,CCN2,CCNE2,CCNG2,CCR4,CCR7,CDC25B,CDCA5,CDH1,CDT1,CHAF1A,COL1A1,CXCL10,DHFR,DONSON,E2F2,EIF2AK2,FANCA,FEN1,FST,GADD45B,IL1R2,LAT,MCM10,MCM3,MCM4,MCM5,MCM8,MMP9,Mt2,PAX2,PCNA,PLAU,RAD51AP1,RAD54L,RBL1,RECQL4,RFC3,RRM2,SKP2,TK1	44 (4)	4
NONO	transcription regulator	Inhibited	4.87e-09	0.007	ACTA1,ASF1B,BARD1,BTG2,C3,CCN2,CCR4,CCR7,CDCA5,CDH1,CDK14,CDT1,CHAF1A,CHRNG,CHTF18,CSRP3,CXCL10,CYP11A1,DES,DHFR,DONSON,E2F1,E2F2,EGFR,EME1,FANCA,FEN1,FGFR2,FST,GSN,GSTM1,IL1R2,ITGA6,MCM2,MCM8,MMP9,MYOM1,PCNA,PDE1B,PDE8A,PKMYT1,PLAT,PRKCA,PSCA,PTGS1,RAD51AP1,RBL1,RECQL4,RFC3,SKP2,SMAD3,SRD5A1,STAR,STARD10,TK1,TNFSF10,UNC5C,WT1,ZWINT	59 (5)	5
TRIP12	enzyme	Activated	5.11e-09	0.0087	ACTA1,ASF1B,BARD1,BTG2,C3,CCN2,CCR4,CCR7,CDC25B,CDCA5,CDH1,CDK14,CDT1,CHAF1A,CHRNG,CHTF18,CSRP3,CXCL10,CYP11A1,DES,DHFR,DONSON,E2F2,EGFR,FANCA,FEN1,FGFR2,FST,GSN,GSTM1,IL1R2,ITGA6,MCM2,MCM8,MMP9,MYOM1,PCNA,PKMYT1,PLAT,PRKCA,PRKN,PSCA,PTGS1,RAD51AP1,RBL1,RECQL4,RFC3,RRM2,SKP2,SMAD3,SRD5A1,STAR,STARD10,TK1,TNFSF10,UNC5C,WT1,ZWINT	58 (3)	3
Irgm1	other	Inhibited	5.17e-09	0.0184	CCN2,CCR7,CD36,CD82,CDH5,CHAT,CSF3,CXCL10,CXCL2,CYP4F3,DES,DTL,F3,IFI16,IFIT2,IL10,IRF7,KCNB1,KDELR3,MMP13,MMP9,MYH11,MYH2,MYH3,Nes,NFATC2,OASL,PCNA,PLAU,PPARG,RAB7B,RAD51,RRM2,RYR1,SERPINB2,SMAD3,TK1,TLR2,TNFSF10,TNNI1,USP18	41 (2)	2
FOXF2	transcription regulator		5.22e-09	0.0001	ACTA2,CCNE2,CDC6,CDH1,CDK6,CDT1,CRYAA/CRYAA2,DLX1,E2F1,FGFR2,GMNN,MCM3,MCM4,MCM5,MYH11,PCNA,RBL1,RPA2	18 (2)	2
mevastatin	chemical drug		5.59e-09	0.0386	ABCB9,ABCC2,ACTA1,ACTA2,ARNT2,ATP1B1,BARD1,BMP6,C3,C9orf116,CCN2,CCNE2,CCR7,CD36,CDC6,CDH1,CELSR1,CHRNB1,COL1A1,CSF3,CXCL10,CXCL2,DHFR,E2F1,ECE1,EME1,F3,GMNN,GPR162,GPR19,GSTM1,Gulo,IL10,LRG1,MCM10,MCM2,MCM3,MCM5,MMP13,MMP9,MYBPC1,MYH2,MYLIP,NLRP3,NPFFR2,ORC1,PAPSS2,PCLAF,PCNA,PIPOX,PLAU,PRKCQ,PRKG1,PTGES,PTGS1,RBL1,REEP1,RPE65,RRM2,RYR1,STAR,TCN2	62 (8)	7
Par	group	Activated	5.7e-09	0.0041	ACTA2,ANKRD1,ARNT2,CCN2,CDC6,CDCA5,CDH1,CDK6,COL1A1,CSF3,CXCL2,CYP11A1,DSP,E2F1,ECE1,EGFR,ENDOU,F3,FBP1,FGFR2,IL10,ITGA6,ITGB2,KITLG,LOXL2,LRP2,MCM3,MMP9,PLAT,PLAU,PTAFR,RRM2,SKP2,SORBS1,STAR,TEK,TK1,TNFAIP3,VWF,WNT11	40 (7)	6
TBX2	transcription regulator	Activated	5.7e-09	0.0095	ACTA2,ANKRD1,ASF1B,BTG2,CD36,CDC6,CDCA5,CDH1,CDT1,CHAF1B,CXCL10,DLL4,E2F1,E2F7,E2F8,EGFR,F3,IL10,IL17F,IL2RB,Mbp,MCM2,MCM4,MCM5,MMP9,NRP2,PCNA,PDK4,PKMYT1,PPARG,PTAFR,PTGS1,RAD51,RBL1,RRM2,THBS2,TLR2,TNFRSF11A,TNFSF10,WT1	40 (2)	2
mir-132	microRNA	Activated	5.7e-09	0.0118	Abca8a,ANKRD1,BTG2,CCN2,CCN5,CD9,CDH1,CDK14,CDK6,COL24A1,CSRNP1,CXCL10,CXCL2,CYP24A1,DHRS3,DUSP14,E2F1,EBI3,ECM1,FGFR2,FGL2,GADD45B,GPNMB,GPR19,HDC,HTR2A,IL10,IRF7,KDELR3,LIFR,MAOB,MCM5,MCM8,MMP13,MNS1,MXD1,MYH11,Nrgn,NRP2,OLR1,OPRM1,PCNA,PLAT,PLAU,PPARG,PRKCZ,PTGES,PTPRR,RAD54L,RASGRF1,RELT,RRM2,SERINC5,SERPINB2,SFRP4,SLC17A6,SLC18A2,SRD5A1,STAR,STAT4,TNNI1,TP53INP2,TRAF1,UPP1,YPEL1,YPEL4	66 (6)	6
NEO1	transcription regulator		5.83e-09	0.0161	ACTA1,ADGRG6,BTG2,CCN2,CD36,CDC6,CDCA5,CDH1,CDH5,CDK6,COL1A1,CSF3,CXCL10,CYP11A1,DLL4,E2F1,ENDOU,F3,IL10,IL17F,IL2RB,ITGB2,Mbp,MCM3,MMP13,NRP2,PCNA,PDK4,PLAU,PPARG,PRKG1,PTAFR,PTGS1,RAD51,SKP2,SORBS1,STAR,THBS2,TK1,TLR2,TNFRSF11A,TNFSF10,WT1	43 (6)	6
DNMT3L	transcription regulator	Inhibited	6.53e-09	0.0002	ACTA1,BIK,BLNK,BRCA2,CASQ1,CD36,CDH1,CSF1R,E2F1,E2F2,EMILIN2,EXO1,HDAC4,HDAC9,HTR2A,KDELR3,LAMC3,LRP2,LXN,MYH7B,NFATC2,PECAM1,PIK3C2B,PLCB4,PLD4,PRUNE2,PTGS1,RECQL4,RYR2,SLC12A8,ST14,TNNI1,XRCC2	33 (3)	2
acyline	biologic drug	Activated	7.14e-09	0.0321	ACTA1,ACTA2,CCN2,CCR7,CD36,CD82,CDH5,CHAT,CSF3,CXCL10,CXCL2,CYP11A1,CYP4F3,DES,EGFR,F3,FST,IL10,IRF7,KCNB1,KDELR3,MMP13,MYH11,MYH2,MYH3,Nes,NFATC2,PCNA,PLAT,PLAU,PPARG,PTGS1,RAB7B,RAPGEF3,RGS16,RYR1,SERPINB2,SFRP4,SMAD3,STAR,THBS2,TLR2,TNFSF10,TNNI1	44 (3)	2
REL	transcription regulator	Activated	7.28e-09	0.0463	ADAM8,ADK,ARNT2,BARD1,C3,Calcb,CASP2,CCNE2,CCR4,CCR7,CD244,CD9,CDC6,CDH1,CDK6,CDT1,CLSPN,COTL1,CRYAA/CRYAA2,CSF1R,CSF3,CXCL10,DHFR,DLX1,E2F1,F3,FGFR2,FGL2,FRMD4B,GMNN,GPT,IL10,IL17F,IL1R2,IL2RB,INSC,ITGA6,ITGB7,JUP,LIFR,MCM3,MCM4,MCM5,MMD,NCF1,Nrgn,PCNA,PIPOX,PPARG,PTPN6,PTPN7,RBL1,RGS16,RPA2,SCN11A,SORBS1,TIGIT,TLR2,TNFAIP3,TNFRSF18,TNFRSF9,TNFSF10,TRAF1,TRAF5,UPP1	65 (6)	6
Alpha 1 antitrypsin	group	Inhibited	9.8e-09	0.0132	ACTA2,C5AR1,CASP2,CCN2,CD36,CDC6,CDH1,COL1A1,COL4A1,COTL1,CSF3,CXCL10,CXCL2,CYP11A1,DHRS9,E2F7,ECE1,EGFR,F3,GAP43,HDAC9,IL10,LOXL2,MMP13,MMP9,MYH11,NCF1,NUAK2,PCNA,PECAM1,PLAT,PLAU,RAC2,RAPGEF3,SKP2,STAB2,STAR,TGFB3,THBD,TLR2,TNFAIP3,TNFSF10,TRAF1,VWF	44 (10)	9
GNAT1	enzyme	Inhibited	1.09e-08	0.0336	ACTA2,AFP,AMPD3,ANKRD1,CALCR,CBX2,CCN2,CCN4,CCR7,CDH1,CELSR1,CHAD,COL18A1,CP,CSF1R,CXCL10,CXCL16,CXCL2,DPYSL3,E2F1,EGF,FSCN1,GSN,IFI16,IFI35,IFIT2,IL10,LIFR,LRG1,MMP13,MMP9,Mt2,MYH2,PAMR1,PCNA,PDZD2,PLAU,PTGS1,PTK2B,RGS16,SEMA3C,SERPINB2,THBS2,TK1,TNFAIP3,TNFRSF9	46 (5)	4
GLPG0187	chemical drug	Activated	1.16e-08	0.0282	ACTA1,ACTA2,ATP1B1,BRCA2,CCDC82,CD36,CDH1,COL1A1,CRYBG1,CXCL10,CYP11A1,CYP24A1,DSP,EIF2AK2,FANCA,FANCC,FANCG,GMNN,HDC,IFI16,IFI35,IFIT2,IGF2BP3,IL10,IRF7,ITGB2,KCNB1,MAOB,Mbp,MMP13,MMP9,MNS1,MYRF,NCF1,OASL,ORC1,OXTR,PCNA,PRKG1,PRRX1,PTGES,PTK2B,RAD51,RAD51C,RAD54L,RGS16,RPE65,SMAD3,SOX5,STAR,TLR3,TNFRSF9,TNFSF10,USP18	54 (13)	10
saracatinib	chemical drug	Inhibited	1.17e-08	0.0016	ABCA9,ADGRF1,ALPK2,C3,C9orf116,CD36,CDCP1,CDH1,COL4A1,COL6A3,CXCL10,CXCL2,CYP24A1,DHFR,EGFR,F3,FGR,FOXQ1,HHIP,IL10,KCNB1,MMP9,NLRP3,PLAU,PLCG2,PTH1R,RETSAT,RIMS3,SPACA9,SYNM,TEK,TGFB3,TK1,TLR3,TNFRSF11A,TRAF1,ZNF367	37 (7)	7
tetomilast	chemical drug		1.18e-08	0.0368	ACTA2,ANKRD1,ATP1B1,BTG2,CD36,CD82,CDH1,CDH5,CHAT,CSF3,CXCL2,CYP11A1,CYP4F3,DES,DLL4,E2F1,EGFR,IL17F,IL2RB,IRF7,ITGB2,KDELR3,Mbp,MYH11,MYH2,MYH3,NCF1,Nes,NFATC2,NRP2,OXTR,PDK4,PLAT,PPARG,PTAFR,PTGS1,RAB7B,RRM2,RYR1,SERPINB2,SMAD3,STAR,THBS2,TNFRSF11A,TNNI1,WT1	46 (8)	7
arofylline	chemical drug		1.18e-08	0.0368	ACTA2,ANKRD1,ATP1B1,BTG2,CD36,CD82,CDH1,CDH5,CHAT,CSF3,CXCL2,CYP11A1,CYP4F3,DES,DLL4,E2F1,EGFR,IL17F,IL2RB,IRF7,ITGB2,KDELR3,Mbp,MYH11,MYH2,MYH3,NCF1,Nes,NFATC2,NRP2,OXTR,PDK4,PLAT,PPARG,PTAFR,PTGS1,RAB7B,RRM2,RYR1,SERPINB2,SMAD3,STAR,THBS2,TNFRSF11A,TNNI1,WT1	46 (8)	7
L 869298	chemical drug		1.18e-08	0.0368	ACTA2,ANKRD1,ATP1B1,BTG2,CD36,CD82,CDH1,CDH5,CHAT,CSF3,CXCL2,CYP11A1,CYP4F3,DES,DLL4,E2F1,EGFR,IL17F,IL2RB,IRF7,ITGB2,KDELR3,Mbp,MYH11,MYH2,MYH3,NCF1,Nes,NFATC2,NRP2,OXTR,PDK4,PLAT,PPARG,PTAFR,PTGS1,RAB7B,RRM2,RYR1,SERPINB2,SMAD3,STAR,THBS2,TNFRSF11A,TNNI1,WT1	46 (8)	7
CAND1	transcription regulator	Activated	1.19e-08	0.0454	ACTA1,ADGRE5,AMPD3,ANKRD1,BOK,BTG2,C3,CCNE2,CD82,CDC25B,CDC45,CDC6,CDCA5,CDH1,CDK14,CDT1,CHRNG,CHTF18,CP,CSRP3,CXCL2,CYP11A1,DES,EGFR,F3,FEN1,FGFR2,FGFR4,FSCN1,GADD45B,GSN,GSTM1,HPSE,IFI16,ITGA6,LIFR,MCM2,MCM4,MMP13,Mt2,MYOM1,NDRG2,PCNA,PKMYT1,PLAU,PRKCA,PSCA,PTGES,PTGS1,RGS16,SEMA3C,SKP2,SMAD3,SORL1,SRD5A1,STAR,STARD10,TLR2,TNFAIP3,TRAF1,UNC5C,WT1,ZWINT	63 (3)	2
TRERF1	transcription regulator		1.31e-08	0.0017	ALDH1A3,ATP1B1,BARD1,BRIP1,C9orf116,CCNE2,CDC6,CDK6,CELSR1,CHRNB1,CLSPN,COL1A1,CYP11A1,DDIAS,DTL,E2F1,E2F8,EGFR,ESCO2,F3,GMNN,GPR162,GPR19,IL10,ITGB6,MCM10,MCM2,MCM3,MCM4,MCM5,MYBPC1,MYH2,MYO7A,NPFFR2,ORC1,PCLAF,PCNA,PCYT1B,PTGS1,RAD51,RBL1,REEP1,RRM2,RYR1,TGFB3,TNFAIP3,TP53INP2,TRAIP,TRPM8,TUBB1	50 (5)	5
L-826,141	chemical drug		1.37e-08	0.0411	ACTA2,ANKRD1,ATP1B1,BTG2,CD36,CD82,CDH1,CDH5,CHAT,CSF3,CXCL2,CYP11A1,CYP4F3,DES,DLL4,E2F1,EGFR,IL17F,IL2RB,IRF7,ITGB2,KDELR3,Mbp,MYH11,MYH2,MYH3,NCF1,Nes,NFATC2,NRP2,OXTR,PDK4,PLAT,PPARG,PTAFR,PTGS1,RAB7B,RRM2,RYR1,SERPINB2,SMAD3,STAR,THBS2,TNFRSF11A,TNNI1,WT1	46 (8)	7
FOXF1	transcription regulator	Activated	1.47e-08	0.0003	CCNE2,CDC6,CDH1,CDK6,CDT1,CRYAA/CRYAA2,DLX1,E2F1,FGFR2,GMNN,MCM3,MCM4,MCM5,MYH11,PCNA,RBL1,RPA2	17 (2)	2
flavone	chemical - endogenous non-mammalian		1.53e-08	0.0171	ACOT11,ACSBG1,ACTA2,C3,CCN2,CCNE2,CDH1,CDH5,CNKSR1,COL1A1,COL4A1,COL4A2,CYP11A1,DSP,F3,FGFR2,FGFR4,GJB3,GPT,HDC,IGF2BP3,INSC,JUP,KRT7,LOXL2,MAOB,MCM4,MMP13,MMP9,Mt2,PCNA,PLAU,RAD51,RAP1GAP,RGS16,SKP2,SLC46A3,STAR,TGFB3,TNFRSF11A,TRPM8,WNT5B,ZWINT	43 (6)	5
Fe3+	chemical - endogenous mammalian	Activated	1.82e-08	0.048	ACTA2,C3,CCN2,CCR7,CD36,CD82,CDH1,CDH5,CHAT,COL1A1,CSF3,CXCL10,CXCL2,CYP4F3,DES,F3,GAP43,HTR2A,IRF7,ITGB7,KCNB1,KDELR3,MMP13,MMP9,MYH11,MYH2,MYH3,NCF1,Nes,NFATC2,PCNA,PLAT,PLAU,PPARG,PTGES,RAB7B,RAD51,RYR1,SERPINB2,SLC18A2,SMAD3,TLR2,TNFSF10,TNNI1	44 (5)	4
CCND1	transcription regulator	Activated	1.95e-08	0.0001	ALDH1A3,BRIP1,CCNE2,CDC6,CDH1,CDK6,CLSPN,COL1A1,DDIAS,DTL,E2F1,E2F8,EGFR,ESCO2,ITGB6,MCM10,MCM4,MYO7A,PCNA,PCYT1B,PPARG,RAD51,RBL1,RRM2,TGFB3,TP53INP2,TRAIP,TRPM8,TUBB1	29 (1)	1
TCF7L2	transcription regulator		1.99e-08	0.0432	AATK,ABCD2,ACTA1,ACTA2,ACY3,ADAMTS4,ALOX5,ANKRD1,BTG2,CCN5,CD36,CDC25B,CDCA5,CDH1,CDK14,CDT1,CHRNG,CHTF18,CSRP3,CXCL10,CYP11A1,DES,DLL4,EGFR,F3,FA2H,FBP1,FBP2,FEN1,FGFR2,GSN,GSTM1,HHIP,IL10,IL17F,IL1RAP,IL2RB,ITGA6,LPAR3,Mbp,MCM2,MCM4,MMP9,MYOM1,MYRF,NRP2,PCNA,PDK4,PKMYT1,PLAT,PLEKHB1,PLEKHG3,PPARG,PRKCA,PSCA,PTAFR,PTGS1,RAD51,RRM2,SKP2,SMAD3,SRD5A1,STAR,STARD10,SYTL2,TBC1D5,THBS2,TK1,TLR2,TNFRSF…	74 (4)	4
NCX-4040	chemical drug		2.03e-08	0.0166	AATK,ABCD2,ACOT11,ACY3,ADAMTS4,ADGRE5,ALOX5,AMPD3,ANKRD1,BOK,BTG2,C3,CCN5,CCNE2,CD82,CDC25B,CDC45,CDC6,CDH1,CP,CXCL2,EGFR,F3,FA2H,FBP1,FBP2,FGFR2,FGFR4,FSCN1,GADD45B,GPT,GSN,HHIP,HPSE,IFI16,IL10,IL1RAP,INSC,LIFR,LPAR3,MCM4,MMP13,MMP9,MYRF,NDRG2,PCNA,PLAT,PLAU,PLEKHB1,PLEKHG3,PTGES,RAD51,SEMA3C,SKP2,SLC46A3,SORL1,SRD5A1,SYTL2,TBC1D5,TLR2,TNFAIP3,TNFSF10,TPRN,TRAF1,TRPM8,ZDHHC9	66 (7)	6
PSMB11	peptidase	Inhibited	2.19e-08	0.0003	Abi3bp,CCR7,CD28,CHAD,CNTN2,COL1A1,COL5A3,GADD45B,HPSE,ITGB7,LAMA1,LIFR,LY75,NCF1,OLFML2B,PRKCZ,PTK2B,RELT,TNFRSF11A,TNFRSF8,TNFSF10,TRAF1	22 (1)	1
CUL4A	other		2.23e-08	0.0033	ADAM8,AFF3,AGAP1,BARD1,BMPER,BRCA2,C5AR1,CASP2,CDC25B,CDC45,CDC6,CDH1,CPN1,DSP,E2F1,FGL2,GMNN,IFI16,IFIT2,ITGB2,LAMC3,LRP2,LXN,MCM2,MCM4,MMP9,Nrgn,Oasl2,PECAM1,PXDC1,RAB44,RAD51,RRM2,SFRP4,SLC12A8,SLC4A11,SORL1,TEAD1,TGM1,USP18	40 (10)	9
Cyclin D1/cdk4	complex		2.25e-08	0.0079	ATP1B1,BIK,BLNK,C9orf116,CCNE2,CCR4,CDC6,CDH5,CDT1,CELSR1,CHRNB1,COL1A1,CRYAA/CRYAA2,CSF1R,DHFR,DLX1,E2F1,EAF2,F3,FGFR2,GMNN,GPR162,GPR19,IFI16,IL2RB,IL9R,ITGB7,MCM10,MCM2,MCM3,MCM4,MCM5,MYBPC1,MYH2,NPFFR2,ORC1,PCLAF,PCNA,PPARG,PTGS1,RASA4,RBL1,REEP1,RGS16,RPA2,RRM2,RYR1,SERINC5,SKP2,TLR1,TNFRSF8,TRAF5	52 (5)	4
Rb	group	Inhibited	2.27e-08	0.0002	CCNE2,CDC6,CDH1,CDT1,CRYAA/CRYAA2,DLX1,E2F1,FGFR2,GMNN,MCM3,MCM4,MCM5,PCNA,RBL1,RPA2	15 (1)	1
SELP	transmembrane receptor	Activated	2.67e-08	0.0485	BIK,C3AR1,CCN2,CCR7,CD36,CD82,CDCP1,CDH5,CDT1,CHAT,CSF1R,CSF3,CXCL10,CXCL16,CXCL2,CYP4F3,DES,F3,GPT,IFI16,IFIT2,IL10,IL1R2,IL33,IRF7,KCNB1,KDELR3,MMP13,MMP9,MYH11,MYH2,MYH3,Nes,NFATC2,PLAU,PPARG,RAB7B,RAD51,RYR1,SELPLG,SERPINB2,SKP2,SMAD3,THBD,TLR2,TMEM119,TNFSF10,TNNI1,UPP1	49 (4)	4
NUPR1	transcription regulator		2.7e-08	0.0395	ACTA1,ACTA2,ARHGAP24,ATAD5,BARD1,C8orf58,CACNA2D2,CASP2,CCN2,CCNG2,CD36,CDC6,CDH1,CHAF1A,CKAP2L,COL4A1,COL4A2,CRYAA/CRYAA2,CSF3,CSRP3,CXCL10,CXCL2,CYP11A1,DHFR,DSN1,E2F8,ELN,EME1,ERCC6L,EXO1,FGFR2,GADD45B,GPC6,GRB10,IFIT2,IGF2BP3,IL10,ITGB2,LHFPL2,MCM10,MGME1,MMD,MMP9,Mt2,MTFR2,MXD1,MYH11,Nes,NOX3,NRP2,NSL1,PDK4,PECAM1,PFKFB4,PIK3IP1,PLAT,PLAU,POLA2,POLQ,PRKN,PTGS1,PXDC1,RAD51,RBL1,RBPJ,SKP2,SOX5…	83 (7)	7
CDC7	kinase	Inhibited	2.85e-08	0.045	CCN2,CCR4,CCR7,CD36,CD82,CDC25B,CDH5,CDT1,CHAT,CSF3,CXCL2,CYP4F3,DES,E2F1,EGFR,F3,GMNN,IL10,IL33,IRF7,KCNB1,KDELR3,MIS18A,MYH11,MYH2,MYH3,Nes,NFATC2,NLRP3,PLAU,PPARG,PRKN,RAB7B,RAD51,RRM2,RYR1,SERPINB2,SMAD3,STAG1,TCN2,TLR2,TNFSF10,TNNI1,WDHD1	44 (7)	6
E2F6	transcription regulator	Inhibited	3.11e-08	0.0001	CDC45,E2F1,E2F2,GMNN,MCM2,MCM5,PCLAF,POLA2,RAD51,RPA2,RRM2	11 (1)	1
calcitriol	chemical drug	Inhibited	3.73e-08	0.0218	ACKR4,ALOX5,ALPL,C3,CALCR,CDC45,CDC6,CDCA5,CDH1,CDT1,CENPH,CHAF1A,CHAF1B,CHTF18,CSF1R,CYP24A1,EGFR,ELN,EXO1,F3,FEN1,FIGNL1,HSPB7,IL17F,IRF7,ITGB7,MCM2,MCM3,MCM4,MCM5,MYT1,PCLAF,PCNA,PDK4,POLE,PPARG,PRKCA,RAD51,RAD51AP1,RFC3,RPA2,RRM2,SARDH,SKP2,SLC34A1,THBD,TLR2,TLR3,TNFAIP3	49 (1)	1
CAK	complex		4.12e-08	0.0441	AASS,ABLIM1,ALOX5,ARNT2,ATP1B1,BARD1,C9orf116,CCNE2,CD36,CDC6,CDH1,CELSR1,CENPN,CENPU,CHRNB1,COBL,CP,CXCL2,CYP24A1,DHRS3,E2F1,E2F7,E2F8,ECM1,ELN,ENOX1,F3,GAP43,GJB4,GMNN,GPR162,GPR19,GPT,HASPIN,IL10,JUP,KITLG,LTF,MCM10,MCM2,MCM3,MCM5,MUC20,MYBPC1,MYH2,NPFFR2,ORC1,PCLAF,PCNA,PPARG,PTGS1,RBL1,REEP1,RPE65,RRM2,RYR1,SORBS1,TK1,TNFAIP3,TNFAIP8L1,YPEL1,ZNF367	62 (9)	8
(R)-limonene	chemical toxicant	Activated	4.97e-08	0.0374	ACOT11,CCN2,CCR7,CD36,CD82,CDH5,CHAT,CSF3,CXCL10,CXCL2,CYP4F3,DES,F3,GPT,IL10,INSC,IRF7,KCNB1,KDELR3,MMP13,MMP9,Mt2,MYH11,MYH2,MYH3,Nes,NFATC2,PCNA,PLAU,PPARG,RAB7B,RGS16,RYR1,SERPINB2,SLC46A3,SMAD3,TLR2,TNFSF10,TNNI1,TRPM8	40 (4)	3
ZIC2	transcription regulator	Inhibited	5.28e-08	0.0418	AATK,ABCD2,ACTA2,ACY3,ADAMTS4,ALDH1A3,ALOX5,CACNA1G,CCN4,CCN5,CCNE2,CCSAP,CDC25B,CDH1,COL4A1,COL4A2,CSF3,DLL4,E2F1,EGFR,FA2H,FBP1,FBP2,FEN1,FGFR2,GADD45B,GAP43,GSN,Gulo,HPSE,IL10,IL1R2,IL1RAP,KITLG,LHX6,LPAR3,MMP13,MMP9,MYH3,MYRF,NDRG2,Nes,NIPAL2,NRP2,PAPSS2,PARD3,PCDH15,PCNA,PECAM1,PLAT,PLAU,PLEKHB1,PLEKHG3,PPARG,PTH1R,RRM2,SCNN1B,SOX5,SRD5A1,SYNM,SYTL2,TBC1D5,TGFB3,TNFRSF18,TNFRSF9,TPRN,TRAF1,W…	71 (5)	4
norethynodrel	chemical toxicant		6.55e-08	0.0311	ACOT11,ACTA1,C3,CCN2,CCNE2,CDC25B,CDCA5,CDH5,CDK14,CDT1,CHRNG,CHTF18,CNKSR1,COL4A1,COL4A2,CSRP3,CYP11A1,DES,DSP,EGFR,FEN1,FGFR4,GJB3,GSN,GSTM1,IGF2BP3,INSC,ITGA6,JUP,KRT7,LOXL2,MCM2,MCM4,MMP9,Mt2,MYOM1,PKMYT1,PLAT,PLAU,PRKCA,PSCA,PTGS1,RGS16,SKP2,SLC46A3,SRD5A1,STAR,STARD10,TGFB3,TNFSF10,TRPM8,UNC5C,WNT5B,WT1,ZWINT	55 (4)	3
UBTD1	other	Inhibited	6.77e-08	0.0011	ACTA1,ACTA2,ANKRD1,CCN2,CDC6,CDCA5,CDH1,CDK6,COL1A1,CSF3,CYP11A1,E2F1,EGFR,ENDOU,ITGB2,MCM3,MMP13,MMP9,PLAU,PRKG1,RRM2,SKP2,SORBS1,STAR,TK1	25 (3)	2
SWI-SNF	complex	Activated	6.8e-08	0.0263	ALDH1A3,ATP1B1,BRCA2,CCDC153,CCNE2,CD36,CDC6,CDT1,CP,CXCR3,DES,DHFR,DHRS9,DLL4,E2F1,EIF2AK2,F3,FBP1,FGFR2,FZD4,GADD45B,GMNN,HDAC4,HHIP,IFI16,JUP,MAOB,Mbp,MCM10,MCM2,MCM4,MCM5,MMP13,MMP9,MXD1,MYH11,MYH3,MYLK2,MYOM1,NIM1K,PFKFB1,PIK3IP1,PLAT,PLAU,PMEL,PPARG,PRKG1,RAC2,RAD51,RAD51AP1,RRM2,SERPINB2,SLAMF9,SOX5,STAMBPL1,STAR,STARD10,TLR2,TMCC3,TMEM171,TNFRSF9,TNFSF10,WT1	63 (11)	11
USO1	other		6.93e-08	0.0318	ABCC2,ACTA1,CDC25B,CDCA5,CDH1,CDK14,CDT1,CHRNG,CHTF18,CSRP3,CXCL10,CYP11A1,DES,DHX58,EGFR,EIF2AK2,FEN1,FGFR2,FST,GSN,GSTM1,IFI16,IFIT2,IRF7,ITGA6,MCM2,MCM4,MMP9,MYOM1,OASL,Oasl2,PKMYT1,PLAT,PLCG2,PRKCA,PSCA,PTGS1,SKP2,SMAD3,SRD5A1,STAR,STARD10,TLR3,TNFAIP3,TNFSF10,TNFSF15,TNFSF4,UNC5C,USP18,WT1,ZWINT	51 (3)	2
CD59	other		7.08e-08	0.005	CCN2,COL18A1,COL1A1,COL4A1,COL4A2,COL6A3,CSF3,CXCL10,CXCL2,CXCR3,F3,FBN1,IL10,MMP13,MMP9,PLAU,RAD51,RGCC,RGS16,RND1,SELPLG,SERPINB2,TNFAIP3,TNFSF10	24 (5)	4
ITPKB	kinase	Inhibited	7.16e-08	0.043	ACTA2,ATP1B1,CCDC82,CDC25B,COL4A1,COL4A2,CRYBG1,CSF3,CXCL2,CYP24A1,E2F2,E2F7,EIF2AK2,EXO1,FANCG,GMNN,HDC,IFI16,IFI35,IFIT2,IGF2BP3,IL10,IRF7,LOXL2,MAOB,MCM4,MCM5,MMP13,MMP9,MNS1,MYRF,OASL,ORC1,PCLAF,PCNA,PLAU,PRKG1,PTGES,RAD54L,RBL1,RGS16,RPE65,SMAD3,TGM1,TLR3,TNFRSF18,TNFRSF9,TNFSF10,USP18	49 (4)	3
Mcpt4	peptidase	Inhibited	7.28e-08	0.049	AASS,ACY3,ADK,Aldoart2,BMP6,C3AR1,CALCR,CASP2,CCN2,CCN4,CDC6,CDH1,COL18A1,COL1A1,COL4A1,COTL1,CXCL10,CXCL2,DHRS9,E2F7,ECE1,EGFR,F3,FHDC1,FSCN1,GAP43,HDAC9,IFI16,LOXL2,MMP13,MYH11,NCF1,NUAK2,OPRM1,PCNA,PFKFB4,PLAT,PPARG,PRKCA,RAC2,RAD51,RYR2,SKP2,TGFB3,THBD,TNFAIP3,TNFSF10,TRAF1,TRAF5,VWF	50 (5)	4
SMARCE1	transcription regulator		7.43e-08	0.0372	ACTA1,BRCA2,C3,CCN2,CCNE2,CDC25B,CDCA5,CDH1,CDH5,CDK14,CDT1,CHRNG,CHTF18,CNKSR1,COL4A1,COL4A2,CSRP3,CYP11A1,DES,DSP,EGFR,FEN1,FGFR2,FGFR4,GJB3,GSN,GSTM1,IGF2BP3,ITGA6,JUP,KRT7,LOXL2,MCM2,MCM4,MMP9,MYOM1,PKMYT1,PLAT,PLAU,PRKCA,PSCA,PTGS1,SKP2,SMAD3,SRD5A1,STAR,STARD10,TGFB3,TNFSF10,UNC5C,WNT5B,WT1,ZWINT	53 (3)	3
cannabinol	chemical - endogenous mammalian	Inhibited	7.48e-08	0.0304	Abca8a,ACOT11,ACP5,BTG2,CALCR,CCN2,CD9,CDK14,COL24A1,CSRNP1,CXCL2,DHRS9,DUSP14,EBI3,ECM1,F3,FGFR2,FGL2,GADD45B,GPNMB,GPR19,HTR2A,IL10,INSC,IRF7,KDELR3,MCM4,MCM5,MMP13,MMP9,MNS1,Mt2,Nrgn,NRP2,OPRM1,PCNA,PLAT,PLAU,PPARG,PTPRR,RAD51,RAD54L,RASGRF1,RELT,RGS16,SERINC5,SFRP4,SKP2,SLC17A6,SLC18A2,SLC46A3,SRD5A1,STAR,TNFRSF8,TNFSF10,TP53INP2,TRAF1,TRPM8,YPEL1,YPEL4	60 (7)	6
ergocalciferol	chemical - endogenous mammalian		8.26e-08	0.0331	ACTA1,CDC25B,CDC45,CDCA5,CDK14,CDT1,CENPH,CHAF1A,CHAF1B,CHRNG,CHTF18,COL4A1,COL4A2,CSRP3,CXCL10,CYP11A1,CYP24A1,DES,F3,FGFR2,GSN,GSTM1,ITGA6,ITGB7,MCM2,MCM4,MYH3,MYOM1,PKMYT1,PLAT,PPARG,PRKCA,PSCA,PTGS1,RAD51AP1,RGCC,SKP2,SLC34A1,SMAD3,SRD5A1,STAR,STARD10,STAT4,THBD,TK1,TLR2,TNFSF10,UNC5C,WT1,ZWINT	50 (3)	2
Brd4	kinase	Activated	9.47e-08	0.0003	ACTA2,BLNK,CDH1,COL1A1,COL4A1,COL4A2,COL4A3,COL6A3,LOXL2,PLAT,PLAU,SPON2,SPTA1,TNFSF10,TNFSF15	15 (1)	1
endothelin receptor	group		9.63e-08	0.0224	ACTA1,ATP1B1,CCDC82,CCN2,COL1A1,CRYBG1,CXCL10,CYP24A1,DSP,ECE1,EIF2AK2,GMNN,HDC,IFI16,IFI35,IFIT2,IGF2BP3,IL10,IRF7,ITGB2,MAOB,MMP13,MMP9,MNS1,MYRF,OASL,ORC1,PLAU,PPARG,PRKG1,PRRX1,PTGES,PTGS1,RAD54L,RGS16,RPE65,SKP2,SMAD3,TGFB3,TLR3,TNFRSF11A,TNFRSF9,TNFSF10,USP18	44 (7)	7
LATS1	kinase	Inhibited	9.78e-08	0.0091	ACTA2,ALDH1A3,ANKRD1,BARD1,CCN2,CDC6,CDCA5,CDH1,CDK6,CLSPN,CSF3,CXCL2,CYP11A1,CYP24A1,E2F1,EGFR,ENDOU,FST,GMNN,ITGB2,LTF,MCM3,NFATC2,PCNA,PRTN3,RBL1,RRM2,SERPINB2,SKP2,SORBS1,TK1	31 (5)	5
decitabine	chemical drug	Activated	1e-07	0.043	ABCC2,AFP,ALOX5,ANKRD1,BABAM2,BMP5,BRCA2,CCN2,CCNG2,CCR7,CD9,CDH1,CDK6,CNTNAP2,COL1A1,COL6A3,CXCL10,CYP11A1,CYP24A1,CYP4B1,DHRS3,DNASE1L3,DNM3,E2F8,EGFR,EIF2AK2,GADD45B,GAP43,GDPD5,GSN,HPSE,HTRA3,IFI16,IFI35,IFIT2,IGF2BP3,IGSF9,IL1RAP,IPCEF1,IRF7,JUP,KRT7,MAOB,MCM2,MMP13,MMP9,PCNA,PKP2,PLCB1,PLCE1,PPARG,PTPN6,SCN11A,SEMA3C,SLC22A17,SMAD3,SPINT2,ST14,STAG1,STAR,STAT4,THBD,TNFRSF9,TNFSF10,TRIM10,TY…	67 (1)	1
4-hydroxymercuribenzoate	chemical - protease inhibitor	Inhibited	1.04e-07	0.0489	AFP,AMPD3,ANKRD1,C3,CALCR,CCN2,CCR7,CDH1,COL18A1,COL1A1,CP,CSF1R,CXCL10,CXCL16,CXCL2,E2F1,EGF,FSCN1,IFI16,IFI35,IFIT2,IL10,LIFR,MMP13,Mt2,MYH2,PCNA,PECAM1,PLAU,PTK2B,RGS16,SEMA3C,SERPINB2,TK1,TNFAIP3,TNFRSF9	36 (5)	5
MITF	transcription regulator	Activated	1.09e-07	0.0006	ACP5,CCNG2,CDC25B,CDT1,CENPH,CHAF1A,CHTF18,COL1A1,CRYBG1,DSN1,EME1,FANCA,FANCG,FRMD4B,GAPDHS,GPNMB,MC1R,MCM2,MCM4,MCM5,PIF1,PLA1A,PMEL,RECQL4,SEMA3C,SOX5,TMCC2,TRPM1,UPP1	29 (1)	1
Salmonella enterica serotype abortus equi lipopolysaccharide	chemical toxicant	Activated	1.23e-07	0.0006	ATP1B1,BABAM2,CCR7,CENPU,CSF3,CXCL2,E2F7,EBI3,F3,GADD45B,HECW2,IFIT2,IL10,MCOLN2,NLRP3,OASL,PLA1A,PLAU,SERPINB2,SYNPO2,TEX14,TIFA,TNFSF15,TRAF1,UPB1	25 (1)	1
BOP1	other		1.24e-07	0.0136	ACTA1,ACTA2,ATP1B1,BARD1,C9orf116,CCN2,CCNE2,CDC6,CDH1,CELSR1,CHRNB1,COL1A1,DHFR,E2F1,F3,GMNN,GPR162,GPR19,MCM10,MCM2,MCM3,MCM5,MMP13,MMP9,MYBPC1,MYH2,NPFFR2,ORC1,PCLAF,PCNA,PLAU,PPARG,PRKG1,PTGS1,RBL1,REEP1,RRM2,RYR1,STAR,TNFAIP3	40 (4)	3
inecalcitol	chemical drug		1.3e-07	0.0285	ATP1B1,C9orf116,CCNE2,CDC45,CDC6,CDH1,CDT1,CELSR1,CENPH,CHAF1A,CHAF1B,CHRNB1,COL4A1,COL4A2,CXCL10,CYP24A1,DHFR,E2F1,EGFR,FEN1,GMNN,GPR162,GPR19,ITGB7,MCM10,MCM2,MCM3,MCM5,MYBPC1,MYH2,MYH3,NPFFR2,ORC1,PCLAF,PCNA,PTGS1,RAD51AP1,RBL1,REEP1,RGCC,RRM2,RYR1,SLC34A1,STAT4,THBD,TK1,TLR2	47 (3)	2
DNMT3A	enzyme	Inhibited	1.38e-07	0.0007	ACTA1,BLNK,BRCA2,CSF1R,E2F1,E2F2,EXO1,HDAC4,LAMC3,LRP2,MYH7B,NFATC2,PIK3C2B,PLCB4,PLD4,PTGS1,RECQL4,RGS16,RYR2,SLC12A8,ST14,TNNI1,XRCC2	23 (1)	1
TAF4	transcription regulator	Activated	1.68e-07	0.0131	Abca8a,BIK,BTG2,CCN2,CD9,CDH1,CDH5,CDK14,COL24A1,COL5A3,COL6A3,CSF3,CSRNP1,CXCL2,DUSP14,E2F2,EBI3,ECM1,EGFR,FGFR2,FGL2,GADD45B,GPNMB,GPR19,HTR2A,IRF7,KDELR3,MCM5,MMP13,MNS1,MXD1,Nrgn,NRP2,OPRM1,PCNA,PLAT,PPARG,PTPRR,RAD54L,RASGRF1,RELT,SERINC5,SFRP4,SLC17A6,SLC18A2,SRD5A1,STAR,TGFB3,TGM1,THBS2,TP53INP2,YPEL1,YPEL4	53 (5)	5
Vegf	group	Activated	1.81e-07	0.0324	ACKR4,ACTA2,ANGPT4,CCDC15,CCNE2,CDC25B,CDC45,CDC6,CDH1,CDH5,CELSR1,CXCL10,DLL4,ELN,F3,FANCG,FST,GMNN,GRB10,HDC,HPSE,ITGA6,KITLG,LRP2,LY75,MAOB,MCM2,MCM5,MMP13,MMP9,Mt2,NPL,OXTR,PKMYT1,PLAU,PTPRR,RAD51,RGCC,SERPINB2,SKP2,TBXA2R,THBD,TLR3,TNFRSF11A,TNFRSF9,TRAF5,TRAIP,TRIP13	48 (1)	1
TP63	transcription regulator	Activated	2.18e-07	0.0147	ACTA2,BOK,CCN2,CD82,CDH1,CDK6,COL4A1,DLX1,E2F1,ECM1,EGFR,F3,FBN1,FGFR2,FST,GPNMB,GRHL2,GRHL3,IL1RAP,ITGA6,KRT7,MCM10,MLPH,MMP13,PCNA,PKP1,PKP2,PLAU,PRKCZ,RAC2,RAD51,RRM2,SERPINB2,SPON1,SRD5A1,ST8SIA6,STON2,THBS2,TNFSF15,TNS4,TRAF1	41 (1)	1
PANX3	other	Inhibited	2.33e-07	0.011	AASS,Abca8a,ACTA2,ACY3,ADK,Aldoart2,BMP6,BTG2,C3AR1,CCN4,CD9,CDK14,COL24A1,CSRNP1,CXCL10,CXCL2,DUSP14,EBI3,ECM1,FGFR2,FGL2,FHDC1,FSCN1,GADD45B,GPNMB,GPR19,HTR2A,IFI16,IL10,IRF7,KDELR3,MCM5,MMP13,MNS1,Nrgn,NRP2,OPRM1,PCNA,PFKFB4,PLAT,PPARG,PRKCA,PTPRR,RAD54L,RASGRF1,RELT,RYR2,SERINC5,SFRP4,SLC17A6,SLC18A2,SRD5A1,STAR,TP53INP2,YPEL1,YPEL4	56 (3)	2
Gamma tubulin	group	Inhibited	2.34e-07	0.0217	ALPL,CCNE2,CD9,CDC45,CDC6,CKB,COL18A1,CXCR3,DHFR,E2F1,E2F2,EIF2AK2,ELF3,FEN1,FGFR2,FHDC1,FST,GMNN,KRT80,MCM10,MCM2,MCM3,MCM4,MCM5,MYH2,ORC1,PCLAF,PCNA,PDK4,PLCB4,POLA2,PPARG,Prim1,RAD51,RBL1,RFC3,RPA2,RRM2,TGM1,THBD,TK1	41 (4)	3
TFDP2	transcription regulator	Activated	2.34e-07	0.0217	ALPL,CCNE2,CD9,CDC45,CDC6,CKB,COL18A1,CXCR3,DHFR,E2F1,E2F2,EIF2AK2,ELF3,FEN1,FGFR2,FHDC1,FST,GMNN,KRT80,MCM10,MCM2,MCM3,MCM4,MCM5,MYH2,ORC1,PCLAF,PCNA,PDK4,PLCB4,POLA2,PPARG,Prim1,RAD51,RBL1,RFC3,RPA2,RRM2,TGM1,THBD,TK1	41 (4)	3
repotrectinib	chemical drug		2.39e-07	0.0106	ABCA9,ACTA1,ACTA2,CCNE2,CDC6,CDCA5,CDH1,COL1A1,CSF3,CXCL10,E2F1,EGFR,F3,FGR,MCM5,MMP9,PCNA,PLAU,PRRX1,PTH1R,PTK2B,RETSAT,SKP2,TNFRSF11A,TNFRSF8,TNFSF10,WAS	27 (6)	5
UHRF1	transcription regulator		2.58e-07	0.0314	ACTA2,AFP,ATP1B1,C9orf116,CCN2,CCNE2,CDC25B,CDC6,CDH1,CELSR1,CHRNB1,COL4A1,COL4A2,CSF3,CXCL2,CYP24A1,DHFR,E2F1,E2F2,E2F7,EXO1,F3,FANCG,GMNN,GPR162,GPR19,IL10,LOXL2,MCM10,MCM2,MCM3,MCM4,MCM5,MMP9,MYBPC1,MYH2,Nes,NKAIN3,NPFFR2,ORC1,PCDH15,PCLAF,PCNA,PRR5L,PTGS1,RBL1,REEP1,RRM2,RYR1,TGM1,TNFRSF18	51 (6)	5
MAP2	other	Activated	2.59e-07	0.0114	AASS,Abca8a,ACTA2,ACY3,ADK,Aldoart2,BMP6,BTG2,C3AR1,CCN4,CD9,CDK14,COL24A1,CSRNP1,CXCL10,CXCL2,DUSP14,EBI3,ECM1,FGFR2,FGL2,FHDC1,FSCN1,GADD45B,GPNMB,GPR19,HTR2A,IFI16,IL10,IRF7,KDELR3,MCM5,MMP13,MNS1,Nrgn,NRP2,OPRM1,PCNA,PFKFB4,PLAT,PPARG,PRKCA,PTPRR,RAD54L,RASGRF1,RELT,RYR2,SERINC5,SFRP4,SLC17A6,SLC18A2,SRD5A1,STAR,TP53INP2,YPEL1,YPEL4	56 (3)	2
ITI-078	chemical reagent	Activated	2.69e-07	0.0336	ACTA1,ATP1B1,C9orf116,CCN2,CCNE2,CDC6,CDH1,CDH5,CELSR1,CHRNB1,CSF1R,CYP24A1,DHFR,E2F1,F3,FGFR4,FST,GMNN,GPR162,GPR19,HPSE,IL10,ITGB2,MCM10,MCM2,MCM3,MCM5,MMP9,MYBPC1,MYH2,MYLK2,NCF1,NPFFR2,ORC1,PCLAF,PCNA,PLAU,PPARG,PTGS1,RBL1,REEP1,RRM2,RYR1,TBXAS1,WAS	45 (4)	3
tegaserod	chemical drug	Activated	2.77e-07	0.0057	Abca8a,ACOT11,BTG2,C3AR1,C5AR1,CD9,CDK14,COL24A1,CSRNP1,CXCL2,DUSP14,EBI3,ECM1,FGFR2,FGL2,GADD45B,GPNMB,GPR19,HTR2A,INSC,IRF7,KDELR3,MCM5,MMP13,MNS1,Mt2,NCF1,Nrgn,NRP2,OPRM1,PCNA,PLAT,PPARG,PTPRR,RAD54L,RASGRF1,RELT,RGS16,SERINC5,SFRP4,SLC17A6,SLC18A2,SLC46A3,SRD5A1,STAR,TP53INP2,TRPM8,YPEL1,YPEL4	49 (4)	3
DNASE2	enzyme	Inhibited	2.99e-07	0.0001	ACKR4,CP,CXCL10,CXCL2,DHX58,GPNMB,IL10,IRF7,TNFSF10	9 (1)	1
MEF2	group		3.02e-07	0.002	ACTA1,CCBE1,CCN2,CCNE2,CDC6,CDH1,CDT1,COL1A1,DLL4,HDAC9,HSPB7,HTR2A,MCM3,MCM5,MMP13,MYH11,MYOM1,NFATC2,PCNA,PTH1R,RYR2,TGFB3,THBD,TNNI1	24 (5)	5
bivalirudin	biologic drug	Inhibited	3.68e-07	0.0415	ACTA2,CASP2,CCN2,CDC6,CDH1,COL1A1,COL4A1,COTL1,CXCL10,DHRS9,DSP,E2F7,ECE1,F3,FBP1,FGFR2,HDAC9,ITGA6,LOXL2,MMP9,MYH11,NCF1,NUAK2,PLAT,PLAU,PTAFR,RAC2,SKP2,SORL1,TEK,TGFB3,THBD,TNFAIP3,TNFSF10,TRAF1,VWF	36 (4)	4
INHA	growth factor		3.73e-07	0.0008	ACTA2,CCN2,CCN4,CYP11A1,DNAH2,E2F1,EGFR,EMILIN2,FGFR4,FST,KITLG,LAMC3,MYH11,MYO7A,PIK3IP1,SFRP4,STAR,TUBE1	18 (1)	1
Integrin alpha 6 beta 1	complex		3.73e-07	0.0007	ACTA1,ACTA2,BRCA2,CDH1,COL1A1,DHFR,E2F1,FANCA,FANCC,FANCG,ITGA6,MMP9,PLAU,PRRX1,PTK2B,RAD51,RAD51C,SKP2	18 (5)	4
ASCL1	transcription regulator		3.74e-07	0.0035	ACTA2,ANKRD1,CCN2,CDC6,CDCA5,CDH1,CDK6,CSF3,CXCL2,CYP11A1,DLL4,DLX1,E2F1,EGFR,EME1,ENDOU,ITGB2,LRG1,MCM3,MFNG,PAX2,PRKCQ,RRM2,SALL3,SKP2,SORBS1,TK1,TNFAIP3	28 (3)	3
epothilone B	chemical drug		4e-07	0.0137	ACTA2,ATP1B1,BTG2,C9orf116,CCNE2,CDC6,CDH1,CELSR1,CHRNB1,COL1A1,CXCL2,DHFR,E2F1,F3,GMNN,GPR162,GPR19,MCM10,MCM2,MCM3,MCM5,MMP9,MYBPC1,MYH2,NPFFR2,OLR1,ORC1,PCLAF,PCNA,PPARG,PTGS1,RAD51,RBL1,REEP1,RRM2,RYR1,TNFSF10	37 (5)	5
EHF	transcription regulator	Activated	4.33e-07	0.0172	ALOX5,ATP1B1,BLNK,C9orf116,CCBE1,CCNE2,CDC6,CDH1,CELSR1,CHRNB1,DHFR,E2F1,EGFR,F3,GMNN,GPR162,GPR19,GRHL3,IFI16,MCM10,MCM2,MCM3,MCM5,MMP9,MYBPC1,MYH2,NPFFR2,ORC1,PCLAF,PCNA,PLAT,PPARG,PSCA,PTGS1,RBL1,RBPJ,REEP1,RRM2,RYR1,SCEL,THBD	41 (3)	3
calcimycin/tetradecanoylphorbol acetate	chemical reagent	Activated	4.54e-07	0.0482	ADGRE5,AMPD3,ANKRD1,BOK,BTG2,C3,CCNE2,CD82,CDC25B,CDC45,CDC6,CDH1,COL1A1,CP,CXCL2,F3,FGFR4,FSCN1,GADD45B,HPSE,IFI16,LIFR,MMP13,MMP9,Mt2,NDRG2,PCNA,PLAT,PLAU,PTGES,RGS16,SEMA3C,SORL1,TK1,TLR2,TNFAIP3,TNFSF10,TRAF1,TRIM2	39 (3)	2
diosmin	chemical drug		4.63e-07	0.038	ACOT11,ACTA2,ALOX5,CD36,CDC25B,CDH1,COL1A1,COL4A1,COL4A2,COL6A3,CXCL10,DHFR,E2F1,E2F8,EMILIN2,FGFR2,FMO2,GPT,HDAC9,IL17F,INSC,ITGA6,MCM4,MMP9,Mt2,PLAT,PPARG,RAD51,RBL1,RGS16,SERPINB2,SKP2,SLC46A3,TGFB3,TK1,TNFSF10,TRPM8	37 (6)	5
TGFBR2	kinase		4.75e-07	0.0031	ACTA2,ALOX5,BMP5,BMP6,C5AR1,CCN2,CDH1,COL1A1,CXCL2,FST,IL10,IL1R2,IL1RAP,MMP13,MMP9,PTGES,PTGIS,PTH1R,TBXAS1,TGFB3	20 (1)	1
ethyl ether	chemical reagent	Activated	4.95e-07	0.0314	Abca8a,ACTA1,BTG2,CCN2,CD36,CD9,CDH1,CDK14,COL1A1,COL24A1,CSRNP1,CXCL2,DUSP14,EBI3,ECM1,FGFR2,FGL2,GADD45B,GPNMB,GPR19,HTR2A,IL10,IRF7,KDELR3,MCM5,MMP13,MMP9,MNS1,Nrgn,NRP2,OPRM1,PCNA,PECAM1,PLAT,PLAU,PPARG,PRKG1,PTPRR,RAD54L,RASGRF1,RELT,SERINC5,SFRP4,SKP2,SLC17A6,SLC18A2,SRD5A1,STAR,TBXA2R,TP53INP2,YPEL1,YPEL4	52 (5)	4
WNK1	kinase	Activated	4.97e-07	0.0315	ACTA1,ACTA2,ALPL,CCN2,CCNG2,CDH1,CDH5,CDK6,CNTN2,CXCL10,CXCL2,CYP11A1,GADD45B,HSD17B7,KCNQ5,MMP13,MMP9,NCF1,PLAT,PPARG,SERPINB2,SLC1A7,SLC4A2,SLC9A3,SMAD3,STAR,TEK,THBD,TNFAIP3,TRPM6,TUBB4A	31 (9)	8
NEUROG2	transcription regulator	Inhibited	5.22e-07	0.006	ACTA1,ACTA2,ANKRD1,CCN2,CDC6,CDCA5,CDH1,CDK6,COL1A1,CSF3,CYP11A1,E2F1,EGFR,ENDOU,ITGB2,MCM3,MMP13,MMP9,PLAU,PRKG1,RRM2,SKP2,SORBS1,STAR,TK1	25 (3)	2
PF-04957325	chemical reagent	Activated	5.34e-07	0.0496	ACTA1,ATP1B1,C9orf116,CCN2,CCNE2,CDC6,CDH1,CDH5,CELSR1,CHRNB1,CSF1R,CYP24A1,DHFR,E2F1,F3,FGFR4,FST,GMNN,GPR162,GPR19,HPSE,IL10,ITGB2,MCM10,MCM2,MCM3,MCM5,MMP9,MYBPC1,MYH2,MYLK2,NCF1,NPFFR2,ORC1,PCLAF,PCNA,PLAU,PPARG,PTGS1,RBL1,REEP1,RRM2,RYR1,TBXAS1,WAS	45 (4)	3
FAS	transmembrane receptor		5.37e-07	0.009	CCN2,COL18A1,COL1A1,COL4A1,COL4A2,COL6A3,CXCL10,CXCL2,CXCR3,FBN1,IL10,MMP13,MMP9,PLAU,RND1,SELPLG,SERPINB2,TNFAIP3,TNFSF10	19 (1)	1
STING1	other	Activated	6.1e-07	0.0008	CGAS,CXCL10,CXCL2,HDC,IFI16,IFIT2,IL10,IL33,IRF7,OASL,RGS16,UPP1,USP18	13 (1)	1
RACGAP1	transporter		6.23e-07	0.0428	ACTA1,ACTA2,ANKRD1,ATP1B1,C9orf116,CCNE2,CDC6,CELSR1,CHRNB1,COL1A1,DHFR,E2F1,F3,GMNN,GPR162,GPR19,GSN,IL10,IL33,ITGA6,MCM10,MCM2,MCM3,MCM5,MMP9,MYBPC1,MYH2,NPFFR2,ORC1,PCLAF,PCNA,PLAU,PPARG,PRKG1,PTGS1,RBL1,REEP1,RRM2,RYR1,STAR	40 (4)	3
RNF123	other		6.8e-07	0.0348	ACTA1,ADGRE5,BLNK,CDC25B,CDCA5,CDH1,CDK14,CDT1,CHRNG,CHTF18,CSRP3,CYP11A1,DES,EGFR,FEN1,FGFR2,GAP43,GSN,GSTM1,IRF7,ITGA6,MCM2,MCM4,MMP9,MYOM1,NFATC2,Oasl2,PCNA,PKMYT1,PLAT,PRKCA,PSCA,PTGS1,RYR2,SKP2,SMAD3,SRD5A1,STAR,STARD10,TENM4,TK1,TNFSF10,UNC5C,WT1,ZWINT	45 (4)	3
VCAN	other		7.34e-07	0.0046	ACTA1,ANXA8/ANXA8L1,C3,CXCL2,EBI3,EGFR,ELN,F3,FST,GPC6,IFIT2,IL10,Mecom,MMP9,OLFML2B,PLAU,PTGIS,RBPJ,SERPING1,Slpi (includes others),SMAD3,TGFB3,THBD	23 (1)	1
MIR99A-LET7C-MIR125B2	group	Inhibited	7.66e-07	0.0159	ACTA2,ALDH1A3,ALOX5,BRCA2,BTG2,CCNE2,CCR7,CDC45,CDC6,CDCA5,CDK6,CDT1,COL1A1,COL24A1,E2F1,E2F8,GMNN,HDAC4,HDC,IL10,LIFR,MCM10,MCM2,MCM3,MCM4,MCM5,MCM8,ORC1,PTPN7,RFC3,RRM2,SKP2,STAR,WT1	34 (3)	2
MIR100-LET7A2-MIR125B1	group	Inhibited	7.66e-07	0.0159	ACTA2,ALDH1A3,ALOX5,BRCA2,BTG2,CCNE2,CCR7,CDC45,CDC6,CDCA5,CDK6,CDT1,COL1A1,COL24A1,E2F1,E2F8,GMNN,HDAC4,HDC,IL10,LIFR,MCM10,MCM2,MCM3,MCM4,MCM5,MCM8,ORC1,PTPN7,RFC3,RRM2,SKP2,STAR,WT1	34 (3)	2
THZ1	chemical - kinase inhibitor		7.9e-07	0.0178	C3,CCN2,CCNE2,CCR4,CDH1,CDH5,CNKSR1,COL4A1,COL4A2,CXCL2,DHFR,DSP,EGFR,FGFR2,FGFR4,GJB3,GPR183,IGF2BP3,JUP,KITLG,KRT7,LOXL2,MMP9,PDK4,PLAU,PPARG,SMAD3,TGFB3,TNFAIP3,TNFRSF8,TRAF1,WNT5B	32 (5)	5
EIF3H	other	Activated	8.04e-07	0.0026	ACTA2,AFP,ANKRD1,CCN2,CDC6,CDCA5,CDH1,CDK6,CSF3,CYP11A1,E2F1,EGFR,ENDOU,ITGB2,MCM3,Nes,RRM2,SKP2,SORBS1,TK1	20 (3)	2
CTSD	peptidase		8.2e-07	0.0203	ACTA1,ACTA2,C3AR1,C5AR1,CCN2,CCR4,CDH1,CDK6,COL1A1,CXCL10,CXCL2,E2F1,ELN,F3,GPT,IL33,MMP13,NCF1,NLRP3,PCNA,PLAU,PRKG1,STAR	23 (7)	6
TEAD2	transcription regulator		9.05e-07	0.0016	ACTA2,AK5,ANKRD1,CCN2,CDC6,CDCA5,CDH1,CDK6,CSF3,CYP11A1,E2F1,EGFR,ENDOU,FGFR4,ITGB2,LIMCH1,MCM3,RRM2,SKP2,SORBS1,SULF1,TK1	22 (2)	2
4-tert-octylphenol	chemical toxicant	Activated	9.07e-07	0.0445	Abca8a,ACTA1,BTG2,CCN2,CD36,CD9,CDH1,CDK14,COL1A1,COL24A1,CSRNP1,CXCL2,DUSP14,EBI3,ECM1,FGFR2,FGL2,GABRP,GADD45B,GPNMB,GPR19,HTR2A,IL10,IRF7,KDELR3,MCM5,MMP13,MMP9,MNS1,Nrgn,NRP2,OPRM1,PCNA,PLAT,PLAU,PPARG,PRKG1,PTPRR,RAD54L,RASGRF1,RELT,SERINC5,SFRP4,SKP2,SLC17A6,SLC18A2,Slpi (includes others),SRD5A1,STAR,TBXA2R,TP53INP2,YPEL1,YPEL4	53 (4)	4
MRTFB	transcription regulator	Activated	9.4e-07	0.0039	ACTA1,ACTA2,AK5,ANKRD1,CCN2,CDC6,CDCA5,CDH1,CDK6,CSF3,CYP11A1,E2F1,EGFR,ENDOU,GAS2,ITGB2,LIMCH1,LTF,MCM3,PRTN3,RRM2,SKP2,SORBS1,SULF1,SYNPO2,TK1,YPEL1	27 (2)	2
bis(4-hydroxycinnamoyl)methane	chemical - endogenous non-mammalian		1.05e-06	0.0135	ASF1B,BARD1,BTG2,C3,CCN2,CCR4,CCR7,CDC25B,CDCA5,CHAF1A,CXCL10,DHFR,DONSON,E2F2,FANCA,FEN1,FST,IL1R2,MCM4,MCM8,MMP9,PCNA,RAD51AP1,RBL1,RECQL4,RFC3,RRM2,SKP2,TK1,TLR2,TLR3	31 (2)	2
VGLL4	other	Activated	1.07e-06	0.0022	ACTA1,ACTA2,ANKRD1,CCN2,CDC6,CDCA5,CDH1,CDK6,CSF3,CYP11A1,E2F1,EGFR,ENDOU,ITGB2,MCM3,RRM2,SKP2,SORBS1,TK1	19 (2)	2
CREB1	transcription regulator	Activated	1.08e-06	0.0417	Abca8a,ACTA1,BTG2,CCN2,CD36,CD9,CDH1,CDK14,COL1A1,COL24A1,CSRNP1,CXCL2,DUSP14,EBI3,ECM1,FGFR2,FGL2,GADD45B,GPNMB,GPR19,HTR2A,IL10,IRF7,KDELR3,MCM5,MMP13,MMP9,MNS1,Nrgn,NRP2,OPRM1,PCNA,PLAT,PLAU,PPARG,PRKG1,PTPRR,RAD54L,RASGRF1,RELT,SERINC5,SFRP4,SKP2,SLC17A6,SLC18A2,SRD5A1,STAR,TBXA2R,TP53INP2,YPEL1,YPEL4	51 (3)	3
estrogen	chemical drug	Activated	1.12e-06	0.0312	BARD1,CCKAR,CCNE2,CHAT,CKB,COL18A1,COL4A2,DHFR,E2F1,EGF,EGFR,FBLN1,FEN1,GAP43,IL10,LTF,MCM3,MCM4,MCM5,OXTR,PCNA,PLAT,POLE,PTAFR,RFC3,RRM2,SKP2,SSTR3,TGFB3	29 (1)	1
RASA2	other	Inhibited	1.14e-06	0.0468	Abca8a,BTG2,CCN2,CD9,CDK14,CDK6,COL24A1,CSRNP1,CXCL10,CXCL2,CYP24A1,DUSP14,EBI3,ECM1,F3,FGFR2,FGL2,GADD45B,GPNMB,GPR19,HTR2A,IRF7,ITGB7,KDELR3,MCM5,MMP13,MMP9,MNS1,MYH11,Nrgn,NRP2,OPRM1,PCNA,PLAT,PLAU,PPARG,PTGES,PTPRR,RAD54L,RASGRF1,RELT,SERINC5,SFRP4,SLC17A6,SLC18A2,SRD5A1,STAR,TP53INP2,UPP1,YPEL1,YPEL4	51 (4)	3
NKX2-5	transcription regulator		1.16e-06	0.0297	Abca8a,ACTA1,ACTA2,AFF3,ANKRD1,BMP6,BTG2,CCBE1,CCR4,CD36,CDK6,COL1A1,CXCL2,CXCR3,ECE1,GSN,HSPB7,IFI16,ITGA6,LTF,MCM3,MCM5,MYH11,MYOM1,Nes,NFATC2,PCNA,PECAM1,POLA2,PRTN3,PTPN6,RAD54L,RBL1,RFC3,RYR2,SLC24A1,SPTA1,STAT4,TUBB1,WT1,ZFPM1,ZNF366	42 (4)	4
dihydrotestosterone	chemical - endogenous mammalian	Activated	1.36e-06	0.0458	ACTA1,ALDH1A3,BRIP1,CCN2,CDC6,CDH1,CNTNAP2,COL4A1,COL5A3,CYP11A1,CYP4B1,DDIAS,DTL,E2F8,EGF,EGFR,ELN,FOXQ1,FST,GAP43,GRB10,IL10,KITLG,MCM10,MCM4,MMP13,MMP9,NCF1,OXTR,PLAU,PPARG,PRUNE2,SMAD3,SRD5A1,STAR,TNFSF10,TP53INP2,TRIP13,TRPM8,WNT7B	40 (1)	1
SOX2	transcription regulator		1.39e-06	0.0182	ABTB2,ADAMTS4,ALOX5,BMP6,BMPER,CCN2,CCN4,CCN5,CD9,CDH1,COL1A1,CSF1R,DSP,EGFR,ELF3,EVPL,FA2H,FGFR4,FST,GADD45B,GRHL3,GSN,INAVA,KITLG,KRT7,LLGL2,MYRF,Nes,Oasl2,PAX2,PCDH15,PECAM1,PPARG,PPL,PRKCQ,RBPJ,SERINC5,TEAD1,TEC,TGM1,TNNI1,USP18	42 (1)	1
PTGES3	enzyme		1.45e-06	0.0471	ACTA1,BARD1,CDC25B,CDC6,CDCA5,CDH1,CDK14,CDT1,CHRNG,CHTF18,CSRP3,CYP11A1,DES,E2F1,EGFR,FEN1,FGFR2,GSN,GSTM1,ITGA6,MCM2,MCM4,MYOM1,PCNA,PKMYT1,PLAT,PRKCA,PSCA,PTGS1,RBL1,SKP2,SMAD3,SRD5A1,STAR,STARD10,TNFAIP3,TNFSF10,UNC5C,WT1,ZWINT	40 (3)	2
Npm	group		1.69e-06	0.0208	ASF1B,BARD1,BTG2,C3,CCN2,CCR4,CCR7,CDC25B,CDCA5,CHAF1A,CXCL10,CXCL2,DHFR,DONSON,E2F2,FANCA,FEN1,FST,IL1R2,LTF,MCM4,MCM8,MMP9,PCNA,RAD51AP1,RBL1,RECQL4,RFC3,RRM2,SKP2,TK1	31 (3)	2
NFkB1-CRel	complex	Activated	1.72e-06	0.0252	ADK,ANKRD1,ARNTL2,BARD1,BRCA2,CD82,CDC6,CDH1,COL1A1,COTL1,CSF3,CXCL10,DHFR,DLL4,E2F7,EBI3,EGFR,FRMD4B,FSCN1,IFI16,IL10,INSC,JUP,MMP13,MMP9,PIPOX,PLAU,RBL1,SCN11A,SORBS1,TK1,TLR2,TNFAIP3,WT1	34 (3)	2
FBXL12	other	Activated	1.74e-06	0.0181	ACTA2,CCN2,CDC25B,COL4A1,COL4A2,CSF3,CXCL2,E2F1,E2F2,E2F7,EXO1,FANCG,LOXL2,MCM4,MCM5,MMP9,ORC1,PCLAF,PCNA,PRKN,RBL1,TGM1,TNFRSF18	23 (2)	2
fulvestrant	chemical drug	Inhibited	1.92e-06	0.0255	BARD1,BIK,C3,CCN5,CDC25B,CHAF1A,CHTF18,CXCL10,CYP11A1,E2F1,EGFR,FEN1,HSD17B7,LTF,MCM2,MCM3,MCM5,MMD,POLA2,POLE,PPARG,PTGES,RBL1,RECQL4,SKP2,SLC9A3,STAR,SUSD3,TK1,VIPR1	30 (1)	1
SCML2	transcription regulator	Activated	1.97e-06	0.0381	ACTA2,ADGRE5,BARD1,BLNK,CCN2,CDC25B,CDC45,CDC6,COL4A1,COL4A2,CSF3,CXCL2,E2F2,E2F7,EXO1,FANCG,GAP43,LOXL2,MCM2,MCM5,MMP9,NFATC2,ORC1,PCLAF,RYR2,SKP2,TENM4,TGM1,TK1,TNFAIP3,TNFRSF18	31 (5)	4
B4GALNT1	enzyme		2.05e-06	0.0382	ABCD2,ACOT11,ACSL6,ANKRD1,C2orf50,C3,C3AR1,C5AR1,CASP2,CDH1,CSF3,CSRP3,CUX2,EGFR,EIF2AK2,FBLN1,FMO2,GADD45B,IFIT2,IL10,IL2RB,LRG1,MOXD1,MYBPHL,NRP2,PDK4,SCARA5,STAMBPL1,SUSD4,TLR2,TNFRSF11A,TNFSF4,TNNI1,TNS4,TRAF1,USP18	36 (4)	4
NFIC	transcription regulator	Activated	2.11e-06	0.0475	ACTA2,CCN2,CCR4,CDC25B,COL4A1,COL4A2,CSF3,CXCL10,CXCL2,E2F1,E2F2,E2F7,EXO1,FANCG,IL33,LOXL2,MCM4,MCM5,MMP13,NLRP3,ORC1,PCLAF,PCNA,RAD51,RBL1,TGM1,TNFRSF18	27 (4)	3
ifosfamide	chemical drug		2.13e-06	0.0482	ABCC2,ACTA1,ALOX5,AOX1,C11orf86,CCN2,CD36,COL1A1,CP,DHFR,DHRS3,ELF3,GAP43,GSTM1,HTR2A,HTRA3,IL10,INAVA,KITLG,LCP1,MCM4,MMP13,MMP9,PLA1A,RASL11A,RGS16,SLC18A2,TBXAS1,TK1,UPP1,WNT7B	31 (12)	8
lanthanum chloride	chemical reagent	Activated	2.2e-06	0.0085	ABCC2,CDC45,CDH1,CDT1,CENPH,CHAF1A,CHAF1B,COL4A1,COL4A2,CXCL10,EGFR,FEN1,IL10,ITGB7,MMP13,PPARG,RAD51AP1,RGCC,THBD,TK1,TLR2	21 (3)	2
17-alpha-ethinylestradiol	chemical drug		2.3e-06	0.0096	ABCC2,ADGRE5,C3,CCR4,CCR7,CD53,CDH1,CKB,CSF1R,CXCL10,CXCR3,F3,IFI16,KRT7,LIFR,MMP9,PRTN3,SLC4A2,TGFB3	19 (1)	1
deferoxamine	chemical drug	Activated	2.3e-06	0.0242	ANGPT4,CACNA1G,CCR7,CDH1,CP,CYP24A1,ECM1,EGFR,ELN,F3,FAM20C,GADD45B,IFI16,ITGB2,ITGB7,LY75,NFATC2,PFKFB1,PLAT,PLD4,PRKCA,PRTN3,TEC,TNFSF10,WT1	25 (1)	1
HOXA4	transcription regulator	Inhibited	2.3e-06	0.0037	ACTA2,ANKRD1,CCN2,CDC6,CDCA5,CDH1,CDK6,CSF3,CYP11A1,E2F1,EGFR,ENDOU,ITGB2,MCM3,MYH11,RRM2,SKP2,SORBS1,TK1	19 (2)	2
CYP27B1	enzyme		2.42e-06	0.0094	ALOX5,CALCR,CCR4,CDH1,COL1A1,CYP24A1,E2F1,EGFR,FAM20C,IL10,ITGB2,LY75,PLD4,PPARG,PRTN3,PTH1R,SLC34A1,TLR2,TNFSF10,WT1	20 (2)	2
cation	chemical - other	Activated	2.47e-06	0.0151	ABCC2,ACTA1,CDC45,CDH1,CDT1,CENPH,CHAF1A,CHAF1B,COL18A1,COL1A1,COL4A1,COL4A2,CXCL10,EGFR,FEN1,IRF7,ITGB2,ITGB7,PPARG,RAD51AP1,RGCC,THBD,TK1,TLR2	24 (5)	5
E. coli B4 lipopolysaccharide	chemical toxicant	Activated	2.48e-06	0.022	AMPD3,BIK,CA13,CASP2,CSF3,CXCL10,CXCL2,DDIAS,F3,FGL2,GPNMB,IFI16,IFI35,IL10,IL33,LCP1,NCF1,NLRP3,Oasl2,PTGES,PTPN6,RAB7B,SLAMF9,TLR2,TNFAIP3,TNFRSF8,TNFSF10,TNFSF4,TRAF5,TRPM3,USP18	31 (1)	1
zearalenone	chemical toxicant		2.5e-06	0.0343	AFP,ATP1B1,BARD1,C9orf116,CCNE2,CDC6,CDH1,CELSR1,CHRNB1,DHFR,E2F1,F3,GMNN,GPR162,GPR19,KITLG,MCM10,MCM2,MCM3,MCM5,MMP9,MYBPC1,MYH2,Nes,NPFFR2,ORC1,PCLAF,PCNA,PPARG,PTGS1,RAD51,RBL1,REEP1,RRM2,RYR1,TNFAIP3	36 (5)	5
GATA2	transcription regulator		2.74e-06	0.0047	ADGRE5,ARNT2,C9orf116,CD36,CD96,CDH5,Col17a1,CSF1R,CXCL10,CXCL2,CYP11A1,E2F2,HDC,IL2RB,INKA2,LAX1,MAOB,PBX1,PECAM1,PLB1,PPARG,SKP2,SLC18A2,TEAD1,TNFSF4,TUBB1,ZFPM1	27 (1)	1
MGMT	enzyme		2.75e-06	0.0177	ACTA1,ACTA2,BTG2,CDC25B,CDH1,E2F1,FGFR2,MMP9,NCF1,NDRG2,NPEPL1,PCNA,PLAT,PLAU,PPARG,RRM2,SMAD3,SORL1,TNFSF10,TRAIP,ZDHHC9	21 (4)	3
galeterone	chemical drug		2.98e-06	0.0399	ACTA1,CDC25B,CDCA5,CDH1,CDK14,CDT1,CHRNG,CHTF18,CSRP3,CYP11A1,DES,EGFR,FEN1,FGFR2,GSN,GSTM1,IL10,IRF7,ITGA6,MCM2,MCM4,MYOM1,PKMYT1,PLAT,PPARG,PRKCA,PSCA,PTGS1,SERPINB2,SKP2,SMAD3,SRD5A1,STAR,STARD10,TNFSF10,UNC5C,WT1,ZWINT	38 (3)	2
abiraterone acetate	chemical drug		2.98e-06	0.0399	ACTA1,CDC25B,CDCA5,CDH1,CDK14,CDT1,CHRNG,CHTF18,CSRP3,CYP11A1,DES,EGFR,FEN1,FGFR2,GSN,GSTM1,IL10,IRF7,ITGA6,MCM2,MCM4,MYOM1,PKMYT1,PLAT,PPARG,PRKCA,PSCA,PTGS1,SERPINB2,SKP2,SMAD3,SRD5A1,STAR,STARD10,TNFSF10,UNC5C,WT1,ZWINT	38 (3)	2
Integrin alpha V beta 3	complex		3e-06	0.0231	ACTA1,ACTA2,BRCA2,CCN2,CD36,CDH1,COL1A1,DSP,FANCA,FANCC,FANCG,IL10,ITGB2,MMP13,MMP9,PCNA,PRRX1,PTK2B,RAD51,RAD51C,SMAD3,SOX5	22 (8)	7
LIMD1	transcription regulator	Activated	3.04e-06	0.0293	ACTA2,ANKRD1,CCN2,CDC6,CDCA5,CDH1,CDK6,CSF3,CYP11A1,E2F1,EGFR,ENDOU,F3,IL10,ITGB2,MCM3,MMP13,MMP9,OPRM1,PLAU,RRM2,SKP2,SORBS1,TK1,TNFRSF8	25 (3)	2
YAP1	transcription regulator	Activated	3.09e-06	0.0036	ACTA2,ANKRD1,CCN2,CDC6,CDCA5,CDH1,CDK6,CSF3,CYP11A1,E2F1,EGFR,ENDOU,ITGB2,MCM3,RRM2,SKP2,SORBS1,TK1	18 (1)	1
CHUK	kinase	Activated	3.29e-06	0.0396	AMPD3,C3,COL18A1,CP,CXCL10,CXCL2,E2F1,EGF,F3,IFI16,IFI35,IFIT2,IL10,LIFR,MMP13,MMP9,Mt2,MYH2,PCNA,PLAU,RGS16,SEMA3C,SERPINB2,TK1	24 (1)	1
Ephb dimer	complex		3.29e-06	0.035	ABCA9,ACTA2,C3,CCR7,CDH1,CSF3,CXCL10,DHFR,EGFR,F3,FGR,FST,IL13RA2,KRT7,MMP9,PCNA,PLAU,PTH1R,RETSAT,SHC4,TEK,TGFB3,THBD,TNFRSF11A	24 (5)	4
FGF3	growth factor	Activated	3.32e-06	0.0004	CDH1,CSF3,MMP9,PLAT,PLAU	5 (1)	1
E2F2	transcription regulator		3.6e-06	0.0315	ATP1B1,BARD1,C9orf116,CCNE2,CDC45,CDC6,CDH1,CELSR1,CHRNB1,DHFR,E2F1,ECE1,F3,FGFR2,GMNN,GPR162,GPR19,MCM10,MCM2,MCM3,MCM5,MYBPC1,MYH2,NPFFR2,ORC1,PCLAF,PCNA,PPARG,PTGS1,RAD51,RBL1,REEP1,RRM2,RYR1,TNFAIP3	35 (3)	3
E2F3	transcription regulator		3.82e-06	0.0035	CD9,CDC45,CDC6,COL18A1,CXCR3,DHFR,E2F1,E2F2,ECE1,ELF3,FGFR2,FST,KRT80,MCM10,PCLAF,PCNA,PLCB4,RAD51,RRM2,THBD	20 (1)	1
ABCB4	transporter	Inhibited	3.95e-06	0.0024	ABCD2,ACTA2,CCN2,COL1A1,COL4A1,CXCL10,ELF3,GPT,MMP13	9 (1)	1
PURA	transcription regulator	Activated	4.16e-06	0.012	ACTA2,BRCA2,BTG2,CCNE2,CCR7,CDC45,CDC6,CDCA5,CDK6,CDT1,COL1A1,COL24A1,DHFR,E2F8,GMNN,IL10,MCM10,MCM2,MCM3,MCM4,MCM5,MCM8,ORC1,RFC3,RRM2,SKP2,STAR	27 (2)	2
PRDM1	transcription regulator		4.32e-06	0.0097	ADAM8,AFF3,AFP,ALPL,BMP5,CCR7,CD53,CDK6,CSF3,CXCL2,ECM1,FGR,IL10,IRF7,LAT,LAX1,MYO1A,NLRP3,PTPN6,RAPGEF3,RGS16,SCARA5,SMAD3,SRD5A1,STAT4,TIGIT,TNFSF10,TRPM8	28 (1)	1
TRIM65	other	Inhibited	4.51e-06	0.0125	ACTA2,BRCA2,BTG2,CCNE2,CCR7,CDC45,CDC6,CDCA5,CDK6,CDT1,COL1A1,COL24A1,E2F8,GMNN,IL10,MCM10,MCM2,MCM3,MCM4,MCM5,MCM8,ORC1,RBL1,RFC3,RRM2,SKP2,STAR	27 (3)	2
TBX2	transcription regulator	Activated	4.67e-06	0.0015	ASF1B,CDC6,CDCA5,CDH1,CDT1,CHAF1B,E2F1,E2F7,E2F8,MCM2,MCM4,MCM5,PKMYT1,RBL1	14 (1)	1
mir-194	microRNA	Inhibited	4.68e-06	0.0293	ACTA2,CCN2,CDC25B,COL4A1,COL4A2,CSF3,CXCL2,E2F1,E2F2,E2F7,EXO1,FANCG,IL10,LOXL2,MCM4,MCM5,MMP9,ORC1,PCLAF,PCNA,RBL1,TGM1,TNFRSF18	23 (2)	2
CDKN1A	kinase	Inhibited	4.98e-06	0.0275	ACTA2,CCN2,CDC25B,COL4A1,COL4A2,CSF3,CXCL2,E2F1,E2F2,E2F7,EXO1,FANCG,LOXL2,MCM4,MCM5,MMP9,ORC1,PCLAF,PCNA,RBL1,TGM1,TNFRSF18	22 (1)	1
THAP12	transcription regulator	Activated	5.1e-06	0.0286	ACTA2,BRCA2,BRIP1,BTG2,CCNE2,CCR7,CDC45,CDC6,CDCA5,CDK6,CDT1,COL1A1,COL24A1,E2F8,GMNN,IFI35,IL10,MCM10,MCM2,MCM3,MCM4,MCM5,MCM8,MMP9,ORC1,PRKN,RFC3,RRM2,SKP2,STAR,TNFAIP3,USP18	32 (3)	3
SMARCB1	transcription regulator		5.31e-06	0.0089	ATP1B1,CDC6,CDH1,CDT1,COL1A1,DHFR,E2F1,EIF2AK2,FBP1,GMNN,IFI16,JUP,MCM10,MCM2,MCM4,MCM5,MYOM1,PFKFB1,PPARG,RAD51AP1	20 (1)	1
let-7	microRNA	Inhibited	5.51e-06	0.0124	ACTA2,BRCA2,BTG2,CCNE2,CCR7,CDC45,CDC6,CDCA5,CDK6,CDT1,COL1A1,COL24A1,E2F8,GMNN,IL10,MCM10,MCM2,MCM3,MCM4,MCM5,MCM8,ORC1,RFC3,RRM2,SKP2,STAR	26 (1)	1
WNT5A	cytokine		5.74e-06	0.0187	BMP6,CDH1,COL1A1,CSF3,CXCL2,CYP11A1,DLX1,EGFR,IL10,ITGB7,LCP1,MMP13,NFATC2,STAR,TLR1,TLR3,TNFRSF11A,TNFSF10	18 (1)	1
BI 894999	chemical drug	Inhibited	5.74e-06	0.0035	ABLIM1,ACTA2,CDC6,CDCA5,COL1A1,COL4A1,FBN1,KCNQ5,LOXL2,MAP4K1,MCM3,MORC1,PLAT,PLAU,RRM2,SPTA1,THBS2,TYRO3	18 (3)	2
cinacalcet	chemical drug	Activated	5.76e-06	0.019	ABCC2,CCN2,CDC45,CDH1,CDT1,CENPH,CHAF1A,CHAF1B,COL4A1,COL4A2,CXCL10,EGFR,F3,FEN1,ITGB7,PPARG,RAD51AP1,RGCC,THBD,TK1,TLR2	21 (3)	2
MAD1L1	other		5.76e-06	0.0393	ACTA1,ACTA2,BARD1,CCR4,CDC45,CDC6,COL1A1,CXCL10,E2F1,IL33,MCM2,MCM4,MMP13,NLRP3,PCNA,PRRX1,PTK2B,RAD51,RBL1,SKP2,TNFAIP3	21 (6)	5
BRD4	kinase	Activated	6.06e-06	0.0031	ABLIM1,ACTA2,CDC6,CDCA5,COL1A1,COL4A1,FBN1,KCNQ5,LOXL2,MAP4K1,MCM3,MORC1,PLAT,PLAU,RRM2,THBS2,TYRO3	17 (1)	1
AIMP2	other	Activated	6.46e-06	0.0385	ASF1B,BARD1,BTG2,C3,CCN2,CCR4,CCR7,CDC25B,CDCA5,CHAF1A,CXCL10,DHFR,DONSON,E2F2,EGFR,FANCA,FEN1,FST,IL1R2,MCM4,MCM8,MMP9,PCNA,RAD51AP1,RBL1,RECQL4,RFC3,RRM2,SKP2,TK1	30 (2)	2
TEAD	group	Activated	6.63e-06	0.0098	ACTA1,ACTA2,AK5,ANKRD1,ARNT2,CCN2,CDK6,COL1A1,DES,EGFR,FGFR4,IL13RA2,LIMCH1,LOXL2,LRP2,PPARG,RAD51,SULF1,WNT11	19 (6)	6
LIF	cytokine		6.81e-06	0.0238	ACTA2,AFP,CD9,CDH5,CHAT,CSF1R,CXCL10,CXCL2,CYP11A1,ELF3,FBP1,GPT,IFI16,LIFR,MMP13,Nes,PECAM1,PPARG,RPE65,SFRP4,STAR,VWF,WT1	23 (1)	1
CASR	G-protein coupled receptor	Activated	7.4e-06	0.0119	ABCC2,CDC45,CDH1,CDT1,CENPH,CHAF1A,CHAF1B,COL4A1,COL4A2,CXCL10,EGFR,FEN1,ITGB7,PPARG,RAD51AP1,RGCC,THBD,TK1,TLR2	19 (1)	1
DDB1	other		7.44e-06	0.0168	ADAM8,AFF3,AGAP1,BMPER,C5AR1,CASP2,CPN1,DSP,E2F1,FGL2,IFI16,IFIT2,ITGB2,LAMC3,LRP2,LXN,MMP9,Oasl2,PECAM1,PXDC1,RAB44,SFRP4,SLC12A8,SLC4A11,SORL1,TEAD1,TGM1,USP18	28 (6)	6
CDKN2A	transcription regulator	Inhibited	7.49e-06	0.0365	ASF1B,BARD1,BTG2,C3,CCN2,CCR4,CCR7,CDC25B,CDCA5,CHAF1A,CXCL10,DHFR,DONSON,E2F2,FANCA,FEN1,FST,IL1R2,MCM4,MCM8,MMP9,PCNA,RAD51AP1,RBL1,RECQL4,RFC3,RRM2,SKP2,TK1	29 (1)	1
6-aminopyrazolopyrimidine derivative compound II	chemical - kinase inhibitor	Inhibited	7.93e-06	0.0393	ABCC2,CXCL10,CXCL2,DHX58,EIF2AK2,FGL2,FST,HDC,IFI16,IFIT2,IL10,IRF7,MMP9,Oasl2,PLA1A,PLCG2,RBL1,RGCC,TLR2,TLR3,TNFAIP3,TNFSF10,TNFSF15,TNFSF4,USP18	25 (3)	3
PTGER4	G-protein coupled receptor		8.12e-06	0.0114	ACTA2,ADAMTS4,CCNG2,CDK6,CP,CXCL10,HERC6,IFI16,IFI35,IFIT2,IL10,IL13RA2,IRF7,LHFPL2,MMP9,MYH11,NCF1,OLR1,TNFSF10,USP18	20 (1)	1
GATA6	transcription regulator		8.17e-06	0.0082	ACTA2,AFP,BMP5,COL4A1,COL4A2,CYP11A1,DSCC1,EVPL,GRHL3,HYAL1,IL10,KRT7,LAMA1,MYH11,PAX2,PPL,PTGES,PTGIS,PTGS1,SEMA3C,STAR,TNFSF10,WNT7B	23 (1)	1
3-hydroxykynurenine	chemical - endogenous mammalian		9.14e-06	0.0023	CKMT1A/CKMT1B,CXCL10,CXCL2,DHFR,HTR2A,MCM4,MYH2,PDK4,PPARG,SLC18A2,SLC24A3,STAR,TK1	13 (10)	6
NFAT5	transcription regulator	Activated	9.25e-06	0.0064	CCN4,COL1A1,CSF3,CXCL10,CXCL16,F3,HECW2,PLAT,PTGES,PTGIS,PTGS1,RRM2,TLR2,TNFAIP3,TRAF1	15 (1)	1
CR1L	other	Inhibited	9.45e-06	0.0013	C3,CCN2,COL18A1,COL1A1,COL4A1,COL4A2,COL6A3,FBN1,IL10	9 (1)	1
I kappa b kinase	complex	Inhibited	9.85e-06	0.0002	BRCA2,FANCA,FANCC,FANCG,RAD51,RAD51C	6 (1)	1
Cmtm2a	transcription regulator		1.1e-05	0.0321	ACTA2,BABAM2,CD36,CDH5,COL1A1,CYP11A1,E2F1,FBP1,FBP2,G6PC3,IL10,JUP,KITLG,MMP9,PCNA,PDK4,PPARG,PRPS1L1,SLC39A11,SMAD3,STAR,SUCLG2,TGFB3,TNFRSF9,TNFSF10	25 (2)	2
DNMT3B	enzyme	Inhibited	1.14e-05	0.002	ACTA1,BIK,CASQ1,CD36,CDH1,EMILIN2,HDAC9,HTR2A,KDELR3,LXN,MYH7B,NFATC2,PECAM1,PIK3C2B,PRUNE2,RGS16,RYR2,ST14,TNNI1	19 (1)	1
fluticasone propionate	chemical drug		1.26e-05	0.0341	ALOX5,C3,CD36,CXCL10,EBI3,FSCN1,GADD45B,GSTM1,IL10,IL1R2,ITGB7,MMP9,OLFML2B,OLR1,PAPSS2,PDK4,PLAU,PTGS1,SERPINB2,TCN2,VWF	21 (1)	1
ACTB	other	Activated	1.26e-05	0.0488	ACTA1,ACTA2,ALDH1A3,CCDC153,CCN2,CCNE2,CDH1,COL1A1,CP,CXCR3,DES,DHFR,DHRS9,E2F1,F3,FBP1,GADD45B,HDAC4,HHIP,IFI16,IL13RA2,MAOB,Mbp,MXD1,MYH11,MYH3,MYLK2,NIM1K,PLAT,PMEL,PPARG,PRKCZ,RAC2,RRM2,SERPINB2,SLAMF9,STAMBPL1,STARD10,TLR2,TMCC3,TMEM171,TNFRSF9,TNFSF10,WT1	44 (4)	4
ethyl ether	chemical reagent	Activated	1.27e-05	0.0279	Abca8a,BTG2,CD9,CDK14,COL24A1,CSRNP1,CXCL2,DUSP14,EBI3,ECM1,FGFR2,FGL2,GADD45B,GPNMB,GPR19,HTR2A,IRF7,KDELR3,MCM5,MMP13,MNS1,Nrgn,NRP2,OPRM1,PCNA,PECAM1,PLAT,PPARG,PTPRR,RAD54L,RASGRF1,RELT,SERINC5,SFRP4,SLC17A6,SLC18A2,SRD5A1,STAR,TP53INP2,YPEL1,YPEL4	41 (3)	2
[Ac-His1,D-Phe2,Lys15,Arg16,Leu27]VIP-(3-7)-GRF-(8-27)	chemical reagent	Inhibited	1.49e-05	0.0305	Abca8a,BTG2,CD9,CDK14,COL24A1,CSRNP1,CXCL2,DUSP14,EBI3,ECM1,FGFR2,FGL2,GADD45B,GPNMB,GPR19,HTR2A,IL10,IRF7,KDELR3,MCM5,MMP13,MNS1,Nrgn,NRP2,OPRM1,PCNA,PLAT,PPARG,PTPRR,RAD54L,RASGRF1,RELT,SERINC5,SFRP4,SLC17A6,SLC18A2,SRD5A1,STAR,TP53INP2,YPEL1,YPEL4	41 (2)	2
MEF2D	transcription regulator		1.51e-05	0.0098	ACTA1,CCN2,CCNE2,CDC6,CDH1,CDT1,HDAC9,MCM3,MCM5,PCNA,TGFB3,TNNI1	12 (1)	1
NOTCH4	transcription regulator	Activated	1.52e-05	0.003	ACTA2,DES,DLL4,IL10,MYH11,RGS5,TEK,TIE1	8 (1)	1
CCNE1	transcription regulator		1.54e-05	0.0015	BARD1,CDC45,CDC6,E2F1,MCM2,MCM4,PCNA	7 (1)	1
SMARCA4	transcription regulator	Activated	1.65e-05	0.0318	ACTA1,ACTA2,ALDH1A3,CCDC153,CCN2,CCNE2,CDH1,COL1A1,CP,CXCR3,DES,DHFR,DHRS9,E2F1,F3,FBP1,GADD45B,HDAC4,HHIP,IFI16,MAOB,Mbp,MXD1,MYH11,MYH3,NIM1K,PLAT,PMEL,PPARG,RAC2,RRM2,SERPINB2,SLAMF9,STAMBPL1,STARD10,TLR2,TMCC3,TMEM171,TNFRSF9,TNFSF10,WT1	41 (1)	1
L-carnitine	chemical - endogenous mammalian	Inhibited	1.73e-05	0.0301	ABCC2,ACKR4,ACTA2,AOX1,CCR4,CD36,CHAT,COL1A1,CSF3,CXCL2,EGFR,F3,GSTM1,MMP9,PPARG,SPTA1,TBXA2R,TLR2,TNFSF10	19 (6)	5
NC9	chemical reagent	Inhibited	1.75e-05	0.038	ACTA1,ALPL,BTG2,C3,C5AR1,CD36,CDK6,CSRNP1,CXCL10,CYP4F3,DNAAF2,DSP,IFI35,IFIT2,IL10,ITGA6,ITGB2,KCNB1,KCNQ5,MDN1,MMP13,MMP9,OASL,PRRX1,PTGES,PTGS1,SERPINB2,SKP2,SLC9B2	29 (4)	3
Pam3-Cys-Ser-Lys4	chemical reagent	Activated	1.79e-05	0.0386	ADGRE5,CCR7,CSF1R,CSF3,CXCL2,F3,IL10,ITGB7,MMP9,NLRP3,PTGES,TGFB3,TLR1,TLR2,TLR3,TNFRSF11A,TNFSF15	17 (1)	1
HTR2A	G-protein coupled receptor	Activated	1.86e-05	0.0002	CCN2,EGFR,GRM1,OPRM1	4 (1)	1
TREM1	transmembrane receptor		1.94e-05	0.0227	ATP1B1,BABAM2,CCR7,CENPU,CXCL10,CXCL2,DTL,DUSP14,E2F7,EBI3,F3,GADD45B,HECW2,IFIT2,MCOLN2,OASL,PPARG,RGS16,SERPINB2,THBD,TIFA,TLR2,TNFSF15	23 (1)	1
ASH2L	transcription regulator		1.94e-05	0.0236	BIK,BOK,CCR4,CDH1,CYP11A1,EVPL,FSCN1,GRHL3,IL10,IL9R,MMP9,OPRM1,PALB2,PCNA,PPARG,PPL,PTGS1,RGCC,STAT4,TEK,TGM1,TNFRSF9,ZFPM1	23 (2)	2
cdc25C phosphatase (211-221)	biologic drug		2.02e-05	0.0194	ACP5,CDC25B,CXCL10,E2F1,HDC,IL10,MMP9,PCNA,PLA1A,PLAT,PLAU,RRM2,TLR3	13 (4)	3
4-tert-octylphenol	chemical toxicant	Activated	2.04e-05	0.0353	Abca8a,BTG2,CD9,CDK14,COL24A1,CSRNP1,CXCL2,DUSP14,EBI3,ECM1,FGFR2,FGL2,GABRP,GADD45B,GPNMB,GPR19,HTR2A,IRF7,KDELR3,MCM5,MMP13,MNS1,Nrgn,NRP2,OPRM1,PCNA,PLAT,PPARG,PTPRR,RAD54L,RASGRF1,RELT,SERINC5,SFRP4,SLC17A6,SLC18A2,Slpi (includes others),SRD5A1,STAR,TP53INP2,YPEL1,YPEL4	42 (2)	2
Ifnar	group	Activated	2.06e-05	0.0306	C3,CXCL10,EIF2AK2,IFI16,IFI35,IFIT2,IL10,IRF7,MMP9,NLRP3,OASL,TLR2,TLR3,TNFSF10,USP18	15 (1)	1
F2R	G-protein coupled receptor		2.06e-05	0.0232	CCN2,CDH1,DSP,ECE1,F3,FBP1,FGFR2,ITGA6,MMP9,PLAT,PLAU,PTAFR,TEK,TNFAIP3,VWF	15 (1)	1
HLA-E	transmembrane receptor		2.12e-05	0.0133	CCR7,CDK6,CXCL10,DHFR,FGL2,GPT,HDC,IL10,ITGB2,MMP9,PLA1A,TLR3	12 (4)	3
DEGS1	enzyme		2.21e-05	0.0383	ATP1B1,C9orf116,CCNE2,CDC6,CDH1,CELSR1,CHRNB1,DHFR,E2F1,EGFR,F3,GMNN,GPR162,GPR19,MCM10,MCM2,MCM3,MCM5,MYBPC1,MYH2,NPFFR2,ORC1,PCLAF,PCNA,PPARG,PTGS1,RBL1,REEP1,RRM2,RYR1	30 (2)	2
CREB1	transcription regulator	Activated	2.33e-05	0.0322	Abca8a,BTG2,CD9,CDK14,COL24A1,CSRNP1,CXCL2,DUSP14,EBI3,ECM1,FGFR2,FGL2,GADD45B,GPNMB,GPR19,HTR2A,IRF7,KDELR3,MCM5,MMP13,MNS1,Nrgn,NRP2,OPRM1,PCNA,PLAT,PPARG,PTPRR,RAD54L,RASGRF1,RELT,SERINC5,SFRP4,SLC17A6,SLC18A2,SRD5A1,STAR,TP53INP2,YPEL1,YPEL4	40 (1)	1
thioacetamide	chemical toxicant	Activated	2.34e-05	0.0126	ABCC2,ACP5,ACTA2,CDCP1,COL1A1,CP,ELF3,FBN1,GPNMB,LXN,MCM3,MMP13,PECAM1,PLA1A,UPP1	15 (1)	1
PCSK5	peptidase	Activated	2.37e-05	0.0491	ACTA2,BTG2,CCR7,CDH5,CSF3,CXCL2,CXXC5,E2F1,EGFR,ELF3,FGFR2,GABRP,ITGB6,KRT7,LAMA1,LCP1,MMP13,MMP9,MXD1,PCNA,PPARG,RBL1,SALL3,SULF1	24 (5)	4
miR-34a-5p (and other miRNAs w/seed GGCAGUG)	mature microRNA	Inhibited	2.44e-05	0.0038	BIN2,CCN5,CD96,CDK6,DENND1C,DHFR,E2F1,E2F2,MCM10,MCM3,PLCB1,PPARG,PTPN7,SCN3A,SELPLG,SLC18A2,SLC22A17,SPINT2	18 (1)	1
SPTAN1	other		2.51e-05	0.0401	ATP1B1,C9orf116,CCNE2,CDC6,CDH1,CELSR1,CHRNB1,DHFR,E2F1,F3,GMNN,GPR162,GPR19,MCM10,MCM2,MCM3,MCM5,MYBPC1,MYH2,NPFFR2,ORC1,PCLAF,PCNA,PPARG,PTGS1,RBL1,REEP1,RRM2,RYR1,SPTBN4	30 (2)	2
PLK2	kinase		2.8e-05	0.0214	ANKRD55,CCKBR,CLSPN,CXCL10,DHRS3,EGFR,FAM81A,FGL2,GLDC,GMNN,GSN,IFIT2,IRF7,MEGF11,MMP9,NLRP3,NPTXR,Nrgn,PBX1,PLAT,PTK2B,RBL1,RGCC,SLC18A2,SV2B	25 (3)	3
NR4A1	ligand-dependent nuclear receptor		2.99e-05	0.0496	ACTA2,BABAM2,CD36,CDH5,COL1A1,E2F1,FBP1,FBP2,G6PC3,IL10,JUP,KITLG,MMP9,PCNA,PDK4,PPARG,PRPS1L1,SLC39A11,SMAD3,STAR,SUCLG2,TGFB3,TNFRSF9,TNFSF10	24 (1)	1
cholecalciferol	chemical - endogenous mammalian		3.11e-05	0.0245	ALOX5,CALCR,CDH1,COL1A1,CYP24A1,E2F1,EGFR,FAM20C,ITGB2,LY75,PLD4,PPARG,PRTN3,PTH1R,TNFSF10,WT1	16 (1)	1
NUMB/NUMBL	group		3.14e-05	0.0192	ACTA2,AFP,ANKRD1,CCN4,CDH1,EGFR,GADD45B,IFI16,IL10,MMP9,Mt2,Nes,PSCA,SMAD3	14 (4)	3
GATA4	transcription regulator		3.16e-05	0.0392	ACTA1,ACTA2,ANKRD1,CCBE1,COL1A1,CXCL2,CYP11A1,DES,DSCC1,ECE1,EVPL,GRHL3,HSPB7,IFI16,KRT7,MMP9,Nes,NFATC2,PAX2,PPL,RYR2,STAR,TNFAIP3	23 (4)	4
STAT5B	transcription regulator		3.17e-05	0.0304	ABCD2,ACOT11,ACSL6,ANKRD1,C2orf50,CASP2,CDH1,CDK6,CSRP3,CUX2,EGFR,FBLN1,FMO2,GADD45B,IL2RB,MOXD1,MYBPHL,NRP2,PDK4,SCARA5,STAMBPL1,SUSD4,TLR2,TNFRSF11A,TNFSF4,TNNI1,TRAF1	27 (1)	1
CBFA2T3	transcription regulator		3.25e-05	0.0334	AFF3,BMP6,BTG2,CCR4,CD36,CDK6,CXCR3,ITGA6,MCM3,MCM5,NCF1,PCNA,PECAM1,PFKFB4,POLA2,PTPN6,RAD54L,RBL1,RFC3,SLC24A1,SPTA1,STAT4,TUBB1,ZFPM1,ZNF366	25 (2)	2
lysophosphatidylinositol	chemical - endogenous mammalian	Activated	3.97e-05	0.0072	C3,CD36,CSF3,F3,IL33,OLR1,PLCE1,STAB2,TLR3,TNFSF15	10 (1)	1
IHH	enzyme		3.99e-05	0.0082	ACTA1,ALPL,BTG2,CXCL10,DLL4,HHIP,HSD17B7,KITLG,MMP13,PECAM1,PTH1R,SOX5	12 (4)	3
dimethylnitrosamine	chemical toxicant	Activated	4.08e-05	0.0035	ACTA2,CDH1,COL1A1,COL4A1,DES,FGFR4,MMP9,PCNA,PRKCZ	9 (1)	1
mir-223	microRNA		4.69e-05	0.0093	ACTA2,AK8,AMPD3,C5AR1,CACNA2D2,CD36,E2F1,EGF,FAM20C,FGL2,IFI16,MMP13,Mt2,NDRG2,NLRP3,PRTN3,SERPINB2	17 (1)	1
FADD	other		4.75e-05	0.0128	CDK6,CXCL10,CXCL2,DHX58,DLX1,EIF2AK2,GADD45B,IFIT2,IRF7,MMP9,PIWIL4,TLR3,TNFAIP3	13 (1)	1
1810019D21Rik	other		4.91e-05	0.0027	AK5,FAM189A2,FST,IL13RA2,INKA2,ITGB2,MMP9,PLAU,RAPGEF3,SLC4A11,THBD	11 (1)	1
BNIP3L	other		4.91e-05	0.0081	BLNK,CCNE2,E2F1,GSN,HASPIN,IL2RB,MAP4K1,PTK2B,RAD54L,RBL1,RRM2	11 (1)	1
GATA3	transcription regulator		4.94e-05	0.0353	BIK,BOK,CCR4,CDH1,CYP11A1,EVPL,FSCN1,GRHL3,IL10,IL9R,OPRM1,PALB2,PCNA,PPARG,PPL,PTGS1,RGCC,STAT4,TEK,TGM1,TNFRSF9,ZFPM1	22 (1)	1
terfenadine	chemical drug		5.41e-05	0.0123	ACOT11,C3AR1,C5AR1,CD82,EGFR,IL10,INSC,KCNB1,MMP9,Mt2,NCF1,PPARG,RGS16,SLC46A3,TRPM8	15 (6)	5
PP2/AG1879 tyrosine kinase inhibitor	chemical - kinase inhibitor	Inhibited	5.43e-05	0.0328	AFP,CCN2,CDH1,CXCL16,DSP,EGFR,FGR,IL10,JUP,MMP13,NCF1,PLAU,RRM2	13 (1)	1
PTH	other	Activated	5.91e-05	0.0439	ALPL,CGNL1,COL1A1,CYP24A1,EGFR,HDAC4,IL33,MMP13,NDRG2,PLAU,PTH1R,RAP1GAP,SLC34A1,SLC9A3,SMAD3,ST14,TMEM119,WNT7B	18 (1)	1
azelastine	chemical drug		6.77e-05	0.0205	ACOT11,C3AR1,C5AR1,EGFR,F3,GPT,IL10,INSC,MMP9,Mt2,NCF1,RGS16,SLC46A3,TBXA2R,TRPM8	15 (6)	5
KDM3A	transcription regulator	Activated	7.63e-05	0.0078	ACTA2,CCN2,CD9,CHRNB1,IL33,LOXL2,MMP9,MYH11,PCNA	9 (1)	1
ACKR2	G-protein coupled receptor	Inhibited	7.63e-05	0.0086	CXCL10,DHX58,EIF2AK2,IFI16,IFIT2,IRF7,OASL,Oasl2,USP18	9 (1)	1
HTR2C	G-protein coupled receptor		8.01e-05	0.0388	ACTA1,ACTA2,CCN2,CDH1,COL1A1,CXCL10,MMP13,MMP9,PLAU,PPARG,PRKG1,STAR,TNFRSF11A	13 (3)	3
GCSAM	other		8.4e-05	0.0365	ACTA1,ACTA2,CCN2,CDH1,COL1A1,DES,F3,MMP13,MMP9,Nes,PLAU,PPARG,PRKG1,STAR	14 (3)	2
Mt3	other	Activated	8.4e-05	0.0479	C3,CCNE2,CDC6,CDCA5,CDH1,CDK6,DHFR,E2F1,MCM5,NCF1,PCNA,TEK,TGFB3,TNFSF10	14 (4)	3
GATA1	transcription regulator		8.42e-05	0.0405	AFF3,BMP6,BTG2,CCR4,CD36,CDK6,CXCR3,ITGA6,MCM3,MCM5,PCNA,PECAM1,POLA2,PTPN6,RAD54L,RBL1,RFC3,SLC24A1,SPTA1,STAT4,TUBB1,ZFPM1,ZNF366	23 (1)	1
NSOP00313	chemical reagent		8.71e-05	0.0023	ACTA2,COL1A1,PPARG	3 (1)	1
tributyltin	chemical reagent		9.08e-05	0.0066	CCN5,Fmnl1,HTRA3,IL33,ITGB7,KRT80,PALM3,PDE1B,PDK4,PPARG,PPL,SH2D3C,TIGIT	13 (1)	1
WBP2	transcription regulator		0.000102	0.0025	ADGRF1,ALPK2,C9orf116,COL4A1,COL6A3,CSF3,CXCL2,CYP24A1,FOXQ1,HHIP,RIMS3,SPACA9,SYNM,TK1,TLR3,TRAF1,ZNF367	17 (1)	1
FOSB	transcription regulator		0.000104	0.0068	CCKBR,F3,MMP13,MMP9,PPARG,SERPINB2,SMAD3	7 (1)	1
conteltinib	chemical drug		0.000108	0.0278	ACTA1,ACTA2,CDH1,COL1A1,IL10,MMP13,MMP9,PRRX1,PTK2B,SKP2,TNFRSF8,WAS	12 (4)	3
Irgm1	other	Inhibited	0.000112	0.0104	CXCL10,DTL,IFI16,IFIT2,IRF7,OASL,RRM2,TK1,USP18	9 (1)	1
EP400	other	Activated	0.000118	0.0055	CDC6,E2F1,E2F2,E2F7,E2F8,MCM3,RBL1,SKP2	8 (1)	1
IKZF2	transcription regulator	Inhibited	0.000118	0.0138	CD28,CD53,IL10,IRF7,STAT4,TNFRSF18,TNFRSF9,TNFSF4	8 (1)	1
TRIM24	transcription regulator	Inhibited	0.000118	0.0395	BLNK,CXCL10,CYP24A1,DHX58,FBN1,HERC6,IFI35,IFIT2,IL10,IRF7,OASL,PCLAF,TLR2,USP18	14 (1)	1
UTS2	other		0.000118	0.0497	ACTA1,ACTA2,CCN2,CDH1,COL1A1,DES,F3,MMP13,MMP9,Nes,PLAU,PPARG,PRKG1,STAR	14 (3)	2
tryptase	group		0.000121	0.0054	CXCL10,MMP9,PLAT,TNFAIP3	4 (1)	1
PLK4	kinase	Activated	0.000121	0.0434	AFP,COL1A1,CXCL10,F3,FGL2,IFIT2,IL10,MMP13,Nes,PECAM1,PLAT,PLAU,RAC2,RAPGEF3,RBL1,STAB2	16 (4)	4
UBE2L6	enzyme		0.000121	0.0229	ACTA2,CCNE2,CDH1,CDK6,CDT1,EGFR,LAT,MAOB,MCM10,MCM3,MCM5,MMP9,Mt2,PAX2,PLAU,RAD54L	16 (3)	2
vancomycin	biologic drug	Activated	0.000131	0.0312	AASS,C3,CDCP1,CP,CXCL2,ELF3,FMO2,GPNMB,IL10,LXN,MCM3,PLA1A,UPP1	13 (1)	1
HDAC11	transcription regulator	Inhibited	0.000132	0.0482	CGAS,CLIC5,CXCL10,CXCL2,EIF2AK2,IFI16,IL10,IL17F,IRF7,OASL,Oasl2,PLAT,TLR3,TNFSF4	14 (2)	2
CYP1B1	enzyme		0.000134	0.0071	ACOT11,INSC,MCM4,Mt2,RAD51,RGS16,SKP2,SLC46A3,TNFSF10,TRPM8	10 (1)	1
cerivastatin	chemical drug		0.000134	0.0319	CCN2,CD36,COL1A1,F3,ITGB2,MMP9,PLAT,PLAU,PPARG,THBD	10 (1)	1
laminaran	chemical drug	Activated	0.000142	0.0217	CCR7,CSF3,CXCL10,CXCL2,IL10,IL33,MCOLN2,OLR1,SERPINB2,TNFRSF9,TRAF1	11 (2)	2
dimethyl sulfoxide	chemical drug	Activated	0.000146	0.0372	AATK,ABCC2,B3GNT8,IFI16,ITGB2,KIF3C,LIFR,MMP13,NCF1,PDZD2,PTGS1,PTH1R,PTK2B,SGMS2,STAR,TRIM10	16 (1)	1
TAF4B	transcription regulator	Activated	0.000162	0.007	CCN2,ITGA6,MMP13,TGFB3,TNFAIP3	5 (1)	1
FGFR2	kinase		0.000163	0.015	AFP,BMPER,CDH1,COL1A1,COL4A1,COL4A2,CUBN,FOXQ1,GRB10,HHIP,IL10,KBTBD11,LAMA1,PTH1R	14 (1)	1
halofuginone	chemical drug	Inhibited	0.000179	0.0301	ACP5,COL1A1,CXCL10,FBN1,IL17F,IL33,MMP9,TGFB3	8 (1)	1
Type I BMP receptor	group	Inhibited	0.000187	0.0313	ACTA2,ALPL,CCN2,COL1A1,COL4A1,CXCL2,CYP11A1,GADD45B,PCNA,SOX5,STAR	11 (4)	3
KDM1A	enzyme		0.00019	0.0336	ARNTL2,ASF1B,BRCA2,BRIP1,CDH1,CENPU,CHAF1B,COL1A1,CXCL10,E2F8,EIF2AK2,LCP1,MCM2,MCM3,MCM4,MCM8,RBL1,TMCC3,TRIP13,ZNF367	20 (1)	1
RBL1	transcription regulator	Inhibited	0.000191	0.0147	CDC6,DHFR,E2F1,F3,MCM2,MCM3,MCM5,ORC1,SKP2	9 (1)	1
PD173074	chemical reagent	Activated	0.000202	0.0144	CCR7,CDH5,CYP11A1,ELF3,F3,GABRP,ITGB6,KRT7,LAMA1,LCP1,MXD1,PPARG	12 (1)	1
mir-19	microRNA	Inhibited	0.000218	0.0067	ALOX5,CCN2,E2F1,E2F2,F3,FZD4,MYLIP,TNFAIP3	8 (1)	1
B4GALNT2	enzyme		0.000229	0.0052	CKMT1A/CKMT1B,CXCL10,CXCL2,MYH2,PPARG,VWF	6 (4)	3
C5	other		0.000244	0.0047	C5AR1,C5AR2,CXCL2,IL10,ITGB2	5 (1)	1
JQ1	chemical reagent	Inhibited	0.000253	0.0241	AMPD3,CDC6,CDCA5,CDK6,E2F1,IL10,MCM3,Oasl2,RBPJ,RRM2,TLR2,TNFAIP3,Tnfrsf26,TNFSF10,TOGARAM2	15 (1)	1
histone deacetylase	complex		0.000275	0.0084	CDH1,CYP24A1,HPSE,LAT,MMP9,PLAT,PTGIS	7 (1)	1
PCBP2	other	Inhibited	0.000276	0.0431	ALPL,CCN2,CGAS,CXCL10,CXCL2,DHX58,IFIT2,IRF7,OASL,Oasl2,USP18	11 (2)	2
sodium dodecyl sulfate	chemical drug		0.000276	0.0469	ACTA2,CSF1R,CXCL2,E2F1,EGFR,F3,GAP43,IL10,MMP9,PLAU,TBXA2R	11 (5)	4
buprenorphine	chemical drug		0.0003	0.0377	ACOT11,C3AR1,C5AR1,CDH1,EGFR,GPT,INSC,MMP9,Mt2,NCF1,OPRM1,RGS16,SLC46A3,TRPM8	14 (5)	5
TNFAIP6	other		0.000304	0.008	ACTA2,CDH1,CXCL2,IL10,MMP9,SPINT2	6 (1)	1
isotretinoin	biologic drug		0.000313	0.0378	ALDH1A3,ELF3,MMP13,MMP9,OLR1,PRKCA,PTGIS,SKP2,SLC12A8,TLR2,TNFSF10	11 (1)	1
IRAK4	kinase	Activated	0.000316	0.018	CXCL10,CXCL16,CXCL2,IL10,IRF7,NLRP3,OLR1,PPARG	8 (1)	1
GLIPR2	other		0.000337	0.0068	ACTA2,CDH1,EGFR	3 (1)	1
ADAMTS18	peptidase	Activated	0.000342	0.0081	CCN2,Col17a1,FGFR2,ITGB7,LAMA1,SDK2,TGFB3	7 (1)	1
KRT17	other		0.000342	0.0242	CCR4,CSF3,CXCL10,CXCL2,IL10,MMP13,MMP9	7 (1)	1
CRKL	kinase	Activated	0.000352	0.0115	CXCL10,FGL2,HDC,PLA1A,TLR3	5 (1)	1
ZFP36	transcription regulator	Inhibited	0.000354	0.033	CCNE2,CD36,CDC6,CXCL2,E2F1,E2F8,IL10,PLAU,THBD,TMCC2,TRAF1	11 (1)	1
SMPD1	enzyme		0.000364	0.0266	ACKR4,ACTA2,CCR4,COL1A1,CSF3,CXCL2,SPTA1,TLR2,TNFSF10	9 (1)	1
CBX7	other		0.000364	0.0454	ANKRD1,CBX2,CCNE2,CDH1,CDT1,LAT,MCM10,MCM3,MCM5,MMP9,Mt2,PAX2,PLAU,RAD54L	14 (2)	2
Alpha Actinin	group		0.000364	0.0373	CCN2,DSP,IL13RA2,ITGB2,MMP13,MMP9,PRKCZ,PRRX1,SKP2	9 (5)	4
SAV1	other		0.000364	0.0406	ALDH1A3,CCN2,CDH1,COL1A1,COL4A1,CYP24A1,GPT,LTF,PRKN	9 (3)	3
hydroxyurea	chemical drug	Activated	0.000372	0.0382	CDC45,CDC6,E2F2,GMNN,MCM2,MCM5,POLA2,RAD51,RRM2,TK1	10 (1)	1
TAF4	transcription regulator		0.000372	0.0224	CCN2,CDH1,COL6A3,E2F2,EGFR,MMP13,MXD1,TGFB3,TGM1,THBS2	10 (1)	1
SEMA7A	transmembrane receptor		0.000396	0.0247	CCN2,CCN4,CCN5,COL1A1,ELN,IL13RA2	6 (1)	1
8,9-epoxyeicosatrienoic acid	chemical - endogenous mammalian		0.000406	0.0089	CD82,EGFR,MMP9,PLAT	4 (1)	1
deferasirox	chemical drug		0.000421	0.0051	FAM20C,ITGB2,LY75,PLD4,PPARG,PRTN3,TNFSF10	7 (1)	1
ritonavir	chemical drug		0.000421	0.0278	ABCC2,CD36,GRAP,KITLG,MMP9,WNT5B,WNT7B	7 (1)	1
CIP2A	other		0.000425	0.0121	CALHM3,E2F2,EBI3,ELAPOR1,GPNMB,GPR183,LAMA1,LXN,PDK4,SLC12A8	10 (1)	1
lipid A	chemical toxicant	Activated	0.000449	0.038	C3,CD36,CGAS,CSF3,CXCL10,IL10,OLR1,TLR3	8 (1)	1
EFNA3	kinase		0.000449	0.0151	CCN2,IRF7,ITGB6,KRT7,PKP1,PLAT,TGM1,TRIM2	8 (1)	1
Rock	group		0.000449	0.0335	ACTA1,ACTA2,CCN2,CDH1,DES,F3,Nes,PPARG	8 (1)	1
ADAM12	peptidase		0.00045	0.0344	ADAMTS15,CCN2,COL4A2,COL5A3,COL6A3,EGFR,FBN1,IL33,OLR1,PPARG,VWF	11 (1)	1
belizatinib	chemical drug	Inhibited	0.00045	0.0447	CCNE2,CDC6,CDCA5,CDH1,E2F1,MCM5,MMP9,PCNA,TNFRSF8,TNFSF10,WAS	11 (4)	3
JAG1	growth factor	Activated	0.00049	0.0384	ACTA2,COL1A1,CYP11A1,MMP9,MYH11,PCNA,SMAD3,STAR,TGFB3	9 (1)	1
carboplatin	chemical drug	Activated	0.00049	0.0284	ABCC2,CDCP1,CP,ELF3,GPNMB,LXN,MCM3,PLA1A,UPP1	9 (1)	1
bromodeoxyuridine	chemical drug	Activated	0.00049	0.0391	CXCL10,F3,GDF5,IFI16,IFIT2,IRF7,NEU3,TNFSF10,TNFSF4	9 (1)	1
Go6983	chemical - kinase inhibitor		0.000493	0.0095	CCN2,CD36,PPARG,PRKCA,TRAF1	5 (1)	1
TNK1	kinase	Activated	0.000493	0.0076	IFI16,IFIT2,IL10,IRF7,TNFSF10	5 (1)	1
oxytetracycline	chemical drug		0.000493	0.0103	BMP6,CDH1,ELN,F3,PCNA	5 (2)	2
imipramine blue	chemical drug		0.000514	0.0146	CCNE2,CYP4B1,E2F2,EXO1,FOXQ1,PCNA,SKP2	7 (1)	1
ENG	transmembrane receptor		0.000514	0.0269	ACTA2,BARD1,CCN2,CDH5,PECAM1,PLAU,RAC2	7 (1)	1
GDF9	growth factor		0.000514	0.0181	CCN2,CYP11A1,ITGA6,KITLG,PCNA,PLAU,STAR	7 (1)	1
EFNA5	kinase		0.00053	0.0191	CCN2,EGFR,IRF7,ITGB6,KRT7,PKP1,PLAT,TGM1	8 (1)	1
ARHGAP21	other	Activated	0.00053	0.0302	CXCL10,CXCL2,FGL2,HDC,PLA1A,PLAT,RBL1,TLR3	8 (1)	1
TCF12	transcription regulator		0.000549	0.0442	BLNK,CCR4,CDH1,CSF1R,IL2RB,IL9R,ITGB7,PPARG,TLR1,TNFRSF8	10 (1)	1
MIR143-145a	group		0.000565	0.0272	ACTA2,CD28,CDH1,CDK6,DES,EGFR,FSCN1,IL10,MYH11	9 (3)	3
DSCAML1	other	Activated	0.000614	0.016	BMP6,EGFR,KIF17,MYT1,NPAS3,PAX2,PLCB1,RIMS3,SEMA4G,SRGAP3,TUBB4A,WNT7B	12 (1)	1
SOX7	transcription regulator		0.000622	0.0292	COL4A1,COL4A2,DLL4,EVPL,GRHL3,KRT7,PAX2,PLAU,PPL,PRKCA	10 (1)	1
GMP	chemical - endogenous mammalian		0.000622	0.0365	COL1A1,EGFR,F3,IL13RA2,MMP13,MMP9,TBXA2R	7 (3)	2
Ro 25-6760	chemical toxicant		0.000623	0.0343	BARD1,CDC6,DHFR,E2F1,IL10,PCNA,RBL1,TNFAIP3	8 (3)	2
AMH	growth factor		0.000643	0.0264	BTG2,CXCL2,CYP11A1,E2F1,RBL1,STAR	6 (1)	1
LECT2	other	Activated	0.000652	0.0057	C3,CSF3,CXCL10,IL10	4 (1)	1
6-mercaptopurine	chemical drug	Inhibited	0.000652	0.0125	CCR7,CXCL10,PCNA,TNFSF10	4 (1)	1
TET2	enzyme		0.000658	0.038	ADAM8,AFF3,AGAP1,C5AR1,CPN1,FGL2,IFI16,IFIT2,ITGB2,LXN,PXDC1,RAB44,SLC4A11,SORL1,TGM1	15 (1)	1
FZD9	G-protein coupled receptor	Activated	0.000673	0.0227	CDH1,CXCL10,IFI16,IRF7,Oasl2	5 (1)	1
latrunculin B	chemical reagent	Inhibited	0.000673	0.0125	ACTA1,ACTA2,CCN2,DES,SKP2	5 (1)	1
10E,12Z-octadecadienoic acid	chemical - endogenous mammalian		0.000724	0.0416	ADAM8,ARHGEF15,CACNA1G,CAMK2B,CLIC5,ENDOU,EXO1,FMO2,GDF5,HROB,IL10,MCM10,PPARG,RASGRF1,SORBS1,TK1	16 (1)	1
SERPINB1	other		0.000729	0.0471	C5AR1,COL1A1,CXCL2,CYP11A1,EGFR,ELN,MMP9,STAR	8 (5)	4
PLK2	kinase	Activated	0.000805	0.029	CXCL10,FGL2,IFIT2,PLAT,RBL1,RGCC	6 (1)	1
immethridine	chemical reagent	Inhibited	0.000805	0.0258	C3,C5AR1,IFI16,OLR1,RELT,SIGLEC1	6 (1)	1
8-epi-prostaglandin F2alpha	chemical - endogenous mammalian		0.000814	0.0174	MMP9,OLR1,PTH1R	3 (1)	1
ferric chloride	chemical toxicant		0.000814	0.0111	IL10,PLAT,PLAU	3 (1)	1
AGA	enzyme		0.000814	0.0064	MCM3,MCM4,MCM5	3 (1)	1
E2F2	transcription regulator	Activated	0.000848	0.031	CDC45,CDC6,DHFR,ECE1,FGFR2,MCM10,RAD51,RRM2	8 (1)	1
stallimycin	biologic drug	Activated	0.000848	0.0333	CXCL10,F3,GDF5,IFI16,IFIT2,IRF7,TNFSF10,TNFSF4	8 (1)	1
NUMB	other		0.000899	0.031	DLL4,EGFR,IFI16,Mt2,PSCA	5 (1)	1
ITGA1	other		0.000899	0.0142	CD36,EGFR,IL10,MMP9,PPARG	5 (1)	1
trypsin	group		0.000989	0.0144	CDH1,ELN,F3,PCNA	4 (1)	1
ryanodine	chemical - endogenous non-mammalian		0.000989	0.0063	ACTA1,PRKCZ,RYR2,STAR	4 (1)	1
palbociclib	chemical drug		0.000989	0.0124	CDC6,CDK6,CDT1,E2F1	4 (1)	1
PLK4	kinase	Activated	0.000997	0.039	CXCL10,FGL2,IFIT2,MMP13,PLAT,RBL1	6 (1)	1
SFN	other		0.000997	0.0278	BTG2,CDH1,DSP,F3,JUP,PDK4	6 (1)	1
semaxinib	chemical drug		0.000997	0.033	F3,PCNA,PECAM1,PRKN,PTGIS,VWF	6 (1)	1
signal peptidase	complex		0.00106	0.0497	C5AR1,CXCL2,CYP11A1,EGFR,ELN,MMP9,STAR	7 (4)	3
3-o-acetyl-beta-boswellic acid	chemical reagent		0.00106	0.0497	C5AR1,CXCL2,CYP11A1,EGFR,ELN,MMP9,STAR	7 (4)	3
TREX1	enzyme	Inhibited	0.00118	0.0338	CXCL10,IFI16,IFIT2,OASL,USP18	5 (1)	1
creatine kinase	group		0.00118	0.0146	CKMT1A/CKMT1B,CXCL10,CXCL2,MYH2,PPARG	5 (3)	2
CDH11	other	Activated	0.00122	0.0227	CCN5,CD9,EGF,ITGB2,JUP,PTK2B	6 (1)	1
ROCK1	kinase	Activated	0.00122	0.0383	ACTA1,CCN2,COL1A1,COL4A2,E2F1,FBN1	6 (1)	1
SAA1	transporter		0.00125	0.0489	ALPL,CSF3,CXCL10,IL10,MMP13,MMP9,PPARG	7 (1)	1
vatalanib	chemical drug	Inhibited	0.00143	0.0138	ACTA2,COL1A1,MMP9,PECAM1	4 (1)	1
trametinib	chemical drug	Activated	0.00143	0.0126	GPNMB,PMEL,TNFAIP3,TNFSF10	4 (1)	1
PDGFRB	kinase		0.00143	0.0325	ACTA2,EGFR,MYH11,RGS5	4 (1)	1
MED16	transcription regulator		0.00143	0.0395	CCN2,CDH1,MMP13,MMP9	4 (1)	1
Cdkn1c	other	Inhibited	0.00143	0.0139	CDC6,CDT1,Mbp,MCM3	4 (1)	1
oxymorphone	chemical drug		0.00143	0.0208	CDH1,EGFR,MMP9,OPRM1	4 (2)	2
EHMT1	transcription regulator	Activated	0.00144	0.0197	C3,CDH1,CORO2A,CP,EYA4,PKP2,PPL,RGCC,SCARA5,SH3TC1,SLC4A11,VSTM2L	12 (1)	1
CEP-37440	chemical drug		0.00147	0.0496	DSP,ITGB2,MMP13,PRRX1,SKP2,TNFRSF8,WAS	7 (3)	2
CD5L	transmembrane receptor		0.00147	0.0477	ACTA2,CDH1,COL1A1,CSF3,CXCL2,PPARG,TLR2	7 (2)	2
ramipril	chemical drug	Inhibited	0.00148	0.0327	CCN2,COL1A1,COL4A1,COL4A2,LAMA1,MMP9	6 (1)	1
CARD9	other		0.00148	0.0353	C3,C5AR1,CSF3,CXCL10,IL10,TLR2	6 (1)	1
NTRK2	kinase	Activated	0.00149	0.046	CCNE2,CDC6,CDCA5,CDH1,E2F1,MCM5,PCNA,TNFSF10	8 (1)	1
tetralinoleoyl cardiolipin	chemical - endogenous mammalian	Inhibited	0.00149	0.0382	DHFR,HTR2A,MCM4,PDK4,SLC18A2,SLC24A3,STAR,TK1	8 (7)	4
ADH5	enzyme	Inhibited	0.00149	0.0382	DHFR,HTR2A,MCM4,PDK4,SLC18A2,SLC24A3,STAR,TK1	8 (7)	4
Mff	other	Inhibited	0.00149	0.0382	DHFR,HTR2A,MCM4,PDK4,SLC18A2,SLC24A3,STAR,TK1	8 (7)	4
VGLL3	other		0.00151	0.0202	ANKRD1,CCN2,CCN5,COL1A1,GADD45B	5 (2)	2
emricasan	chemical drug		0.00157	0.0237	ACTA2,COL1A1,CXCL2	3 (1)	1
XCT790	chemical reagent		0.00157	0.0064	MAOB,MMP13,PDK4	3 (1)	1
19,20-epoxydocosapentaenoic acid	chemical - endogenous mammalian		0.00157	0.0279	ACTA2,CDH1,DES	3 (1)	1
ACTA2	other		0.00157	0.0175	ACTA1,CCN2,CDH1	3 (1)	1
WAC	other		0.00157	0.014	ALPL,PDK4,PPARG	3 (1)	1
CLEC12A	other		0.00157	0.0122	IFIT2,IRF7,USP18	3 (1)	1
E2F7	transcription regulator		0.00157	0.0141	CDC6,E2F2,MCM2	3 (1)	1
miR-27a-3p (and other miRNAs w/seed UCACAGU)	mature microRNA		0.00171	0.0438	IFI16,MMP13,PKMYT1,PPARG,SIGLEC1,SMAD3,ST14	7 (1)	1
mir-145	microRNA		0.00171	0.0453	ACTA2,CD28,CDK6,EGFR,FSCN1,IL10,MYH11	7 (1)	1
IHH	enzyme		0.00171	0.0438	ALPL,CXCL10,HHIP,HSD17B7,MMP13,PECAM1,PTH1R	7 (1)	1
NEUROG1	transcription regulator	Inhibited	0.00176	0.0291	C3,CD82,DSP,F2RL2,GAS2,GFPT2,LCP1,MMP9,SULF1	9 (1)	1
PPP3R1	phosphatase		0.00176	0.025	ACOXL,CDH17,CDHR2,CLIC5,Fam169b,LRP2,RYR2,TBXA2R,TNFRSF11A	9 (1)	1
dihydromorphine	chemical drug		0.00176	0.0365	ACOT11,CDH1,EGFR,INSC,MMP9,Mt2,RGS16,SLC46A3,TRPM8	9 (3)	2
ETV4	transcription regulator		0.00179	0.0479	ACTA2,CDH1,GGT1,HPSE,JUP,MMP9	6 (1)	1
butaprost	chemical drug		0.00191	0.0262	CCN2,CCR7,CDH1,IL10,MMP9	5 (1)	1
ST8SIA1	enzyme		0.00191	0.0286	C3,C3AR1,C5AR1,EGFR,MMP9	5 (1)	1
EFNA2	kinase		0.00194	0.0433	CCN2,FOXQ1,IRF7,KRT7,PKP1,PLAT,TGM1,TRIM2	8 (1)	1
COX10	enzyme	Inhibited	0.00194	0.0491	DHFR,HTR2A,MCM4,PDK4,SLC18A2,SLC24A3,STAR,TK1	8 (7)	4
4-(heptyloxy)phenol	chemical reagent		0.00197	0.0057	CYP11A1,STAR	2 (1)	1
4-(octyloxy)phenol	chemical reagent		0.00197	0.0057	CYP11A1,STAR	2 (1)	1
ACTC1	enzyme		0.00197	0.0077	ACTA1,ACTA2	2 (1)	1
AGN 190299	chemical drug		0.00197	0.0087	EGF,TGM1	2 (1)	1
tyrphostin AG 1295	chemical - kinase inhibitor		0.00197	0.0141	ACTA2,MYH11	2 (1)	1
ELF2	transcription regulator		0.00197	0.0066	TEK,TIE1	2 (1)	1
LAMA1	other		0.00197	0.0205	MMP9,PLAU	2 (1)	1
malolactomycin D	chemical - endogenous non-mammalian		0.00197	0.0192	MMP13,MMP9	2 (1)	1
CTS-1027	chemical drug		0.00197	0.0135	ACTA2,COL1A1	2 (1)	1
[D-Ala2,N-Me-Phe4,Gly5-ol]-Enkephalin	chemical reagent		0.002	0.0225	CXCL10,EGFR,OPRM1,THBS2	4 (1)	1
Collagen Alpha1	group		0.002	0.0205	EGFR,MMP9,PCNA,PLAU	4 (1)	1
verteporfin	chemical drug	Inhibited	0.002	0.0248	COL1A1,COL4A1,CXCL2,EGFR	4 (1)	1
NKX2-5	transcription regulator		0.00213	0.0409	ACTA2,ANKRD1,ECE1,IFI16,Nes,RYR2	6 (1)	1
moclobemide	chemical drug		0.00219	0.0178	ACOT11,HTR2A,INSC,Mt2,RGS16,SLC18A2,SLC46A3,TRPM8	8 (3)	2
EFNA4	kinase		0.00229	0.0445	CCN2,IRF7,ITGB6,KRT7,PKP1,PLAT,TGM1	7 (1)	1
IDH1	enzyme		0.00238	0.0225	FBP1,FBP2,G6PC3,GPT,PPARG	5 (1)	1
PARPBP	other		0.00238	0.0204	CNTNAP2,ELN,KRT7,SPON1,SPON2	5 (1)	1
DYRK1A	kinase	Inhibited	0.00238	0.0369	CDC6,E2F1,E2F8,MCM3,MCM4	5 (1)	1
azoxymethane	chemical toxicant		0.00253	0.0291	CXCL10,CXCL2,IL10,PCNA,PRKCA,PRKCZ	6 (1)	1
TAK-901	chemical drug		0.00253	0.0391	AFP,CD82,CYP4F3,MCM3,Nes,RFC3	6 (3)	2
laquinimod	chemical drug	Activated	0.00263	0.0421	4930486L24Rik,ADAMTS15,CCN2,CDH1,DNAH2,DUSP14,GPNMB,HDC,IL1R2,MGARP,MMP13,PDK4,RIPK4,SERPINB2,SLC9A3,TRAF5,TRIM2	17 (2)	2
saracatinib	chemical drug		0.00266	0.0127	IL10,NLRP3,PLCG2	3 (1)	1
MIR320	group		0.00266	0.0277	E2F1,EMILIN2,MMP9	3 (1)	1
SERPINH1	other		0.00266	0.0462	CDH1,COL1A1,COL4A2	3 (1)	1
miR-148a-3p (and other miRNAs w/seed CAGUGCA)	mature microRNA	Inhibited	0.0027	0.0121	ACTA2,CCKBR,COL1A1,NR1I2	4 (1)	1
NMU	other		0.0027	0.0471	BTG2,IL10,IL1R2,TNFRSF8	4 (1)	1
GRK2	kinase		0.0027	0.0254	ACTA1,C5AR1,IL10,MYH11	4 (1)	1
HOXA4	transcription regulator		0.0027	0.0215	ACTA2,ANKRD1,CCN2,MYH11	4 (1)	1
RYBP	transcription regulator		0.0027	0.0282	CDC6,HPSE,MMP13,SKP2	4 (3)	3
TFPI2	other	Activated	0.00294	0.0271	ADAMTS4,BTG2,CXCL10,CXCL2,GADD45B	5 (1)	1
Mitochondrial complex 1	complex	Inhibited	0.00294	0.035	DHFR,HTR2A,MCM4,SLC18A2,TK1	5 (3)	2
tioconazole	chemical drug		0.00333	0.0474	ACOT11,C3AR1,C5AR1,INSC,Mt2,NCF1,RGS16,SLC46A3,TRPM8	9 (3)	2
etiracetam	chemical drug		0.00333	0.0474	ACOT11,C3AR1,C5AR1,INSC,Mt2,NCF1,RGS16,SLC46A3,TRPM8	9 (3)	2
laquinimod	chemical drug	Activated	0.00352	0.0418	ADAMTS15,CDH1,DNAH2,DUSP14,GPNMB,HDC,IL1R2,MGARP,MMP13,RIPK4,SERPINB2,SLC9A3	12 (1)	1
TNFRSF11B	transmembrane receptor		0.00355	0.043	COL1A1,MMP9,RBPJ,TNFRSF11A	4 (1)	1
triclosan	chemical drug		0.00355	0.0367	ACTA2,COL1A1,NCF1,PLAU	4 (1)	1
NUP98-KDM5A	fusion gene/product	Inhibited	0.00355	0.0277	C3AR1,C5AR1,C5AR2,CDK6	4 (1)	1
NUP98-NSD1	fusion gene/product	Inhibited	0.00355	0.0277	C3AR1,C5AR1,C5AR2,CDK6	4 (1)	1
RUNX1-RUNX1T1	fusion gene/product		0.00355	0.0452	ALOX5,BRCA2,JUP,RAD51	4 (1)	1
CDK9	kinase		0.00357	0.0465	CXCL2,MMP9,PDK4,PPARG,TNFAIP3	5 (1)	1
ISGF3	complex		0.00412	0.0319	EIF2AK2,IFIT2,IRF7	3 (1)	1
HDAC11	transcription regulator		0.00412	0.0164	EIF2AK2,IL10,TNFSF4	3 (1)	1
RNF40	enzyme		0.00412	0.0288	ALPL,PDK4,PPARG	3 (1)	1
15-epi-lipoxin A4	chemical - endogenous mammalian		0.00412	0.0076	BPI,C5AR1,TNFAIP3	3 (1)	1
Cd64	group		0.00412	0.0348	F3,IL10,ITGB2	3 (2)	2
KNG1	other		0.00431	0.0332	ASIC2,CCN2,COL1A1,EGFR,PTGS1	5 (1)	1
PCYT1A	enzyme		0.00431	0.0406	CXCL2,FST,GSN,PCYT1B,SEPTIN3	5 (1)	1
benz[a]anthracene	chemical toxicant		0.00435	0.0482	ACOT11,E2F1,GPT,INSC,Mt2,RGS16,SLC46A3,TRPM8	8 (3)	2
101.10 peptide	chemical reagent	Inhibited	0.00457	0.0332	IL10,MMP13,MMP9,OXTR	4 (1)	1
morin	chemical - endogenous non-mammalian		0.00457	0.0365	COL18A1,MMP13,MMP9,PTPN6	4 (1)	1
creatine	chemical - endogenous mammalian		0.00457	0.0318	CKMT1A/CKMT1B,CXCL10,CXCL2,MYH2	4 (1)	1
Gm12602	other	Inhibited	0.00457	0.0312	BTG2,DHRS9,RGS16,SERPINB2	4 (1)	1
ATG13	other		0.00457	0.0276	ALDH1A3,CNTN2,CXCL10,TUBB4A	4 (3)	2
meperidine	chemical drug		0.00457	0.0444	CDH1,EGFR,HTR2A,MMP9	4 (3)	2
desmopressin	biologic drug	Activated	0.00534	0.0399	CGNL1,NDRG2,PAX2,RAP1GAP,SCNN1B,SLC9A3,ST14,VWF	8 (1)	1
CYP1A1	enzyme		0.00559	0.04	ACOT11,GPT,INSC,Mt2,RGS16,SLC46A3,TRPM8	7 (1)	1
BCO1	enzyme		0.00572	0.0175	BCO2,PPARG	2 (1)	1
CFH	other		0.00572	0.023	CXCL2,PPARG	2 (1)	1
18-alpha-glycyrrhetinic acid	chemical - endogenous non-mammalian		0.00572	0.0423	IL10,PPARG	2 (1)	1
bis(4-hydroxycinnamoyl)methane	chemical - endogenous non-mammalian		0.00572	0.0221	TLR2,TLR3	2 (1)	1
15-LOX	group		0.00572	0.0395	CD36,PPARG	2 (1)	1
AMOTL1	other		0.00572	0.029	ANKRD1,CCN2	2 (1)	1
AMOT	other		0.00572	0.029	ANKRD1,CCN2	2 (1)	1
ZHX2	transcription regulator		0.00572	0.029	HDC,MYH11	2 (1)	1
SLC3A2	transporter		0.00572	0.0382	ANKRD1,CCN2	2 (1)	1
vinyl carbamate	chemical toxicant		0.00572	0.0351	GPT,PCNA	2 (1)	1
adapalene	chemical drug		0.00572	0.0313	IL10,TLR2	2 (1)	1
ENPP7	enzyme		0.00572	0.0384	IL10,PTAFR	2 (1)	1
Cacnb1	ion channel		0.00572	0.0083	CACNA1G,CACNA1I	2 (1)	1
LPXN	transcription regulator		0.00572	0.0292	ACTA2,MYH11	2 (1)	1
CXCL11	cytokine		0.00572	0.0453	CXCR3,MMP9	2 (1)	1
etodolac	chemical drug		0.00572	0.0475	CD36,CDH1	2 (1)	1
arzoxifene	chemical drug		0.00572	0.0275	PCNA,TGFB3	2 (1)	1
PEPCK	group		0.00572	0.0173	CYP11A1,STAR	2 (1)	1
HMG20B	transcription regulator		0.00572	0.0107	SCN1A,SCN3A	2 (1)	1
TRIM41	other		0.00572	0.0314	PRKCA,PRKCZ	2 (1)	1
Diap	group		0.00572	0.0359	ACTA2,SKP2	2 (1)	1
CACNA2D1	ion channel		0.00572	0.0083	CACNA1G,CACNA1I	2 (1)	1
ST6GALNAC2	enzyme		0.00572	0.0221	GPT,SELPLG	2 (1)	1
RBBP7	transcription regulator		0.00572	0.0342	CDH1,CSRP3	2 (2)	2
6-amino-4-(4-phenoxyphenylethylamino)quinazoline	chemical reagent		0.00598	0.0334	C3,MMP9,TNFSF15	3 (1)	1
NEO1	transcription regulator		0.00598	0.0335	ADGRG6,CDH1,PCNA	3 (1)	1
BQ 123	biologic drug		0.00598	0.0332	CCN2,CCR7,CXCL2	3 (1)	1
NEUROD2	transcription regulator		0.00598	0.0283	CNTN2,DPYSL3,GAP43	3 (1)	1
TCF21	transcription regulator		0.00598	0.0379	COL4A1,CYP11A1,MMP13	3 (1)	1
STAP2	other		0.00716	0.0416	CCR7,CXCL2,CXCR3,EGFR	4 (1)	1
BI 811283	chemical drug		0.00784	0.0458	BTG2,CD82,CYP4F3,INKA2,MCM3,RFC3,SRGAP3,STOM	8 (3)	2
GREM1	other		0.00826	0.0374	COL1A1,ELN,WNT11	3 (1)	1
CDH2	other		0.00826	0.0401	ACTA2,CDH5,MMP9	3 (1)	1
p38 MAP kinase inhibitor	chemical drug		0.0111	0.0192	COL1A1,MMP9	2 (1)	1
CHI3L1	enzyme		0.0111	0.0431	CDH1,MMP9	2 (1)	1
D-2-amino-5-phosphonovaleric acid	chemical reagent		0.0111	0.0301	CAMK2B,KIF17	2 (1)	1
polymethyl methacrylate	chemical reagent		0.0111	0.0363	CSF1R,TNFRSF11A	2 (1)	1
LSP1	other		0.0111	0.0481	ITGA6,PECAM1	2 (1)	1
SCIN	other		0.0111	0.0402	GSN,RAC2	2 (1)	1
ERO1A	enzyme		0.0111	0.0495	CSF3,CXCL2	2 (1)	1
HSD17B1	enzyme		0.0111	0.0409	HSD17B7,STAR	2 (1)	1
OLFM2	other		0.0111	0.0392	ACTA1,MYH11	2 (1)	1
Cmtm2a	transcription regulator		0.0111	0.0306	CYP11A1,STAR	2 (1)	1
IL17B	cytokine		0.0111	0.0143	CSF3,MMP9	2 (1)	1
ADAMTS1	peptidase		0.0111	0.0376	CDH5,TIE1	2 (1)	1
S100A11	other		0.0111	0.0314	ADAMTS4,MMP13	2 (1)	1
Bc1	translation regulator		0.0111	0.0489	ACTA2,SMAD3	2 (1)	1
ULK1	kinase		0.0111	0.0398	CNTN2,TUBB4A	2 (1)	1
Hyaluronidase	biologic drug		0.0111	0.0449	ADAMTS4,MMP13	2 (1)	1
miR-515-5p (and other miRNAs w/seed UCUCCAA)	mature microRNA		0.0111	0.0396	FGFR2,PIK3C2B	2 (1)	1
PTK6	kinase		0.0111	0.0425	CYP11A1,PCNA	2 (1)	1
AMOTL2	other		0.0111	0.0439	ANKRD1,CCN2	2 (1)	1
emetine	chemical toxicant		0.0111	0.0393	MMP13,SLC17A6	2 (1)	1
ARID2	transcription regulator		0.0111	0.0448	ALPL,FGFR2	2 (1)	1
SLCO1C1	transporter		0.0111	0.0463	HR,Nrgn	2 (1)	1
MS645	chemical reagent		0.0111	0.0319	CDK6,RAD51	2 (1)	1
leucine-2-alanine enkephalin	chemical drug		0.0111	0.042	KCNB1,OPRM1	2 (1)	1
GR-MD-02	chemical drug		0.0111	0.0384	ACTA2,CD36	2 (1)	1
SPINT2	other		0.0142	0.0434	CXCL2,PLAU,ST14	3 (1)	1
EBF2	transcription regulator	Activated	0.0149	0.0366	ACY3,ADAMTS15,ARHGAP26,SFRP4	4 (1)	1
quinethazone	chemical drug		0.0178	0.0437	SCNN1B,SLC4A2,TRPM6	3 (3)	2
GPR17	G-protein coupled receptor		0.018	0.0319	Mbp,RAPGEF3	2 (1)	1
Mamld1	other		0.018	0.044	CYP11A1,STAR	2 (1)	1
tranexamic acid	chemical drug		0.018	0.0347	F3,PLAU	2 (1)	1
sulfamethoxazole/trimethoprim	chemical drug		0.018	0.0432	CXCL10,IRF7	2 (1)	1
MIR4269	microRNA		0.018	0.0315	CCN2,TEAD1	2 (1)	1
MKI67	other		0.018	0.0432	MCM4,MCM5	2 (1)	1
PILRA	other		0.0262	0.031	CXCL2,GPT	2 (1)	1
Adaptor protein 1	complex		0.0356	0.0494	MMP13,MMP9	2 (1)	1
TRPM7	kinase		0.0444	0.0492	TRPM6	1 (1)	1
GJA3	transporter		0.0444	0.0359	GJA8	1 (1)	1
SI	enzyme		0.0444	0.0483	MYO1A	1 (1)	1
SLC9C1	ion channel		0.0444	0.0466	ADCY10	1 (1)	1
