# Supplementary material for: Comparative analysis of basal and etoposide-induced alterations in gene expression by DNA-PKcs kinase activity
Source: Front Genet. 2024 Mar 21;15:1276365. doi: 10.3389/fgene.2024.1276365 (PMC10991847; doi:10.3389/fgene.2024.1276365)
Supplement: Supplementary file 9 [file Table4.xlsx]

## Sheet: Sheet1
Supplementary Table 4. Etoposide-induced differences in master regulators in WT versus KR cells
Master Regulator	Molecule Type	Predicted Activation	p-value of overlap	Target Molecules in Dataset
IGFBP2	other	Activated	2.84e-12	ADAMTS1,ADM,AFP,ALDH1A3,AMPD3,ANGPT4,ANGPTL4,APLN,ARNTL2,ATM,BNIP3,CCAR1,CCDC88A,Ccl2,CCN1,CCN5,CCNE1,CCNE2,CCR7,CD53,CENPF,CEP70,CHD9,CLIC5,COL6A1,COL6A3,CRLF1,CSF3,CXCL2,CXCR3,DCN,DGKA,DRD3,ESCO2,FAS,FGL2,FKBP11,FSCN1,GAP43,GBP2,GLI1,HDC,HERPUD1,HMGCS2,HMMR,HSPA5,IFI16,IL10,IL21,IL5RA,INHBB,IQGAP2,ITGB2,ITGB3BP,JUP,KIF15,KIF20B,KITLG,KRT7,LPAR6,LY75,Mbp,MEF2C,MET,MID1,mir-30 (includes others),M…
mir-148	microRNA	Inhibited	5.02e-12	ACTA2,ADM,ALDH1A3,ALPL,ANGPTL4,ANK1,APLN,AQP1,ARNTL2,ARRB1,BMP4,BNIP3,BRCA2,CALR,CAV1,CCDC88A,CCN1,CCN2,CDON,CEP70,CLIC5,CNTF,COL1A1,COL24A1,CSF3,CXCL2,CXCR3,DGAT2,DGKA,F3,FGF18,FGL2,FSCN1,GAP43,GBP2,GGT1,GLI1,HERPUD1,HSPA5,IFI16,IL21,ITGB2,JUP,KITLG,KRT7,LY75,MAP3K5,Mbp,MEF2C,MKI67,MMP15,MT-CO2,MYH2,MYH3,MYL9,NCAM1,NEXN,NFATC2,NGF,OXTR,PIK3IP1,PLD4,POSTN,PPARG,PROCR,PRTN3,PSIP1,PTGS2,RAB31,RAB7B…
XL820	chemical drug	Inhibited	1.74e-11	ACTA2,ADAMTS1,ADAMTSL1,ADM,ALDH1A3,ALPL,ANGPT4,ANGPTL4,ANK1,APC,APLN,ARNTL2,ARRB1,ATM,ATP1B1,BMP4,BNIP3,BRCA2,CA3,CCAR1,CCDC88A,Ccl2,CCN1,CCNE2,CENPE,CENPF,CEP70,CHD1,CLIC5,CRLF1,CXCL2,CXCR3,CXXC4,DGKA,DRD3,F3,FGF18,FGL2,FGR,FSCN1,GATM,GDF5,GDPD3,GOLM2,HDC,HERPUD1,HHIP,HLA-DMA,HMGCS2,HMMR,HSPA5,IFIH1,IL5RA,INHBB,ITGA7,ITGB2,ITGB3BP,JUP,KIF15,KIF20B,KITLG,KRT7,LFNG,LPAR6,LRG1,LY75,MAP3K5,Mbp,MET,M…
TAK 593	chemical drug	Inhibited	1.74e-11	ACTA2,ADAMTS1,ADAMTSL1,ADM,ALDH1A3,ALPL,ANGPT4,ANGPTL4,ANK1,APC,APLN,ARNTL2,ARRB1,ATM,ATP1B1,BMP4,BNIP3,BRCA2,CA3,CCAR1,CCDC88A,Ccl2,CCN1,CCNE2,CENPE,CENPF,CEP70,CHD1,CLIC5,CRLF1,CXCL2,CXCR3,CXXC4,DGKA,DRD3,F3,FGF18,FGL2,FGR,FSCN1,GATM,GDF5,GDPD3,GOLM2,HDC,HERPUD1,HHIP,HLA-DMA,HMGCS2,HMMR,HSPA5,IFIH1,IL5RA,INHBB,ITGA7,ITGB2,ITGB3BP,JUP,KIF15,KIF20B,KITLG,KRT7,LFNG,LPAR6,LRG1,LY75,MAP3K5,Mbp,MET,M…
rolapitant	chemical drug	Inhibited	2.09e-11	ADM,AFP,ALDH1A3,ALPL,AMPD3,ANGPTL4,ANK1,APLN,AQP1,ARNTL2,ARRB1,ATP1B1,ATP2B1,ATP6V0D2,BNIP3,BOK,BRCA2,Cacnb1,CALR,CCAR1,CCDC146,CCDC88A,CCKAR,Ccl2,CCN1,CCNE2,CD28,CELF2,CEP70,CERT1,CKMT1A/CKMT1B,CLIC5,COL6A1,Cox8c,CSF3,CXCL10,CXCL2,CXCR3,DCN,DGKA,DUSP8,EBI3,F3,FAS,FBP2,FGD4,FGFR4,FGL2,FKBP11,FSCN1,G6PC3,GAP43,GBP2,GDPD3,HDC,HERPUD1,HLA-DMA,HMGCS2,HYOU1,IFIH1,IL10,IL21,IQGAP2,IRAG1,IRAG2,ITGB2,JUP…
aprepitant	chemical drug	Inhibited	2.09e-11	ADM,AFP,ALDH1A3,ALPL,AMPD3,ANGPTL4,ANK1,APLN,AQP1,ARNTL2,ARRB1,ATP1B1,ATP2B1,ATP6V0D2,BNIP3,BOK,BRCA2,Cacnb1,CALR,CCAR1,CCDC146,CCDC88A,CCKAR,Ccl2,CCN1,CCNE2,CD28,CELF2,CEP70,CERT1,CKMT1A/CKMT1B,CLIC5,COL6A1,Cox8c,CSF3,CXCL10,CXCL2,CXCR3,DCN,DGKA,DUSP8,EBI3,F3,FAS,FBP2,FGD4,FGFR4,FGL2,FKBP11,FSCN1,G6PC3,GAP43,GBP2,GDPD3,HDC,HERPUD1,HLA-DMA,HMGCS2,HYOU1,IFIH1,IL10,IL21,IQGAP2,IRAG1,IRAG2,ITGB2,JUP…
SNX5	transporter	Inhibited	4.33e-11	ACY3,ADAMTS1,ADM,ANGPTL4,ARNTL2,ARRB1,ATM,BMP4,CA3,Cacnb1,CALR,CAV1,CCDC146,CCDC88A,CCN1,CCN2,CCN5,CCNE2,CCR7,CDON,CEP70,CLDN23,CLIC5,CXCR3,CXXC4,DRD3,DUSP8,FGD4,FGF18,FHDC1,FSCN1,GAP43,GBP2,GDPD3,GLI1,GOLGB1,GOLM2,HDAC4,HDC,HHIP,HSPA5,HYOU1,IFI16,IL21,ITGB2,JUP,KCND2,KITLG,LFNG,MAP3K5,Mbp,MEF2C,MEFV,mir-30 (includes others),MT-CO2,MX1,MYH2,MYH3,NAT8,NCAM1,NDRG2,NFATC2,NGF,NRCAM,OSM,OXTR,PARD3,PH…
VEGF inhibitor drug	chemical drug	Inhibited	5.73e-11	ADAMTS1,ADM,ALDH1A3,ALPL,ANGPT4,ANGPTL4,ANK1,APLN,ARNTL2,ARRB1,ATM,BNIP3,CCDC88A,Ccl2,CCN1,CCNE1,CCNE2,CENPE,CENPF,CEP70,CLIC5,CNTF,COL1A1,CRLF1,CXCL2,CXCR3,DGKA,DHCR24,DRD3,F3,FGD4,FGL2,FGR,FSCN1,GAP43,GATM,GBP2,GLI1,HDC,HERPUD1,HMGCS2,HMMR,HSPA5,IFI16,IL10,IL5RA,INHBB,ITGB2,ITGB3BP,KIF15,KIF20B,KITLG,KRT7,LIN7C,LPAR6,LY75,MAP3K5,Mbp,MEF2C,MET,MID1,MKI67,Mt2,MYH2,MYH3,MYL1,NEXN,NFATC2,NRCAM,OSM,…
SYK/ZAP	group	Activated	6.9e-11	ACTA2,ADAM33,ADAMTS1,ADAMTS4,ADCY7,AFP,ALPL,ANK1,APLN,ARRB1,ATM,ATR,BMP4,BNIP3,C5AR1,CALR,CAV1,Ccl2,CCN1,CCN2,CCNE1,CLIC5,COL6A1,COL6A3,CSF3,DGKA,DHCR24,EBI3,EVPL,F3,FANCB,FAS,FGD4,FGL2,FSCN1,GAP43,GLI1,HDC,IL10,IL21,IL5RA,ITGB2,JUP,LAT,MAP3K5,MEF2C,MEFV,MET,MKI67,MYH2,MYH3,NCAM1,NFATC2,NGF,NOD2,Nppb,OXTR,PAX2,PLCG2,POSTN,PPARG,PTGS2,RAB7B,ROCK1,SERPINB2,SKIL,SLA,SORCS3,SPRR1A,ST3GAL3,STEAP2,THBD…
famitinib	chemical drug	Inhibited	7.87e-11	ACTA2,ADAMTS1,ADAMTSL1,AFP,ALDH1A3,ALPL,ANGPT4,ANGPTL4,ANK1,APC,APLN,AQP1,ARNTL2,ARRB1,ATP1B1,BMP4,BNIP3,BRCA2,BSN,C4A/C4B,CA3,CCAR1,CCDC88A,CCN1,CCNE2,CELF2,CENPE,CENPF,CEP70,CHD1,CRLF1,CXCR3,CXXC4,DGKA,DHCR24,DRD3,EVPL,F3,FGF18,FGR,FSCN1,GATM,GDF5,GDPD3,GOLM2,HDC,HERPUD1,HHIP,HLA-DMA,HMGCS2,HMMR,HSPA5,IL10,IL5RA,INHBB,IRAG1,IRAG2,ITGA7,ITGB3BP,JUP,KIF15,KIF20B,KITLG,LAT,LFNG,LIN7C,LPAR6,LRG1,LY…
TAC1	other	Activated	1.31e-10	ADM,AFP,ALDH1A3,ALPL,AMPD3,ANGPTL4,ANK1,APLN,AQP1,ARNTL2,ARRB1,ATP1B1,ATP2B1,ATP6V0D2,BNIP3,BOK,BRCA2,Cacnb1,CALR,CCAR1,CCDC146,CCDC88A,CCKAR,Ccl2,CCN1,CCNE2,CD28,CELF2,CEP70,CERT1,CKMT1A/CKMT1B,CLIC5,COL6A1,Cox8c,CSF3,CXCL10,CXCL2,CXCR3,DCN,DGKA,DUSP8,EBI3,FAS,FBP2,FGD4,FGFR4,FGL2,FKBP11,FSCN1,G6PC3,GAP43,GBP2,GDPD3,HDC,HERPUD1,HLA-DMA,HMGCS2,HYOU1,IFIH1,IQGAP2,IRAG1,IRAG2,ITGB2,JUP,KCND2,KITLG,…
CD24	other	Activated	1.39e-10	ADM,AFP,ALDH1A3,ANGPTL4,ANK1,APLN,ARNTL2,ARTN,ASPM,ATAD2,BMP4,BNIP3,C5AR1,CAV1,CCDC88A,Ccl2,CCN1,CCNE1,CCR7,CDON,CEP70,CHL1,CLIC5,COL1A1,COL24A1,CSF3,CXCL2,Cxcl3,CXCR3,DEPDC1,DGKA,DHX58,F3,FGL2,FSCN1,GAP43,HDC,HMMR,HSPA5,IL10,IL5RA,ITGB2,JMJD1C,KIF18A,KIF5B,MBNL1,MET,MKI67,MT-CO2,MYH2,MYH3,MYRF,NCAM1,NFATC2,NGF,NIPBL,Nppb,NRCAM,OXTR,POSTN,PPARG,PROCR,PSIP1,PTGS2,RAB31,RAB7B,RAD50,ROCK1,SMC2,SMC4,…
tiron	chemical reagent		1.4e-10	ACTA2,ADM,ANK1,APBA3,APLN,AQP1,ATP1B1,BMP4,BNIP3,CALR,CAV1,CCN1,CCN2,CCNE1,CCR7,CDON,CELF2,COL1A1,CSRP3,DGKA,FGR,GAP43,GDPD3,GLI1,HDC,HERPUD1,HLA-DMA,HMMR,HSPA5,IFI16,IFIH1,Manf,Mbp,MKI67,MMP12,MT-CO2,MYH2,MYH3,MYRF,NCAM1,NFATC2,NGF,OSM,PCK2,PDIA4,PODXL2,PPARG,PRDM16,PRLR,PRSS12,PTGS1,PTGS2,PTH1R,RAB7B,RAD50,RGS16,ROCK2,SEL1L,SEMA3A,SERPINB2,SH2D2A,SLC6A9,SORCS3,SPARC,STAR,STRA6,TBXA2R,THBS1,THBS…
UTP	chemical - endogenous mammalian	Activated	1.64e-10	ACY3,AFP,ALDH1A3,ALPL,AMPD3,ANGPTL4,ANK1,APLN,ARNTL2,ARRB1,ATP1B1,BMP4,BNIP3,BOK,BRCA2,CALR,CCAR1,CCDC88A,CCKAR,Ccl2,CCN5,CCNE2,CD28,CDON,CELF2,CEP70,CERT1,CLIC5,CNTF,COL6A1,CSF3,CUBN,CXCR3,DCN,DGKA,DHRS9,F3,FGD4,FGF18,FGFR4,FGL2,FHDC1,FKBP11,FSCN1,GAP43,GATM,GBP2,GDPD3,GLI1,HDC,HERPUD1,HLA-DMA,HMMR,IFIH1,IL21,ILVBL,IQGAP2,ITGB2,KCND2,KITLG,KRT7,LRG1,Mbp,MEF2C,MEFV,MET,MFSD2A,mir-30 (includes oth…
dalteparin	chemical drug		2.18e-10	ACTA2,ACY3,ADAMTS1,ADM,AIFM2,ALDH1A3,ALPL,AMPD3,ANGPT4,ANK1,APLN,AQP1,AQP11,ARNTL2,ARRB1,ASPM,ATM,ATP1B1,ATP6V0D2,BOK,C4A/C4B,C5AR1,CA3,CAV1,CAV2,CCAR1,CCDC88A,CCKAR,Ccl2,CCN1,CCN2,CCN5,CCNE1,CD28,CD53,CEBPZ,CELF2,CENPF,CEP70,CLDN23,CNTF,COL1A1,COL24A1,CRLF1,CSF3,CXCL10,Cxcl3,CXCR3,CXXC4,DCN,DEPDC1,DGKA,DHRS3,DNAJC3,DRD3,EBI3,ENPEP,F3,FBP2,FGD4,FGF18,FGFR4,FGR,FHDC1,FMOD,GATM,GDF5,GDPD3,GLI1,GOLM…
TNF	cytokine	Activated	2.28e-10	ACTA2,ADAMTS4,ADAMTS7,ADM,ALDH1A3,AMPD3,ANGPTL4,APC,APLN,ATP2B1,BIK,BMP4,BMPER,C4A/C4B,C5AR1,CALR,CAV1,Ccl2,CCN1,CCN2,CCN5,CCNE1,CCR7,CD207,CD28,CERT1,CNTF,CRLF1,CSF3,CXCL10,CXCL2,Cxcl3,CXCR3,DCHS1,DCN,DHRS3,EBI3,F3,FAS,FGF18,FSCN1,GBP2,GNA15,HDC,HSPA5,IFI16,IFIH1,IL10,IL1RL2,IL21R,ITGB2,JUP,Kcnn2,KIF3C,KITLG,LFNG,LPAR6,LRG1,MEF2C,MEFV,MET,MFSD2A,MMP12,MT-CO2,Mt2,NCAM1,NFATC2,NGF,NOD2,NOX3,Nppb,N…
CDC34	enzyme	Inhibited	3.26e-10	ACTA2,ADAMTS1,ADAMTS4,ADM,ALDH1A3,Aldh1a7,AMPD3,APC,APLN,ARHGAP25,ARTN,ASPM,ATAD2,ATM,ATP1B1,ATP2B1,BMP4,BMPER,BNIP3,BOK,BSN,C4A/C4B,CA3,CALR,CCDC88A,CCKAR,Ccl2,CCN5,CCNE1,CCNE2,CEBPE,CEBPZ,CEP70,CERT1,CHD1,CHL1,CITED1,CLDN10,CLIC5,CNKSR1,CNTF,COL1A1,COL24A1,COL6A3,CRELD2,CRLF1,CSF3,CSRP3,CXCL2,CXCR3,CXXC4,DCHS1,DCN,DEPDC1,DGAT2,DHRS3,DHRS9,Dst,EBI3,ENPEP,ESCO2,EVPL,F3,FA2H,FAM83A,FAS,FBP2,FGD4,F…
FBXW11	enzyme		3.74e-10	AIFM2,ALPL,AMPD3,ANGPTL4,ANK1,ARHGAP5,ARNTL2,ARRB1,ATP2B1,BIK,BMP4,BNIP3,BOK,BRCA2,C4A/C4B,C9orf116,CA3,CAV2,CCDC88A,CCKAR,Ccl2,CCNE2,CDON,CENPE,CENPF,CEP70,CHD1,CIR1,CKAP2,CKMT1A/CKMT1B,CLDN10,CLDN23,CLIC5,CNTF,CRACR2B,CRLF1,CXCL10,CXCL2,CXCR3,CXXC4,DCN,DHCR24,DHX58,F3,F7,FAS,FGD4,FGF18,FGFR4,FRMD4B,FSCN1,FYB1,GATM,GBP2,GLI1,GNA15,GOLM2,GPR183,GSTM1,HDC,HERPUD1,HHIP,HLA-DMA,HMGCS2,HMMR,HSPA5,HSP…
pegaptanib	biologic drug	Inhibited	4.32e-10	ACTA2,ACY3,ADAMTS1,ADM,AFP,AIFM2,ALDH1A3,AMPD3,ANGPT4,ANK1,AQP1,AQP11,ARNTL2,ASPM,ATP6V0D2,BOK,C4A/C4B,C5AR1,CA3,CAV1,CAV2,CCDC88A,CCKAR,CCN1,CCN2,CCN5,CCNE1,CD53,CEBPZ,CELF2,CEP70,CLDN23,CNTF,COL1A1,COL24A1,COL6A3,CRLF1,CXCL10,Cxcl3,CXCR3,CXXC4,DCN,DEPDC1,DGKA,DHRS3,DNAJC3,DRD3,EBI3,ENPEP,F3,FBP2,FGF18,FGFR4,FGR,FHDC1,FKBP11,FMOD,GATM,GDF5,GLI1,GOLM2,HHIP,HMGCS2,HMMR,HSPA5,HTR2A,IL5RA,IQGAP2,ITG…
MFNG	enzyme	Inhibited	4.89e-10	ADAMTS1,AFP,ALPL,AMPD3,ANGPT4,ANGPTL4,APLN,ARNTL2,ARRB1,ATP1B1,ATP2B1,BIK,BMP4,BNIP3,BRCA2,C14orf39,CALR,CCAR1,CCDC88A,CCN1,CCN2,CCNE1,CD28,CD53,CDON,CELF2,CENPF,CEP70,CERT1,CIP2A,CKMT1A/CKMT1B,CLIC5,COL1A1,COL24A1,COL6A1,CRELD2,CRLF1,CSRP3,CXCR3,DCN,DGAT2,DGKA,DHCR24,DKK4,DRD3,Dst,EBI3,FGL2,FMO2,FSCN1,GATM,GDF5,GDPD3,GLI1,GSAP,HDC,HERPUD1,HLA-DMA,HOXD3,HSPA5,HYOU1,IFI16,IFIH1,IL5RA,IQGAP2,ITGB2,…
TAP1	transporter	Inhibited	5.16e-10	ADAMTS4,ADM,AIFM2,AMPD3,ANGPTL4,ANK1,APLN,AQP11,ARHGAP5,ARNTL2,ARRB1,ARTN,ATP1B1,ATP2B1,ATP6V0D2,BIK,BNIP3,BOK,C5AR1,C9orf116,CA3,CALR,CAV2,CCAR1,CCDC88A,CCKAR,Ccl2,CCN1,CCNE2,CCR7,CD28,CDON,CEBPZ,CELF2,CENPE,CENPF,CEP70,CERT1,CHD1,CHL1,CITED1,CKAP2,CKMT1A/CKMT1B,CLDN10,CLDN23,CLIC5,CNTF,COL24A1,COL6A3,CRACR2B,CRLF1,CSF3,CXCL10,CXCL2,Cxcl3,CXCR3,CXXC4,DCN,DHCR24,DHX58,DRD3,EBI3,ENPEP,EVPL,F3,FAS,…
aflibercept	biologic drug	Inhibited	5.46e-10	ACTA2,ACY3,ADM,AFP,AIFM2,ALDH1A3,ALPL,AMPD3,ANK1,APLN,AQP1,AQP11,ARNTL2,ARRB1,ASPM,ATM,ATP1B1,ATP6V0D2,BIK,BOK,C4A/C4B,C5AR1,CA3,CAV1,CAV2,CCAR1,CCDC88A,CCKAR,Ccl2,CCN1,CCN2,CCN5,CCNE1,CD53,CEBPZ,CELF2,CENPF,CEP70,CLDN23,CNTF,COL1A1,COL24A1,CSF3,CXCL10,Cxcl3,CXCR3,CXXC4,DCN,DEPDC1,DGKA,DHRS3,DNAJC3,EBI3,ENPEP,F3,FBP2,FGF18,FGFR4,FGR,FHDC1,FMOD,GATM,GDF5,GDPD3,GLI1,GOLM2,HDC,HHIP,HSPA5,HTR2A,INHBB…
aldosterone	chemical - endogenous mammalian	Activated	6.87e-10	ADAMTS1,ADM,AFP,ALPL,ANK1,APLN,AQP1,ARRB1,ATM,ATP1B1,BMP4,BNIP3,BRCA2,CALR,CCAR1,Ccl2,CCN1,CCN2,CCR7,CD28,CD53,CDON,CELF2,CERT1,COL1A1,COL24A1,COL6A1,CSF3,CXCL2,DGKA,DHCR24,DNAJC3,FGR,FKBP11,GATM,GBP2,GLI1,HDC,HERPUD1,HSPA5,IL10,IL21,INHBB,IQGAP2,Mbp,MET,mir-30 (includes others),MKI67,MSRB1,MYH2,MYH3,MYL1,MYRF,NDRG2,NEXN,NFATC2,NFIA,NFIB,NGF,NOD2,Nppb,NTN1,OSM,PAX2,PHLDA2,PLD2,PLIN4,PLXNC1,PRDM16…
pictilisib	chemical drug	Inhibited	7.16e-10	ADAMTS1,ADM,AFP,ALDH1A3,ANGPT4,ANGPTL4,APLN,ARNTL2,ATP6V0D2,BNIP3,CCDC88A,CCN1,CCN2,CCNE2,CCR7,CDON,CENPF,CEP70,CHD1,CLIC5,COL1A1,CRLF1,CSF3,CXCL2,Cxcl3,CXCR3,DRD3,FAS,FGL2,FSCN1,GAP43,GATM,GLI1,HDC,HERPUD1,HMGCS2,HMMR,HSPA5,IFI16,IL21,IL5RA,INHBB,ITGB2,ITGB3BP,KIF15,KIF20B,KITLG,LPAR6,LY75,MAP3K5,Mbp,MEF2C,MET,MID1,MKI67,Mt2,MYL1,NEXN,NFATC2,NRCAM,OXTR,PHLDA2,PLK4,POSTN,PROCR,PSIP1,PTGS1,RAB31,R…
Gata	group		7.19e-10	ACTA2,ADCY7,ADM,AFP,ALPL,ANGPTL4,ANK1,AQP1,AQP11,ARNTL2,ARTN,ATM,ATP1B1,ATP6V0D2,ATRX,BIK,BMP4,BMP5,BNIP3,BOK,C4A/C4B,C5AR1,C9orf116,CALR,CAV1,CCDC88A,Ccl2,CCN1,CCNE1,CCNE2,CD28,CDON,CEBPE,CELSR2,CENPE,CENPF,CENPJ,CEP70,CHL1,CIR1,CITED1,CNTF,COL1A1,COL24A1,CRLF1,CXCL10,CXCL2,Cxcl3,CXCR3,DCN,EBI3,ERBIN,EVPL,FGD4,FSCN1,FYB1,GAP43,GBP2,GLI1,GP1BB,HDC,HLA-DMA,HSPA5,HSPB7,IFI16,IL10,INHBB,IRAG1,IRAG2,…
1-chloro-2-(2,2,2-trichloro-1-(4-chlorophenyl)ethyl)benzene	chemical toxicant	Activated	7.97e-10	ACTA2,ADM,ANK1,APC,APLN,AQP1,ARRB1,ASPM,ATP1B1,BMP4,BRCA2,CAV2,CCAR1,Ccl2,CCN1,CCN5,CCNE1,CCNE2,CCR7,CELF2,CENPE,CENPF,CEP135,CEP70,CHM,CLDN23,CLIC5,CNKSR1,CNTF,COL6A1,CXCL10,CXCL2,DCHS1,DHCR24,EEA1,EIF5A2,EYA4,FGFR4,FMN1,GAP43,GLI1,HSPA5,IL21,ITGB2,JUP,KCNK15,KIF5B,KNL1,LRRN3,MID1,MKI67,MMP12,MMP15,MT-CO2,Mt2,MX1,MYH3,NCAPG,NDRG2,NGF,NRCAM,OXTR,PCM1,PLK4,POSTN,PPARG,PRDM16,PRLR,PRPF40A,PSIP1,PTG…
ABCA1	transporter	Activated	8.66e-10	ACTA2,ADM,ALDH1A3,ANGPTL4,ANK1,APLN,AQP1,ARNTL2,BMP4,BNIP3,CALR,CAV1,CCDC88A,CCNE1,CDON,CEP70,CLIC5,CNTF,CSF3,CXCL2,CXCR3,DGAT2,DGKA,F3,FGL2,FSCN1,GAP43,GBP2,GGT1,HERPUD1,HSPA5,IFI16,IL21,ITGB2,KITLG,LY75,MAP3K5,Mbp,MT-CO2,MYH2,MYH3,NFATC2,NGF,OXTR,PLD4,POSTN,PPARG,PROCR,PRTN3,PSIP1,PTGS2,RAB31,RAB7B,SERPINB2,SH2D2A,SORCS3,SPRR1A,STAR,TLR2,TLR3,TNFAIP3,TNFRSF11A,TNFSF10,TNN,TOP2A,TP63,TRPC3,USP18…
HGF	growth factor	Activated	8.71e-10	ACTA2,ADAMTS1,AFP,ANGPT4,ANGPTL4,CAV1,Ccl2,CCNE2,CD28,CENPF,COL1A1,CRLF1,CXCL2,DRD3,F3,HMMR,IL5RA,ITGB3BP,KIF15,KIF20B,KITLG,LY75,MET,MID1,MKI67,NRCAM,PHLDA2,PLK4,PTGS1,PTGS2,SERPINB2,SKIL,SLK,SMC2,TBXA2R,THBD,THBS1,TMEM158,TP63,VCAM1,VDR,WT1
sunitinib	chemical drug	Inhibited	8.97e-10	ADM,ALDH1A3,ALPL,ANGPTL4,APLN,ARNTL2,ARRB1,ATP2B1,BNIP3,CALR,CAV1,CCDC88A,CCN2,CCNE1,CCNE2,CDON,CEP70,CHD1,CKMT1A/CKMT1B,CLIC5,COL1A1,COL6A1,CSF3,CXCL10,CXCL2,CXCR3,DHCR24,DNAJC3,DUSP8,FAS,FGL2,FMOD,FSCN1,GAP43,GBP2,GLI1,HMGCS2,HSPA5,IFI16,IRAG1,IRAG2,ITGB2,KCND2,KITLG,LIN7C,Mbp,MEF2C,MEFV,MET,NCAM1,NFATC2,OSM,PAX2,PIK3C2A,PLD2,POSTN,PPARG,PRDM16,PROCR,PSIP1,PTGS1,PTGS2,PTH1R,RAB31,RAB7B,RAD50,RG…
axitinib	chemical drug	Inhibited	9.58e-10	ADAMTS1,ANGPT4,ANGPTL4,APLN,CAV1,CCN1,CCNE2,CEBPE,CENPF,CRLF1,CXCL10,DHCR24,DRD3,F3,FAS,HDC,HERPUD1,HMGCS2,HMMR,IL5RA,INHBB,ITGB3BP,KIF15,KIF20B,KITLG,LIN7C,LPAR6,LY75,MEF2C,MID1,MKI67,Mt2,NRCAM,OSM,OXTR,PAX2,PHLDA2,PLK4,PTGS2,RGS5,SERPINB2,SHISA2,SLC27A3,SLK,SMC2,ST8SIA4,TBXA2R,THBD,THBS1,TLR3,TMEM158,TNFRSF11A,TNFSF10,UGCG,VCAM1
KDR	kinase	Activated	1.03e-09	ADAMTS1,ADM,ALDH1A3,ALPL,ANGPT4,ANGPTL4,ANK1,APLN,ARNTL2,ARRB1,ATM,BNIP3,CCDC88A,Ccl2,CCN1,CCNE1,CCNE2,CENPF,CEP70,CLIC5,CRLF1,CXCL2,CXCR3,DGKA,DRD3,F3,FGD4,FGL2,FGR,FSCN1,GAP43,GATM,GBP2,GLI1,HDC,HERPUD1,HMGCS2,HMMR,HSPA5,IFI16,IL10,IL5RA,INHBB,ITGB2,ITGB3BP,KIF15,KIF20B,KITLG,KRT7,LPAR6,LY75,MAP3K5,Mbp,MEF2C,MET,MID1,MKI67,Mt2,MYH2,MYH3,MYL1,NEXN,NFATC2,NGF,NRCAM,OSM,PAX2,PHLDA2,PLK4,PRDM16,PRO…
Hif1	complex	Activated	1.07e-09	ACTA2,ADAMTS1,ADM,AFP,ANGPT4,ANGPTL4,APLN,BNIP3,CCN1,CCN2,CCNE2,CENPF,CRLF1,CXCL10,CXCL2,Cxcl3,CXCR3,DRD3,F3,FAS,HDC,HERPUD1,HMGCS2,HMMR,HSPA5,IL10,IL5RA,INHBB,ITGB3BP,KIF15,KIF20B,KITLG,LFNG,LPAR6,LY75,MEF2C,MET,MFNG,MID1,MKI67,MMP12,MT-CO2,Mt2,NRCAM,OXTR,PCK2,PHLDA2,PLK4,PPARG,PRDM16,PTGS1,PTGS2,RGS5,SERPINB2,SHISA2,SLK,SMC2,SPACA9,ST8SIA4,SULF1,SUZ12,TBXA2R,THBD,THBS1,TLR2,TLR3,TMEM158,TNFRSF1…
Lh	complex	Activated	1.09e-09	ACTA2,ADAMTS1,ADAMTSL1,ADCY7,ADM,ALDH1A3,ALPL,ANGPTL4,APLN,AQP11,ARRB1,ATM,ATP1B1,BMP4,BNIP3,C14orf39,C4A/C4B,CALR,CAV1,CCN1,CCN2,CCNE1,CCNE2,CHD1,CLIC5,CNTF,COL24A1,CRELD2,CSRP3,DGAT2,DGKA,DKK4,EBI3,FGD4,FGL2,FKBP11,FMO2,FSCN1,GAP43,GATM,GBP2,GDF5,GDPD3,GLI1,HDC,HERPUD1,HLA-DMA,HR,HTR2A,HYOU1,IL21,INHBB,ITGA7,ITGB2,KCND2,KRT7,LRG1,MFSD2A,MKI67,MMP12,MMP15,MT-CO2,MTSS1,MYBPHL,MYL1,MYRF,NAT8,NEXN,…
TEAD2	transcription regulator		1.09e-09	ACTA2,ADM,AFP,AK5,ALDH1A3,ANGPTL4,APLN,ARNTL2,ARRB1,ARTN,ATM,ATR,BMP4,CA3,CALR,CAV1,CAV2,CCN1,CCN2,CCNE1,CCNE2,CCR7,CDON,CHL1,CITED1,COL1A1,COL24A1,CSF3,CXCL2,CXXC4,DHRS3,F3,FGD4,FGF18,FGFR4,FILIP1L,FJX1,GATM,GLI1,GOLM2,HAGH,HDC,HERPUD1,HHIP,HSPA5,IFI16,IL10,ITGB2,JUP,KITLG,LDHD,LFNG,LRG1,MEF2C,MET,MKI67,MMP12,MYH3,MYL1,MYL9,NAT8,NCAM1,NEXN,NGF,Nppb,NRCAM,OXTR,PARD3,PAX2,PHLDA2,POSTN,PROCR,PTGS2,…
LDL-cholesterol	complex	Activated	1.14e-09	ACTA2,ALDH1A3,ANK1,BMP4,BNIP3,CA3,Ccl2,CCN2,CCNE1,CCNE2,CCR7,COL1A1,CSF3,CXCL10,CXCL2,CXXC4,DGKA,F3,FAS,FGD4,FGF18,GAP43,GLI1,GOLM2,HHIP,HSPA5,IL10,JUP,KITLG,LFNG,MMP12,MYH2,MYH3,NAT8,NCAM1,NFATC2,NGF,NRCAM,PARD3,POSTN,PTGS2,RAB7B,SERPINB2,SORCS3,THBD,THBS1,TLR2,TNFRSF18,TNFSF10,TP63,TRPC3,VCAM1,VDR,WNT4,WT1
Endophilin	group	Inhibited	1.2e-09	AFP,AIFM2,ALPL,AMPD3,ANGPTL4,ANK1,ARNTL2,ARRB1,ASPM,ATM,ATP1B1,ATP6V0D2,BNIP3,BOK,BRCA2,C5AR1,CA3,CALR,CCDC88A,CCN5,CCNE2,CENPF,CEP70,CLDN23,CLIC5,COL6A1,CSF3,CXCL10,CXCR3,CXXC4,DCN,DEPDC1,DGKA,DHCR24,DHRS3,DHX58,DUSP8,ENPEP,EVPL,FGD4,FGFR4,FGL2,FGR,FMOD,FSCN1,GATM,GDPD3,GOLM2,HDC,HERPUD1,HHIP,HMMR,HYOU1,KIF18A,KIF3C,KITLG,LAT,LFNG,Mbp,MET,mir-30 (includes others),MKI67,MMP15,Mt2,MX1,MYH2,MYH3,MY…
Vegf	group	Activated	1.26e-09	ACTA2,ADAMTS1,ANGPT4,ANGPTL4,APLN,Ccl2,CCN1,CCNE2,CENPF,CRLF1,CXCL10,DRD3,F3,FAS,HDC,HERPUD1,HMGCS2,HMMR,IL5RA,INHBB,ITGB3BP,KIF15,KIF20B,KITLG,LPAR6,LY75,MEF2C,MID1,MKI67,Mt2,NRCAM,OXTR,PHLDA2,PLK4,PTGS2,SERPINB2,SHISA2,SLK,SMC2,ST8SIA4,TBXA2R,THBD,TLR3,TMEM158,TNFRSF11A,UGCG,VCAM1
CR1	transmembrane receptor		1.3e-09	ACTA2,ADM,AFP,ALDH1A3,ARNTL2,ARTN,ATP1B1,BRCA2,C5AR1,CA3,Ccl2,CCN1,CCNE2,CD28,CELF2,CHL1,COL24A1,COL6A1,COL6A3,CSF3,CXCL10,CXCL2,CXXC4,DCN,DGAT2,F3,FGD4,FGF18,GBP2,GDPD3,GOLM2,HDC,HHIP,HLA-DMA,IFI16,IFIH1,ITGB2,JUP,KITLG,LFNG,Mbp,MEFV,MKI67,MT-CO2,MYH3,MYRF,NAT8,NCAM1,NGF,NRCAM,OSM,OXTR,PARD3,PPARG,PRDM16,PROCR,PRSS12,PTGS1,RAB31,RAB7B,RAD50,RAPGEF4,RGS16,ROCK1,SPARC,STAR,STRA6,TBXA2R,THBD,THBS1,…
HOXA4	transcription regulator	Inhibited	1.43e-09	ACTA2,ADM,AFP,AK5,ALDH1A3,ANGPTL4,APLN,ARNTL2,ARRB1,ARTN,ATM,ATR,BMP4,CA3,CALR,CAV1,CAV2,CCN1,CCN2,CCNE1,CCNE2,CCR7,CDON,CHL1,CITED1,COL1A1,COL24A1,CSF3,CXCL2,CXXC4,DGAT2,DHRS3,F3,FGD4,FGF18,FGFR4,FILIP1L,FJX1,GATM,GLI1,GOLM2,HAGH,HDC,HERPUD1,HHIP,HSPA5,IFI16,IL10,ITGB2,JUP,KITLG,LDHD,LFNG,LRG1,MEF2C,MET,MKI67,MMP12,MYH3,MYL1,MYL9,NAT8,NCAM1,NEXN,NGF,Nppb,NRCAM,OXTR,PARD3,PAX2,PHLDA2,POSTN,PROCR,…
TPCA-1	chemical - kinase inhibitor	Inhibited	1.64e-09	ACTA2,ADM,AFP,ALDH1A3,AMPD3,ANGPTL4,ARNTL2,BNIP3,BOK,CCDC88A,Ccl2,CCNE1,CCNE2,CCR7,CDON,CEP70,CLIC5,COL1A1,CSF3,CXCL2,CXCR3,DCN,DGKA,FAS,FGFR4,FGL2,FSCN1,GAP43,GBP2,GLI1,HSPA5,IFI16,IL10,IL21,ITGB2,MMP12,MMP15,MT-CO2,Mt2,MX1,MYO1D,NDRG2,NFATC2,NGF,NOD2,POSTN,PROCR,PSIP1,PTGS2,RAB31,RGS16,ROCK1,SERPINB2,TLR2,TLR3,TNFAIP3,TNFSF10,TP63,UBE3A,USP18,VCAM1,WARS1,Zfp68,ZNF638
edaravone	chemical drug	Inhibited	1.65e-09	ADM,ALDH1A3,ANGPTL4,ANK1,APLN,AQP1,ARNTL2,BMP4,BNIP3,BSN,CALR,CCDC88A,Ccl2,CCN2,CCNE1,CCR7,CDON,CELF2,CEP70,CLIC5,COL1A1,CSF3,CXCL2,CXCR3,DGKA,F3,FAS,FGL2,FSCN1,GAP43,GBP2,HSPA5,HYOU1,IFI16,IL21,ITGB2,KITLG,MEF2C,MT-CO2,MYH2,MYH3,NFATC2,NGF,Nppb,POSTN,PPARG,PROCR,PSIP1,PTGS2,RAB31,RAB7B,SERPINB2,SH2D2A,SORCS3,STAR,STRA6,THBS1,TLR2,TLR3,TNFSF10,TNN,TOP2A,TRPC3,USP18,VDR,WARS1,WNT4
MRTFB	transcription regulator	Activated	1.82e-09	ACTA2,ADM,AFP,AK5,ALDH1A3,ANGPTL4,APLN,ARNTL2,ARRB1,ARTN,ATM,ATR,BMP4,CA3,CALR,CAV1,CAV2,CCN1,CCN2,CCNE1,CCNE2,CCR7,CDON,CEBPE,CHL1,CITED1,COL1A1,COL24A1,CSF3,CXCL2,CXXC4,DGAT2,DHRS3,F3,FGD4,FGF18,FGFR4,FILIP1L,FJX1,GATM,GLI1,GOLM2,HAGH,HDC,HERPUD1,HHIP,HSPA5,IFI16,IL10,ITGB2,JUP,KITLG,LDHD,LFNG,LRG1,MEF2C,MET,MKI67,MMP12,MYH3,MYL1,MYL9,NAT8,NCAM1,NEXN,NGF,Nppb,NRCAM,OXTR,PARD3,PAX2,PHLDA2,POSTN,…
INHA	growth factor		2.07e-09	ACTA2,ADAMTS1,ADAMTSL2,ADM,ALDH1A3,ALPL,APLN,AQP11,ARNTL2,ARRB1,ASPM,BNIP3,CA3,CALR,CAV1,CCAR1,CCN1,CCN2,CCNE1,CCNE2,CCR7,CDON,CEBPE,CELF2,CENPF,CERT1,CNTF,COL24A1,COL6A1,CORO2A,CRELD2,CSF3,CXXC4,DGKA,DHCR24,DHRS3,DNAJC3,EBI3,EIF5A2,FGD4,FGF18,FGFR4,FGL2,FKBP11,GATM,GLI1,GOLM2,HCRTR1,HERPUD1,HHIP,HMMR,HR,HTR2A,HYOU1,IFI16,IL21,INHBB,JUP,KCND2,KIF5B,KITLG,KNL1,KRT7,LFNG,LIN7C,Mbp,MET,MFSD2A,mir-30…
acyline	biologic drug	Activated	2.38e-09	ACTA2,ADAMTS1,ADCY7,ANK1,BNIP3,Ccl2,CCN2,CCNE1,CCR7,CSF3,CXCL10,CXCL2,DGKA,F3,FAS,HSPA5,IL10,INHBB,MMP12,MYH2,MYH3,NCAM1,NFATC2,NGF,POSTN,PPARG,PSIP1,PTGS1,RAB7B,RGS16,SERPINB2,SORCS3,STAR,THBS1,THBS2,TLR2,TNFSF10,TRPC3,VCAM1,VDR
W7	chemical reagent		2.41e-09	ADM,AFP,ALPL,AMPD3,APLN,AQP11,ARNTL2,ARRB1,ARTN,ATP1B1,BMP4,BOK,CALR,CAV1,CCAR1,CCN1,CCN5,CCNE1,CCNE2,CCR7,CDON,CEBPE,CHL1,CNTF,CNTN2,COL24A1,COL6A1,CPNE5,CSF3,CXCL2,DCN,DGKA,DHRS3,EBI3,FGFR4,FGL2,FGR,FKBP11,FSCN1,GAP43,GBP2,GDPD3,GLI1,HDC,HERPUD1,HLA-DMA,HTR2A,IFIH1,IL10,IL21,IQGAP2,ITGB2,KCND2,KITLG,LRRTM1,Mbp,MET,MFSD2A,mir-30 (includes others),MKI67,MMP12,MMP15,MT-CO2,Mt2,MTSS1,MYL9,MYRF,NDRG…
NLK	kinase		2.48e-09	ADM,AIFM2,ALDH1A3,ALPL,APLN,ARNTL2,ASPM,ATP6V0D2,BNIP3,CAV1,CCDC88A,Ccl2,CCN1,CCNE1,CCR7,CDON,CENPF,CEP70,CLIC5,COL6A1,CXCL10,CXCL2,CXCR3,DEPDC1,DHCR24,Dst,ENPEP,F3,FAS,FGF18,FGL2,FMOD,FSCN1,GAP43,GBP2,GSAP,HMGCS2,HYOU1,IFI16,IL10,IL21,KIF18A,MKI67,MMP12,MT-CO2,Mt2,MYL9,NCAPG,NFATC2,Nppb,NRCAM,PCK2,PIK3IP1,PPARG,PROCR,PSIP1,PTGS1,RAB31,Scd2,SERPINB2,SLC18A2,THBS1,TLR3,TMEM158,TNFRSF11A,TNFSF10,TO…
vorolanib	chemical drug	Inhibited	2.48e-09	ACTA2,ADAMTSL1,ADM,ALDH1A3,ALPL,ANGPTL4,APC,APLN,ARNTL2,ARRB1,ATP1B1,BMP4,BNIP3,BRCA2,CA3,CALR,CCAR1,CCDC88A,CCN1,CCNE2,CENPE,CEP70,CHD1,CLIC5,CNTF,COL1A1,CSF3,CXCL2,CXCR3,CXXC4,DHCR24,FGF18,FGL2,FGR,FSCN1,GDF5,GDPD3,GOLM2,HDC,HHIP,HLA-DMA,HSPA5,IFIH1,ITGA7,ITGB2,JUP,KITLG,KRT7,LFNG,LIN7C,LRG1,MAP3K5,Mbp,MET,MKI67,MMP15,MYH3,MYRF,NAT8,NCAM1,NFATC2,NFIA,NGF,NRCAM,OSM,OXTR,PARD3,PAX2,PRDM16,PRLR,PR…
linifanib	chemical drug	Inhibited	2.48e-09	ACTA2,ADAMTSL1,ADM,ALDH1A3,ALPL,ANGPTL4,APC,APLN,ARNTL2,ARRB1,ATP1B1,BMP4,BNIP3,BRCA2,CA3,CALR,CCAR1,CCDC88A,CCN1,CCNE2,CENPE,CEP70,CHD1,CLIC5,CNTF,COL1A1,CSF3,CXCL2,CXCR3,CXXC4,DHCR24,FGF18,FGL2,FGR,FSCN1,GDF5,GDPD3,GOLM2,HDC,HHIP,HLA-DMA,HSPA5,IFIH1,ITGA7,ITGB2,JUP,KITLG,KRT7,LFNG,LIN7C,LRG1,MAP3K5,Mbp,MET,MKI67,MMP15,MYH3,MYRF,NAT8,NCAM1,NFATC2,NFIA,NGF,NRCAM,OSM,OXTR,PARD3,PAX2,PRDM16,PRLR,PR…
salmonella minnesota R595 lipopolysaccharides	chemical - endogenous non-mammalian	Activated	2.54e-09	ACTA2,ADM,ALDH1A3,ALPL,AMPD3,ANK1,APLN,AQP1,ARHGAP25,ARRB1,BNIP3,BOK,CALR,CAV1,CCKAR,Ccl2,CCN2,CCNE1,CCNE2,CCR7,CELF2,CNTF,COL1A1,CSF3,CXCL10,CXCL2,DCN,DGKA,FAS,FGFR4,FSCN1,GAP43,GBP2,GLI1,HDC,HLA-DMA,IFI16,IL10,Mbp,MEFV,MET,MKI67,MMP12,MMP15,MT-CO2,Mt2,MTSS1,MYH2,MYH3,NDRG2,NFATC2,NGF,NOD2,Nppb,POSTN,PRDM16,PTGS1,PTGS2,RAB7B,RAD50,RGS16,ROCK1,SERPINB2,SKIL,SLA,SORCS3,STRA6,THBS1,THBS2,TLR2,TLR3,…
anti-benzo(a)pyrene-diol-epoxide	chemical toxicant	Activated	2.61e-09	ADM,AFP,ANK1,ARNTL2,ARTN,ATP6V0D2,BNIP3,CALR,CAV1,Ccl2,CCN1,CCNE1,CCR7,CELF2,CHL1,COL1A1,COL24A1,CSF3,CXCL10,CXCL2,DGKA,DHCR24,ENPEP,FMOD,GAP43,GLI1,HMGCS2,HSPA5,IFI16,IL21,KITLG,MAP3K5,Mbp,MEF2C,MET,MKI67,MMP12,MT-CO2,Mt2,MYH2,MYH3,NFATC2,NGF,Nppb,NRCAM,OXTR,PIK3IP1,PLD2,POSTN,PPARG,PRDM16,PTGS1,PTGS2,RAB31,RAB7B,RAD50,ROCK1,SH2D2A,SORCS3,SPARC,STAR,STRA6,THBS2,TNFAIP3,TNFRSF11A,TNN,TOP2A,TP63,T…
diphenyleneiodonium	chemical reagent		2.79e-09	ACTA2,ADM,AGBL3,AIFM2,ALDH1A3,ALPL,AMPD3,ANK1,APLN,AQP1,ARNTL2,ARRB1,ARTN,ASPM,ATM,ATP1B1,ATP6V0D2,BOK,BRCA2,C4A/C4B,CALR,CCAR1,CCDC88A,CCKAR,Ccl2,CCN1,CCNE2,CD28,CELF2,CENPF,CEP70,CERT1,CHL1,CLDN23,CNTF,CNTN2,COL1A1,COL24A1,COL6A1,CXCL2,Cxcl3,CXCR3,DCN,DEPDC1,DGKA,DHX58,ENPEP,F3,FBP2,FGF18,FGFR4,FGR,FKBP11,FMOD,FSCN1,GAP43,GATM,GDPD3,HDC,HERPUD1,HLA-DMA,HR,HSPA5,HYOU1,IQGAP2,IRAG1,IRAG2,ITGB2,KI…
parbendazole	chemical reagent		2.81e-09	ACTA2,ADAMTS7,AFP,AIFM2,ALPL,ANK1,APBA3,AQP1,AQP11,ARNTL2,ARRB1,ASPM,ATM,ATP2B1,ATP6V0D2,BIK,BMP4,BOK,C12orf29,C5AR1,C9orf116,CA3,CCAR1,CCDC88A,CCKAR,CD53,CDON,CENPF,CEP70,CERT1,CKMT1A/CKMT1B,CLIC5,COL1A1,COL24A1,CSRP3,CXCR3,CXXC4,DCN,DEPDC1,DGAT2,DGKA,DHCR24,DHX58,EBI3,ENPEP,F3,FGD4,FGL2,FGR,FKBP11,FMOD,GLI1,GOLM2,GP1BB,GSTM1,HDC,HHIP,HLA-DMA,HMGCS2,HMMR,HSPA5,HTR2A,HYOU1,IFI16,IL21,JUP,KIF18A,K…
G6PD	enzyme	Activated	2.84e-09	ACTA2,ADM,AFP,ALPL,AMPD3,ANK1,APLN,ARRB1,BNIP3,BOK,BRCA2,C5AR1,CALR,CCAR1,Ccl2,CCN1,CCNE1,CCNE2,CCR7,CD28,CERT1,CNTF,CSF3,CXCL2,CXCR3,DCN,DGKA,DNAJC3,FBP2,FGFR4,FSCN1,G6PC3,GAP43,GBP2,IFI16,Mbp,MET,MMP12,MMP15,Mt2,MX1,MYH2,MYH3,NDRG2,NFATC2,Nppb,OXTR,PAX2,POSTN,PPARG,PTGS2,RAB7B,RGS16,ROCK1,SERPINB2,SKIL,SLC6A9,SORCS3,STAR,THBS1,TNFAIP3,TNFRSF11A,TNFSF10,TP63,TRPC3,UBE3A,VCAM1,VDR,WT1,Zfp68,ZNF638
GTP	chemical - endogenous mammalian	Activated	3.02e-09	ACTA2,ADM,AGAP1,APC,APLN,ARRB1,ATP1B1,ATP6V0D2,BMP4,BNIP3,BRCA2,C12orf29,C5AR1,CALR,CAV1,CCDC136,CCN2,CCN5,CCNE1,CCR7,CDON,CRELD2,CSF3,CXCL2,DHRS3,DPYSL3,EPS8,FAS,FGL2,GAP43,GBP2,GSTM1,HDC,HLA-DMA,HMMR,HSPA5,IL5RA,ITGB2,KCNAB1,LFNG,LMO7,LRG1,MAP3K5,Mbp,MET,MKI67,MKRN3,MMP12,MT-CO2,MYH2,NCAM1,NFIA,NGF,Nppb,PCK2,PHLDA2,POSTN,PRDM16,PTGS1,PTGS2,RAD50,Scd2,SCEL,SDF2L1,SERPING1,SH2D2A,SKIL,SLA,SLC16A7…
TGIF1	transcription regulator	Activated	3.04e-09	ADAMTS1,ALPL,ANK1,ASPM,BNIP3,CALR,CCNE1,CCR7,COL6A1,CSF3,CXCL10,CXCL2,DCN,DGKA,DPYSL3,F3,FMOD,GLI1,HDC,HSPA5,IL10,KITLG,LRG1,MEF2C,MET,MMP12,MYH2,MYH3,NCAM1,NFATC2,NGF,Nppb,POSTN,PPARG,PTGS2,RAB7B,SERPINB2,SH2D2A,SKIL,SLA,SORCS3,STRA6,THBS2,TLR2,TLR3,TNFSF10,TNN,TOP2A,TRPC3,UNC5B,VCAM1,VDR
quizartinib	chemical drug	Inhibited	3.05e-09	ACTA2,ADAMTS1,ADAMTSL1,ADM,ALDH1A3,ALPL,ANGPTL4,ANK1,APC,APLN,AQP1,ARNTL2,ARRB1,ARTN,ATM,ATP1B1,BMP4,BNIP3,BRCA2,BSN,C4A/C4B,CA3,CALR,CCAR1,CCDC88A,CCN1,CCNE1,CCNE2,CELF2,CENPE,CEP70,CHD1,CHL1,COL24A1,CXCR3,CXXC4,DGKA,DHCR24,EVPL,FGF18,FGR,FMOD,FSCN1,GATM,GDF5,GDPD3,GOLM2,HDC,HERPUD1,HHIP,HLA-DMA,HSPA5,IL10,IL5RA,IRAG1,IRAG2,ITGA7,JUP,KITLG,LFNG,LRG1,MAP3K5,Mbp,MET,MKI67,MMP15,MYH2,MYH3,MYL1,MYRF…
hexachlorophene	chemical drug		3.13e-09	ACY3,ADAMTS1,ADM,AFP,ALPL,AMPD3,ANGPTL4,APLN,ARHGAP25,ARRB1,ATP1B1,BMP5,BNIP3,BRCA2,C5AR1,CALR,CAV1,Ccl2,CCN2,CCNE1,CELF2,CNTF,COL1A1,COL6A1,CORO2A,CXCL10,CXCL2,CXCR3,DCN,DGAT2,DHCR24,DHRS9,DNAJC3,DPYSL3,EYA4,F3,FA2H,FAS,FGD4,FGL2,FILIP1L,GATM,GDF5,GGT1,GLI1,GP1BB,GPR183,GSTM1,HERPUD1,HHIP,HLA-DMA,HLTF,HSPA5,IL1RL2,IL21,IL5RA,ILVBL,INHBB,KNL1,KRT7,LPAR6,LUC7L3,LY75,MAP3K5,MEF2C,MET,MMP12,MSRB1,MT…
dexamethasone	chemical drug		3.3e-09	ACTA2,ACY3,ADAMTS1,ADM,AFP,ALPL,AMPD3,ANGPTL4,APLN,ARHGAP25,ARRB1,ATP1B1,BMP5,BNIP3,BRCA2,C5AR1,CALR,CAV1,Ccl2,CCN2,CELF2,CNTF,COL1A1,COL6A1,CORO2A,CXCL10,CXCL2,CXCR3,DCN,DGAT2,DHCR24,DHRS9,DNAJC3,DPYSL3,EYA4,F3,FA2H,FGD4,FGL2,FILIP1L,GDF5,GGT1,GLI1,GP1BB,GPR183,GSTM1,HERPUD1,HHIP,HLA-DMA,HLTF,HSPA5,IL10,IL1RL2,IL21,IL5RA,ILVBL,INHBB,KNL1,KRT7,LPAR6,LUC7L3,LY75,MAP3K5,MEF2C,MMP12,MSRB1,MT-CO2,MX1…
nicergoline	chemical drug	Inhibited	3.43e-09	ADM,ALDH1A3,ALPL,ANGPTL4,APLN,AQP1,ARNTL2,ARRB1,ARTN,CALR,CAV1,CCDC88A,Ccl2,CCN2,CCNE1,CDON,CEP70,CLIC5,COL1A1,CORO2A,CSF3,CXCL2,CXCR3,EPS8,FAS,FGD4,FGL2,FSCN1,GAP43,GBP2,GLI1,HAGH,HDC,HSPA5,IFI16,IL10,ITGB2,KRT7,MAP3K5,Mbp,MEF2C,MYRF,NFATC2,NOD2,Nppb,NTN1,PIK3C2A,PLD2,POSTN,PPARG,PRDM16,PROCR,PSIP1,PTGS1,RAB31,RAB7B,RAD50,ROCK1,SERPINB2,SH2D2A,SKIL,THBD,THBS1,THBS2,TLR2,TLR3,TNFAIP3,TNFRSF11A,TN…
CXCR3	G-protein coupled receptor	Activated	3.65e-09	ACTA2,ADM,ALPL,ANK1,APLN,ARRB1,ATP1B1,BNIP3,CALR,CAV1,Ccl2,CCN2,CCN5,CCNE1,CCR7,CDON,CEBPZ,COL1A1,CSF3,CXCL10,CXCL2,DGKA,DHRS3,FGR,GAP43,GBP2,GDPD3,GLI1,HDC,HLA-DMA,HSPA5,IFI16,IFIH1,IL10,IL21,ITGB2,MAP3K5,Mbp,MEF2C,MET,MKI67,MMP12,MT-CO2,MYH2,MYH3,MYRF,NFATC2,NGF,Nppb,OSBPL8,OSM,PHLDA2,PPARG,PRDM16,PRSS12,PTGS1,PTGS2,PTH1R,RAB7B,RAD50,RGS16,ROCK1,ROCK2,SKIL,SLC16A7,SORCS3,SQLE,TBXA2R,THBS1,THBS2…
Ige	complex	Activated	4e-09	ADM,ALDH1A3,ALPL,AMPD3,ANGPTL4,ANK1,APLN,AQP1,ARNTL2,ARRB1,ARTN,ATP1B1,ATRX,BNIP3,BOK,BRCA2,C5AR1,CAV1,CCDC88A,CCKAR,Ccl2,CCN1,CCNE1,CD28,CELF2,CENPF,CEP70,CERT1,CHD1,CHL1,CLIC5,CNTF,COL24A1,COL6A1,CSF3,CXCL2,CXCR3,DCN,DGKA,DHRS9,EBI3,ENPEP,FAS,FGF18,FGFR4,FMOD,FRMD4B,FSCN1,GAP43,GATM,GBP2,GDPD3,HDC,HLA-DMA,HMMR,IFIH1,IL10,IL21R,IL5RA,IRAG1,IRAG2,ITGB2,KIAA2012,KITLG,LFNG,MAP3K5,Mbp,MET,MFNG,MKI6…
pyruvate kinase	group		4.25e-09	ADCY7,ADM,AIFM2,ALDH1A3,ALPL,ANGPTL4,ANK1,ARHGAP5,ARNTL2,ARRB1,ATM,ATP6V0D2,BIK,BMPER,BNIP3,BOK,BRCA2,C9orf116,CA3,CAV2,CCAR1,CCDC88A,CCN1,CCN5,CCNE2,CD207,CENPE,CENPF,CEP70,CITED1,CKAP2,CKMT1A/CKMT1B,CLDN23,CLIC5,CNTF,COL6A1,COL6A3,CRACR2B,CSF3,CUBN,Cxcl3,CXCR3,CXXC4,DGKA,DHCR24,DNAJC1,DNAJC3,DUSP8,EBI3,EIF5B,ENPEP,FBP2,FGD4,FGF18,FKBP11,FSCN1,GATM,GBP2,GGT1,GOLM2,GSTM1,HERPUD1,HMMR,HSPA5,HSPB7,…
VEGFA	growth factor	Activated	4.26e-09	ACTA2,ACY3,ADM,AFP,AIFM2,ALDH1A3,ALPL,AMPD3,ANK1,APLN,AQP1,AQP11,ARNTL2,ARRB1,ASPM,ATM,ATP1B1,ATP6V0D2,BOK,C4A/C4B,C5AR1,CA3,CAV1,CAV2,CCAR1,CCDC88A,CCKAR,Ccl2,CCN1,CCN2,CCN5,CCNE1,CD53,CEBPZ,CELF2,CENPF,CEP70,CLDN23,CNTF,COL1A1,COL24A1,CSF3,CXCL10,Cxcl3,CXCR3,CXXC4,DCN,DEPDC1,DGKA,DHRS3,DNAJC3,EBI3,ENPEP,F3,FBP2,FGD4,FGF18,FGFR4,FGR,FHDC1,FMOD,GATM,GDF5,GDPD3,GLI1,GOLM2,HDC,HHIP,HSPA5,HTR2A,INHB…
PKM	kinase		4.39e-09	ADM,AIFM2,ALDH1A3,ALPL,ANGPTL4,ANK1,ARHGAP5,ARNTL2,ARRB1,ATM,ATP1B1,ATP6V0D2,BIK,BMPER,BNIP3,BOK,BRCA2,C9orf116,CA3,CAV1,CAV2,CCAR1,CCDC88A,CCN1,CCN5,CCNE2,CD207,CENPE,CENPF,CEP70,CITED1,CKAP2,CKMT1A/CKMT1B,CLDN23,CLIC5,COL6A1,COL6A3,CRACR2B,CSF3,CUBN,CXCL2,Cxcl3,CXCR3,CXXC4,DGKA,DHCR24,DNAJC1,DNAJC3,DUSP8,EBI3,EIF5B,ENPEP,FBP2,FGD4,FGF18,FKBP11,FSCN1,GATM,GBP2,GDPD3,GGT1,GOLM2,GSTM1,HDC,HERPUD1,…
IL17RA	transmembrane receptor	Activated	4.7e-09	ADM,ALDH1A3,ANGPTL4,ANK1,APLN,ARNTL2,ATM,ATR,BNIP3,CCDC88A,Ccl2,CCN2,CCNE1,CCR7,CDON,CEP70,CLIC5,COL1A1,CSF3,CXCL2,CXCR3,DCN,DGAT2,DGKA,F3,F8,FAS,FGL2,FSCN1,GAP43,GBP2,HDC,HSPA5,IFI16,IL10,IL21,ITGB2,MT-CO2,MYH2,MYH3,NDRG4,NFATC2,NGF,OXTR,POSTN,PPARG,PRLR,PROCR,PSIP1,PTGS1,PTGS2,RAB31,RAB7B,SORCS3,SPRR1A,STAR,THBS1,TLR2,TLR3,TNFSF10,TOP1,TRPC3,USP18,VCAM1,VDR,WARS1,ZNF638
MBL2	other	Activated	4.94e-09	ACTA2,ADM,AFP,ALPL,ANGPTL4,APLN,ARNTL2,ARRB1,ARTN,ATP1B1,BRCA2,C5AR1,CAV1,Ccl2,CCNE1,CCR7,CD28,CELF2,CHL1,COL24A1,COL6A1,COL6A3,CSF3,CXCL10,CXCL2,DCN,DGAT2,DHRS9,F3,F7,GBP2,GDPD3,GLI1,HDC,HLA-DMA,IFI16,IFIH1,ITGB2,MAP3K5,Mbp,MEFV,MKI67,MMP12,MT-CO2,MTSS1,MYRF,NGF,Nppb,NRCAM,OSM,OXTR,PDIA4,POSTN,PPARG,PRDM16,PROCR,PRSS12,PTGS1,RAB31,RAB7B,RAD50,RAPGEF4,RGS16,ROCK1,SKIL,SPARC,STAR,STRA6,THBD,THBS1,…
CR2	transmembrane receptor	Activated	5.15e-09	ACTA2,ADM,ANK1,AQP1,BMP4,BNIP3,C5AR1,CCAR1,Ccl2,CCN1,CCN2,CCNE1,CCR7,COL1A1,CSF3,CXCL10,DGKA,DNAJC3,F3,FAS,FGL2,GAP43,HDC,HSPA5,IFI16,IL10,IL21,IL5RA,ITGB2,LAT,LMO7,LUC7L3,MMP12,MYH2,MYH3,NFATC2,NGF,Nppb,POSTN,PPARG,PTGS2,RAB7B,ROCK1,SLC6A9,SORCS3,STAR,THBS1,TLR2,TLR3,TNFRSF11A,TNFSF10,TRPC3,UGCG,VCAM1
VCAN	other		5.66e-09	ADM,AFP,ALPL,ANGPTL4,ANK1,APLN,BNIP3,BRCA2,C4A/C4B,CALR,CAV1,CCAR1,Ccl2,CD28,CELF2,CERT1,COL6A1,CSF3,CXCL2,DCN,DGKA,EBI3,F3,FAS,FKBP11,GAP43,HDC,HERPUD1,IL10,IL21,INHBB,IQGAP2,IRAG1,IRAG2,ITGB2,KITLG,Mecom,MEF2C,MET,mir-30 (includes others),MT-CO2,MX1,MYH2,MYH3,NFATC2,NFIB,NGF,NOD2,Nppb,OLFML2B,PAX2,PRLR,PTGS1,ROCK1,ROCK2,SDF2L1,SERPINB2,SERPING1,SH2D2A,SKIL,Slpi (includes others),SORCS3,STAR,STR…
Scf Trcp beta	complex	Inhibited	5.69e-09	ACTA2,ALDH1A3,AMPD3,BMP4,BNIP3,BOK,CA3,Ccl2,CCNE1,CCNE2,COL1A1,CSF3,CXCL2,CXXC4,DCN,F3,FAS,FGD4,FGF18,FGFR4,FSCN1,GAP43,GBP2,GLI1,GOLM2,HHIP,HSPA5,IFI16,IL10,JUP,KITLG,LFNG,MMP15,Mt2,MYH3,NAT8,NCAM1,NDRG2,NGF,NOD2,NRCAM,PARD3,PPARG,PTGS2,RGS16,ROCK1,TLR2,TNFAIP3,TNFRSF18,TNFSF10,TP63,UBE3A,VCAM1,WNT4,WT1,Zfp68,ZNF638
NF2	other	Inhibited	5.73e-09	ADM,ALDH1A3,ANGPTL4,APLN,ARNTL2,BNIP3,CAV2,CCAR1,CCDC88A,Ccl2,CCN2,CCN5,CCNE1,CELF2,CENPF,CEP70,CLIC5,COL1A1,COL6A1,CSF3,CXCL2,CXCR3,DHRS3,FGD4,FGL2,FKBP11,FSCN1,GAP43,GBP2,GLI1,HDC,HERPUD1,HSPA5,IFI16,INHBB,IQGAP2,IRAG1,IRAG2,ITGB2,KRT7,MAP3K5,Mbp,MET,mir-30 (includes others),MKI67,NFATC2,NFIB,NGF,Nppb,OPN3,PHLDA2,POSTN,PPARG,PRDM16,PROCR,PSIP1,PTGS1,PTGS2,RAB31,RAB7B,RAD50,ROCK1,SDF2L1,SERPINB2…
desmopressin	biologic drug		6.31e-09	ACTA2,ADM,ALDH1A3,AQP1,ATP1B1,ATP6V0D2,BMP4,BRCA2,CA3,CAV1,CCN2,CCNE1,CCNE2,CENPE,CNTF,CSF3,CXXC4,F3,F8,FAS,FGD4,FGF18,GAP43,GDPD3,GLI1,GOLGB1,GOLM2,HDC,HHIP,HLA-DMA,IFI16,IFIH1,JUP,KITLG,LFNG,Mbp,MKI67,MMP12,MYH3,MYRF,NAT8,NCAM1,NDRG2,NGF,Nppb,NRCAM,OSM,OXTR,PARD3,PAX2,PHLDB2,Plekha6,PLXDC2,PPARG,PRSS12,PTGS1,RGS16,SKIL,STAR,THBS1,TLR2,TLR3,TMEM158,TNFAIP3,TNFRSF18,TOP2A,TP63,USP18,VCAM1,VDR,WNT…
PDGF BB	complex	Activated	6.5e-09	ACTA2,ACY3,ADAMTS1,ADAMTS7,ADAMTSL1,ADM,AIFM2,ALDH1A3,ANK1,APLN,AQP1,ARNTL2,ARRB1,ASPM,ATM,ATP1B1,ATP2B1,ATP6V0D2,ATR,BIK,BMP4,BMPER,BRCA2,C4A/C4B,C5AR1,C9orf116,CAV2,CCAR1,CCDC88A,CCKAR,Ccl2,CCN1,CCN2,CCN5,CCNE1,CCNE2,CEBPZ,CELF2,CENPE,CENPF,CEP70,CERT1,CHD1,CITED1,COL24A1,COL6A3,CSF3,CXCR3,DCN,DEPDC1,DGKA,DHCR24,DHRS3,DNAJC3,ENPEP,EVPL,F3,FGD4,FGF18,FGR,FHDC1,FKBP11,FMOD,GAP43,GATM,GBP2,GDF5,GP…
CA-170	chemical drug	Activated	6.81e-09	ADM,CAV1,Ccl2,CCN2,CCNE1,CEBPZ,COL1A1,CRLF1,CXCL10,CXCL2,CXCR3,DCN,EBI3,F3,FAM110D,GAP43,GBP2,GLI1,GPR183,HLA-DMA,IL10,IL21,ITGB2,Mbp,MKI67,MMP12,MT-CO2,NGF,OSBPL8,OSM,POSTN,PPARG,PRDM16,PTGS1,RAB30,RAB31,RAB7B,RAD50,ROCK1,ROCK2,RPS6KA2,SERPINB2,THBS2,TLR2,TNFRSF11A,TNFSF10,TOP2A,TRPC3,TSHR,UGCG,VCAM1,WT1
MDK	growth factor	Activated	6.87e-09	ACTA2,ADM,ALDH1A3,ALPL,ANGPTL4,APLN,ARNTL2,ARRB1,ATP2B1,BNIP3,CALR,CAV1,CCAR1,CCDC88A,Ccl2,CCN2,CCNE1,CDON,CEP70,CKMT1A/CKMT1B,CLIC5,COL1A1,COL6A1,CSF3,CXCL2,CXCR3,FGL2,FKBP11,FSCN1,GAP43,GBP2,GLI1,HDC,HERPUD1,HMGCS2,HSPA5,IFI16,IL10,IL21,IQGAP2,ITGB2,KCND2,MAP3K5,Mbp,MEF2C,MEFV,MET,mir-30 (includes others),NCAM1,NFATC2,NFIB,PLD2,POSTN,PPARG,PRDM16,PROCR,PSIP1,PTGS1,PTGS2,PTH1R,RAB31,RAD50,SDF2L1…
TSLP	cytokine	Activated	6.87e-09	ADM,ALDH1A3,ALPL,ANGPTL4,ANK1,APLN,ARNTL2,ARRB1,ATM,BNIP3,C14orf39,C5AR1,CALR,CAV1,CCDC88A,CCN2,CCNE1,CCR7,CDON,CELF2,CEP70,CIR1,CLIC5,CSRP3,CXCR3,DGAT2,DGKA,DKK4,F3,FGL2,FMO2,FYB1,GAP43,GBP2,HSPA5,HSPB7,IFI16,IFIH1,IL10,IL21,IL5RA,IRAG1,IRAG2,ITGA7,ITGB2,MEF2C,MGARP,MKI67,MT-CO2,MYBPHL,MYH2,MYH3,MYL1,NAT8,NFATC2,NGF,Nppb,PKP2,POSTN,PPARG,PRDM16,PROCR,PSIP1,PTGS2,RAB30,RAB31,RAB7B,RGS16,RRAD,SERP…
BMP2/4	group	Activated	7.13e-09	ACY3,ADAMTS7,AIFM2,ALPL,ANK1,APBA3,APC,AQP1,AQP11,ARNTL2,ARRB1,ASPM,ATP2B1,ATP6V0D2,ATRX,BIK,BMP4,BMP5,BMPER,C12orf29,C9orf116,CA3,CCDC88A,CCKAR,CCN1,CCR7,CDON,CEBPE,CELF2,CENPF,CEP70,CERT1,CITED1,CKMT1A/CKMT1B,CLIC5,COL1A1,COL24A1,COL6A1,CSF3,CSRP3,CUBN,Cxcl3,CXCR3,CXXC4,DEPDC1,DGKA,DHCR24,DLX4,DNAJC1,EIF5B,F3,FGL2,FGR,FHDC1,FKBP11,FMOD,FRMD4B,GDPD3,GOLM2,GP1BB,HDC,HERPUD1,HLA-DMA,HMGCS2,HMMR,HS…
carnosol	chemical - endogenous non-mammalian	Inhibited	7.37e-09	ADM,AFP,ALDH1A3,ALPL,AMPD3,ANGPTL4,APLN,AQP1,ARNTL2,ARRB1,ATP1B1,ATR,BMP4,CALR,CAV1,CCAR1,CCDC88A,CCN1,CD28,CDON,CELF2,CEP70,CLIC5,CSF3,CXCL2,CXCR3,DCN,DGKA,DNAJC3,F3,FGL2,FSCN1,GAP43,GATM,GBP2,GDPD3,GLI1,HDC,HLA-DMA,HSPA5,IFI16,IFIH1,IL21,ITGB2,KITLG,MEF2C,MKI67,MT-CO2,Mt2,MX1,MYL1,MYO1D,MYRF,NEXN,NFATC2,NGF,OSM,OXTR,PROCR,PRSS12,PSIP1,PTGS2,RAB31,SERPINB2,SH2D2A,SKIL,SLC6A9,STAR,STRA6,THBS1,THB…
MYCBP2	enzyme	Inhibited	8.13e-09	ACTA2,ADCY7,ANK1,BNIP3,CALR,Ccl2,CCN2,CCNE1,CCR7,COL1A1,CSF3,CXCL10,CXCL2,DGKA,F3,FAS,FYB1,HSPA5,IL10,KITLG,MEF2C,MMP12,MYH2,MYH3,NFATC2,NGF,Nppb,POSTN,PPARG,PTGS2,RAB7B,ROCK2,SERPINB2,SH2D2A,SORCS3,THBS1,TLR2,TNFSF10,TNN,TOP2A,TRPC3,VCAM1
IL11	cytokine	Activated	8.29e-09	ACTA2,ADM,ALDH1A3,ALPL,ANGPTL4,ANK1,APLN,ARNTL2,ARRB1,ATM,ATP1B1,BMP4,BNIP3,C4A/C4B,CALR,CAV1,CCDC88A,CCN2,CCNE1,CCNE2,CCR7,CD28,CDON,CELF2,CEP70,COL1A1,CXCR3,DGKA,F8,FSCN1,GAP43,GBP2,GDPD3,GLI1,HDC,HERPUD1,HLA-DMA,HSPA5,IL10,IL21,ITGB2,KIF18A,LRG1,MAP3K5,Mbp,MEF2C,MKI67,MX1,MYH2,MYH3,MYRF,NCAM1,NFATC2,NGF,Nppb,OSM,PAPPA2,POSTN,PPARG,PRDM16,PRLR,PROCR,PRSS12,PSIP1,PTGS1,RAB31,RAB7B,RAD50,RGS16,SE…
PPBP	cytokine		9.22e-09	ALDH1A3,ALPL,ANGPTL4,APLN,ARNTL2,ARRB1,ATP6V0D2,CALR,CCAR1,CCDC88A,Ccl2,CCN1,CCNE2,CCR7,CDON,CELF2,CEP70,CLIC5,COL6A1,COL6A3,CXCL10,CXCL2,CXCR3,EBI3,FAS,FGL2,FGR,FKBP11,FSCN1,GBP2,GLI1,HDC,HERPUD1,HSPA5,IFI16,IL10,IL21,IQGAP2,MAP3K5,Mbp,MCOLN2,MEF2C,MET,MMP12,MT-CO2,NFATC2,NFIB,Nppb,OXTR,PPARG,PRDM16,PROCR,PSIP1,PTGS1,PTH1R,RAB31,RAB7B,RAD50,ROCK1,SDF2L1,SERPINB2,SKIL,SPARC,STAR,STRA6,TBXA2R,THBS…
semapimod	chemical drug	Inhibited	1.03e-08	ACTA2,ANK1,BNIP3,CALR,Ccl2,CCN2,CCNE1,CCR7,COL1A1,CSF3,CXCL10,CXCL2,DGKA,F3,FAS,HSPA5,IL10,KITLG,MEF2C,MMP12,MYH2,MYH3,NFATC2,NGF,Nppb,POSTN,PPARG,PTGS2,RAB7B,SERPINB2,SH2D2A,SORCS3,THBS1,TLR2,TNFSF10,TNN,TOP2A,TRPC3,VCAM1,VDR
hexamethonium	chemical drug	Inhibited	1.03e-08	ACTA2,ADM,ALDH1A3,ALPL,ANGPTL4,ANK1,APLN,ARNTL2,ARRB1,BNIP3,CALR,CAV1,CCDC88A,Ccl2,CCN2,CCNE1,CCR7,CDON,CEP70,CLIC5,COL1A1,CSF3,CXCL2,CXCR3,DGKA,F3,FAS,FGL2,FSCN1,GAP43,GBP2,HSPA5,IFI16,IL10,IL21,ITGB2,MT-CO2,MYH2,MYH3,NFATC2,NGF,POSTN,PPARG,PROCR,PSIP1,PTGS2,RAB31,RAB7B,SERPINB2,SKIL,SORCS3,THBS1,TLR2,TLR3,TNFSF10,TRPC3,USP18,VCAM1,VDR,WARS1
DL glyceraldehyde	chemical - endogenous mammalian		1.03e-08	ADAMTS1,ADM,ALDH1A3,ALPL,APLN,AQP1,ARRB1,BMP4,BNIP3,C5AR1,CA3,CALR,CAV1,CCAR1,CCN1,CCNE2,CCR7,CRELD2,CSF3,CXXC4,DGKA,DHX58,DNAJC3,EPS8,F3,FAS,FGD4,FGF18,FGL2,FSCN1,GATM,GDPD3,GLI1,GNA15,GOLM2,HDC,HHIP,HMGCS2,HMMR,HSPA5,IFI16,IFIH1,IL5RA,JUP,KITLG,LFNG,LMO7,LY75,MAP3K5,MKI67,MKRN3,MYH3,MYRF,NAT8,NCAM1,NRCAM,OSM,PARD3,POSTN,PROCR,PRSS12,PTGS2,RAB30,RGS16,Scd2,SCEL,SDF2L1,SKIL,SLC6A9,SPARC,STAR,TBXA…
5-hydroxytryptamine	chemical - endogenous mammalian	Activated	1.05e-08	ADM,ALDH1A3,ALPL,AMPD3,AQP1,ARNTL2,ARRB1,ATM,ATP2B1,ATP6V0D2,BOK,BRCA2,C4A/C4B,CCAR1,CCN2,CCNE2,CDON,CEBPZ,CELF2,CKMT1A/CKMT1B,CLIC5,CNTF,COL6A1,CSF3,CXCL2,DCN,DGKA,DHX58,EBI3,ENPEP,F3,FGFR4,FGL2,FGR,FKBP11,FMOD,FSCN1,GAP43,GATM,GDF5,GSTM1,HDC,HMGCS2,HTR2A,IFI16,IFIH1,IL10,IL21,IQGAP2,ITGB2,KCND2,KITLG,LRG1,MAP3K5,MEF2C,MEFV,MET,mir-30 (includes others),MKI67,MMP12,MMP15,MT-CO2,MX1,MYL1,MYRF,NCAM…
PNPLA8	enzyme	Activated	1.06e-08	ACTA2,APLN,AQP1,BMP4,CAV1,Ccl2,CCN2,CCNE1,CCR7,CELF2,COL1A1,F3,FAS,FGL2,GAP43,HDC,HMMR,HSPA5,IFI16,IL10,LMO7,LUC7L3,Manf,MMP12,PDIA4,POSTN,PPARG,PTGS2,SPARC,STRA6,TLR3,TNN,TRPC3,VCAM1,VDR
SOD3	enzyme	Inhibited	1.07e-08	ACY3,ADM,ALDH1A3,ANK1,APLN,BMP4,BNIP3,CA3,CAV1,Ccl2,CCN1,CCN2,CCNE1,CCNE2,CCR7,CELF2,CNTF,COL1A1,CSF3,CXCL10,CXCL2,CXCR3,CXXC4,DGKA,F3,FGD4,FGF18,FHDC1,FSCN1,GDPD3,GLI1,GOLM2,HHIP,HSPA5,IFI16,JUP,KITLG,LFNG,Mbp,MMP12,MYH2,MYH3,NAT8,NCAM1,NFATC2,NGF,NRCAM,OXTR,PARD3,POSTN,PTGS2,RAB7B,SERPINB2,SKIL,SORCS3,STAR,STRA6,THBS1,TLR2,TNFRSF18,TNFSF10,TNN,TP63,TRPC3,VDR,WNT4,WT1
RAP2A	enzyme	Activated	1.09e-08	ACY3,ADAMTS4,AIFM2,ALPL,ANGPTL4,ANK1,APC,APLN,AQP1,ARHGAP5,ARNTL2,ARRB1,ARTN,ASPM,ATAD2,ATM,ATRX,BIK,BMP4,BOK,BSN,C9orf116,CA3,CALR,CAV1,CAV2,CCAR1,CCDC88A,Ccl2,CCN1,CCN2,CCN5,CCR7,CD28,CDON,CELF2,CENPE,CENPF,CEP70,CERT1,CHL1,CIR1,CKAP2,CLIC5,COL24A1,COL6A1,CRACR2B,CRLF1,CXCL2,CXCR3,CXXC4,DEPDC1,DGAT2,DGKA,ESCO2,EYA4,FA2H,FAS,FBP2,FER1L6,FGF18,FGL2,FKBP11,FSCN1,FYB1,GBP2,GOLM2,GSTM1,HDC,HERPUD1,H…
MERTK	kinase	Activated	1.1e-08	ADAMTS4,ADM,ALDH1A3,ALPL,ANGPTL4,ANK1,APLN,AQP1,ARNTL2,ARRB1,ATM,BMP4,BNIP3,CALR,CAV1,CCDC88A,CCN2,CCNE1,CCR7,CDON,CEP70,CLIC5,COL1A1,CSRP3,CXCR3,DGKA,FGL2,FSCN1,GAP43,GLI1,HDC,HSPA5,IFIH1,IL10,IL21,ITGB2,Mbp,MEF2C,MX1,MYH2,MYH3,NFATC2,NGF,POSTN,PPARG,PRDM16,PRLR,PRTN3,PSIP1,PTGS1,RAB31,RAB7B,RAD50,ROCK2,SERPINB2,SH2D2A,SKIL,SLA,SORCS3,STAR,STYK1,THBS1,THBS2,TLR3,TNFRSF11A,TP63,TRPC3,UBE3A,USP18,…
DGKE	kinase	Inhibited	1.1e-08	ACTA2,ANK1,BNIP3,CALR,Ccl2,CCN2,CCNE1,CCR7,COL1A1,CSF3,CXCL10,CXCL2,DGKA,F3,FAS,HSPA5,IL10,KITLG,MEF2C,MMP12,MYH2,MYH3,NFATC2,NGF,Nppb,POSTN,PPARG,PTGS2,RAB7B,SERPINB2,SH2D2A,SORCS3,THBS1,TLR2,TNFSF10,TNN,TOP2A,TRPC3,VCAM1,VDR
isoproterenol	chemical drug		1.19e-08	ACTA2,ACY3,ADAMTS1,ADAMTS4,ADCY7,AFP,AGBL3,ALDH3B1,ANK1,APC,APLN,AQP1,ARNTL2,ATM,ATR,BIK,BMP4,BOK,BRCA2,BSN,C4A/C4B,C5AR1,CALR,CAPN8,CAV1,CCAR1,CCDC88A,CCN5,CCNE1,CCNE2,CD207,CD28,CEBPZ,CELSR2,CENPE,CENPJ,CEP70,CHD1,CLIC5,CNTF,CNTN2,COL1A1,COL24A1,CRELD2,CRLF1,CSF3,Cxcl3,CXCR3,DGAT2,DGKA,DHCR24,DHRS3,DPYSL3,ENPEP,EPS8,ERBIN,EVPL,F7,FBP2,FGF18,FGR,FHDC1,FKBP11,FMO2,FSCN1,G6PC3,GATM,GDPD3,HERPUD1,H…
SOCS1	other	Inhibited	1.25e-08	ADCY7,ADM,AFP,AIFM2,ALDH1A3,ALPL,AMPD3,ANGPTL4,APLN,APOL2,AQP1,AQP11,ARHGAP5,ARNTL2,ARRB1,BIK,BOK,BRCA2,C14orf39,C4A/C4B,C5AR1,C9orf116,CALR,CAV2,CCDC88A,CCKAR,Ccl2,CCN1,CCNE1,CCNE2,CCR7,CD28,CDON,CELF2,CELSR2,CENPE,CENPF,CENPJ,CEP70,CERT1,CKAP2,CKMT1A/CKMT1B,CLDN23,CNTF,COL24A1,COL6A1,COL6A3,CRACR2B,CRLF1,CSF3,CSRP3,CXCL10,Cxcl3,CXCR3,DCN,DGAT2,DHCR24,DKK4,EBI3,FAS,FGFR4,FMO2,GAP43,GDPD3,GNA15,G…
TNFSF11	cytokine	Activated	1.26e-08	ADM,ALDH1A3,ALPL,AMPD3,ANK1,APLN,AQP1,ARNTL2,ARRB1,ARTN,ATP1B1,ATP6V0D2,ATRX,BMP4,BNIP3,BOK,BRCA2,C4A/C4B,CAV1,CCKAR,Ccl2,CCN1,CCNE1,CCNE2,CCR7,CD28,CDON,CELF2,CENPF,CERT1,CHD1,CHL1,CLDN23,CLIC5,CNTF,COL24A1,COL6A1,CRLF1,CSF3,CXCR3,DCN,DHCR24,EBI3,F3,FAS,FGFR4,FGL2,FGR,FMOD,FRMD4B,FSCN1,G6PC3,GAP43,GATM,GDPD3,GLI1,HDC,HERPUD1,HLA-DMA,HMMR,IL10,IL21,INHBB,ITGB2,KITLG,MAP3K5,Mbp,MEF2C,MET,MKI67,MMP…
3-deoxy-2-octulosonic acid(2)-lipid A	chemical - endogenous non-mammalian	Activated	1.34e-08	ACTA2,ALDH1A3,AMPD3,ANK1,APLN,BNIP3,BOK,C4A/C4B,Ccl2,CCN2,CCNE1,CCNE2,CCR7,CELF2,CLIC5,COL1A1,CSF3,CXCL10,CXCL2,DCN,DGKA,DHCR24,FAS,FGFR4,FGL2,FSCN1,GAP43,GBP2,IFI16,IFIH1,MMP12,MMP15,Mt2,MYH2,MYH3,NDRG2,NFATC2,NGF,NOD2,POSTN,PPARG,PTGS1,PTGS2,RAB7B,RGS16,ROCK1,SERPINB2,SORCS3,SPRR1A,SQLE,STRA6,THBS1,TLR2,TNFAIP3,TNFSF10,TNN,TRPC3,UBE3A,USP18,VDR,WARS1,Zfp68,ZNF638
leridistim	biologic drug	Activated	1.34e-08	ADAMTS1,ADM,ALDH1A3,ANGPTL4,APLN,ARNTL2,C5AR1,CAV1,CCAR1,CCDC88A,Ccl2,CCN1,CCN2,CCNE1,CCR7,CELF2,CEP70,CLIC5,CNTF,COL1A1,CSF3,CXCL2,CXCR3,DHCR24,DNAJC3,F3,FGF18,FGL2,FGR,FSCN1,GAP43,GATM,GBP2,HSPA5,IFI16,IL21,IL5RA,IRAG1,IRAG2,ITGB2,Mbp,MEF2C,MT-CO2,MYL1,NEXN,NFATC2,NGF,Nppb,OSM,OXTR,PPARG,PROCR,PSIP1,PTGS2,PTH1R,RAB31,SERPINB2,SLC6A9,SPARC,SQLE,STAR,STRA6,THBD,THBS1,THBS2,TLR3,TNFRSF11A,TNFSF10,…
MTM1	phosphatase	Inhibited	1.39e-08	ACTA2,AIFM2,ALDH1A3,ANGPTL4,APLN,ARNTL2,ASPM,ATP6V0D2,BNIP3,CAV1,CCDC88A,Ccl2,CCN2,CCNE1,CCR7,CDON,CENPF,CEP70,CLIC5,COL1A1,CSF3,CXCL2,CXCR3,DEPDC1,DHCR24,ENPEP,F3,FAS,FGF18,FGL2,FMOD,FSCN1,GBP2,GLI1,HMGCS2,HYOU1,IFI16,IL21,KIF18A,Mbp,MKI67,MMP12,MT-CO2,Mt2,NCAPG,NFATC2,PCK2,PIK3IP1,PLD2,PPARG,PRDM16,PROCR,PSIP1,RAB31,RAD50,Scd2,SERPINB2,THBS2,TLR2,TLR3,TNFSF10,TP63,USP18,WARS1,WNT4,WT1
SX-682	chemical drug		1.4e-08	ALDH1A3,ALPL,ANGPTL4,APLN,ARNTL2,ARRB1,ATP6V0D2,CALR,CCAR1,CCDC88A,Ccl2,CCN1,CCNE2,CCR7,CDON,CELF2,CEP70,CLIC5,COL6A1,CXCL10,CXCL2,CXCR3,EBI3,FAS,FGL2,FGR,FKBP11,FSCN1,GBP2,GLI1,HDC,HERPUD1,HSPA5,IFI16,IL10,IL21,IQGAP2,MAP3K5,Mbp,MCOLN2,MEF2C,MET,MMP12,MT-CO2,NFATC2,NFIB,Nppb,OXTR,PPARG,PRDM16,PROCR,PSIP1,PTGS1,PTH1R,RAB31,RAB7B,RAD50,ROCK1,SDF2L1,SERPINB2,SKIL,SPARC,STAR,STRA6,TBXA2R,THBS2,TLR2,…
2'-((4'-trifluoromethanesulfonyloxy)phenyl)-N-methanesulfonylpropionamide	chemical drug		1.4e-08	ALDH1A3,ALPL,ANGPTL4,APLN,ARNTL2,ARRB1,ATP6V0D2,CALR,CCAR1,CCDC88A,Ccl2,CCN1,CCNE2,CCR7,CDON,CELF2,CEP70,CLIC5,COL6A1,CXCL10,CXCL2,CXCR3,EBI3,FAS,FGL2,FGR,FKBP11,FSCN1,GBP2,GLI1,HDC,HERPUD1,HSPA5,IFI16,IL10,IL21,IQGAP2,MAP3K5,Mbp,MCOLN2,MEF2C,MET,MMP12,MT-CO2,NFATC2,NFIB,Nppb,OXTR,PPARG,PRDM16,PROCR,PSIP1,PTGS1,PTH1R,RAB31,RAB7B,RAD50,ROCK1,SDF2L1,SERPINB2,SKIL,SPARC,STAR,STRA6,TBXA2R,THBS2,TLR2,…
MAP4K5	kinase	Activated	1.42e-08	ADM,ALDH1A3,APLN,AQP1,BMP4,CA3,CAV1,CCN2,CCNE1,CCNE2,CCR7,CELF2,CHD1,COL1A1,CSF3,CXCL10,CXXC4,EBI3,F3,FAS,FGD4,FGF18,FGL2,GLI1,GOLM2,HDC,HHIP,HSPA5,IFI16,IL21,JUP,KITLG,LFNG,LMO7,LUC7L3,MMP12,MYH3,NAT8,NCAM1,NRCAM,PARD3,POSTN,PTGS2,SH2D2A,ST8SIA6,STRA6,THBS1,TLR3,TNFAIP3,TNFRSF18,TNFSF10,TNN,TOP2A,TPH1,TRPC3,TUBB4A,VDR,WT1
ODC1	enzyme	Activated	1.45e-08	ADAMTS1,ADM,AFP,ALDH1A3,APLN,ARNTL2,ARTN,ASPM,ATAD2,Ccl2,CCN1,CCN2,CCN5,CCNE1,CCNE2,CDON,CHL1,COL1A1,COL24A1,CSF3,CXCL10,DEPDC1,DHCR24,DHRS3,ERBIN,ESCO2,FAS,GAP43,GLI1,HDC,IFI16,IL10,ITSN2,JUP,MAP3K5,Mbp,MET,mir-30 (includes others),MKI67,MMP12,MT-CO2,NDRG4,NGF,Nppb,NRCAM,OXTR,PCYT1B,PHLDA2,PRDM16,PTGS1,PTGS2,RAB31,RAD50,SERPINB2,SLC16A7,SPARC,SQLE,STAR,THBS2,TLR2,TNFAIP3,TNFRSF11A,TNFSF10,TNFSF4…
SB-265610	chemical drug		1.45e-08	ALDH1A3,ALPL,ANGPTL4,APLN,ARNTL2,ARRB1,ATP6V0D2,CALR,CCAR1,CCDC88A,Ccl2,CCN1,CCNE2,CCR7,CDON,CELF2,CEP70,CLIC5,COL6A1,CXCL10,CXCL2,CXCR3,EBI3,FAS,FGL2,FGR,FKBP11,FSCN1,GBP2,GLI1,HDC,HERPUD1,HSPA5,IFI16,IL10,IL21,IQGAP2,MAP3K5,Mbp,MCOLN2,MEF2C,MET,MMP12,MT-CO2,NFATC2,NFIB,Nppb,OXTR,PPARG,PRDM16,PROCR,PSIP1,PTGS1,PTH1R,RAB31,RAB7B,RAD50,ROCK1,SDF2L1,SERPINB2,SKIL,SPARC,STAR,STRA6,TBXA2R,THBS2,TLR2,…
TAF4	transcription regulator		1.47e-08	ACY3,ADAMTS1,AFP,ANGPTL4,APC,AQP11,ARNTL2,ARTN,ASPM,BIK,BNIP3,CAV1,Ccl2,CCN1,CCN2,CCNE1,CDON,CEBPE,CELF2,CENPF,CHL1,CNTF,COL24A1,COL5A3,COL6A1,COL6A3,CSF3,CXCL2,DGAT2,DGKA,DHRS3,EBI3,EIF5A2,FGL2,FHDC1,FSCN1,GBP2,GDPD3,GLI1,GSDME,HMMR,HSPA5,HTR2A,IL21,JUP,KCND2,KITLG,KNL1,Mbp,MFSD2A,MKI67,MMP12,MSRB1,MT-CO2,MTSS1,NCAPG,NFIA,NGF,Nppb,NRCAM,NTN1,OXTR,PDE3B,PLIN4,PLK4,PLXDC2,PLXNC1,PPARG,PRDM16,PRLR,…
VAV2	transcription regulator	Activated	1.51e-08	ADM,ALDH1A3,ALPL,ANGPTL4,APLN,ARNTL2,ARRB1,ATP1B1,BIK,CALR,CAV1,CCAR1,CCDC88A,Ccl2,CCNE1,CDON,CEBPE,CEBPZ,CELF2,CEP70,CLIC5,COL1A1,COL6A1,CSF3,CXCL2,CXCR3,ENPEP,FAS,FGL2,FKBP11,FSCN1,GAP43,GDPD3,GLI1,HDC,HERPUD1,HLA-DMA,HSPA5,IFIH1,IL21R,IQGAP2,ITGB2,LPAR6,MAP3K5,Mbp,MEF2C,MET,mir-30 (includes others),MKI67,MX1,MYL9,MYRF,NFATC2,NFIB,NGF,Nppb,OSBPL8,OSM,POSTN,PPARG,PRDM16,PRLR,PROCR,PRSS12,PRTN3,P…
KNG1	other	Activated	1.52e-08	AFP,ALDH1A3,ALPL,AMPD3,APLN,AQP1,ARRB1,ATM,ATP1B1,BMP4,BNIP3,BOK,BSN,C5AR1,CALR,CCKAR,CCN1,CCN2,CCN5,CCNE1,CCNE2,CDON,CEBPZ,CELF2,CNTF,COL1A1,COL6A1,CRLF1,CSF3,CXCL2,DCN,DGKA,DHCR24,DHRS3,DNAJC3,ENPEP,FGD4,FGFR4,FGL2,FGR,FKBP11,FSCN1,GAP43,GATM,GDPD3,GLI1,HDC,HERPUD1,HLA-DMA,IFIH1,IL21,IQGAP2,ITGB2,KRT7,MAP3K5,MET,mir-30 (includes others),MKI67,MMP15,MT-CO2,Mt2,MTSS1,MX1,MYH2,MYL1,MYO1D,MYRF,NCAM…
BMP2	growth factor		1.52e-08	ACTA2,ACY3,ADAMTS7,AFP,AIFM2,ALPL,ANK1,APBA3,AQP1,AQP11,ARNTL2,ARRB1,ASPM,ATM,ATP2B1,ATP6V0D2,BIK,BMP4,C12orf29,C5AR1,C9orf116,CA3,CCAR1,CCDC88A,CCKAR,CD53,CDON,CENPF,CEP70,CERT1,CKMT1A/CKMT1B,CLIC5,CNTF,COL1A1,COL24A1,CSRP3,CXCR3,CXXC4,DEPDC1,DGAT2,DGKA,DHCR24,EBI3,ENPEP,F3,FGD4,FGL2,FGR,FHDC1,FKBP11,FMOD,GDPD3,GLI1,GOLM2,GP1BB,HDC,HERPUD1,HHIP,HLA-DMA,HMGCS2,HMMR,HSPA5,HTR2A,HYOU1,IFI16,IFIH1,I…
CFB	peptidase		1.54e-08	ACTA2,ADM,AFP,ALPL,AQP1,ARNTL2,ARRB1,ARTN,ATP1B1,BMP4,BRCA2,C4A/C4B,C5AR1,CALR,Ccl2,CCN1,CD28,CELF2,CHL1,COL24A1,COL6A1,COL6A3,CSF3,CXCL10,CXCL2,DCN,DGAT2,F3,GAP43,GBP2,GDPD3,GLI1,HDC,HLA-DMA,HSPA5,IFI16,IFIH1,Mbp,MEFV,MKI67,MT-CO2,MYRF,NGF,Nppb,NRCAM,OSM,OXTR,PRDM16,PRSS12,PTGS1,RAB31,RAD50,RAPGEF4,RGS16,SH2D2A,SKIL,SPARC,STAR,STRA6,THBD,THBS2,TLR2,TLR3,TMEM158,TNFAIP3,TNFRSF11A,TNFSF10,TNN,USP1…
repertaxin	chemical drug		1.57e-08	ALDH1A3,ALPL,ANGPTL4,APLN,ARNTL2,ARRB1,ATP6V0D2,CALR,CCAR1,CCDC88A,Ccl2,CCN1,CCNE2,CCR7,CDON,CELF2,CEP70,CLIC5,COL6A1,CXCL10,CXCL2,CXCR3,EBI3,FAS,FGL2,FGR,FKBP11,FSCN1,GBP2,GLI1,HDC,HERPUD1,HSPA5,IFI16,IL10,IL21,IQGAP2,MAP3K5,Mbp,MCOLN2,MEF2C,MET,MMP12,MT-CO2,NFATC2,NFIB,Nppb,OXTR,PPARG,PRDM16,PROCR,PSIP1,PTGS1,PTH1R,RAB31,RAB7B,RAD50,ROCK1,SDF2L1,SERPINB2,SKIL,SPARC,STAR,STRA6,TBXA2R,THBS2,TLR2,…
MAP2K4/7	group	Activated	1.58e-08	ACTA2,ADAMTS1,ANK1,APLN,AQP1,BMP4,BNIP3,CAV1,Ccl2,CCN2,CCNE1,CCR7,CELF2,COL1A1,CSF3,CXCL10,CXCL2,DGKA,DHCR24,F3,FAS,FGL2,GAP43,HDC,HSPA5,IFI16,LMO7,LUC7L3,MEF2C,MMP12,MYH2,MYH3,NFATC2,NGF,POSTN,PTGS2,RAB7B,SH2D2A,SORCS3,SQLE,STRA6,THBD,THBS1,TLR2,TLR3,TNFSF10,TNN,TP63,TRPC3,WNT4
pyrrolidine dithiocarbamate	chemical reagent	Inhibited	1.6e-08	AFP,ALDH1A3,AMPD3,ANGPTL4,ANK1,APLN,ARTN,BOK,BRCA2,BSN,C5AR1,CALR,CCDC88A,CCKAR,Ccl2,CCN1,CCN2,CD28,CD53,CDON,CELF2,CEP70,CERT1,CHD1,CHL1,CLIC5,CNTF,COL1A1,COL24A1,COL6A1,Cox8c,CXCL10,CXCL2,CXCR3,DCN,DGKA,DUSP8,EBI3,FBP2,FGD4,FGFR4,FGL2,FSCN1,G6PC3,GBP2,GLI1,HDC,IL10,ITGB2,JUP,KITLG,KRT7,LAT,Mbp,MEF2C,MET,MMP15,MT-CO2,Mt2,MTSS1,MYH2,MYH3,MYL1,MYRF,NCAM1,NDRG2,NFATC2,NGF,NRCAM,NTN1,OXTR,PAX2,PCK2,…
MEF2	group		1.7e-08	ADM,AFP,ALPL,ANGPTL4,ANK1,ARRB1,BIK,BMP4,BMP5,BOK,C4A/C4B,C9orf116,CALR,CAV1,CCN1,CCN2,CCN5,CCNE1,CCNE2,CEBPE,CELF2,CHD1,CIR1,CITED1,CNTF,COL1A1,Cxcl3,CXCR3,DHCR24,EVPL,FAS,FGD4,FSCN1,GBP2,GLI1,GP1BB,HDC,HMGCS2,HSPB7,HTR2A,IFI16,IL21,INHBB,ITGA7,ITGB2,KCND2,KRT7,LIN7C,MAP3K5,Mbp,MEF2C,MT-CO2,MYL1,NCAM1,NFATC2,NFIA,NGF,Nppb,PAPPA2,PAX2,POSTN,PPARG,PRDM16,PTGS1,PTGS2,PTH1R,RAB7B,RAD50,ROCK1,SERPINB…
ganglioside GT1	chemical - endogenous mammalian	Inhibited	1.72e-08	ADAMTSL1,ADM,AFP,ALPL,ANGPTL4,ANK1,APLN,ARRB1,ATP1B1,BNIP3,CALR,CAV1,Ccl2,CCN1,CCN2,CCNE1,CCR7,CRELD2,CSF3,CXCL2,DGKA,EPS8,FGFR4,FGL2,GAP43,GATM,GBP2,GDF5,HMMR,HSPA5,IL10,IL5RA,ITGA7,LFNG,LMO7,Mbp,MET,MKI67,MKRN3,MMP12,MMP15,MT-CO2,MYH2,MYH3,MYL1,NCAM1,NEXN,NGF,POSTN,PPARG,PRDM16,PTGS1,PTGS2,RAB7B,RAD50,Scd2,SCEL,SDF2L1,SERPINB2,SKIL,SORCS3,SPARC,ST3GAL3,STAR,THBS2,TMED5,TNFRSF11A,TOP2A,TP63,TRPC…
MAP3K6	kinase	Activated	1.78e-08	ACTA2,ANK1,APLN,AQP1,BMP4,BNIP3,CAV1,Ccl2,CCN2,CCNE1,CCR7,CELF2,COL1A1,CSF3,CXCL10,CXCL2,DGKA,F3,FAS,FGL2,GAP43,HDC,HSPA5,IFI16,LMO7,LUC7L3,MMP12,MYH2,MYH3,NFATC2,NGF,POSTN,PPARG,PTGS2,RAB7B,SERPINB2,SH2D2A,SORCS3,STRA6,THBS1,TLR2,TLR3,TNFSF10,TNN,TRPC3,WNT4
EIF3H	other	Activated	1.82e-08	ACTA2,AFP,ALDH1A3,ANGPTL4,APLN,ARNTL2,ARRB1,ARTN,ATM,ATR,BAHCC1,BMP4,CA3,CALR,CAV1,CAV2,CCN1,CCN2,CCNE1,CCNE2,CCR7,CDON,CHL1,CITED1,COL1A1,COL24A1,CSF3,CXCL2,CXCR3,CXXC4,DHRS3,FGD4,FGF18,GATM,GLI1,GOLM2,HAGH,HDC,HERPUD1,HHIP,HOXD3,HSPA5,IFI16,ITGB2,JUP,KITLG,LDHD,LFNG,LRG1,MEF2C,MET,MKI67,MYH3,MYL1,MYL9,NAT8,NCAM1,NEXN,NGF,Nppb,NRCAM,OXTR,PARD3,PAX2,PHLDA2,POSTN,PRDM16,PROCR,PTGS2,RAB31,RAB7B,RAD…
PAK3	kinase	Activated	1.84e-08	ACTA2,ANK1,APLN,AQP1,BMP4,BNIP3,CALR,CAV1,Ccl2,CCN2,CCN5,CCNE1,CCR7,CDON,CELF2,COL1A1,CSF3,CXCL10,CXCL2,DCN,DGKA,DHRS3,F3,FGL2,GAP43,HDC,HSPA5,IFI16,KITLG,LMO7,LUC7L3,MEF2C,MET,MKI67,MMP12,MYH2,MYH3,NFATC2,NGF,OSM,PHLDA2,POSTN,PPARG,PTGS2,RAB7B,SH2D2A,SLC16A7,SORCS3,SQLE,STAR,STRA6,THBS1,TLR2,TLR3,TNFRSF11A,TNN,TPH1,TRPC3,UNC5B,WNT4
PRN694	chemical - kinase inhibitor	Inhibited	1.88e-08	ACY3,ADAMTS4,ADCY7,ALPL,AMPD3,APBA3,APC,APLN,AQP11,ARHGAP25,ARNTL2,ARRB1,ASPM,ATAD2,ATM,ATP11C,ATP2B1,ATR,BIK,BMPER,BNIP3,BOK,BSN,C14orf39,CA3,CALR,CAV1,CCDC88A,CCKBR,Ccl2,CCN2,CCNE1,CCNE2,CD207,CELF2,CEP135,CEP70,CHD1,CHM,CIP2A,CIR1,CITED1,CLDN10,CLDN23,CLIC5,COL1A1,CRELD2,CRLF1,CSF3,CXCL10,CXCL2,Cxcl3,CXXC4,DCN,DEPDC1,DGKA,DHRS3,DKK4,DPYSL3,EEA1,EIF5A2,EIF5B,ENPEP,ERBIN,ESCO2,F8,FBP2,FGFR4,FGL2…
Sch-23390	chemical drug	Inhibited	1.93e-08	ACTA2,ADM,ALPL,APLN,AQP11,ARRB1,ATP1B1,BMP4,BNIP3,CALR,CAV1,CCAR1,Ccl2,CCN1,CCN2,CCNE1,CCR7,CNTF,COL1A1,COL24A1,CXCL2,DGKA,DNAJC3,DRD3,EBI3,FAS,FGL2,GAP43,GDPD3,GLI1,HDC,HLA-DMA,HSPA5,HTR2A,IFI16,IFIH1,IL10,IL21,ITGB2,KCND2,MFSD2A,MKI67,MMP12,MT-CO2,MTSS1,MYRF,NCAM1,NGF,Nppb,OSM,OXTR,PDE3B,PLD2,PLXDC2,PLXNC1,POSTN,PPARG,PRDM16,PRSS12,PTGS1,RAB7B,RAD50,RELT,RGS16,ROCK1,SERPINB2,SKIL,SLC18A2,SLC6A9…
P2RY2	G-protein coupled receptor	Activated	1.94e-08	ADAMTS1,AFP,ALDH1A3,ALPL,ANGPTL4,APLN,ARNTL2,ARRB1,ARTN,CALR,CAV1,CCDC88A,Ccl2,CCN1,CCNE1,CCR7,CDON,CEP70,CHL1,CLIC5,COL1A1,COL24A1,CSF3,CXCL2,CXCR3,F3,FAS,FGL2,FSCN1,GAP43,GBP2,GLI1,HSPA5,IFI16,IL21,ITGB2,Mbp,MET,MT-CO2,NFATC2,Nppb,NRCAM,OXTR,PAX2,POSTN,PRDM16,PRLR,PROCR,PSIP1,PTGS1,PTGS2,RAB31,RAD50,ROCK2,SERPINB2,SKIL,SPARC,STAR,THBD,THBS1,THBS2,TLR2,TLR3,TNFRSF11A,TNFSF10,USP18,VCAM1,VDR,WARS…
mir-101	microRNA	Activated	2.05e-08	ANK1,ATM,BNIP3,Ccl2,CCN2,CCNE1,CCR7,COL1A1,CSF3,CXCL10,CXCL2,DGKA,F3,FAS,HSPA5,IL10,MMP12,MYH2,MYH3,NFATC2,NGF,POSTN,PPARG,PTGS2,RAB7B,SERPINB2,SORCS3,SUZ12,THBS1,TLR2,TNFSF10,TRPC3,VCAM1,VDR
2R,4R-4-aminopyrrolidine-2,4-dicarboxylic acid	chemical reagent	Inhibited	2.05e-08	ANK1,ATM,BNIP3,Ccl2,CCN2,CCNE1,CCR7,CSF3,CXCL10,CXCL2,DGKA,F3,FAS,HSPA5,IL10,MET,MMP12,MYH2,MYH3,NFATC2,NGF,POSTN,PPARG,PTGS2,RAB7B,SERPINB2,SORCS3,THBS1,TLR2,TNFSF10,TRPC3,VCAM1,VDR,WRN
Salmonella enterica serotype abortus equi lipopolysaccharide	chemical toxicant	Activated	2.14e-08	ACTA2,AFP,ANK1,AQP1,ARNTL2,ARTN,ATP1B1,BMP4,BNIP3,Ccl2,CCN1,CCNE1,CCR7,CHL1,COL1A1,COL24A1,CSF3,CXCL10,CXCL2,DGKA,EBI3,F3,FJX1,GAP43,HSPA5,IFI16,IL10,MBNL1,MCOLN2,MET,MMP12,MYH2,MYH3,NFATC2,NGF,Nppb,NRCAM,OXTR,PHLDA2,POSTN,PPARG,PTGS2,RAB31,RAB7B,SERPINB2,SH2D2A,SORCS3,SPARC,STAR,TEX14,THBS1,TLR2,TNFSF10,TRPC3,VCAM1,VDR,WNT4
BAG6	enzyme		2.22e-08	AFP,ALDH1A3,AMPD3,ANK1,ARRB1,ASPM,ATP6V0D2,BIK,BMP4,BNIP3,BOK,BRCA2,BSN,CALR,CAV1,CCAR1,CCKAR,Ccl2,CCNE1,CELF2,CENPE,CERK,CERT1,CNTF,COL1A1,Cxcl3,DCN,DEPDC1,DGAT2,DGKA,DNAJC3,EBI3,ENPEP,FGD4,FGFR4,FMOD,FSCN1,GLI1,HERPUD1,HMGCS2,HMMR,IL21,IL5RA,INHBB,ITGB2,ITGB3BP,JMJD1C,KIF18A,KITLG,LAT,LRG1,LRIF1,MBNL1,Mbp,MCOLN2,MEF2C,MKI67,MMP12,MMP15,MSRB1,Mt2,MTSS1,MX1,MYH2,MYH3,NCAM1,NDRG2,NFATC2,NGF,NIPBL,…
SFRP1	transmembrane receptor		2.26e-08	ACTA2,ADAMTS1,AFP,ALDH1A3,ALPL,APLN,ARNTL2,ARTN,BMP4,CA3,CAV1,CCN1,CCNE2,CCR7,CELF2,CHL1,COL1A1,COL24A1,COL6A1,COL6A3,CSF3,CXCL2,CXXC4,F3,FGD4,FGF18,GOLGB1,GOLM2,HDAC4,HHIP,IFI16,IL21,ITGB2,JUP,KITLG,LFNG,MET,MMP12,MYH3,NAT8,NCAM1,NDRG2,Nppb,NRCAM,OXTR,PARD3,PHLDB2,Plekha6,PLXDC2,PPARG,PRLR,PTH1R,RAB31,RAB7B,ROCK1,SKIL,SPARC,STAR,STRA6,THBS1,TMEM119,TNFRSF18,TNN,TP63,UGCG,WNT4,WT1
ITGB1	transmembrane receptor		2.35e-08	ACSS3,ACTA2,ADAMTSL1,ADM,AFP,ALDH1A3,ALPL,ANGPTL4,ANK1,APC,ARNTL2,ARRB1,ATM,ATP1B1,ATP2B1,CA3,CAV2,CCAR1,CCDC88A,CCN5,CCNE2,CD53,CELF2,CEP70,CHD1,CKMT1A/CKMT1B,CLIC5,COL1A1,COL6A1,CSF3,Cxcl3,CXCR3,CXXC4,DGKA,DNAJC3,DNALI1,F7,FGF18,FGR,FKBP11,FSCN1,GATM,GBP2,GDF5,GDPD3,GOLM2,HDC,HERPUD1,HHIP,HMGCS2,IFIH1,IL5RA,IQGAP2,IRAG1,IRAG2,ITGA7,JUP,KCND2,KCNRG,KITLG,KRT7,LAT,LFNG,LRRTM1,MAP3K5,Mbp,MEFV,MET,…
OSMR	transmembrane receptor		2.38e-08	ADM,AFP,AIFM2,ALDH1A3,ALPL,AMPD3,ANK1,APLN,ARNTL2,ARRB1,ARTN,ASPM,ATM,ATP6V0D2,C14orf39,C4A/C4B,CALR,CCDC88A,Ccl2,CCNE1,CDON,CELF2,CENPF,CEP70,CHD1,COL6A1,CRLF1,CSRP3,Cxcl3,CXCR3,DEPDC1,DGAT2,DGKA,DHCR24,DHRS3,DKK4,DNAJC3,ENPEP,EVPL,FGF18,FMO2,FMOD,FSCN1,GAP43,HYOU1,IFI16,IFIH1,IL21,IRAG1,IRAG2,ITGB2,JMJD1C,KIF18A,KIF5B,LRG1,MEF2C,MT-CO2,Mt2,MX1,MYBPHL,MYH2,MYH3,MYL1,NAT8,NCAPG,NFATC2,NGF,Nppb,OS…
theobromine	chemical drug	Activated	2.4e-08	ANK1,AQP1,ATP2B1,BMP4,BNIP3,Ccl2,CCN2,CCNE1,CCR7,CD28,COL1A1,COL6A1,CSF3,CXCL10,CXCL2,DGAT2,DGKA,F3,FAS,GLI1,HHIP,HSPA5,KIF5B,MMP12,MYH2,MYH3,NFATC2,NGF,POSTN,PPARG,RAB7B,ROCK1,SERPINB2,SH2D2A,SORCS3,SPARC,THBS1,TLR2,TNFSF10,TRPC3,TUBB4A,VCAM1,VDR,WNT4
GATA2	transcription regulator	Activated	2.45e-08	ADM,AFP,ARNTL2,ARTN,ATP6V0D2,BRCA2,C9orf116,Ccl2,CCN1,CCN2,CCNE2,CEBPE,CENPE,CHL1,CNTF,COL1A1,COL24A1,CSF3,CXCL10,CXCL2,Cxcl3,F3,FAS,FGD4,GAP43,GBP2,GLI1,GP1BB,HDC,IFI16,IL10,Mbp,MET,MT-CO2,Nppb,NRCAM,OXTR,PPARG,PRDM16,PTGS1,RAB31,RAD50,ROCK1,SERPINB2,SKIL,SLC18A2,SLC9A5,SPARC,STAR,THBS1,THBS2,TLR2,TNFRSF11A,TNFSF10,TNFSF4,TOP2A,TPH1,VCAM1,VDR,WT1
SAICAR	chemical - endogenous mammalian	Activated	2.47e-08	ACTA2,AFP,ANGPTL4,ATM,ATP1B1,BMP4,BMPER,BNIP3,CAV1,CCAR1,Ccl2,CCN2,CCN5,CCR7,CDON,CITED1,CLDN23,COL1A1,COL6A1,COL6A3,CSF3,CUBN,DNAJC1,DNAJC3,DUSP8,EBI3,EIF5B,ENPEP,F3,FAS,FBP2,FGL2,FKBP11,FSCN1,GBP2,GDPD3,GGT1,HDC,HERPUD1,HHIP,HLA-DMA,HSPA5,IFIH1,IL21,INHBB,IQGAP2,JUP,KBTBD11,KITLG,KRT7,MET,mir-30 (includes others),MKI67,MMP12,MT-CO2,MYL9,MYRF,NFATC2,NFIB,OSM,PAX2,PHLDA2,PLCG2,POSTN,PPARG,PRSS12,…
C3	peptidase		2.48e-08	ACTA2,ADM,AFP,ALPL,APLN,AQP1,ARNTL2,ARRB1,ARTN,ATP1B1,BMP4,BRCA2,C5AR1,CALR,CAV1,Ccl2,CCN1,CCNE1,CCR7,CD28,CHL1,COL24A1,COL6A1,COL6A3,CXCL10,CXCL2,DCN,DGAT2,GAP43,GBP2,GDPD3,GLI1,HDC,HLA-DMA,IFI16,IFIH1,ITGB2,Mbp,MEFV,MKI67,MMP12,MT-CO2,MYRF,NGF,Nppb,NRCAM,OSM,OXTR,POSTN,PPARG,PRDM16,PRSS12,PTGS1,RAB31,RAB7B,RAD50,RAPGEF4,RGS16,ROCK1,SH2D2A,SKIL,SPARC,STAR,THBS1,THBS2,TLR2,TLR3,TMEM158,TNFAIP3,TN…
Pdgfr	group	Activated	2.51e-08	ACTA2,ADAMTSL1,ADM,ALDH1A3,ALPL,ANGPTL4,APC,APLN,ARNTL2,ARRB1,ATP1B1,BMP4,BNIP3,BRCA2,CA3,CALR,CCAR1,CCDC88A,CCN1,CCN2,CCNE2,CENPE,CEP70,CHD1,CLIC5,CSF3,CXCL2,CXCR3,CXXC4,FGF18,FGL2,FGR,FSCN1,GDF5,GDPD3,GOLM2,HDC,HHIP,HLA-DMA,HSPA5,IFIH1,ITGA7,ITGB2,JUP,KITLG,KRT7,LFNG,LRG1,MAP3K5,Mbp,MET,MKI67,MMP15,MYH3,MYRF,NAT8,NCAM1,NFATC2,NFIA,NRCAM,OSM,PARD3,PRDM16,PRLR,PROCR,PRSS12,PRTN3,PSIP1,PTGS1,PTH1R…
Ggtase I	complex		2.59e-08	ACTA2,ADAMTS1,ADM,AIFM2,ALDH1A3,AMPD3,ANK1,ARNTL2,ARRB1,ARTN,ASPM,ATM,ATP6V0D2,ATR,BOK,BRCA2,CA3,CALR,CAV2,CCN1,CCN2,CCNE2,CD28,CELF2,CENPE,CENPF,CERT1,CHL1,CITED1,CKMT1A/CKMT1B,COL24A1,CSF3,CSRP3,CXXC4,DCN,DEPDC1,DGKA,DHCR24,ENPEP,FGD4,FGFR4,FMOD,FSCN1,GATM,GBP2,GLI1,GOLM2,GSTM1,HAGH,HERPUD1,HHIP,HMGCS2,HYOU1,IFI16,IL21,ITGB2,JUP,KIF15,KIF18A,LDHD,LFNG,LMO7,LRG1,LUC7L3,Mbp,MMP15,MT-CO2,Mt2,MYH2,…
CDC34	enzyme	Inhibited	2.63e-08	ACTA2,ALDH1A3,AMPD3,BMP4,BNIP3,BOK,CA3,Ccl2,CCNE1,CCNE2,COL1A1,CSF3,CXCL2,CXXC4,DCN,F3,FAS,FGD4,FGF18,FGFR4,FSCN1,GAP43,GBP2,GLI1,GOLM2,HHIP,IFI16,IL10,JUP,KITLG,LFNG,MMP15,Mt2,MYH3,NAT8,NCAM1,NDRG2,NFATC2,NGF,NOD2,NRCAM,PARD3,PPARG,PTGS2,RGS16,ROCK1,RRAD,TENM4,TLR2,TNFAIP3,TNFRSF18,TNFSF10,TP63,UBE3A,VCAM1,WNT4,WT1,Zfp68,ZNF638
roflumilast	chemical drug	Inhibited	2.68e-08	ACTA2,AMPD3,ANK1,APLN,BNIP3,BOK,Ccl2,CCN2,CCNE1,CCNE2,CCR7,CELF2,COL1A1,CSF3,CXCL10,CXCL2,DCN,DGKA,FAS,FGFR4,FSCN1,GAP43,GBP2,IFI16,ITGB2,MMP12,MMP15,Mt2,MYH2,MYH3,NDRG2,NFATC2,NGF,NOD2,POSTN,PPARG,PTGS2,RAB7B,RGS16,ROCK1,SERPINB2,SORCS3,STRA6,THBS1,TLR2,TNFAIP3,TNFSF10,TNN,TRPC3,UBE3A,VDR,Zfp68,ZNF638
EBI3	cytokine	Activated	2.71e-08	ACTA2,ADM,ALDH1A3,ALPL,ANGPTL4,ANK1,APLN,ARNTL2,ARRB1,ATM,BNIP3,C4A/C4B,CALR,CAV1,CCDC88A,CCN2,CCNE1,CCR7,CDON,CEP70,CIR1,COL1A1,CXCL2,CXCR3,DGKA,F3,FSCN1,FYB1,GAP43,GBP2,GLI1,HLA-DMA,HSPA5,IFI16,IFIH1,IL10,IL21,IRAG1,IRAG2,ITGA7,ITGB2,LRG1,MEF2C,MGARP,MT-CO2,MX1,MYH2,MYH3,NFATC2,NGF,OSM,PKP2,POSTN,PPARG,PRDM16,PRLR,PROCR,PSIP1,PTGS2,RAB31,RAB7B,RGS16,RRAD,SERPINB2,SKIL,SORCS3,SPRR1A,THBS1,TLR2,T…
Gli	group		2.75e-08	ACTA2,ACY3,ADAMTS4,ADM,AFP,Akr1c19,ALPL,ANGPTL4,ASPM,BIK,BMP4,BNIP3,CAV1,Ccl2,CCN1,CCN2,CCN5,CCNE1,CEP70,CERK,CIP2A,CLIC5,COL1A1,CRELD2,CSF3,CXCL10,CXCR3,Dst,ENPEP,ERBIN,F3,F7,F8,FA2H,FAM83A,FAS,FGF18,FKBP11,GATM,GGT1,GLI1,GSAP,HHIP,HMGCS2,HYOU1,IFI16,IL21R,JUP,KIF5B,KLHL4,Ktn1,LAT,MEF2C,MET,mir-30 (includes others),MKI67,MYRF,NDRG2,NPAT,NRCAM,NTN1,OSBPL8,PAX2,PHLDA2,PIK3C2B,PLK4,PRDM16,PRLR,PTGS…
Tcf 1/3/4	group		2.75e-08	ADCY7,AFP,Akr1c19,ALDH1A3,ANGPTL4,BIK,BMP4,BNIP3,CA3,Ccl2,CCN2,CCN5,CCNE2,CIP2A,CLIC5,COL1A1,CRELD2,CSF3,CXCL10,CXCL2,CXCR3,CXXC4,DYSF,ENPEP,F3,F8,FAM83A,FAS,FBP2,FGD4,FGF18,FGR,FKBP11,GAP43,GATM,GLI1,GOLM2,GRIN3B,HHIP,HSPA5,HYOU1,IFI16,IL10,IRAG1,IRAG2,ITGA7,ITGB2,JUP,KITLG,LFNG,MEF2C,MET,mir-30 (includes others),MKI67,MYL1,NAT8,NGF,NRCAM,PARD3,PIK3C2B,PLK4,POSTN,PPARG,PRDM16,PRLR,PTGS1,PTGS2,RA…
mannitol	chemical - endogenous mammalian		2.95e-08	ACTA2,AMPD3,ANK1,BOK,CALR,Ccl2,CCN2,CCNE1,CCNE2,CCR7,COL1A1,COL24A1,CSF3,DCN,DGKA,F3,FGFR4,FSCN1,GBP2,HDC,HSPA5,HYOU1,IFI16,IL10,ITGB2,KITLG,MEF2C,MMP12,MMP15,Mt2,MYH2,MYH3,NCAM1,NDRG2,NFATC2,NOD2,Nppb,POSTN,PPARG,RAB7B,RGS16,ROCK1,SERPINB2,SH2D2A,SORCS3,STAR,THBS1,TNFAIP3,TNN,TOP2A,TRPC3,UBE3A,VDR,Zfp68,ZNF638
Irgm1	other	Inhibited	3.13e-08	ANK1,BNIP3,Ccl2,CCN2,CCNE1,CCR7,CSF3,CXCL10,CXCL2,DGKA,F3,FAS,HSPA5,IFI16,IL10,MKI67,MMP12,MYH2,MYH3,NCAPG,NFATC2,NGF,POSTN,PPARG,PTGS2,RAB7B,SERPINB2,SORCS3,THBS1,TLR2,TNFSF10,TRPC3,USP18,VCAM1,VDR
TRPV1	ion channel		3.2e-08	ADM,ALDH1A3,AMPD3,ANGPTL4,APBA3,ARNTL2,BNIP3,BOK,CALR,CAV1,CCDC88A,CCN2,CCNE1,CCNE2,CDON,CEP70,CLIC5,COL1A1,CSF3,CSRP3,CXCR3,DCN,F3,FAS,FGFR4,FGL2,GAP43,HERPUD1,HSPA5,IL10,ITGB2,MMP12,MMP15,MT-CO2,Mt2,NDRG2,NFATC2,NGF,NOD2,PCK2,POSTN,PPARG,PROCR,PSIP1,PTGS2,RAB31,RAB7B,RGS16,ROCK1,SEL1L,SERPINB2,SLC6A9,THBS1,TLR2,TLR3,TNFAIP3,TNFRSF11A,TNFSF10,TRPC3,UBE3A,UGCG,USP18,VCAM1,WARS1,Zfp68,ZNF638
TAB2/TAB3	group	Activated	3.28e-08	AFP,AMPD3,Ccl2,CCN2,CCR7,CLDN23,CRLF1,CXCL10,CXCL2,DCN,DGKA,FAS,FSCN1,GBP2,GLI1,IFI16,IL10,KCND2,Mt2,MX1,MYH2,MYO1D,NGF,Nppb,POSTN,PPARG,PTGS2,RGS16,SERPINB2,TNFAIP3,TNFSF10,TP63,TSHR,VCAM1
FGFR3	kinase	Activated	3.29e-08	ADM,AFP,ALDH1A3,ALPL,ANGPTL4,APLN,ARNTL2,ARRB1,ATP1B1,BMP4,BMPER,BNIP3,CALR,CCAR1,CCDC88A,CCN1,CCNE1,CCR7,CDON,CEP70,CITED1,CLIC5,COL1A1,CSF3,CUBN,CXCR3,DNAJC3,ENPEP,FGL2,FSCN1,GAP43,GBP2,GDPD3,GLI1,HDC,HHIP,HLA-DMA,HSPA5,IFI16,IFIH1,INHBB,ITGB2,KBTBD11,MAP3K5,Mbp,MEF2C,MET,MKI67,Mt2,MYRF,NCAM1,NFATC2,OSM,POSTN,PPARG,PRDM16,PROCR,PRSS12,PSIP1,PTH1R,RAB31,RAB7B,RAD50,RGS16,ROCK1,RYR3,SERPINB2,SKIL…
THBS4	other		3.32e-08	CALR,Ccl2,CCNE1,CRELD2,CXCL10,CXCL2,DGAT2,DNAJC3,FAS,FKBP11,GP1BB,HMMR,HSPA5,HYOU1,Manf,PDIA4,PPARG,SDF2L1,SEC24D,SEL1L,SPARC,VCAM1,WARS1
FSH	complex	Activated	3.38e-08	ACTA2,ADAMTS1,ADM,ALDH1A3,ALPL,APLN,AQP11,ARNTL2,ARRB1,ASPM,BNIP3,CA3,CALR,CAV1,CCAR1,CCN2,CCNE1,CCNE2,CCR7,CDON,CEBPE,CELF2,CENPF,CNTF,COL24A1,COL6A1,CORO2A,CRELD2,CSF3,CXXC4,DGKA,DHCR24,DHRS3,DNAJC3,EBI3,EIF5A2,FGD4,FGF18,FGL2,FKBP11,GATM,GLI1,GOLM2,HCRTR1,HERPUD1,HHIP,HMMR,HR,HTR2A,HYOU1,IFI16,IL21,INHBB,JUP,KCND2,KIF5B,KITLG,KNL1,KRT7,LFNG,LIN7C,Mbp,MET,MFSD2A,mir-30 (includes others),MKI67,M…
Hsp70	group		3.49e-08	AFP,ALDH1A3,AMPD3,ANK1,ARRB1,ASPM,ATP6V0D2,BIK,BMP4,BNIP3,BOK,BRCA2,BSN,CALR,CAV1,CCAR1,CCKAR,Ccl2,CCNE1,CELF2,CENPE,CERK,CERT1,CNTF,Cxcl3,DCN,DEPDC1,DGAT2,DGKA,DNAJC3,EBI3,ENPEP,FGD4,FGFR4,FMOD,FSCN1,GLI1,HERPUD1,HMGCS2,HMMR,IL21,IL5RA,INHBB,ITGB2,ITGB3BP,JMJD1C,KIF18A,KITLG,LAT,LRG1,LRIF1,MBNL1,Mbp,MCOLN2,MEF2C,MKI67,MMP12,MMP15,MSRB1,Mt2,MTSS1,MX1,MYH2,MYH3,NCAM1,NDRG2,NFATC2,NGF,NIPBL,NOD2,OX…
fulvestrant	chemical drug	Inhibited	3.58e-08	ALPL,ANK1,APC,AQP1,AQP11,ASPM,BIK,BMP4,BRCA2,C14orf39,C4A/C4B,C9orf116,CALR,CAV1,CAV2,Ccl2,CCN1,CCN5,CCNE1,CD53,CDON,CELF2,CENPE,CENPF,CEP135,CEP70,CERT1,CHM,CLDN23,CLIC5,CNKSR1,COL24A1,CSF3,CSRP3,CXCL10,CXCL2,Cxcl3,DCHS1,DGAT2,DGKA,DHCR24,DKK4,EBI3,EEA1,EIF5A2,EYA4,FGD4,FGFR4,FGL2,FGR,FJX1,FKBP11,FMN1,Fmnl1,FMO2,GATM,GBP2,GDPD3,GLI1,HERPUD1,HLA-DMA,HTR2A,IFI16,IFIH1,INHBB,IQGAP2,ITGB2,JUP,KCND2,…
CD274	enzyme	Inhibited	3.58e-08	ADM,CAV1,Ccl2,CCN2,CCNE1,CEBPZ,COL1A1,CRLF1,CXCL2,CXCR3,DCN,EBI3,F3,FAM110D,GAP43,GBP2,GLI1,GPR183,HLA-DMA,IL21,ITGB2,Mbp,MKI67,MMP12,MT-CO2,NGF,OSBPL8,OSM,POSTN,PPARG,PRDM16,PTGS1,RAB30,RAB31,RAB7B,RAD50,ROCK1,ROCK2,RPS6KA2,SERPINB2,THBS2,TLR2,TNFRSF11A,TNFSF10,TOP2A,TRPC3,TSHR,UGCG,VCAM1,WT1
Collagen(s)	complex	Activated	3.61e-08	ADM,AFP,ALDH1A3,ANGPTL4,ANK1,APC,ARNTL2,ATP1B1,BIK,BMP4,BNIP3,BRCA2,CAV1,CCAR1,CCDC88A,Ccl2,CCN1,CCN2,CCNE1,CD28,CDON,CEP70,CERT1,CLIC5,CSF3,CXCL2,CXCR3,DGKA,DNAJC3,ENPEP,F7,FSCN1,GAP43,GATM,GBP2,GDPD3,GLI1,HDC,HERPUD1,HLA-DMA,HSPA5,IFIH1,IL21,IL21R,IL5RA,MEF2C,MKI67,MT-CO2,MX1,MYH2,MYH3,MYL1,MYRF,NEXN,NFATC2,NGF,NOD2,Nppb,OSM,PAX2,PLCG2,POSTN,PROCR,PRSS12,PRTN3,PSIP1,RAB31,RAB7B,RGS16,ROCK1,SERP…
LOC102724788/PRODH	enzyme		3.72e-08	ADM,ALDH1A3,BMP4,CA3,CAV1,CCAR1,CCN2,CEBPZ,CHD1,COL6A1,CSF3,CXCL2,CXXC4,F3,FAS,FGD4,FGF18,FKBP11,GAP43,GBP2,GOLM2,HDC,HERPUD1,HHIP,HSPA5,IL21,IQGAP2,ITGB2,JUP,KITLG,LFNG,Mbp,MET,mir-30 (includes others),MMP12,MYH3,NAT8,NCAM1,NFIB,NGF,NRCAM,OSBPL8,OSM,PARD3,POSTN,PRDM16,PTGS2,RAB7B,RAD50,ROCK1,ROCK2,SDF2L1,SERPINB2,THBS2,TLR2,TNFRSF11A,TNFRSF18,TNFSF10,TOP1,TOP2A,TP63,TRPC3,TSHR,TUBB4A,UGCG,VCAM1,…
harmaline	chemical drug	Activated	3.96e-08	ANK1,BNIP3,Ccl2,CCN2,CCNE1,CCR7,CSF3,CXCL10,CXCL2,DGKA,F3,FAS,HSPA5,HTR2A,IL10,MID1,MMP12,Mt2,MYH2,MYH3,NFATC2,NGF,POSTN,PPARG,PTGS2,RAB7B,RGS16,SERPINB2,SLC18A2,SORCS3,THBS1,TLR2,TNFSF10,TRPC3,VCAM1,VDR
ALOX15B	enzyme	Activated	3.97e-08	ANK1,BNIP3,Ccl2,CCN2,CCNE1,CCR7,CSF3,CXCL10,CXCL2,DGKA,F3,FAS,HSPA5,IL10,MMP12,MYH2,MYH3,NFATC2,NGF,POSTN,PPARG,PSCA,PTGS2,RAB7B,SERPINB2,SORCS3,THBS1,TLR2,TNFSF10,TP63,TRPC3,VCAM1,VDR
triflupromazine	chemical drug		3.97e-08	ACY3,ADAMTS1,ADCY7,ALDH1A3,ANGPTL4,APLN,AQP1,AQP11,ARNTL2,ARTN,ATP2B1,BOK,CCAR1,CCDC88A,CCN1,CCN5,CD28,CD53,CEBPE,CEP70,CLIC5,COL24A1,COL6A1,CORO2A,CXCR3,DCN,DGAT2,DGKA,DHRS3,DHRS9,DHX58,DNAJC3,DRD3,EBI3,EPS8,FGD4,FGF18,FGL2,FHDC1,FKBP11,GBP2,GOLGB1,GSTM1,HAGH,HDAC4,HHIP,HTR2A,HYOU1,IL21,IQGAP2,KIF5B,KITLG,KRT7,LMO7,LUC7L3,MAP3K5,MEF2C,MEFV,MFSD2A,mir-30 (includes others),MMP12,MT-CO2,MTSS1,MX1,M…
Wnt	group		3.99e-08	ADAMTS4,ADM,ALDH1A3,ALPL,APC,APLN,ARRB1,ATP1B1,BMP4,CCN1,CCN2,CCN5,CCNE2,CCR7,CHD1,COL1A1,CSF3,CXCL2,DCN,DHCR24,Dst,FAS,FGF18,FMOD,FSCN1,GAP43,GLI1,GSAP,HHIP,HSPA5,IL10,INHBB,JUP,KITLG,LIN7C,Mbp,MEF2C,MMP12,MT-CO2,NCAM1,NFATC2,Nppb,NRCAM,PAX2,PPARG,PRDM16,PRLR,PTGS1,PTH1R,RAD50,ROCK2,SKIL,SLC27A3,SPARC,STAR,STRA6,THBD,THBS1,THBS2,TLR2,TLR3,TMEM158,TNFAIP3,TNFRSF11A,TNN,TP63,TUBB4A,WNT4,WT1
C66	chemical reagent	Inhibited	4.02e-08	ACTA2,ALPL,AMPD3,ANK1,APLN,ARRB1,BNIP3,BOK,CALR,CAV1,Ccl2,CCN2,CCNE1,CCNE2,CCR7,CELF2,COL1A1,CSF3,CXCL2,DCN,DGKA,FAS,FGFR4,FSCN1,GAP43,GBP2,IFI16,MMP12,MMP15,Mt2,MYH2,MYH3,NDRG2,NFATC2,NGF,NOD2,POSTN,PPARG,PTGS2,RAB7B,RGS16,ROCK1,SERPINB2,SKIL,SORCS3,STRA6,THBS1,TLR2,TNFAIP3,TNFSF10,TNN,TRPC3,UBE3A,VCAM1,VDR,Zfp68,ZNF638
Rsk	group	Activated	4.24e-08	ACY3,AFP,AMPD3,APLN,AQP11,ATM,ATR,ATRX,BMP4,BNIP3,CCN2,CCNE1,CCNE2,CCR7,CEBPE,CENPF,CHD1,CNTF,COL24A1,COL6A1,Cox8c,CSF3,CXCL10,CXCL2,DCN,DGAT2,DHCR24,DNAJC1,EBI3,EIF5B,EVPL,F3,F8,FBP2,FGL2,FHDC1,FMOD,FRMD4B,FSCN1,G6PC3,GAP43,GBP2,GDPD3,GLI1,GP1BB,HDC,HMGCS2,HSPA5,HSPB7,HTR2A,IFI16,IL21,INHBB,JUP,KCND2,KITLG,KRT7,MEF2C,MET,MFSD2A,MKI67,Mt2,MTSS1,MX1,MYL1,MYL9,MYO1D,NDRG4,NFATC2,NGF,Nppb,OXTR,PAX2,…
FGF9	growth factor		4.25e-08	ACTA2,ADM,AFP,ALPL,APLN,ARRB1,ATP1B1,ATP2B1,BMP4,BMPER,BNIP3,CALR,CAV1,Ccl2,CCN2,CCNE1,CITED1,CKMT1A/CKMT1B,COL1A1,CSF3,CUBN,CXCL2,DHCR24,DNAJC1,EBI3,EIF5B,ENPEP,GAP43,GDPD3,GLI1,HDC,HHIP,HLA-DMA,HMGCS2,HSPA5,IFI16,IFIH1,INHBB,KBTBD11,KCND2,Mbp,MEFV,MKI67,MMP12,MT-CO2,MYRF,NCAM1,OSM,PLD2,POSTN,PPARG,PRDM16,PRSS12,PTGS2,RAD50,RGS16,SKIL,SND1,STAR,THBS1,THBS2,TLR2,TLR3,TMEM158,TNFRSF11A,TNFSF10,USP…
RBM8A	other	Activated	4.42e-08	ACTA2,ADM,ALDH1A3,AMPD3,ANGPTL4,ARNTL2,BNIP3,BOK,CCDC88A,Ccl2,CCN2,CCNE1,CCNE2,CDON,CEP70,CLIC5,COL1A1,CSF3,CXCL10,CXCL2,CXCR3,DCN,FAS,FGFR4,FGL2,FSCN1,GAP43,GBP2,HSPA5,IFI16,IL10,IL21,ITGB2,MMP12,MMP15,MT-CO2,Mt2,NDRG2,NFATC2,NGF,NOD2,PROCR,PSIP1,PTGS2,RAB31,RGS16,ROCK1,TLR2,TLR3,TNFAIP3,TNFSF10,UBE3A,USP18,VCAM1,WARS1,Zfp68,ZNF638
racemic flurbiprofen	chemical drug		4.46e-08	ACTA2,ALDH1A3,AQP1,BMP4,CA3,CCNE2,CCR7,CNTF,CSF3,CXCL2,CXXC4,FAS,FGD4,FGF18,FSCN1,GAP43,GLI1,GOLM2,HHIP,IL21,ITGB2,JUP,KITLG,LFNG,Mbp,MKI67,MYH3,NAT8,NCAM1,NGF,NRCAM,NTN1,OXTR,PARD3,PLXNC1,POSTN,PTGER1,PTGS1,PTGS2,RAB7B,ROCK1,SERPINB2,THBS1,TNFAIP3,TNFRSF18,TNFSF10,TNN,TP63,TRPC3,UGCG,VCAM1,WNT4,WT1
FAM20C	enzyme	Activated	4.57e-08	ADAMTS4,ADAMTSL2,ADM,AFP,ALPL,ANGPTL4,APC,ARNTL2,ATM,BIK,BRCA2,C4A/C4B,C5AR1,CALR,CAV1,CCNE1,CD28,CDON,CELF2,CERT1,COL6A1,CRLF1,CSF3,CXCL10,Cxcl3,DCN,DHRS9,DHX58,EBI3,EYA4,GAP43,GBP2,GLI1,HERPUD1,HMMR,HSPA5,IFI16,IFIH1,INHBB,KCND2,KITLG,LHFPL2,LPAR6,MASTL,Mecom,MEF2C,MET,MMP12,MX1,NDRG2,NFATC2,NGF,NOD2,Nppb,NRCAM,OLFML2B,OSM,OXTR,PARD3,PAX2,PLCG2,PNN,PPARG,PRLR,PTGS1,RAB31,ROCK1,RYR3,SCN1A,SEMA3A…
SB 290157	chemical reagent	Inhibited	4.63e-08	ANK1,BMP4,BNIP3,Ccl2,CCN2,CCNE1,CCR7,CSF3,CXCL10,CXCL2,DGKA,F3,FAS,HSPA5,IL10,MMP12,MYH2,MYH3,NFATC2,NGF,POSTN,PPARG,PTGS2,RAB7B,SERPINB2,SORCS3,THBD,THBS1,TLR2,TNFSF10,TRPC3,VCAM1,VDR
cisplatin	chemical drug	Activated	4.65e-08	ACTA2,ADAMTS1,AIFM2,ALDH1A3,ALDH3B1,ALPL,AMPD3,ANGPTL4,ANK1,APC,AQP1,ARHGAP5,ARTN,ASPM,ATAD2,ATM,ATP2B1,ATP6V0D2,BIK,BMP4,BOK,BRCA2,C4A/C4B,C9orf116,CAV1,CCAR1,CCKAR,Ccl2,CCN2,CCN5,CCNE2,CD53,CDON,CEBPZ,CELF2,CENPE,CENPF,CERT1,CHD1,CHL1,CITED1,CKAP2,CLIC5,CNTF,COL1A1,COL24A1,COL6A1,Cox8c,CRACR2B,CSF3,CSRP3,CXCL10,CXCR3,DCN,DEPDC1,DGAT2,DGKA,DHRS3,DPYSL3,EIF5A2,ENPEP,ERBIN,ESCO2,ETAA1,EXTL1,F3,FAS…
RWJ 67657	chemical - kinase inhibitor	Inhibited	4.68e-08	ACTA2,AFP,ANK1,ARNTL2,ARTN,BNIP3,CALR,CAV1,Ccl2,CCN1,CCNE1,CCR7,CHL1,COL1A1,COL24A1,CSF3,CXCL10,CXCL2,DGKA,F3,GAP43,HSPA5,IFI16,IL10,KITLG,MEF2C,MET,MMP12,MYH2,MYH3,NFATC2,NGF,NRCAM,OXTR,POSTN,PPARG,PTGS2,RAB31,RAB7B,SH2D2A,SORCS3,SPARC,STAR,TLR2,TNFSF10,TNN,TOP2A,TRPC3,VCAM1,VDR
dihydroergocryptine	chemical drug		4.73e-08	ACTA2,ACY3,ADAMTS1,ADCY7,ALDH1A3,ANGPTL4,APLN,AQP11,ARNTL2,ATP2B1,BNIP3,BOK,CALR,CCAR1,CCDC88A,Ccl2,CCN2,CCN5,CCR7,CD28,CEP70,CLIC5,COL1A1,COL24A1,COL6A1,CXCL10,CXCR3,DCN,DGAT2,DGKA,DHRS3,DHX58,DRD3,EBI3,FGL2,FHDC1,FKBP11,GATM,GBP2,GOLGB1,GSTM1,HDAC4,HHIP,HTR2A,HYOU1,IL21,IQGAP2,KIF5B,MAP3K5,MEF2C,MEFV,MFSD2A,mir-30 (includes others),MT-CO2,MTSS1,MX1,MYH2,MYL1,NDRG2,NEXN,NFATC2,NFIB,PAX2,PDE3B,PD…
PRN694	chemical - kinase inhibitor	Inhibited	4.74e-08	ALPL,AMPD3,APLN,ARNTL2,ARRB1,ATM,BIK,BNIP3,BOK,CALR,CAV1,Ccl2,CCN2,CCNE1,CCNE2,COL1A1,CSF3,CXCL10,CXCL2,DCN,DGKA,ENPEP,FGFR4,FGL2,FSCN1,GBP2,GDF5,IFI16,IL21,IL21R,LPAR6,MMP12,MMP15,Mt2,MX1,NDRG2,NGF,NOD2,POSTN,PPARG,PTGS2,RAB31,RGS16,ROCK1,SKIL,STAR,STYK1,THBS1,TLR2,TLR3,TNFAIP3,TNFRSF8,TNFSF10,UBE3A,VCAM1,ZBTB32,Zfp68,ZNF638
ponasterone A	chemical reagent	Inhibited	4.79e-08	ACTA2,ADM,ANK1,BNIP3,Ccl2,CCN2,CCNE1,CCR7,CEBPZ,CSF3,CXCL10,CXCL2,DGKA,FAS,GAP43,GBP2,GLI1,HSPA5,IL10,Mbp,MMP12,MT-CO2,MYH2,MYH3,NFATC2,NGF,OSBPL8,OSM,POSTN,PPARG,PRDM16,PTGS1,PTGS2,RAB7B,RAD50,ROCK1,ROCK2,SERPINB2,SORCS3,THBS1,THBS2,TNFRSF11A,TOP2A,TRPC3,TSHR,VCAM1,VDR,WT1
tyrphostin AG 1296	chemical - kinase inhibitor		4.89e-08	ADM,AFP,ALPL,ARNTL2,ARRB1,ARTN,CALR,Ccl2,CCN1,CCNE1,CCR7,CDON,CHL1,COL24A1,CSF3,CXCL10,CXCL2,FAS,FGR,GAP43,GLI1,HSPA5,IFI16,IL21,IRAG1,IRAG2,ITGB2,KITLG,MAP3K5,Mbp,MET,MT-CO2,Nppb,NRCAM,OSM,OXTR,PRDM16,PTGS1,PTGS2,PTH1R,RAB31,RAB7B,RAD50,RGS5,ROCK1,SERPINB2,SKIL,SPARC,STAR,THBS2,TLR2,TNFAIP3,TNFRSF11A,TNFSF10,TP63,TRPC3,UGCG,VCAM1,VDR,WT1
DRD1	G-protein coupled receptor	Activated	4.89e-08	ACY3,ADAMTS1,ADM,APLN,ARRB1,Cacnb1,CALR,CAV1,CCDC146,CCN1,CCN2,CCN5,CCNE1,CCR7,COL1A1,CXCL2,DRD3,DUSP8,F3,FAS,FHDC1,FSCN1,GAP43,GDPD3,GLI1,GOLGB1,HDAC4,HSPA5,HYOU1,IFI16,ITGB2,KCND2,MAP3K5,Mbp,MEF2C,MEFV,MMP12,MX1,MYH2,NCAM1,NDRG2,NGF,OSM,OXTR,PHLDA2,PHLDB2,Plekha6,PLXDC2,POSTN,PRLR,PTH1R,SCN1A,SH2D2A,SKIL,SPARC,STAR,THBD,THBS1,TLR2,TMEM119,TNFAIP3,TNFRSF11A,TNFSF10,TP63,TPH1,TSHR,UCN,VDR,WNT4
SET complex	complex	Inhibited	4.89e-08	ADAMTS1,ALPL,APBA3,APC,AQP1,AQP11,ARNTL2,ASPM,ATAD2,ATM,ATP1B1,ATP6V0D2,BMP4,BSN,CA3,CCAR1,CCKAR,CCN5,CEBPE,CELF2,CEP135,CEP70,CEP83,CHM,CIR1,CITED1,CLDN23,CLIC5,CNKSR1,CNTF,COL6A1,COL6A3,Cxcl3,CXCR3,CXXC4,DCHS1,DGAT2,DHX58,DNAJC3,EEA1,EIF5A2,EVPL,EYA4,FGD4,FGF18,FGFR4,FMN1,FSCN1,FYB1,GBP2,GLI1,GNA15,GOLM2,GRIN3B,HERPUD1,HHIP,HMGCS2,IFIH1,IL21,IQGAP2,IRAG1,IRAG2,ITGA7,JUP,KCNK15,KIF5B,KNL1,KRT7,L…
des-Arg-9 bradykinin	chemical - endogenous mammalian	Inhibited	4.94e-08	ACTA2,ACY3,AIFM2,AK5,ALDH1A3,Aldh1a7,AMPD3,ANGPTL4,ANK1,AQP1,AQP11,ARNTL2,ATP1B1,BMPER,BOK,CAV1,CCAR1,CCDC88A,CCKAR,CCN1,CCN2,CCN5,CCNE1,CCNE2,CD53,CDON,CELF2,CEP70,CHD1,CITED1,CKMT1A/CKMT1B,CLDN23,CLIC5,CNTF,COL24A1,CRLF1,CSF3,CUBN,CXCR3,DCN,DHRS3,DNAJC3,ENPEP,FGD4,FGFR4,FILIP1L,FJX1,FSCN1,GATM,GBP2,GDPD3,HDC,HERPUD1,HHIP,HLA-DMA,HMGCS2,HSPA5,HTR2A,IFIH1,INHBB,KBTBD11,KRT7,Mbp,MET,MFSD2A,MKI67,M…
amantadine	chemical drug		5.01e-08	ADCY7,ALDH1A3,ANGPTL4,ANK1,ARNTL2,ATP1B1,ATP2B1,BMP4,BOK,BRCA2,C5AR1,Cacnb1,CCAR1,CCDC146,CCDC88A,CCNE2,CD28,CEP70,CLIC5,COL6A1,CXCR3,DCN,DGAT2,DHRS3,DHRS9,DHX58,DNAJC3,DUSP8,ENPEP,FGF18,FGR,FKBP11,FMO2,FSCN1,GAP43,GATM,GDPD3,GSTM1,HHIP,HLA-DMA,IFIH1,IQGAP2,Kcnn2,KIF5B,KITLG,Mbp,MEF2C,MEFV,mir-30 (includes others),MT-CO2,MX1,MYH2,MYH3,MYL1,MYRF,NCAM1,NEXN,NFATC2,NFIB,OXTR,PAX2,PDIA4,PLD2,PRDM16,P…
RHO	G-protein coupled receptor	Activated	5.06e-08	ACTA2,ANK1,APLN,AQP1,BNIP3,C5AR1,CAV1,Ccl2,CCN2,CCNE1,CCR7,CELF2,COL1A1,CSF3,CXCL10,CXCL2,DGKA,DPYSL3,F3,GAP43,GLI1,HHIP,HSPA5,IL21,ITGB2,MEF2C,MMP12,MYH2,MYH3,NCAM1,NFATC2,NGF,POSTN,PPARG,RAB7B,ROCK1,SERPING1,SORCS3,STRA6,THBS1,TLR2,TNFAIP3,TNFRSF11A,TNFSF10,TNN,TRPC3,UGCG,VDR
CaMKII	complex		5.18e-08	ACY3,ADAMTS4,ADCY7,ADM,AFP,ALDH1A3,ALPL,ANGPTL4,ANK1,APC,AQP1,AQP11,ARNTL2,ARRB1,ARTN,ASPM,ATM,ATP6V0D2,BIK,BMP4,BRCA2,BSN,C4A/C4B,C5AR1,CALR,CCAR1,CCKAR,CCKBR,CCN5,CCNE1,CCNE2,CDON,CELSR2,CENPF,CENPJ,CHD1,CHL1,CLIC5,CNTF,COL24A1,COL6A1,CRLF1,CSF3,CSRP3,CXCL2,Cxcl3,DGKA,DHRS9,EBI3,EIF5A2,EYA4,FBP2,FGF18,FGFR4,FGL2,FGR,FHDC1,FKBP11,FSCN1,GDPD3,GLI1,GRIN3B,HDC,HERPUD1,HMGCS2,HTR2A,IQGAP2,ITGB2,JUP,…
ammonia	chemical - endogenous mammalian	Activated	5.21e-08	ACTA2,ACY3,ADAMTS1,ADAMTS4,ALPL,ANK1,APLN,AQP11,ARHGAP5,ARNTL2,ARTN,ASH1L,ASPM,ATAD2,ATP2B1,ATP6V0D2,ATRX,BIK,BMP5,BOK,BSN,C4A/C4B,C5AR1,CCDC88A,CCKAR,CCKBR,Ccl2,CCN1,CCR7,CD28,CEBPE,CEBPZ,CELF2,CENPE,CENPF,CEP135,CEP70,CERK,CERT1,CHD1,CHM,CITED1,CKMT1A/CKMT1B,CLDN10,CNTF,COL1A1,COL24A1,COL6A3,CRELD2,CSF3,CUBN,CXCL10,CXCL2,Cxcl3,CXCR3,CXXC4,DEPDC1,DHRS9,DNAJC1,EBI3,EEA1,EIF5A2,EIF5B,EPS8,ERBIN,ES…
Fe3+	chemical - endogenous mammalian	Activated	5.47e-08	ACTA2,ANK1,APLN,BNIP3,Ccl2,CCN2,CCNE1,CCR7,CELF2,COL1A1,CSF3,CXCL10,CXCL2,DGKA,F3,FAS,GAP43,HSPA5,HTR2A,MMP12,MYH2,MYH3,NFATC2,NGF,POSTN,PPARG,PTGS2,RAB7B,SERPINB2,SLC18A2,SORCS3,STRA6,THBS1,TLR2,TNFSF10,TNN,TRPC3,VDR
filgrastim	biologic drug	Activated	5.5e-08	ADAMTS1,ADM,ALDH1A3,ALPL,ANGPTL4,APLN,ARHGAP25,ARNTL2,ARRB1,C5AR1,CCDC88A,Ccl2,CCN2,CCNE1,CCR7,CDON,CELF2,CEP70,CLIC5,COL1A1,CSF3,CXCL10,CXCL2,CXCR3,DHCR24,DHRS9,DPYSL3,F3,FA2H,FGL2,FSCN1,GAP43,GBP2,GP1BB,GPR183,HHIP,HLTF,HSPA5,IFI16,IL10,IL21,IL5RA,ITGB2,KNL1,LPAR6,LY75,MEF2C,MMP12,MT-CO2,MX1,NFATC2,PHLDA2,PLD4,POSTN,PROCR,PSIP1,PTGS2,RAB31,RAB37,RAD50,SERPINB2,SERPING1,SQLE,STRA6,THBD,TLR3,TNN,…
7,8-dihydro-7,8-dihydroxybenzo(a)pyrene 9,10-oxide	chemical toxicant	Activated	5.6e-08	ACTA2,ADM,AFP,ALPL,APLN,ARNTL2,ARRB1,ARTN,ATR,CALR,CAV1,Ccl2,CCN1,CCR7,CEBPZ,CHL1,COL1A1,COL24A1,CSF3,F3,FAS,GAP43,GBP2,GLI1,HSPA5,IFI16,Mbp,MET,MT-CO2,NGF,Nppb,NRCAM,OSBPL8,OSM,OXTR,POSTN,PPARG,PRDM16,PTGS1,PTGS2,RAB31,RAD50,ROCK1,ROCK2,SERPINB2,SKIL,SPARC,STAR,THBS2,TLR2,TNFAIP3,TNFRSF11A,TNFRSF8,TNFSF10,TOP2A,TSHR,WT1
ACE2	peptidase	Inhibited	5.77e-08	ACTA2,ADM,APLN,ATP1B1,ATP2B1,BNIP3,BOK,C4A/C4B,C5AR1,CALR,CAV1,Ccl2,CCN2,CCNE1,CCNE2,CCR7,COL1A1,COL6A1,CXCL10,CXCL2,F3,GALNT13,GAP43,HDAC4,HSPA5,IFI16,IL10,INHBB,ITGA7,KITLG,LARP4,MMP12,NGF,Nppb,POSTN,PPARG,PTGS1,PTGS2,RELT,SERPINB2,SERPING1,STAR,TBXA2R,THBS1,THBS2,TLR3,TOP1,TRPM7,UGCG,VCAM1
SC68376	chemical - kinase inhibitor	Inhibited	5.91e-08	ACTA2,ANK1,BMP4,BNIP3,CALR,Ccl2,CCN2,CCNE1,COL1A1,CSF3,CXCL10,CXCL2,DGKA,F3,FAS,FMOD,HSPA5,IL10,KITLG,MEF2C,MMP12,MYH2,MYH3,NFATC2,NGF,Nppb,POSTN,PPARG,PTGS2,RAB7B,SERPINB2,SH2D2A,SORCS3,THBS1,TLR2,TNFSF10,TNN,TOP2A,TRPC3,VCAM1,VDR
CD24	other	Activated	5.95e-08	ASPM,DEPDC1,HMMR,JMJD1C,KIF18A,MBNL1,NIPBL,RAD50,SMC4,TOP2A,TPR,TRIM2,UPF2,VDR
DDB1/CUL4A/RBX1	complex		6.02e-08	AGAP1,ALDH1A3,ALPL,AMPD3,ANGPTL4,APC,APLN,AQP1,ARRB1,ASPM,ATP11C,ATP1B1,BMPER,BNIP3,BOK,C2orf76,C5AR1,CAV1,CAV2,CCAR1,CCN1,CCN5,CCNE2,CCR7,CEBPE,CENPE,CENPF,CEP135,CEP70,CHM,CITED1,COL6A1,COL6A3,CSF3,CXCL10,DCN,DGAT2,DGKA,DHCR24,EEA1,EIF5A2,F3,FGFR4,FGL2,FJX1,FMN1,FSCN1,GBP2,HMGCS2,IFIH1,IL10,ITGB2,JADE1,JUP,KIF5B,KITLG,KNL1,KRT7,MET,MMP12,MMP15,Mt2,MTSS1,MX1,NCAPG,NDRG2,Nepn,NGF,NOD2,Nppb,NRCAM,…
SIAH1	enzyme		6.15e-08	ACTA2,ADCY7,ADM,AFP,ALDH1A3,ALDH8A1,APLN,BMP4,CA3,Ccl2,CCN1,CCN2,CCNE2,CCR7,CELF2,CLDN10,CXCL2,CXXC4,DHRS9,ERBIN,F3,FGD4,FGF18,GAP43,GATM,GOLM2,HHIP,HSPA5,IFI16,IL10,JUP,KITLG,KLHL28,LFNG,MID1,mir-30 (includes others),MMP12,Mt2,MTSS1,MYH3,MYSM1,NAT8,NCAM1,NOD2,NRCAM,PARD3,POSTN,PPARG,PRLR,PRTN3,PSCA,PTGS1,PTPN22,STRA6,TNFRSF18,TNN,TP63,TRPC3,VCAM1,WNT4,WT1
1-methyl-4-phenylpyridinium	chemical toxicant		6.19e-08	ADM,AFP,APLN,AQP1,ARNTL2,ARTN,ATP6V0D2,BMP4,BRCA2,BSN,C9orf116,CAV1,Ccl2,CCN1,CCNE1,CCR7,CELF2,CENPE,CERT1,CHD1,CHL1,COL1A1,COL24A1,CSF3,DGAT2,DNAJC3,FKBP11,GAP43,GDPD3,GLI1,GP1BB,HDC,HERPUD1,HLA-DMA,HSPA5,IFI16,IFIH1,LRG1,Mbp,MET,MKI67,MT-CO2,MYBPC1,MYH2,MYL1,MYRF,Nppb,NRCAM,OSM,OXTR,PCK2,POSTN,PRDM16,PRSS12,PTGS1,RAB31,RAD50,RGS16,RYR3,SDF2L1,SEC24D,SEL1L,SERPINB2,SH2D2A,SKIL,SPARC,STAR,STRA6,T…
BPI-9016M	chemical drug		6.33e-08	ADAMTS4,AMPD3,ANK1,APLN,ARTN,ATM,ATP1B1,BNIP3,BOK,BRCA2,C5AR1,CA3,CCAR1,CCN5,CELF2,CHD1,CHL1,CITED1,CLDN23,COL24A1,COL6A1,CRLF1,CSRP3,CXXC4,DCN,DGKA,DHRS3,DHX58,DUSP8,EVPL,FGD4,FGF18,FGFR4,FGL2,FGR,FKBP11,GATM,GDPD3,GOLM2,HAGH,HDC,HERPUD1,HHIP,HMMR,IL10,IQGAP2,KIF3C,KITLG,LAT,LDHD,LFNG,LRG1,MAP3K5,Mbp,MEF2C,MET,mir-30 (includes others),MKI67,MMP15,Mt2,MX1,MYH2,MYH3,MYL1,MYRF,NAT8,NDRG2,NEXN,NFIB,…
CREBZF	transcription regulator		6.4e-08	ACTA2,ADCY7,AFP,AIFM2,ALPL,AMPD3,ANGPTL4,ANK1,APC,ATP1B1,ATP2B1,ATP6V0D2,BIK,BMP4,BNIP3,BOK,C5AR1,CALR,CAV2,CCAR1,CCN1,CCN5,CCNE2,CD28,CDON,CEBPE,CELF2,CENPE,CEP135,CEP70,CERT1,CHD1,CHM,CSF3,CXCL10,CXCL2,DCN,DEPDC1,DGKA,DHCR24,DNAJC1,DNAJC3,EEA1,EIF5A2,ENPEP,EVPL,F8,FAS,FBP2,FGF18,FGFR4,FKBP11,FMN1,FMOD,FSCN1,GATM,GLI1,GOLGB1,GP1BB,HDAC4,HERPUD1,HMGCS2,HSPA5,HYOU1,IFI16,IL10,ITGB2,KIF18A,KIF5B,KN…
Smad2/3-Smad4	complex		7e-08	ACTA2,ACY3,ADAMTS1,ADAMTS7,ADM,ALPL,AMPD3,ANGPTL4,ANK1,ARTN,ASPM,ATAD2,ATP2B1,ATP6V0D2,ATR,BIK,BMP4,BOK,CAPN8,CCDC88A,Ccl2,CCNE1,CCR7,CDON,CELF2,CEP70,CHL1,CIP2A,CKMT1A/CKMT1B,CLDN23,CLIC5,CNKSR1,COL1A1,COL24A1,COL6A1,COL6A3,CRELD2,CXCL10,Cxcl3,CXCR3,DCHS1,DCN,DEPDC1,DGAT2,DGKA,Dst,ENPEP,ERBIN,ESCO2,EVPL,F7,F8,FGF18,FGL2,FKBP11,FMO2,FMOD,FSCN1,G6PC3,GAP43,GATM,GDPD3,GLI1,GSAP,HDC,HERPUD1,HSPA5,HY…
CCN5	growth factor		7.09e-08	ACTA2,ADM,ALDH1A3,APLN,BMP4,CA3,CAV1,CCN2,CCNE2,CCR7,CELF2,CSF3,CXCL10,CXXC4,FGD4,FGF18,GAP43,GOLM2,HHIP,HSPA5,JUP,KITLG,LFNG,Mbp,MMP12,MT-CO2,MYH3,MYL1,NAT8,NCAM1,Nppb,NRCAM,PARD3,POSTN,PPARG,PRDM16,PRLR,PROCR,PTGS1,RAD50,ROCK2,RRAD,SPARC,STRA6,THBS1,THBS2,TLR2,TNFRSF11A,TNFRSF18,TNFSF10,TNN,TP63,TRPC3,WNT4,WT1
sibutramine	chemical drug		7.11e-08	ACTA2,ALDH1A3,ANGPTL4,AQP1,ARNTL2,BMP4,BMP5,BSN,C11orf86,CAV1,CCDC88A,Ccl2,CCN1,CCNE1,CCNE2,CDON,CEP70,CLIC5,CSF3,CXCL10,CXCL2,CXCR3,DHRS3,FGL2,FSCN1,GBP2,GDPD3,GLI1,HERPUD1,HTR2A,IFI16,IL21,ITGB2,KRT80,LRG1,Mbp,MET,MKI67,MMP12,MT-CO2,NFATC2,OXTR,PCK2,PPARG,PRDM16,PROCR,PSIP1,PTGS1,RAB31,RAD50,RGS16,Scd2,SERPINB2,SMC4,THBS1,THBS2,TLR2,TLR3,TNFAIP3,TNFRSF11A,TNFSF10,USP18,VCAM1,VDR,WARS1,WT1
SHCBP1	other	Activated	7.27e-08	ACTA2,ADM,CAV1,Ccl2,CCN2,CCNE1,CEBPZ,COL1A1,CXCL10,CXCL2,F3,FAS,GAP43,GBP2,GLI1,IL10,IL21,ITGB2,Mbp,MMP12,MT-CO2,NGF,OSBPL8,OSM,POSTN,PPARG,PRDM16,PTGS1,PTGS2,RAB7B,RAD50,ROCK1,ROCK2,SERPINB2,THBS1,THBS2,TLR2,TNFRSF11A,TNFSF10,TOP2A,TRPC3,TSHR,UGCG,VCAM1,WT1
GRIN2B	ion channel	Inhibited	7.33e-08	ACTA2,ANK1,BNIP3,CCN2,CCNE1,CCNE2,CCR7,CHD1,COL1A1,CSF3,CXCL10,CXCL2,DGKA,FAS,GAP43,GLI1,HSPA5,IL10,KCND2,MMP12,MYH2,MYH3,NCAM1,NFATC2,NGF,POSTN,RAB7B,SERPINB2,SORCS3,THBS1,TLR2,TNFSF10,TP63,TRPC3,TUBB4A,VCAM1,VDR
PLA2G10	enzyme		7.76e-08	ACTA2,ANK1,AQP1,ATP1B1,BMP4,BNIP3,Ccl2,CCN2,CCNE1,CCR7,COL1A1,CSF3,CXCL10,CXCL2,DGKA,DHRS3,F3,FAS,GDPD3,GLI1,HDC,HLA-DMA,HSPA5,IFI16,IFIH1,IL10,MKI67,MMP12,Mt2,MYH2,MYH3,MYLIP,MYRF,NFATC2,NGF,OSM,POSTN,PRDM16,PRSS12,PTGS2,RAB7B,RGS16,SERPINB2,SH2D2A,SORCS3,STAR,THBS1,TLR2,TLR3,TMEM158,TRPC3,TSHR,USP18,VCAM1,VDR,WNT4,ZCCHC7
BAP1	peptidase		7.84e-08	ACTA2,ADM,CAV1,Ccl2,CCN1,CCN2,CCNE1,COL1A1,CXCL10,CXCL2,F3,FAS,GLI1,HSPA5,IL10,IL21,ITGB2,Mbp,MMP12,MT-CO2,PCK2,POSTN,PPARG,PRDM16,PTGS1,PTGS2,RAB7B,RAD50,ROCK1,SERPINB2,THBS1,THBS2,TLR2,TNFRSF11A,TNFSF10,TRPC3,UGCG,VCAM1,WT1
PRKG1	kinase		7.92e-08	ACTA2,ADM,AIFM2,ALDH1A3,ALPL,ANGPTL4,APLN,AQP11,ASPM,ATP1B1,ATP6V0D2,BMP4,CA3,CALR,CAV1,CCN2,CCNE2,CENPF,COL1A1,COL24A1,COL6A1,COL6A3,CSF3,CXCL2,CXXC4,DCN,DEPDC1,DGKA,EBI3,ENPEP,FGD4,FGL2,FMOD,FSCN1,GAP43,GLI1,GOLM2,HHIP,HSPA5,HTR2A,IL10,IL21,ILVBL,ITGB2,JUP,KCND2,KIF18A,KITLG,LFNG,MAP3K5,Mbp,MEF2C,mir-30 (includes others),MKI67,MMP15,MT-CO2,MTSS1,MX1,MYH3,NAT8,NCAPG,NFATC2,Nppb,NRCAM,OSM,PARD3,P…
R-348	chemical drug		8.01e-08	AIFM2,ALDH1A3,ALPL,AMPD3,ANK1,APLN,AQP1,ARNTL2,ARRB1,ASPM,ATP1B1,ATP6V0D2,ATR,BIK,BOK,C14orf39,C4A/C4B,C5AR1,CA3,CAV2,CCDC88A,CCKAR,CCNE1,CCR7,CDON,CELF2,CENPF,CEP70,CHD1,CIR1,CLDN10,CSF3,CSRP3,CXCL10,CXXC4,DCN,DEPDC1,DGAT2,DHRS9,DHX58,DKK4,DNAJC3,EBI3,FANCB,FGF18,FGFR4,FGL2,FGR,FMO2,FMOD,FRMD4B,FYB1,GATM,GLI1,GNA15,GOLM2,HDC,HERPUD1,HHIP,HMGCS2,HYOU1,IFT74,IL10,IL21,IL21R,IL5RA,ILVBL,IRAG1,IRAG2…
TLR2/3/4	group		8.15e-08	ACTA2,ACY3,ADAMTS4,AIFM2,ALDH1A3,ANK1,APLN,ARHGAP5,ARNTL2,ARRB1,ARTN,ASH1L,ASPM,ATP1B1,ATP2B1,ATP6V0D2,ATRX,BOK,BSN,C4A/C4B,C5AR1,CA3,CAV2,CCAR1,CCDC88A,CCKAR,Ccl2,CCN1,CCR7,CD28,CD53,CEBPE,CELF2,CENPE,CENPF,CEP70,CERK,CERT1,CHD1,CHL1,CKMT1A/CKMT1B,CLDN10,CLDN23,CNTF,COL24A1,COL6A1,COL6A3,CRELD2,CRLF1,CSF3,CSRP3,CUBN,CXCL10,CXCL2,Cxcl3,DEPDC1,DHRS3,DNAJC1,EBI3,ERBIN,EVPL,F8,FANCB,FAS,FGF18,FGR,FH…
BPDE-II	chemical toxicant	Activated	8.26e-08	ANK1,BNIP3,Ccl2,CCN2,CCNE1,CCR7,CSF3,CXCL10,CXCL2,DGKA,F3,FAS,HSPA5,IL10,MMP12,MYH2,MYH3,NFATC2,NGF,POSTN,PPARG,PTGS2,RAB7B,SERPINB2,SORCS3,THBS1,TLR2,TNFSF10,TOP1,TRPC3,VCAM1,VDR
8-chloroadenosine	chemical drug	Activated	8.26e-08	ANK1,BNIP3,Ccl2,CCN2,CCNE1,CCR7,CSF3,CXCL10,CXCL2,DGKA,F3,FAS,HSPA5,IL10,MET,MMP12,MYH2,MYH3,NFATC2,NGF,POSTN,PPARG,PTGS2,RAB7B,SERPINB2,SORCS3,THBS1,TLR2,TNFSF10,TRPC3,VCAM1,VDR
LDLR	transporter		8.31e-08	ACTA2,ALDH1A3,ANK1,BMP4,BNIP3,C5AR1,CA3,Ccl2,CCN2,CCNE2,CCR7,COL1A1,CXCL10,CXCL2,CXXC4,DGKA,F3,FAS,FGD4,FGF18,GAP43,GLI1,GOLM2,HDC,HHIP,IL10,JUP,KITLG,LFNG,MEF2C,MMP12,MYH2,MYL1,NAT8,NCAM1,NFATC2,NGF,NRCAM,PARD3,POSTN,RAB7B,Scd2,SERPINB2,SLA,SORCS3,SQLE,STAR,THBS1,TLR2,TLR3,TNFRSF18,TNFSF10,TOP2A,TP63,TRPC3,VCAM1,VDR,WNT4,WT1
CXCR2	G-protein coupled receptor		8.56e-08	ACTA2,ALDH1A3,ALPL,ANGPTL4,APLN,ARNTL2,ARRB1,ATP6V0D2,CALR,CAV1,CCAR1,CCDC88A,Ccl2,CCR7,CDON,CELF2,CEP70,CLIC5,COL6A1,CSF3,CXCL10,CXCL2,CXCR3,FGL2,FKBP11,FSCN1,GBP2,GLI1,HDC,HERPUD1,HSPA5,IFI16,IL10,IL21,IQGAP2,ITGB2,Mbp,MET,mir-30 (includes others),MMP12,MT-CO2,NFATC2,NFIB,POSTN,PPARG,PRDM16,PROCR,PSIP1,PTGS1,RAB31,RAD50,SDF2L1,SKIL,SPARC,STAR,STRA6,THBS2,TLR2,TLR3,TNFRSF11A,TNFSF10,TNN,TOP1,TRP…
Gata	group		8.69e-08	ACTA2,ADM,AFP,ANGPTL4,ANK1,BIK,BMP4,BMP5,BOK,C4A/C4B,C9orf116,CALR,Ccl2,CEBPE,CIR1,CITED1,CNTF,COL1A1,CXCL10,CXCL2,Cxcl3,CXCR3,EVPL,FGD4,FSCN1,GBP2,GP1BB,HDC,HSPA5,HSPB7,IFI16,IL10,INHBB,KRT7,MAP3K5,MEF2C,MYL1,NFATC2,NFIA,Nppb,PAPPA2,PAX2,POSTN,PPARG,PTGS1,ROCK1,SLC18A2,SLC24A1,SLC9A5,SPARC,SPRR1A,SPTA1,STAR,THBS1,TNFSF10,TNFSF4,TOP2A,TPH1,VDR
SDF4	other		8.7e-08	ACTA2,APLN,Ccl2,CCN2,CCNE1,CCR7,CELF2,COL1A1,CXCL2,DGAT2,DNAJC3,F3,FAS,FKBP11,GAP43,GP1BB,HSPA5,IL10,MMP12,POSTN,PPARG,PTGS2,SDF2L1,SEC24D,SEL1L,STRA6,TNN,TRPC3,VCAM1,WARS1
ELAVL1	other		8.85e-08	ACTA2,ADAMTS1,AFP,ALDH1A3,ANK1,ARHGAP5,ASPM,ATAD2,ATR,ATRX,BNIP3,CCN2,CCNE1,CCNE2,CCR7,CD53,CENPE,CLDN23,COL1A1,CSF3,CXCL10,DEPDC1,DGKA,DHCR24,DNAJC3,ERBIN,ESCO2,F3,GAP43,HDAC4,IFI16,ITSN2,KIF18A,KITLG,MAP3K5,MET,MYH2,MYH3,NCAPG,NFATC2,NGF,PAK6,PCYT1B,POSTN,PPARG,PRLR,PTGS2,RAB7B,ROCK2,SERPINB2,SORCS3,SUZ12,THBS1,TLR2,TNFRSF18,TOP2A,TP63,TRPC3,USP18,VCAM1,VDR,WARS1,WNT4,YES1,ZFPM2
dioctanoylphosphatidic acid	chemical reagent	Activated	8.9e-08	ACTA2,ADM,ATP1B1,ATP2B1,ATP6V0D2,BMP4,BNIP3,CCAR1,Ccl2,CCN1,CCN2,CCNE1,CD207,CKMT1A/CKMT1B,COL1A1,CXCL2,DHCR24,DNAJC3,F3,FAS,GAP43,GDPD3,HDC,HLA-DMA,HMGCS2,IFI16,IFIH1,IL10,KCND2,LY75,Mbp,MEFV,MKI67,MMP12,MYRF,NCAM1,Nppb,OSM,PLD2,PPARG,PRSS12,PTGS2,PTH1R,RGS16,SLC6A9,SND1,SQLE,STAR,TBXA2R,THBS1,TLR3,TMEM158,TNFRSF11A,TNFSF10,USP18,VCAM1,VDR
PGK1	kinase		9.11e-08	ACTA2,ADM,ATP2B1,BNIP3,CAV1,Ccl2,CCN2,CCNE1,CCR7,CKMT1A/CKMT1B,COL1A1,CXCL10,CXCL2,F3,FAS,GAP43,GLI1,HMGCS2,IL10,IL21,ITGB2,KCND2,Mbp,MEFV,MMP12,MT-CO2,NCAM1,PLD2,POSTN,PPARG,PRDM16,PTGS1,PTGS2,PTH1R,RAB7B,RAD50,ROCK1,SERPINB2,SND1,THBS1,THBS2,TLR2,TNFRSF11A,TNFSF10,TRPC3,UGCG,VCAM1,WT1
1,1,2,2-tetrachloroethane	chemical toxicant	Inhibited	9.47e-08	ACTA2,AQP1,C5AR1,Ccl2,CCNE1,COL1A1,CXCL10,CXCL2,HSPA5,HYOU1,IL10,MID1,Mt2,Nppb,PROCR,PTGS2,RGS16,SPARC,SQLE,STAR,THBD,THBS1,THBS2,VCAM1
BGT226	chemical drug	Inhibited	9.62e-08	ACTA2,ADM,APLN,ATP2B1,BNIP3,Ccl2,CCN2,CCNE1,CCR7,CKMT1A/CKMT1B,COL1A1,CXCL10,CXCL2,F3,GAP43,GLI1,HMGCS2,IL10,ITGB2,KCND2,MAP3K5,Mbp,MEF2C,MEFV,MMP12,MT-CO2,NCAM1,PLD2,POSTN,PPARG,PRDM16,PTGS1,PTGS2,PTH1R,RAD50,SND1,THBS1,THBS2,TLR2,TNFAIP3,TNFRSF11A,TNFSF10,TP63,VCAM1,WT1
ketorolac	chemical drug		9.86e-08	ACTA2,ALDH1A3,APLN,AQP1,BMP4,CA3,Ccl2,CCN2,CCNE1,CCNE2,CCR7,COL1A1,CSF3,CXCL10,CXXC4,F3,FGD4,FGF18,GAP43,GLI1,GOLM2,HHIP,IL10,JUP,KITLG,LFNG,MKI67,MYH3,NAT8,NCAM1,NRCAM,NTN1,OXTR,PARD3,PLXNC1,PTGER1,PTGS1,PTGS2,STAR,TNFRSF18,TNFSF10,TNN,TP63,VCAM1,WNT4,WT1
FBXW11	enzyme	Inhibited	1.02e-07	AMPD3,BMP4,BNIP3,BOK,Ccl2,CCNE2,CLIC5,CXCL10,CXCL2,DCN,F3,F7,FAS,FGFR4,FSCN1,GBP2,GLI1,HHIP,HSPA5,IFI16,IL10,MEF2C,MMP15,Mt2,NDRG2,NGF,NOD2,NTN1,PTGS2,RGS16,ROCK1,SQLE,TLR2,TLR3,TNFAIP3,TNFSF10,UBE3A,UGCG,VCAM1,VDR,Zfp68,ZNF638
poly rI:rC-RNA HMW	chemical reagent	Activated	1.03e-07	ACTA2,ADAMTS4,AMPD3,APLN,BNIP3,BOK,CAV1,Ccl2,CCN2,CCNE1,CCNE2,CCR7,CELF2,COL1A1,CSF3,CSRP3,CXCL10,CXCL2,DCN,FGFR4,FSCN1,GAP43,GBP2,IFI16,IFIH1,IL21,ITGB2,MMP12,MMP15,Mt2,MX1,NDRG2,NGF,NOD2,POSTN,PROCR,PTGS2,RAB7B,RGS16,SERPINB2,STRA6,STYK1,THBS1,TLR2,TNFAIP3,TNFSF10,TNN,TP63,TRPC3,UBE3A,UGCG,USP18,Zfp68,ZNF638,ZNF644
vaccenic acid	chemical - endogenous mammalian	Activated	1.04e-07	ANK1,BNIP3,Ccl2,CCN2,CCNE1,CCR7,CSF3,CXCL10,CXCL2,DGKA,F3,FAS,HSPA5,IL10,MMP12,MYH2,MYH3,NFATC2,NGF,PLIN4,POSTN,PPARG,PTGS2,RAB7B,SERPINB2,SORCS3,THBS1,TLR2,TNFSF10,TRPC3,VCAM1,VDR
RPS6KA2	kinase	Activated	1.07e-07	ACTA2,ADM,AFP,AMPD3,APLN,AQP11,ARNTL2,ATM,ATR,BOK,CCN1,CCN2,CCNE1,CCNE2,CDON,CEBPE,CELF2,CHD1,COL1A1,COL24A1,COL6A1,CSF3,CXCL10,CXCL2,DCN,DGAT2,DGKA,EBI3,F8,FGFR4,FGL2,FSCN1,GBP2,GLI1,HDC,HMMR,HTR2A,IFI16,IL10,KCND2,KITLG,MET,MFSD2A,MKI67,MMP15,Mt2,MTSS1,MYL9,NDRG2,NDRG4,NGF,NOD2,Nppb,OXTR,PDE3B,PLXDC2,PLXNC1,PRLR,PRTN3,PTGS1,RAB31,RELT,RGS16,ROCK1,SEMA3A,SERPINB2,SLC18A2,SORCS3,SOSTDC1,SPRR1A,ST…
PSMB11	peptidase	Inhibited	1.09e-07	CAV1,Ccl2,CCR7,CD28,CLDN23,CNTN2,COL1A1,COL5A3,COL6A1,ENPEP,LY75,NCAM1,OLFML2B,PTGS2,RELT,THBS1,TNFRSF11A,TNFRSF8,TNFSF10
Mitochondrial complex 1	complex	Inhibited	1.09e-07	ACTA2,ADM,AFP,ALDH1A3,ANGPTL4,APLN,AQP11,ARNTL2,CAV1,CCDC88A,Ccl2,CCN2,CCNE2,CDON,CEP70,CKMT1A/CKMT1B,CLIC5,COL1A1,CSF3,CXCL10,CXCL2,CXCR3,DHX58,EBI3,EVPL,F3,FAS,FGL2,FSCN1,GAP43,GBP2,GLI1,GSTM1,HERPUD1,HTR2A,IFI16,IL21,ITGB2,mir-30 (includes others),MMP12,MT-CO2,NFATC2,PCK2,PHLDA2,PPARG,PRDM16,PROCR,PSIP1,PTGS2,PYGM,RAB31,RGS16,ROCK1,Scd2,SLC18A2,SLC27A6,SQLE,THBD,THBS1,TLR2,TLR3,TOP2A,VCAM1,WAR…
PD 169316	chemical - kinase inhibitor		1.13e-07	ADM,AFP,ALPL,ANK1,ARNTL2,ARTN,ATP1B1,BMP4,CALR,CCN1,CELF2,CHL1,COL24A1,CSF3,CXCL2,DGKA,F3,FMOD,GAP43,GLI1,HERPUD1,HSPA5,HTR2A,IFI16,IL21,ITGB2,KITLG,MAP3K5,Mbp,MET,MT-CO2,MX1,MYH2,MYH3,NFATC2,NGF,Nppb,NRCAM,OXTR,PLD2,PRDM16,PRLR,PTGS1,PTGS2,RAB31,RAB7B,RAD50,ROCK2,SH2D2A,SKIL,SORCS3,SPARC,STAR,STRA6,THBS2,TLR2,TNFAIP3,TNFRSF11A,TNFSF10,TNN,TOP2A,TP63,TRPC3,VDR,WT1
phendimetrazine	chemical drug	Activated	1.13e-07	ACTA2,ALDH1A3,ALPL,ANGPTL4,APLN,ARNTL2,ARRB1,BMP4,BSN,CALR,CAV1,CCDC88A,Ccl2,CCN2,CCNE1,CCNE2,CCR7,CDON,CEP70,CLIC5,COL1A1,CSF3,CXCL2,CXCR3,F3,FGL2,FSCN1,GAP43,GBP2,GLI1,HDC,HSPA5,HTR2A,IFI16,IL21,ITGB2,LRG1,MAP3K5,Mbp,MEF2C,MT-CO2,MYRF,NFATC2,PLD2,POSTN,PPARG,PRDM16,PROCR,PSIP1,PTGS1,RAB31,RAD50,SKIL,THBS2,TLR2,TLR3,TNFSF10,TP63,USP18,WARS1,WT1
MKK3/6	group	Activated	1.17e-07	ACTA2,ADAMTS1,ANK1,APLN,BNIP3,CALR,CAV1,Ccl2,CCN2,CCNE1,CCR7,CELF2,COL1A1,CSF3,CXCL10,CXCL2,DGKA,DHCR24,F3,GAP43,HSPA5,KITLG,MEF2C,MMP12,MYH2,MYH3,NFATC2,NGF,POSTN,PPARG,RAB7B,SH2D2A,SORCS3,SQLE,STRA6,THBD,THBS1,TLR2,TNFSF10,TNN,TOP2A,TP63,TRPC3,VDR
EBF1-FOXO1-TCF3	complex	Activated	1.18e-07	AIFM2,ANGPTL4,APLN,ASPM,ATP6V0D2,BIK,BNIP3,CAV1,CCN2,CCR7,CENPF,CIP2A,COL1A1,CRELD2,CXCL10,DEPDC1,ENPEP,FAS,FBP2,FGF18,FKBP11,FMOD,HYOU1,IFI16,ITGB2,KIF18A,MKI67,NCAPG,PCK2,PIK3IP1,PLK4,POSTN,PTGS1,RGS16,SDF2L1,SEC24D,SERPINB2,SLC66A3,THBS1,TLR2,TLR3,TNFRSF11A,TNFRSF8,TNFSF10,TOP2A,VCAM1,WNT4
PLA2G6	enzyme	Activated	1.18e-07	ACY3,ANK1,APLN,AQP1,BMP4,BNIP3,CAV1,Ccl2,CCN1,CCN2,CCNE1,CCR7,CELF2,CNTF,COL1A1,CSF3,CXCL2,DGKA,F3,FGL2,FHDC1,FSCN1,GAP43,GATM,GDPD3,GLI1,HDC,HSPA5,IL21,LMO7,LUC7L3,Mbp,MT-CO2,MYH2,MYH3,MYL1,NEXN,NFATC2,NGF,POSTN,PPARG,PRDM16,PRLR,PTGS1,PTGS2,RAB7B,RAD50,ROCK2,SERPINB2,SKIL,SORCS3,STAR,STRA6,TLR2,TLR3,TNFRSF11A,TNN,TP63,TRPC3,UNC5B,WT1
theophylline	chemical drug		1.18e-07	ACTA2,ALDH1A3,ANGPTL4,APLN,ARNTL2,BNIP3,CAV1,CCDC88A,CCNE2,CCR7,CD28,CDON,CEP70,CKMT1A/CKMT1B,CLIC5,CNTF,COL6A1,CSF3,CXCR3,DGAT2,F3,FAS,FGL2,FSCN1,GBP2,GLI1,HHIP,HMGCS2,IFI16,KCND2,KIF5B,MAP3K5,Mbp,MEF2C,MEFV,MKI67,MT-CO2,Mt2,NCAM1,NFATC2,NGF,OXTR,PLD2,PODXL2,POSTN,PPARG,PROCR,PSIP1,PTGS1,PTH1R,RAB31,ROCK1,SEMA3A,SERPINB2,SND1,SPARC,STAR,THBD,THBS1,TLR3,TNFAIP3,TNFRSF11A,TP63,TUBB4A,USP18,VCAM1,W…
TNIK	kinase	Activated	1.19e-07	ACTA2,ACY3,ADAMTS4,APLN,AQP1,BSN,CAV1,Ccl2,CCN2,CCN5,CCNE1,CCR7,CELF2,COL1A1,DHCR24,ERBIN,F3,FA2H,FAS,FBP2,FGL2,GAP43,HDC,HHIP,HMGCS2,HSPA5,HTR2A,IFI16,KCND2,KIF5B,KLHL4,Ktn1,LMO7,LUC7L3,MMP12,MYRF,NPAT,POSTN,PPARG,PTGS2,RAB31,ROCK1,SH2D2A,SMIM15,STRA6,SYTL2,TLR3,TNN,TP63,TRPC3,VCAM1,VDR,WNT4
INHA	growth factor		1.22e-07	ACTA2,ADAMTS1,ADAMTSL2,CCN1,CCN2,CCNE1,CERT1,COL6A1,FGFR4,INHBB,KITLG,MYL9,PIK3IP1,PRLR,PTGS2,SMARCA1,STAR
tributyltin	chemical reagent	Activated	1.23e-07	ADM,ANGPTL4,ANK1,APLN,BMP4,BNIP3,CA3,CAV1,CAV2,CCN5,CCNE1,CELF2,DCN,DGAT2,DGKA,F3,FAS,Fmnl1,GAP43,GLI1,HDC,HMGCS2,HSPA5,KANK3,KRT80,Mbp,MT-CO2,MYH2,MYH3,MYRF,NCAM1,NFATC2,NGF,PCK2,PDE3B,PLIN4,POSTN,PPARG,PRDM16,PTGS1,PTPN22,RAB7B,RAD50,ROCK2,SERPINB2,SORCS3,SPRR1A,STRA6,TBXA2R,THBS2,TIGIT,TLR2,TNFRSF11A,TNFSF10,TNN,TRPC3,VDR,WT1
pancaspase inhibitor	chemical drug	Inhibited	1.42e-07	ACTA2,ANK1,APLN,BNIP3,Ccl2,CCN2,CCNE1,CCR7,CELF2,COL1A1,CSF3,CXCL10,CXCL2,DGKA,F3,FAS,GAP43,HERPUD1,HSPA5,MMP12,MYH2,MYH3,NFATC2,NGF,POSTN,PPARG,PTGS2,RAB7B,SERPINB2,SORCS3,STRA6,THBS1,TLR2,TNFSF10,TNN,TRPC3,VDR
CCM2	other	Inhibited	1.46e-07	ACTA2,ANK1,AQP1,BNIP3,CCN2,CCNE1,CCR7,COL1A1,CXCL2,DGKA,FAS,HLA-DMA,HSPA5,IL10,MMP12,MYH2,MYH3,NFATC2,NGF,POSTN,PPARG,PRLR,PTGS1,PTGS2,RAB7B,ROCK2,SERPINB2,SORCS3,STAR,THBS1,TLR2,TNFAIP3,TNFSF10,TRPC3,VCAM1,VDR
SB203580	chemical - kinase inhibitor	Inhibited	1.55e-07	ACTA2,ALPL,AQP1,BMP4,C4A/C4B,Ccl2,CCN2,CD207,CD28,CNTF,COL1A1,CXCL10,Cxcl3,DCHS1,EBI3,F3,FAS,FYB1,GBP2,HSPA5,IL10,MMP12,MX1,PAX2,PHLDB2,POSTN,PPARG,PTGS2,RFLNA/ZNF664-RFLNA,SERPING1,SLC39A2,Slpi (includes others),SPARC,STAR,THBS1,TLR2,TLR3,TNFSF10,TP63,VCAM1,VDR
RGL2	other	Activated	1.61e-07	ACTA2,AFP,APLN,ARNTL2,ARTN,BNIP3,CAV1,Ccl2,CCN1,CCN2,CHL1,COL1A1,COL24A1,CSF3,CXCL10,DHCR24,ENPEP,FAS,FMOD,GAP43,IFI16,IL10,ITGB2,MET,Nppb,NRCAM,OXTR,PTGS1,PTGS2,RAB31,Scd2,SERPINB2,SPARC,STAR,THBS1,VCAM1,VDR
oxycodone	chemical drug	Activated	1.61e-07	ACTA2,ADM,ANK1,APLN,BNIP3,Ccl2,CCN2,CCNE1,CCR7,CELF2,COL1A1,CSF3,CXCL10,CXCL2,DGKA,F3,FAS,GAP43,HSPA5,MMP12,MYH2,MYH3,NFATC2,NGF,POSTN,PPARG,PTGS2,RAB7B,SERPINB2,SORCS3,STRA6,THBS1,TLR2,TNFSF10,TNN,TRPC3,VDR
CPT1	group	Activated	1.62e-07	ANK1,BNIP3,Ccl2,CCN2,CCNE1,CCR7,CSF3,CXCL10,CXCL2,DGKA,F3,FAS,HSPA5,IL10,MMP12,MT-CO2,MYH2,MYH3,NFATC2,NGF,POSTN,PPARG,PTGS2,RAB7B,SERPINB2,SORCS3,THBS1,TLR2,TNFSF10,TRPC3,VCAM1,VDR
lansoprazole	chemical drug	Inhibited	1.74e-07	ANK1,ATP1B1,BNIP3,CAV1,Ccl2,CCN2,CCNE1,CCR7,CSF3,CXCL10,CXCL2,DGKA,F3,FAS,GLI1,HSPA5,IFIH1,IL10,MID1,MMP12,Mt2,MYH2,MYH3,MYLIP,NFATC2,NGF,POSTN,PPARG,PTGS2,RAB7B,RGS16,SERPINB2,SORCS3,SQLE,STAR,THBS1,TLR2,TNFSF10,TRPC3,VCAM1,VDR
BNIP3L	other		1.74e-07	AFP,ANK1,APLN,ARNTL2,ARTN,Ccl2,CCN1,CCNE1,CCNE2,CCR7,CELF2,CENPE,CENPF,CHL1,CKAP2,COL1A1,COL24A1,CSF3,CXCL10,F3,FAS,GAP43,HSPA5,IFI16,MET,MMP12,Nppb,NRCAM,OXTR,POSTN,PTGS2,RAB31,SERPINB2,SPARC,STAR,STRA6,THBS1,TNN,TOP2A,TRPC3,VDR
MAS1	G-protein coupled receptor	Activated	1.78e-07	ACTA2,ADM,ANK1,APLN,BNIP3,CAV1,Ccl2,CCN2,CCNE1,CCR7,CELF2,CSF3,CXCL10,CXCL2,DGKA,F3,FAS,GAP43,HSPA5,MMP12,MYH2,MYH3,NFATC2,NGF,PAX2,POSTN,PPARG,RAB7B,SERPINB2,SORCS3,STRA6,TLR2,TNFSF10,TNN,TRPC3,VDR
KLHL21	other	Inhibited	1.83e-07	AFP,AMPD3,ANK1,Ccl2,CCN2,CCR7,CXCL10,CXCL2,DCN,DGKA,F3,FAS,FSCN1,GBP2,GLI1,IFI16,IL10,Mt2,MX1,MYO1D,NGF,POSTN,PTGS2,RGS16,SERPINB2,SORCS3,TNFAIP3,TP63,VCAM1
Ho	group	Inhibited	1.83e-07	ACTA2,AQP1,Ccl2,CCNE1,COL1A1,CXCL10,CXCL2,F3,IL10,MMP12,Nppb,PROCR,PTGS2,SPARC,TBXA2R,THBD,THBS1,THBS2,VCAM1
CLCN1	ion channel	Inhibited	1.88e-07	ANK1,BNIP3,Ccl2,CCN2,CCNE1,CCR7,CSF3,CXCL10,CXCL2,DGKA,F3,FAS,HDAC4,HSPA5,IL10,MMP12,MYH2,MYH3,NFATC2,NGF,POSTN,PPARG,PTGS2,RAB7B,SERPINB2,SORCS3,THBS1,TLR2,TNFSF10,TRPC3,VCAM1,VDR
norclozapine	chemical drug		1.93e-07	ADCY7,ALDH1A3,ANGPTL4,AQP11,ARNTL2,ATP1B1,ATP2B1,BMP4,BNIP3,BOK,Cacnb1,CCAR1,CCDC146,CCDC88A,CCN5,CD28,CELF2,CEP70,CLIC5,COL24A1,COL6A1,CXCR3,DCN,DGAT2,DGKA,DHRS3,DHX58,DNAJC3,DUSP8,EBI3,FGL2,FGR,FKBP11,FSCN1,GAP43,GATM,GBP2,GDPD3,GSTM1,HHIP,HLA-DMA,HTR2A,IFIH1,IL21,IQGAP2,KCND2,KIF5B,Mbp,MFSD2A,mir-30 (includes others),MT-CO2,MTSS1,MYL1,MYRF,NEXN,NFATC2,NFIB,OSM,OXTR,PAX2,PDE3B,PDIA4,PLXDC2,PLXN…
pexmetinib	chemical drug	Inhibited	1.94e-07	ANK1,APLN,ATP1B1,BNIP3,CAV1,Ccl2,CCN2,CCNE1,CCR7,CDON,CSF3,CXCL10,CXCL2,DGKA,F3,FAS,FGR,GDPD3,HDC,HLA-DMA,HSPA5,IFI16,IFIH1,IL10,MKI67,MMP12,MYH2,MYH3,MYRF,NFATC2,NGF,OSM,PAX2,PPARG,PRSS12,PTGS2,PTH1R,RAB7B,RGS16,SERPINB2,SORCS3,THBS1,TLR2,TLR3,TMEM158,TNFRSF11A,TRPC3,USP18,VCAM1,VDR
dATP	chemical - endogenous mammalian	Inhibited	2.17e-07	AFP,AMPD3,ATM,CCN2,CCNE1,CCR7,CSF3,CXCL10,CXCL2,DCN,DGKA,F3,FAS,FGL2,FSCN1,GBP2,GLI1,HDC,HERPUD1,IFI16,IFIH1,IL21,Mt2,MX1,MYO1D,NGF,POSTN,PTGS2,RGS16,SERPINB2,THBS1,TLR2,TLR3,TNFAIP3,TP63,VCAM1
TEAD2	transcription regulator	Activated	2.2e-07	ADM,AK5,CCN1,CCN2,FGFR4,FILIP1L,FJX1,POSTN,SULF1,THBS1,TP63
TRIP10	other		2.27e-07	ACTA2,ALDH1A3,ANK1,BMP4,BNIP3,CA3,CCN2,CCNE2,CCR7,COL1A1,CXCL2,CXXC4,DGKA,F3,FAS,FGD4,FGF18,GAP43,GLI1,GOLM2,HHIP,HSPA5,IL21,IL5RA,JUP,KITLG,LFNG,MMP12,MYH2,NAT8,NCAM1,NFATC2,NGF,NRCAM,PARD3,POSTN,PPARG,RAB7B,SERPINB2,SORCS3,THBS1,TLR2,TNFRSF18,TNFSF10,TP63,TRPC3,VDR,WNT4,WT1
ROR2	kinase	Activated	2.3e-07	ACTA2,AFP,APLN,BMP4,CAV1,Ccl2,CCN2,CCNE1,CCR7,CDON,CELF2,COL1A1,CSF3,CXCL10,F3,FGL2,FGR,GAP43,HSPA5,MMP12,NFATC2,NGF,NOD2,PPARG,PTGS2,PTH1R,STRA6,TLR3,TNFRSF11A,TNN,TRPC3
MYF6	transcription regulator	Activated	2.32e-07	ACTA2,ADCY7,ADM,ALDH1A3,ANK1,AQP1,ASPM,ATAD2,BMP4,BNIP3,CCNE1,CCNE2,COL1A1,CSF3,CSRP3,CXCL10,CXCL2,DEPDC1,DGKA,DHCR24,DYSF,ERBIN,ESCO2,GLI1,HSPA5,HSPB7,IFI16,ITGA7,ITSN2,KITLG,MAP3K5,Mbp,MEF2C,MKI67,MLC1,MMP12,MT-CO2,MYH2,MYH3,MYL1,NFATC2,NGF,Nppb,PCYT1B,POSTN,PPARG,PRDM16,PTGS1,PTH1R,PYGM,RAB7B,RAD50,RPS6KA2,SERPINB2,SH2D2A,SORCS3,THBS1,THBS2,TNFRSF11A,TNN,TOP1,TOP2A,TRPC3,WNT4,WT1
HAP1	other	Activated	2.35e-07	ANK1,ATP1B1,BMP4,BNIP3,BOK,Ccl2,CCN2,CCNE1,CCR7,CNTF,CSF3,CXCL10,CXCL2,DGKA,F3,FAS,GDPD3,HDC,HLA-DMA,HSPA5,IFI16,IFIH1,IL10,MKI67,MMP12,MYH2,MYH3,MYRF,NCAM1,NDUFA4L2,NFATC2,NGF,OSM,POSTN,PPARG,PRSS12,PSIP1,PTGS2,RAB7B,RGS16,SERPINB2,SORCS3,THBS1,TLR2,TLR3,TMEM158,TRPC3,USP18,VCAM1,VDR
CD38	enzyme	Activated	2.37e-07	ACTA2,ATP1B1,BNIP3,CCNE1,COL1A1,CRELD2,EPS8,FGL2,GBP2,HMMR,IL5RA,LFNG,LMO7,MKRN3,NCAM1,Scd2,SCEL,SDF2L1,TMED5,VCAM1,ZBTB32
P38 MAPK	group	Activated	2.48e-07	ANK1,BNIP3,Ccl2,CCN2,CCNE1,CCR7,CSF3,CXCL10,CXCL2,DGKA,F3,FAS,HSPA5,IL10,MMP12,MYH2,MYH3,NFATC2,NGF,POSTN,PPARG,PTGS2,RAB7B,SERPINB2,SORCS3,THBS1,TLR2,TNFSF10,TRPC3,VCAM1,VDR
GRK3	kinase		2.69e-07	ACTA2,ADM,ALPL,APLN,AQP1,ARRB1,ARTN,ATP1B1,BMP4,CALR,CAV1,CCKBR,CCN1,CD28,CHL1,COL6A1,COL6A3,CORO2A,CSF3,DCN,DHRS3,DPYSL3,DRD3,EPS8,FAM81A,GAP43,GBP2,HAGH,HDC,KITLG,LMO7,MEFV,MINAR1,MKI67,MMP12,MX1,NCAM1,NGF,NOD2,Nppb,NTN1,OPN3,PIK3C2A,PLXNC1,POSTN,PTGS1,SERPING1,SH2D2A,SKIL,SLC18A2,SORCS3,SPARC,THBS1,TNN,TOP2A,TRPC3,VCAM1,VDR
PTPase	group		2.7e-07	ACTA2,ADM,AFP,ALDH1A3,ALPL,ANGPTL4,APC,APLN,ARHGAP5,ARNTL2,ARRB1,ARTN,ATM,CA3,CALR,CAV1,CCN1,CCN5,CHD1,CHL1,COL24A1,COL6A1,DGKA,DHX58,F3,FAS,FGFR4,FSCN1,GAP43,GATM,GBP2,GGT1,GLI1,GNA15,HLA-DMA,HMGCS2,HSPA5,IFIH1,IL21,IL5RA,ITGB2,LAT,LMO7,LRG1,LY75,MAP3K5,MEF2C,MEFV,MET,MMP12,MT-CO2,MYH2,NFATC2,Nppb,NRCAM,OSM,OXTR,PLCG2,POSTN,PPARG,PRDM16,PRTN3,PSCA,PTGS1,RAB30,RAB31,RAD50,RBAK,ROCK2,Scd2,SH2D2A,S…
MYLK2	kinase		3.02e-07	ACTA2,ADM,AFP,ANGPTL4,ANK1,BIK,BMP4,BMP5,BOK,C4A/C4B,C9orf116,CALR,Ccl2,CEBPE,CIR1,CITED1,CNTF,COL1A1,CXCL10,CXCL2,Cxcl3,CXCR3,EVPL,FGD4,FSCN1,GAP43,GBP2,GP1BB,HDC,HMGCS2,HSPA5,HSPB7,IFI16,IL10,INHBB,KRT7,MAP3K5,MYH3,MYL1,NFATC2,NFIA,Nppb,PAPPA2,PAX2,POSTN,PPARG,PTGS1,PTH1R,ROCK1,SLC18A2,SLC24A1,SLC9A5,SPARC,SPRR1A,SPTA1,STAR,THBS1,TNFSF10,TNFSF4,TOP2A,TPH1,VDR
yersinia pestis lipid A	chemical - endogenous non-mammalian	Inhibited	3.17e-07	ADAMTS4,Ccl2,CCN1,CCR7,CERK,CERT1,CSF3,CSRP3,CXCL10,CXCL2,EBI3,FAS,GBP2,HSPA5,IFI16,IFIH1,IL10,MCOLN2,MX1,NOD2,Nppb,OXTR,PPARG,PROCR,PTGS2,STYK1,TLR2,TLR3,TNFAIP3,TNFSF10,TP63,UBE3A,UGCG,USP18,VCAM1,ZNF644
TCF4-CTNNβ	complex		3.2e-07	ACTA2,ALDH1A3,ANGPTL4,BMP4,BNIP3,CA3,CCN5,CCNE1,CCNE2,COL1A1,CRELD2,CSF3,CXXC4,FAM83A,FAS,FGD4,FGF18,FKBP11,GAP43,GLI1,GOLM2,HHIP,HYOU1,IFI16,IL10,JUP,KITLG,LFNG,MEF2C,mir-30 (includes others),MYH3,NAT8,NCAM1,NRCAM,PARD3,PIK3C2B,PPARG,PTGS2,SDF2L1,SEC24D,SLC66A3,SORBS2,TNFRSF18,TNFSF10,TP63,TRMT10C,UBE3A,VCAM1,WARS1,WNT4,WT1
ARNT	transcription regulator	Activated	3.26e-07	ACTA2,ADM,AFP,ANGPTL4,ANK1,APC,AQP1,ARRB1,ASPM,ATP1B1,ATR,BMP4,BNIP3,BRCA2,CAV2,CCAR1,Ccl2,CCN1,CCN5,CCR7,CD28,CENPE,CENPF,CEP135,CEP70,CHM,CLIC5,COL1A1,CXCL2,Cxcl3,CXCR3,DHCR24,EEA1,EIF5A2,EYA4,FAS,FMN1,FSCN1,HSPA5,IL10,KCNK15,KIF5B,KITLG,KNL1,KRT7,LRRN3,MEF2C,MET,MID1,MKI67,Mt2,MX1,MYH3,NCAPG,NDRG2,NRCAM,OXTR,PCK2,PCM1,PLK4,PPARG,PRLR,PRPF40A,PSIP1,RAB31,RGS16,RGS5,RTN4RL1,SCUBE2,SLC9A5,SMC3,SM…
miR-92a-3p (and other miRNAs w/seed AUUGCAC)	mature microRNA	Inhibited	3.39e-07	AFP,APLN,ARNTL2,ARTN,CCN1,CCNE1,CCNE2,CCR7,CELF2,CHL1,COL1A1,COL24A1,CSF3,CXCL10,CXCL2,F3,FAS,GAP43,HSPA5,IFI16,MET,MMP12,MYLIP,Nppb,NRCAM,OSBPL8,OXTR,POSTN,PTGS2,RAB31,SERPINB2,SPARC,STAR,STRA6,THBS1,TNN,TP63,TRPC3,VDR
nintedanib	chemical drug		3.79e-07	AFP,BMP4,BMPER,C5AR1,CAV1,CCN2,CCNE1,CDON,CITED1,COL1A1,CSF3,CUBN,CXCL10,DHCR24,DNAJC1,EBI3,EIF5B,ENPEP,F3,FGR,HHIP,HSPA5,IL5RA,INHBB,ITGB2,KBTBD11,LIN7C,OSM,PAX2,PLCG2,POSTN,PPARG,PRLR,PTGS1,PTGS2,RGS5,ROCK2,SLC27A3,STAR,THBS1,TLR2,TNFRSF11A,VCAM1
MAP4K3	kinase	Activated	4.01e-07	ACTA2,APLN,AQP1,BMP4,CAV1,Ccl2,CCN2,CCNE1,CCR7,CELF2,COL1A1,F3,FAS,FGL2,GAP43,HDC,HSPA5,IFI16,LMO7,LUC7L3,MMP12,POSTN,PPARG,PTGS2,SH2D2A,STRA6,THBS1,TLR3,TNN,TOP2A,TPH1,TRPC3,VCAM1,VDR,WNT4
WWP1	enzyme		4.15e-07	ADM,AFP,ALPL,ANGPTL4,ARNTL2,ATM,BMP4,CAV1,Ccl2,CCN1,CCN5,CCNE1,CITED1,COL1A1,COL24A1,CSF3,CXCL10,CXCL2,CXCR3,DHRS3,F3,FAS,FGF18,FMOD,GAP43,HAGH,IFI16,IL10,ITGB2,LDHD,LRG1,MAP3K5,MKI67,NCAM1,NEXN,NFATC2,PPARG,PROCR,RAB31,RAB7B,RB1CC1,ROCK1,SERPING1,SKIL,SLK,STAG2,STAR,THBD,TP63,UCN,UGCG,VCAM1,VDR,WNT4
VCAN	other		4.52e-07	ADM,ANGPTL4,C4A/C4B,Ccl2,CXCL2,DCN,EBI3,F3,FAS,IL10,INHBB,Mecom,MEF2C,MX1,OLFML2B,ROCK1,SERPING1,Slpi (includes others),THBD,VCAM1,WNT4
WNT3A	cytokine		4.64e-07	ADAMTS4,ALDH1A3,ALPL,ATP1B1,BMP4,CALR,CCN1,CCN2,CCN5,COL1A1,DCN,FGF18,FMOD,GAP43,GLI1,HHIP,IL10,KITLG,MEF2C,NCAM1,PPARG,PTGS2,PTH1R,ROCK2,SPARC,THBS1,TMEM158,TNN,VCAM1
polyphosphate 65	chemical reagent	Activated	5.22e-07	ACTA2,AMPD3,APLN,BNIP3,BOK,Ccl2,CCN2,CCNE1,CCNE2,CCR7,CELF2,COL1A1,CXCL2,DCN,FAS,FGFR4,FSCN1,GAP43,GBP2,IFI16,IL10,MMP12,MMP15,Mt2,NDRG2,NGF,NOD2,POSTN,PTGS2,RGS16,ROCK1,STRA6,TLR2,TNFAIP3,TNFSF10,TNN,TRPC3,UBE3A,Zfp68,ZNF638
BCL2A1	other		5.54e-07	ACTA2,AQP1,C5AR1,CAV1,Ccl2,CCNE1,COL1A1,CXCL10,CXCL2,F3,HERPUD1,IL10,MMP12,MT-CO2,NCAM1,Nppb,PROCR,PTGS2,SPARC,THBD,THBS1,THBS2,VCAM1
GNAT1	enzyme	Inhibited	5.85e-07	ACTA2,ADAMTS1,AFP,AMPD3,ASPM,CCN2,CCR7,CLDN23,COL6A1,CRLF1,CXCL10,CXCL2,DGKA,DPYSL3,FMOD,FSCN1,GBP2,IFI16,IL10,LRG1,MET,Mt2,MX1,MYH2,MYO1D,NCAM1,NGF,POSTN,PTGS1,PTGS2,RGS16,SERPINB2,THBS2,TNFAIP3,TP63,UNC5B,VCAM1
MEF2C	transcription regulator		6.03e-07	ACTA2,ADM,AFP,ANGPTL4,ANK1,BIK,BMP4,BMP5,BOK,C4A/C4B,C9orf116,CALR,Ccl2,CEBPE,CIR1,CITED1,CNTF,COL1A1,CXCL10,CXCL2,Cxcl3,CXCR3,EVPL,FGD4,FSCN1,GAP43,GBP2,GP1BB,HDC,HMGCS2,HSPA5,HSPB7,IFI16,IL10,INHBB,KRT7,MAP3K5,MYL1,NFATC2,NFIA,Nppb,PAPPA2,PAX2,POSTN,PPARG,PTGS1,PTH1R,ROCK1,SLC18A2,SLC24A1,SLC9A5,SPARC,SPRR1A,SPTA1,STAR,THBS1,TNFSF10,TNFSF4,TOP2A,TPH1,VDR
IKBKB	kinase	Activated	6.32e-07	AFP,AMPD3,Ccl2,CCN2,CCR7,CXCL10,CXCL2,DCN,DGKA,F3,FAS,FSCN1,GBP2,GLI1,IFI16,IL10,Mt2,MX1,MYO1D,NGF,POSTN,PTGS2,RGS16,SERPINB2,TNFAIP3,TP63,VCAM1
USF2	transcription regulator		6.52e-07	ACTA2,ANGPTL4,APLN,AQP1,Ccl2,CCN1,CCN2,CCNE1,CCR7,COL1A1,CSF3,CUBN,CXCL10,CXCL2,DCN,FSCN1,IL10,IL21,LRG1,MET,mir-30 (includes others),MMP15,POSTN,RYR3,Scd2,SKIL,SPARC,SQLE,STAR,THBS1,TNFAIP3,TNFRSF11A,TNFSF10,VCAM1
FAM120A	other		6.7e-07	ACTA2,ADM,ATP2B1,BNIP3,Ccl2,CCN1,CCNE1,CCR7,CKMT1A/CKMT1B,COL1A1,CXCL10,CXCL2,F3,GAP43,GLI1,HMGCS2,IL10,KCND2,Mbp,MEFV,MMP12,MT-CO2,NCAM1,Nppb,PLD2,PPARG,PRDM16,PTGS1,PTGS2,PTH1R,RAD50,SND1,THBS1,THBS2,TLR2,TNFRSF11A,TNFSF10,VCAM1,WT1
4-(2-aminoethyl)benzenesulfonylfluoride	chemical - protease inhibitor		6.79e-07	ACTA2,ADAMTSL1,APLN,Ccl2,CCN2,CCNE1,CCR7,CELF2,COL1A1,CXCL10,Cxcl3,DHX58,FAS,GAP43,HSPA5,IFI16,IFIH1,IL10,NCAM1,PLCG2,POSTN,SCN1A,STRA6,TBXA2R,THBS1,TLR3,TNFSF10,TNFSF4,TNN,TOP2A,TRPC3,USP18,VCAM1
thapsigargin	chemical toxicant		6.84e-07	BIK,C5AR1,CALR,CAV1,Ccl2,COL1A1,CXCL10,CXCL2,HDC,HERPUD1,HMGCS2,HSPA5,ITGB2,Manf,MEF2C,MET,NGF,PCK2,THBS1,TLR2,TNFSF10,VCAM1
U2AF2	other		6.84e-07	ACTA2,CAV1,Ccl2,CCN1,CCN2,CCNE1,CDON,COL1A1,CSF3,CXCL10,F3,FGR,Nppb,POSTN,PRLR,PTGS2,PTH1R,ROCK2,STAR,THBS1,TNFRSF11A,VCAM1
TEAD3	transcription regulator	Activated	7.59e-07	ACTA2,ADM,AK5,CCN1,CCN2,FILIP1L,FJX1,POSTN,SULF1,THBS1,TP63
TCF/LEF	group	Activated	8.71e-07	ACTA2,ACY3,ADAMTS4,AFP,Akr1c19,ANGPTL4,BIK,BMP4,BNIP3,CAV1,CCN5,CERK,CIP2A,CLIC5,COL1A1,CRELD2,CSF3,CXCR3,Dst,ENPEP,ERBIN,F8,FA2H,FAM83A,FAS,FGF18,FKBP11,GATM,GGT1,GLI1,GSAP,HHIP,HMGCS2,HSPA5,HYOU1,IFI16,IL10,IL21R,KIF5B,KLHL4,Ktn1,LAT,MEF2C,MET,mir-30 (includes others),MKI67,MYRF,NPAT,NRCAM,OSBPL8,PIK3C2B,PLK4,PRLR,PTGS1,PTGS2,RAB31,RAB37,RGS16,ROCK1,SDF2L1,SEC24D,SGK2,SLC66A3,SMIM15,SORBS2,SQLE…
TCF4	transcription regulator		9.03e-07	ACTA2,ALDH1A3,ANGPTL4,BMP4,BNIP3,CA3,CCN5,CCNE1,CCNE2,COL1A1,CRELD2,CSF3,CXXC4,FAM83A,FAS,FGD4,FGF18,FKBP11,GAP43,GLI1,GOLM2,HHIP,HYOU1,IFI16,IL10,JUP,KITLG,LFNG,MEF2C,mir-30 (includes others),MYH3,NAT8,NCAM1,NRCAM,PARD3,PIK3C2B,PPARG,PTGS2,SDF2L1,SEC24D,SLC66A3,SORBS2,TNFRSF18,TNFSF10,TP63,TRMT10C,UBE3A,VCAM1,WARS1,WNT4,WT1
TEAD1	transcription regulator	Activated	9.22e-07	ACTA2,ADM,AK5,CCN1,CCN2,FILIP1L,FJX1,Nppb,POSTN,PTGS2,SULF1,THBS1,TP63
TEAD4	transcription regulator		9.22e-07	ACTA2,ADM,AK5,CAV2,CCN1,DGAT2,FILIP1L,FJX1,POSTN,PPARG,SULF1,THBS1,TP63
TFRC	transporter		9.3e-07	ACTA2,BNIP3,COL1A1,GGT1,HERPUD1,HSPA5,ITGB2,LY75,MMP12,PLD4,PPARG,PRTN3,SPRR1A,TNFSF10
Lectin	group		9.34e-07	ACTA2,ADAMTS1,ANGPTL4,CAV1,CCN2,CCNE1,CCR7,COL1A1,CSF3,CXCL10,CXCL2,CXCR3,DCN,EEA1,F3,FAS,FMOD,HDC,IL21,ITGB2,OSM,POSTN,PPARG,PTGS1,RAB7B,ROCK1,SERPINB2,ST3GAL3,STAR,THBD,THBS1,TRPC3,UGCG
FRAT1	other		9.34e-07	ACY3,ADAMTS4,AFP,ALDH1A3,ARNTL2,ARTN,BMP4,BSN,CA3,CCN1,CCN2,CCN5,CCNE1,CHD1,CHL1,COL24A1,CXCL10,CXXC4,DHCR24,ERBIN,F3,FA2H,FAS,FBP2,FGD4,FGF18,GAP43,GOLM2,HDC,HMGCS2,HSPA5,IFI16,JUP,KIF5B,KITLG,KLHL4,Ktn1,LFNG,MET,MMP12,MYH3,MYRF,NAT8,NCAM1,NPAT,Nppb,OSM,OXTR,PARD3,RAB31,ROCK1,SERPINB2,SMIM15,SPARC,SYTL2,THBS1,TNFRSF11A,TNFRSF18,TNFSF10,TUBB4A,UNC5B,VDR,WNT4,WT1
WBP2	transcription regulator	Activated	9.59e-07	AFP,APLN,ARNTL2,ARTN,BMP4,C9orf116,Ccl2,CCN1,CCNE1,CCR7,CELF2,CHL1,COL1A1,COL24A1,COL6A3,CSF3,CXCL10,CXCL2,F3,FAS,GAP43,HHIP,HSPA5,IFI16,MET,MMP12,Nppb,NRCAM,OXTR,POSTN,PTGS2,RAB31,RIMS3,SERPINB2,SPACA9,SPARC,STAR,STRA6,THBS1,TLR3,TNN,TRPC3,VDR
NAB2	transcription regulator	Inhibited	1.14e-06	ACTA2,Ccl2,CCN1,CCN2,COL1A1,CXCL2,DGKA,EIF5B,ENPEP,F3,GLI1,GOLGB1,HSPA5,IL10,IL21,KITLG,MYBL1,PLCL1,PODXL2,PPARG,PTGS2,RRAD,SEMA3A,SQLE,STAR,THBS1,TNFRSF11A,TNFRSF8,TNFSF10,TOP2B,VCAM1
mimosine	chemical drug	Inhibited	1.37e-06	ALDH1A3,AMPD3,ASPM,ATAD2,ATR,CAV1,Ccl2,CCN1,CCN2,CCNE1,CCNE2,CLDN23,COL1A1,CXCL10,CXCL2,DCN,DEPDC1,DHCR24,ERBIN,ESCO2,F3,GBP2,HDC,IFI16,INHBB,ITSN2,KCND2,MAP3K5,MKI67,MMP12,Mt2,NGF,Nppb,PCYT1B,PTGS2,RGS16,SERPINB2,TNFAIP3,TOP2A,TP63,TSHR,VCAM1
PEMT	enzyme		1.49e-06	Ccl2,COL1A1,CXCL2,DGAT2,DNAJC3,FAS,FKBP11,GP1BB,HERPUD1,HSPA5,PCK2,PPARG,SDF2L1,SEC24D,SEL1L,WARS1
gamma-linolenic acid	chemical - endogenous mammalian	Activated	1.68e-06	ACTA2,ADM,AQP1,CCAR1,CCN1,CCN2,CCNE1,CCR7,COL1A1,CSF3,CXCL10,DNAJC3,F3,FAS,GAP43,IL10,MKI67,Nppb,NTN1,PLIN4,PLXNC1,PTGER1,PTGS1,PTGS2,SLC6A9,STAR,THBD,TNFRSF11A,TNFSF10
GNAZ	enzyme		1.79e-06	ADM,AQP11,BNIP3,CAV1,Ccl2,CCN1,CCN2,CCNE1,COL1A1,COL24A1,CXCL10,DGKA,EBI3,F3,FAS,FGL2,GLI1,HSPA5,HTR2A,IL21,ITGB2,KCND2,Mbp,MFSD2A,MKI67,MMP12,MT-CO2,MTSS1,Nppb,PDE3B,PLXDC2,PLXNC1,POSTN,PPARG,PRDM16,PTGS1,RAB7B,RAD50,RELT,ROCK1,SERPINB2,SLC18A2,SORCS3,STAR,THBS2,TLR2,TNFRSF11A,TNFSF10,TRPC3,TSHR,UGCG,VCAM1,WT1,YPEL4
ammonia	chemical - endogenous mammalian	Activated	1.8e-06	ACTA2,Ccl2,CCN1,CCR7,CERK,CERT1,COL1A1,CSF3,CXCL10,CXCL2,EBI3,FAS,GBP2,HSPA5,IFI16,IL10,MCOLN2,MX1,NCAM1,NOD2,Nppb,OXTR,PAX2,PPARG,PTGS2,TLR2,TLR3,TNFAIP3,TNFSF10,UGCG,VCAM1
F2RL1	G-protein coupled receptor		1.82e-06	ACTA2,CAV1,CCN1,CCN2,CXCL2,F3,FAS,GBP2,IL10,KITLG,PTGS2
PKC pseudosubstrate peptide inhibitor	chemical reagent	Inhibited	1.92e-06	ACTA2,ADM,CAV1,CCAR1,CCN1,CCN2,CCNE1,CDON,COL1A1,CSF3,CXCL10,DNAJC3,F3,FAS,FGR,GAP43,IL10,Nppb,POSTN,PPARG,PTGS2,PTH1R,SLC6A9,STAR,TNFRSF11A,VCAM1
Tgf beta	group		2.1e-06	ACTA2,ANGPTL4,Ccl2,CCN1,CCN2,CCNE1,CCR7,COL1A1,CSF3,CXCL10,CXCL2,DCN,FSCN1,IL10,IL21,MET,mir-30 (includes others),MMP15,POSTN,PTGS2,RYR3,SKIL,SPARC,THBS1,TNFRSF11A,TNFSF10,VCAM1
MGP	other		2.13e-06	ACTA2,ADAMTS7,AFP,ALPL,BMP4,CCN2,CCNE1,COL1A1,COL24A1,F3,FGF18,IFI16,MEF2C,MET,MKI67,MMP12,NEXN,POSTN,PPARG,PRTN3,PTGS2,PTH1R,SOSTDC1,SPARC,STAR,TMEM119,TNN,UGCG,WNT4,WT1
PDGF BB	complex	Activated	2.24e-06	ACTA2,ADM,ATP2B1,BMP4,CAV2,Ccl2,CCN1,CCN2,CCNE1,CSF3,F3,GBP2,GPR183,HDAC4,MMP12,Mt2,NEXN,Nppb,POSTN,PPARG,PTGS2,RYR3,Scd2,THBD,THBS1,TNFAIP3,UNC5B,VCAM1
pazopanib	chemical drug	Inhibited	2.4e-06	AFP,BIK,BMP4,BMPER,CCNE1,CITED1,COL1A1,CSF3,CUBN,DHCR24,DNAJC1,DNAJC3,DUSP8,EBI3,EIF5B,ENPEP,F3,FAS,FMOD,HHIP,IL21,INHBB,ITGB2,KBTBD11,KITLG,LIN7C,LPAR6,OSM,PAX2,PLCG2,PPARG,PTGS1,PTGS2,PTH1R,RGS5,SLC27A3,STYK1,THBS1,TNFSF10,VCAM1
HVCN1	ion channel	Activated	2.42e-06	ACTA2,CAV1,Ccl2,CCN2,CCNE1,COL1A1,CXCL10,CXCL2,F3,FAS,IL10,IL21,ITGB2,MMP12,POSTN,PTGS2,RAB7B,ROCK1,SERPINB2,TBXA2R,THBS1,TRPC3,UGCG,VCAM1
TGFBR2	kinase		2.48e-06	ACTA2,ANGPTL4,BMP5,C5AR1,CCN2,CCNE1,COL1A1,CXCL2,FMOD,GLI1,IL10,Kcnn2,PTGS2,PTH1R,SCN7A,SKIL,THBS1
Map3k7	kinase	Activated	2.52e-06	AFP,BMP4,Ccl2,CXCL10,FGL2,IL10,NFATC2,NGF,NOD2,PTGS2,TLR3,VCAM1
pobilukast	chemical drug		2.52e-06	ACTA2,ATP1B1,CALR,CAV1,Ccl2,CCN2,CCNE1,CCR7,CDON,COL1A1,CSF3,CXCL10,F3,FAS,FGR,GDPD3,HDC,HLA-DMA,IFI16,IFIH1,IL10,KITLG,MEF2C,MKI67,MYRF,Nppb,OSM,POSTN,PRSS12,PTH1R,RGS16,SH2D2A,TLR3,TMEM158,TNFRSF11A,TNFSF10,TNN,TOP2A,USP18,VDR
Il-4 receptor	complex		2.62e-06	Ccl2,CCR7,COL1A1,CXCL10,CXCL2,DGKA,DHX58,FAS,FSCN1,GATM,GBP2,GNA15,HLA-DMA,HMGCS2,IFI16,IFIH1,IL10,IL5RA,ILVBL,LMO7,LY75,MAP3K5,MFNG,MMP12,PPARG,PTGS2,RAB30,REV3L,Scd2,SPRR1A,TNFRSF11A,TNFRSF8,VCAM1
TAF13	transcription regulator		2.96e-06	ACTA2,ACY3,ADAMTS1,ADM,APC,BIK,Ccl2,CCN1,CCN2,CNTF,COL1A1,COL5A3,CXCL10,FAS,FHDC1,FSCN1,GDPD3,HSPA5,IFI16,IL10,MMP12,MSRB1,NFIA,Nppb,PLIN4,PPARG,PROCR,RAPGEF4,RRAD,Scd2,SKIL
TAF12	transcription regulator		2.96e-06	ACTA2,ACY3,ADAMTS1,ADM,APC,BIK,Ccl2,CCN1,CCN2,CNTF,COL1A1,COL5A3,CXCL10,FAS,FHDC1,FSCN1,GDPD3,HSPA5,IFI16,IL10,MMP12,MSRB1,NFIA,Nppb,PLIN4,PPARG,PROCR,RAPGEF4,RRAD,Scd2,SKIL
TAF11	transcription regulator		2.96e-06	ACTA2,ACY3,ADAMTS1,ADM,APC,BIK,Ccl2,CCN1,CCN2,CNTF,COL1A1,COL5A3,CXCL10,FAS,FHDC1,FSCN1,GDPD3,HSPA5,IFI16,IL10,MMP12,MSRB1,NFIA,Nppb,PLIN4,PPARG,PROCR,RAPGEF4,RRAD,Scd2,SKIL
soraphen-A1alpha	chemical - endogenous non-mammalian	Activated	3.5e-06	ACTA2,AIFM2,ANGPTL4,APLN,ASPM,ATP6V0D2,BNIP3,CAV1,Ccl2,CCN2,CCR7,CENPF,CXCL10,DEPDC1,ENPEP,FAS,FGF18,FMOD,HYOU1,ITGB2,KIF18A,MTSS1,NCAPG,PCK2,PIK3IP1,PPARG,PTGS1,SERPINB2,THBS1,TNFRSF11A,TNFSF10,VCAM1,WNT4
HMOX1	enzyme		3.54e-06	ACTA2,AQP1,Ccl2,CCNE1,COL1A1,CXCL10,CXCL2,IL10,Nppb,PROCR,PTGS2,SPARC,THBD,THBS1,THBS2,VCAM1
repotrectinib	chemical drug		4.07e-06	ACTA2,CAV1,Ccl2,CCN1,CCNE1,CCNE2,CDON,COL1A1,CSF3,CXCL10,F3,FGR,GLI1,Nppb,POSTN,PTGS2,PTH1R,THBS1,TNFRSF11A,TNFRSF8,TNFSF10,VCAM1
ponesimod	chemical drug		4.34e-06	ACTA2,Ccl2,CCN2,IL10,PTGS2,THBS1,VCAM1
SDC3	other		4.47e-06	ACTA2,CAV1,Ccl2,CCN1,CCNE1,CDON,COL1A1,CSF3,CXCL10,F3,FGR,Nppb,POSTN,PTGS2,PTH1R,THBS1,TNFRSF11A,VCAM1
calcimycin/tetradecanoylphorbol acetate	chemical reagent	Activated	5.61e-06	AMPD3,BNIP3,BOK,Ccl2,CCNE2,COL1A1,CXCL2,DCN,F3,FAS,FGFR4,FSCN1,GBP2,HSPA5,IFI16,MMP15,Mt2,NDRG2,NGF,NOD2,PTGS2,RGS16,ROCK1,Scd2,TLR2,TNFAIP3,TNFSF10,TRIM2,UBE3A,VCAM1,Zfp68,ZNF638
P2RY1	G-protein coupled receptor		5.61e-06	ADAMTS1,ADM,Ccl2,CCN2,CXCL10,CXCL2,F3,FAS,ILVBL,MFSD2A,PDIA4,PPARG,RAB31,SDF2L1,STAR,THBS1,TLR2,TNFRSF11A,UGCG,VCAM1
KLF2	transcription regulator		6.27e-06	ADM,CAV1,Ccl2,CCN2,CCR7,CXCL2,CXCR3,F3,ITGB2,MAP3K5,PPARG,PTGS2,THBD,THBS1,TNFRSF8,VCAM1
CTSD	peptidase	Activated	7.75e-06	ACTA2,C5AR1,CCN2,CCNE1,COL1A1,CXCL10,CXCL2,F3,FAS,HERPUD1,MMP12,MT-CO2,POSTN,PRLR,PTGS2,ROCK2,STAR,THBS1,VCAM1
ionomycin	chemical reagent	Activated	7.94e-06	CSF3,CXCL10,DGKA,DNAJC3,EBI3,FAS,FGF18,HSPA5,HTR2A,IL10,IL21,ITGB2,LAT,NGF,PPARG,PTGS2,SLC18A2,TLR2,TNFRSF18,TNFSF10
IKBKG	kinase		8.09e-06	AMPD3,Ccl2,CLDN23,CXCL10,CXCL2,DCN,GBP2,IFI16,KCND2,Mt2,NGF,Nppb,PPARG,RGS16,SERPINB2,TNFSF10,TSHR
SKI-G-801	chemical drug		8.28e-06	AFP,ANK1,ATM,BMP4,BMPER,CCNE1,CITED1,COL1A1,CSF3,CUBN,DHCR24,DNAJC1,DNAJC3,DUSP8,EBI3,EIF5B,ENPEP,FGL2,FMOD,HDC,HHIP,INHBB,KBTBD11,LIN7C,PTGS1,PTGS2,PTH1R,SLA,SLC27A3,SORCS3,THBS1,VCAM1
TPMT	enzyme		8.95e-06	BNIP3,CALR,CCR7,CXCL10,IL21R,TNFSF10,VCAM1
SWI-SNF	complex	Activated	9.91e-06	ALDH1A3,ATP1B1,BMP4,BRCA2,C4A/C4B,CCDC153,CCNE1,CCNE2,CENPE,CENPF,CXCR3,DHRS9,DYSF,F3,FMOD,HDAC4,HHIP,IFI16,IRAG2,ITGA7,JUP,KLHL4,Mbp,MEF2C,MET,mir-30 (includes others),MX1,MYH3,MYL1,NIM1K,PHLDA2,PIK3IP1,PLCL1,PLK4,POSTN,PPARG,PRLR,ROCK1,ROCK2,SERPINB2,SLAMF9,SMC4,SPARC,STAR,TLR2,TNFSF10,VCAM1,WNT4,WT1
FBXO32	enzyme	Inhibited	1.07e-05	ALDH1A3,CALR,CKMT1A/CKMT1B,CXCL2,Cxcl3,DNAJC3,HERPUD1,HSPA5,HSPB7,HYOU1,Manf,PTGS2,SERPINB2
IHH	enzyme		1.1e-05	ALPL,BMP4,Ccl2,CXCL10,GLI1,HHIP,MEF2C,MET,PTH1R
THBS4	other		1.15e-05	CALR,Ccl2,CRELD2,CXCL10,HSPA5,HYOU1,SDF2L1,VCAM1
TCF3	transcription regulator	Inhibited	1.15e-05	ACTA2,ADCY7,BIK,CCN2,CCNE1,CIP2A,COL1A1,CRELD2,DYSF,FKBP11,HYOU1,IFI16,ITGA7,MEF2C,MKI67,MYH3,MYL1,NCAM1,PLK4,POSTN,PPARG,PRDM16,PRLR,PTGS1,RGS16,ROCK2,RPS6KA2,SDF2L1,SEC24D,SLC66A3,STAR,TNFRSF8,TOP1,TOP2A,VCAM1
E. coli B4 lipopolysaccharide	chemical toxicant	Activated	1.23e-05	ADCY7,AMPD3,AQP1,BIK,Ccl2,CSF3,CXCL10,CXCL2,F3,FAS,FGL2,GBP2,IFI16,IL10,KIF20B,PTGS2,RAB7B,SLAMF9,SLC14A1,TLR2,TNFAIP3,TNFRSF8,TNFSF10,TNFSF4,USP18,VCAM1
MAP3K14	kinase	Activated	1.24e-05	ACTA2,Ccl2,CXCL2,FAS,IL10,IL21,PDE3B,PTGS2,TNFAIP3,TNFSF10,TNFSF4,VCAM1
CGA	other	Activated	1.28e-05	ADAMTS1,CRELD2,FKBP11,HERPUD1,HR,HSPA5,HYOU1,PDIA4,PTGS2,SDF2L1,SGTB,SHISA2,STAR,ZNF385B
E. coli serotype 0127B8 lipopolysaccharide	chemical - endogenous non-mammalian		1.31e-05	AQP1,AQP11,CAV1,Ccl2,CCN2,CELSR2,CXCL10,CXCL2,DNAJC3,HSPA5,IL10,LPAR4,MEFV,NGF,OPN3,PCK2,PTGS2,TLR2,TLR3,VIPR1
fluoride	chemical - endogenous mammalian		1.32e-05	ACTA2,ALPL,BNIP3,Ccl2,CCN2,CCNE1,CXCL10,CXCL2,FAS,GLI1,HERPUD1,HSPA5,PPARG,SPARC,STAR,THBS1,VCAM1
DUSP1	phosphatase		1.41e-05	Ccl2,CCN5,CXCL10,CXCL2,IL10,MEFV,MX1,MYH2,OSM,PTGS2,SERPINB2,SH2D2A,THBD,TLR2,VCAM1
dimethyl sulfoxide	chemical drug	Activated	1.47e-05	BMP4,BNIP3,CA3,CALR,IFI16,ITGB2,KIF3C,MEF2C,MEFV,PLD2,PTGS1,PTH1R,ROCK1,STAR,TRIM10,VCAM1
cumene hydroperoxide	chemical toxicant		1.53e-05	ADM,AFP,BMPER,CAV1,Ccl2,CITED1,COL1A1,CUBN,ENPEP,HHIP,IL10,INHBB,KBTBD11,PAX2,PTGS2,PTH1R,THBS1,VCAM1
GATA4	transcription regulator		1.6e-05	ACTA2,COL1A1,CXCL2,EVPL,HSPA5,HSPB7,IFI16,INHBB,KRT7,MEF2C,MYL1,NCAM1,NFATC2,Nppb,PAX2,POSTN,PTGS2,SPRR1A,STAR,TNFAIP3,VCAM1
Fcr	other	Activated	1.62e-05	CCR7,CXCL10,F3,FGL2,GLI1,IL10,IL21,MMP12,NFATC2,PLCG2,PTGS2,ROCK1,TBXA2R,TNFSF10,TNFSF4,VCAM1
17,18-epoxy-5,8,11,14-eicosatetraenoic acid	chemical - endogenous mammalian		1.63e-05	Ccl2,CXCL2,DGAT2,DNAJC3,FAS,FKBP11,GP1BB,HSPA5,PCK2,PPARG,SDF2L1,SEC24D,SEL1L,WARS1
tadalafil	chemical drug		1.68e-05	ACTA2,Ccl2,CCN2,COL1A1,Nppb,PPARG,STAR,THBS1,VCAM1
Ige	complex	Activated	1.69e-05	ARRB1,CAV1,Ccl2,CSF3,CXCL2,EBI3,FAS,HDC,HLA-DMA,IL10,KIAA2012,OSM,PIK3IP1,PPARG,PTGS2,PTPN22,RAB7B,RGS16,ROCK2,RPS6KA2,SERPINB2,TLR2,TNFSF10,TNFSF4,VCAM1,VDR
L-carnitine	chemical - endogenous mammalian		1.76e-05	ACTA2,AQP1,COL1A1,CSF3,CXCL2,F3,GSTM1,MMP12,MX1,NCAM1,PPARG,SPTA1,TBXA2R,TLR2,TNFSF10,UGCG,VCAM1
isradipine	chemical drug	Inhibited	1.99e-05	AQP1,BMP4,CACNA1I,CAV1,Ccl2,CCN2,CXCL10,FAS,FGL2,HDC,IFI16,LMO7,LUC7L3,MMP12,OSM,PPARG,PTGS2,TLR3,VDR
fludrocortisone	chemical drug		2.01e-05	ACTA2,ADAMTS1,ADM,CCAR1,Ccl2,CCN1,DNAJC3,F3,FAS,GAP43,IL10,MMP12,MSRB1,NFIA,PLIN4,PPARG,PROCR,PTGS2,RAPGEF4,RRAD,SLC6A9,STAR,TNFRSF11A
3-deoxy-2-octulosonic acid(2)-lipid A	chemical - endogenous non-mammalian		2.05e-05	Ccl2,CXCL10,DHCR24,PTGS1,PTGS2,SQLE
TRPV4	ion channel	Activated	2.29e-05	Ccl2,CXCL10,CXCL2,FAS,THBS1,TLR2,VCAM1
4-(4-(3-(4-trifluoromethoxy-phenyl)ureido)cyclohexyloxy)benzoic acid	chemical reagent		2.29e-05	Ccl2,CXCL2,DGAT2,DNAJC3,FAS,FKBP11,GP1BB,HSPA5,PCK2,PPARG,SDF2L1,SEC24D,SEL1L,WARS1
Alpha catenin	group	Inhibited	2.4e-05	ADAM33,ADAMTS1,ADAMTS4,COL1A1,COL6A1,COL6A3,CXCL10,CXCL2,GAP43,MMP12,PTGS2,STEAP2,THBS2,TNFAIP3,VCAM1
GMP	chemical - endogenous mammalian		2.4e-05	Ccl2,COL1A1,F3,MKI67,MMP12,PTGS2,TBXA2R,VCAM1
CTSK	peptidase		2.48e-05	ACTA2,Ccl2,CCNE1,MKI67,PTGS2
CD14	transmembrane receptor	Activated	2.5e-05	Ccl2,CXCL10,CXCL2,F3,IL10,PTGS2,TLR2,TNFAIP3,VCAM1
C3AR1	G-protein coupled receptor		2.5e-05	Ccl2,CD28,CSF3,CXCL10,DCN,HSPA5,IL10,IL21,MEFV
UDP-D-glucose	chemical - endogenous mammalian	Activated	2.51e-05	CALR,HSPA5,HYOU1,PDIA4
phosphatidylinositol 4-phosphate	chemical - endogenous mammalian		2.6e-05	Ccl2,CCN1,CCN2,CCNE1,CXCL10,CXCL2,DHCR24,F3,HYOU1,IL10,PTGS2,SERPINB2,VCAM1
BMP2/4	group		2.64e-05	ADAMTS7,ALPL,BMP4,CCN1,CCR7,COL1A1,CSF3,DLX4,F3,IFI16,KRT7,MEF2C,NCAM1,PAPPA2,POSTN,PPARG,PRR5,PTGS2,PTH1R,SALL3,SOSTDC1,SPARC,STAR,SULF1,TMEM119,TNN,TP63,WNT4
PTGER4	G-protein coupled receptor		2.77e-05	ACTA2,ADAMTS4,Ccl2,CXCL10,GBP2,HERPUD1,IFI16,IFIH1,IL10,LHFPL2,LPAR6,MASTL,OSM,PTGS2,ST8SIA4,TNFSF10,USP18
celecoxib	chemical drug		2.93e-05	ATM,ATR,F3,FAS,HSPA5,MET,MKI67,PPARG,PTGS2,ST3GAL3,TLR2,TNFRSF11A,VCAM1
aldosterone	chemical - endogenous mammalian	Activated	3.02e-05	ADAMTS1,ADM,APLN,ATP1B1,Ccl2,CCN2,COL1A1,HSPA5,IL10,NDRG2,NFATC2,Nppb,PROCR,PSCA,PTGS1,PTGS2,VCAM1
PRKG1	kinase		3.04e-05	ACTA2,CCN2,COL1A1,Nppb,PPARG,THBS1,VCAM1
nitro-conjugated linoleic acid	chemical - endogenous mammalian	Inhibited	3.07e-05	ATM,Ccl2,CXCL10,CXCL2,Cxcl3,DHX58,FAS,FGL2,HDC,IFI16,IFIH1,IL10,IL21,PLCG2,PTGS2,RGS16,TLR2,TLR3,TNFAIP3,TNFSF10,TNFSF4,USP18
CXA-10	chemical drug	Inhibited	3.07e-05	ATM,Ccl2,CXCL10,CXCL2,Cxcl3,DHX58,FAS,FGL2,HDC,IFI16,IFIH1,IL10,IL21,PLCG2,PTGS2,RGS16,TLR2,TLR3,TNFAIP3,TNFSF10,TNFSF4,USP18
9-nitrooleic acid	chemical - endogenous mammalian	Inhibited	3.07e-05	ATM,Ccl2,CXCL10,CXCL2,Cxcl3,DHX58,FAS,FGL2,HDC,IFI16,IFIH1,IL10,IL21,PLCG2,PTGS2,RGS16,TLR2,TLR3,TNFAIP3,TNFSF10,TNFSF4,USP18
6-aminopyrazolopyrimidine derivative compound II	chemical - kinase inhibitor	Inhibited	3.33e-05	ATM,Ccl2,CXCL10,CXCL2,Cxcl3,DHX58,FAS,FGL2,HDC,IFI16,IFIH1,IL10,IL21,PLCG2,PTGS2,TLR2,TLR3,TNFAIP3,TNFSF10,TNFSF4,USP18
CLEC12A	other	Activated	3.57e-05	ATM,Ccl2,CXCL10,CXCL2,Cxcl3,DHX58,FAS,FGL2,HDC,IFI16,IFIH1,IL21,PLCG2,PRLR,PTGS2,TLR2,TLR3,TNFAIP3,TNFSF10,TNFSF4,USP18
medroxyprogesterone acetate	chemical drug		3.59e-05	ASPM,Ccl2,CCN1,CENPF,CXCL10,DCN,DEPDC1,F3,FAS,FMOD,IL10,ITGB2,KIF18A,NCAPG,WNT4
STK25	kinase	Activated	3.65e-05	ADM,CAV1,Ccl2,COL1A1,HSPA5,PAX2,PPARG,PROCR,PTGS2,THBD,THBS1,VCAM1
3-hydroxykynurenine	chemical - endogenous mammalian	Activated	3.82e-05	CKMT1A/CKMT1B,CXCL10,CXCL2,GATM,HTR2A,MT-CO2,MYH2,POSTN,PPARG,SLC18A2,STAR
MRTFB	transcription regulator	Activated	3.83e-05	ACTA2,ADM,AK5,CAV2,CCN1,CCN2,CEBPE,CSF3,FILIP1L,FJX1,ITGB2,MYL9,Nppb,POSTN,PRTN3,PTGS2,SULF1,THBS1,TOP2A,TP63,VCAM1
mir-148	microRNA		3.95e-05	ACTA2,BRCA2,CCN1,CCN2,COL1A1,CSF3,DGAT2,JUP,MEF2C,MMP15,PIK3IP1,PPARG,PTGS2,ROCK1,VDR
TREM2	transmembrane receptor		4.22e-05	Ccl2,CCR7,CXCL2,IL10,PTGS2,TNFAIP3
creatine kinase	group		4.22e-05	CKMT1A/CKMT1B,CXCL10,CXCL2,GATM,MYH2,PPARG
PROC	peptidase		4.35e-05	CALR,Ccl2,CXCL2,PROCR,THBD,THBS1,TLR2,TNFAIP3,VCAM1
GSK2816126	chemical drug		4.35e-05	ALPL,BMP5,Ccl2,CXCL10,PTH1R,SOSTDC1,SPARC,TNFRSF11A,TNFSF10
LGALS1	other		4.39e-05	ACTA2,ADAMTS4,Ccl2,CXCL2,F3,GLI1,IL10,IL21,LAT,MMP12,ROCK1
ERBB3	kinase		4.83e-05	ACTA2,CCN1,CCN2,COL1A1,COL6A1,F3,HMMR,ITGB2,PTGS1,SLK,SPARC,STAG2,THBS1,TOP2A
NSOP00313	chemical reagent		4.86e-05	ACTA2,COL1A1,PPARG
sodium dodecyl sulfate	chemical drug		5.02e-05	ACTA2,CALR,CXCL2,F3,FAS,GAP43,IL10,MMP12,PTGS2,TBXA2R,VCAM1
salicylic acid	chemical drug		5.19e-05	CARF,CCN2,CSF3,CXCL10,F3,KITLG,PTGS1,PTGS2,VCAM1
HTR2C	G-protein coupled receptor		5.28e-05	ACTA2,CCN2,CCNE1,COL1A1,CXCL10,PPARG,PRLR,PTGS2,ROCK2,STAR,TNFRSF11A,VCAM1
Mir200	group		5.63e-05	ACTA2,ADAMTS1,AFP,ALPL,ARHGAP5,CCNE2,CLDN23,COL1A1,DNAJC3,GATM,HDAC4,IL10,KITLG,MET,PAK6,PLCG2,PRTN3,PTGS2,ROCK2,SUZ12,TRIM2,VCAM1,YES1,ZFPM2
mir-19	microRNA	Inhibited	5.68e-05	CCN2,F3,MYLIP,Nppb,SUZ12,THBS1,TNFAIP3,TP63
diphenyleneiodonium	chemical reagent	Inhibited	5.79e-05	ACTA2,Ccl2,COL1A1,CXCL2,F3,HSPA5,MMP12,PAX2,PTGS2,THBS2
tributyltin	chemical reagent		5.95e-05	ANGPTL4,CA3,CCN5,DCN,Fmnl1,KANK3,KRT80,PLIN4,PPARG,PTPN22,ROCK2,TIGIT
GDP	chemical - endogenous mammalian	Activated	5.97e-05	AGAP1,ATP6V0D2,CAV1,CCDC136,Ccl2,CCN2,COL1A1,CSF3,CXCL2,F3,GSTM1,HDC,KCNAB1,MMP12,MYH2,PCK2,SLC6A9,SND1,STAP2,STAR,TBXA2R,TENM4,TLR3,UNC5B
MAPK11	kinase		6.55e-05	CALR,CAV1,FAS,IL10,Nppb,PTGS2,VDR
CARD9	other		6.55e-05	C5AR1,Ccl2,CSF3,CXCL10,Cxcl3,IL10,TLR2
ERN1	kinase		7.14e-05	Ccl2,CXCL2,DGAT2,DNAJC3,FAS,FKBP11,GP1BB,HSPA5,PPARG,SDF2L1,SEC24D,SEL1L,WARS1
IRGM	enzyme		7.92e-05	ACTA2,ALDH1A3,Ccl2,CCN1,CNTN2,COL1A1,CXCL10,Nppb,PTGS2,SKIL,THBS1,TUBB4A,VCAM1
tributyrin	chemical drug	Activated	8.89e-05	ADM,CCN1,CCN2,HSPA5,MYBL1,PTGS2,SERPINB2,STYK1,TNFAIP3,UGCG
3D185	chemical drug		9.41e-05	AFP,BMP4,BMPER,CCNE1,CITED1,COL1A1,CUBN,DNAJC1,EBI3,EIF5B,ENPEP,FMOD,HHIP,IL10,INHBB,KBTBD11,PTGS1,PTGS2,PTH1R,VCAM1
SPTLC2	enzyme		9.79e-05	CCN2,COL1A1,HSPA5,Nppb,THBS1
CLCN5	ion channel		9.79e-05	CA3,Ccl2,CCNE1,CUBN,MKI67
F7	peptidase		0.000101	Ccl2,CCN1,CCN2,CXCL2,F3,PTGS2,SERPINB2,VCAM1
TREM1	transmembrane receptor	Activated	0.000103	ATP1B1,Ccl2,CCR7,CXCL10,CXCL2,EBI3,F3,MCOLN2,NOD2,PHLDA2,PPARG,PTGS2,RGS16,RRAD,SERPINB2,THBD,THBS1,TLR2,TMEM158
trans-hydroxytamoxifen	chemical drug		0.000104	ADM,BIK,BMP4,CAV1,CCN5,COL1A1,DCN,INHBB,KRT7,LHFPL2,MYBL1,RAB30,RAB31,RB1CC1,THBS2,TOP2A,UNC5B,WARS1
JI 101	chemical drug	Inhibited	0.000105	ACTA2,BMP4,BMP5,Ccl2,F3,KITLG,MYL1,NCAM1,OSM,PAX2,PTGS2,RGS5
rolapitant	chemical drug	Inhibited	0.000105	Ccl2,CCN1,CXCL10,F3,HDC,IL10,IL21,KCND2,KITLG,NGF,PTGS2,SERPINB2
aprepitant	chemical drug	Inhibited	0.000105	Ccl2,CCN1,CXCL10,F3,HDC,IL10,IL21,KCND2,KITLG,NGF,PTGS2,SERPINB2
trimipramine	chemical drug		0.000107	ACTA2,COL1A1,CSF3,CXCL2,HTR2A,IL10,PTGS2,SPTA1,TLR2,TNFSF10,UGCG
ADORA2A	G-protein coupled receptor		0.000108	ATP2B1,Ccl2,CD28,COL6A1,CXCL10,CXCL2,DGAT2,GLI1,HHIP,IL10,KIF5B,PTGS2,ROCK1,SPARC,TUBB4A
lucitanib	chemical drug		0.000108	AFP,BMP4,BMPER,CITED1,COL1A1,CUBN,DHCR24,DNAJC1,EBI3,EIF5B,ENPEP,F3,HHIP,IL10,INHBB,KBTBD11,LIN7C,PAX2,PTGS1,PTGS2,PTH1R,SLC27A3,THBS1
fluticasone propionate	chemical drug		0.000111	ADM,ANGPTL4,ARHGAP25,CXCL10,DCN,EBI3,FSCN1,GSTM1,HLA-DMA,IL10,MX1,OLFML2B,PTGS1,SERPINB2,SLA,THBS1,WARS1
sterol	chemical - endogenous mammalian		0.000111	AQP1,Ccl2,CSF3,CXCL10,FBP2,G6PC3,GLI1,HMGCS2,MX1,PPARG,PRDM16,PTGS2,PTH1R,Scd2,SQLE,STAR,TSHR
salmonella minnesota R595 lipopolysaccharides	chemical - endogenous non-mammalian	Activated	0.000115	ARHGAP25,Ccl2,CXCL10,CXCL2,HLA-DMA,IL10,MEFV,MET,MKI67,PTGS2,SERPINB2,TLR2,TNFAIP3,VCAM1
JQ1	chemical reagent	Inhibited	0.000115	AMPD3,Ccl2,DHCR24,HSPA5,IL10,MKI67,MX1,STRA6,TLR2,TNFAIP3,Tnfrsf26,TNFSF10,TOP2A,TP63
mibolerone	chemical drug		0.000127	C4A/C4B,CALR,COL1A1,COL6A3,DHRS3,F3,FKBP11,HSPA5,HYOU1,Manf,SARAF,Scd2,SQLE,TOP2A,USP18
MIR143-145a	group		0.000135	ACTA2,CD28,FSCN1,IL10,OSBPL8,PDE3B,PTGS2,ROCK1,YES1
MAPKAPK2	kinase		0.000157	Ccl2,CXCL10,HDC,HSPA5,IL10,SLA,TLR3,TOP2A,VCAM1
spironolactone	chemical drug	Inhibited	0.000171	BMP4,Ccl2,CCN2,CCR7,COL1A1,Nppb,PPARG,PRDM16,PTGS2,STAR,WT1
NKX2-3	transcription regulator		0.000173	ACTA2,ADAMTSL2,ADM,ALPL,ANGPTL4,BMP4,CCN2,CERK,COL1A1,CXCL2,DHX58,GBP2,HMMR,MFNG,POSTN,PRSS12,PTGS2,SEMA3A,TMEM158,TNFSF4,USP18,VCAM1
Synuclein	group		0.000177	ACTA2,CCKBR,Ccl2,CCN2,CHL1,CXCL10,DHRS3,EPS8,FAM81A,FAS,GBP2,LMO7,MINAR1,MX1,OPN3,PLXNC1,SLC18A2,SORCS3,TNFSF10,VCAM1
MRTFB	transcription regulator	Activated	0.000179	ACTA2,ADM,AK5,CCN1,CCN2,CEBPE,FILIP1L,FJX1,MYL9,POSTN,PRTN3,PTGS2,SULF1,THBS1
HOXA4	transcription regulator	Inhibited	0.000179	ACTA2,CAV2,CCN1,CCN2,CCNE1,CSF3,ITGB2,MYL9,Nppb,PTGS2,THBS1,TOP2A,TP63,VCAM1
bee venom	chemical - endogenous non-mammalian		0.00018	Ccl2,FYB1,IL10,MKI67,OSM,PTGS2,THBD,TNFAIP3,TOP2A
2,3-diphosphoglycerate	chemical reagent		0.000193	F3,MMP12,MX1,PPARG,PTGS2,TBXA2R,VCAM1
PRKD1	kinase	Activated	0.0002	Ccl2,CXCL10,CXCL2,F3,IL10,PTGS2,TNFAIP3,VCAM1
N-acetylsphingosine	chemical reagent		0.0002	BNIP3,Ccl2,COL1A1,CXCL2,MAP3K5,PDE3B,PTGS2,UGCG
obeticholic acid	chemical drug		0.0002	ACTA2,Ccl2,CCN2,COL1A1,CXCL2,IL10,PPARG,PTGS2
epothilone B	chemical drug		0.000201	FAS,MKI67,THBS1,TNFSF10,TOP2A
creatine	chemical - endogenous mammalian		0.000201	CKMT1A/CKMT1B,CXCL10,CXCL2,GATM,MYH2
ATG13	other		0.000201	ALDH1A3,CNTN2,CXCL10,SKIL,TUBB4A
Naip1 (includes others)	other		0.000207	ACTA2,Ccl2,CCNE1,COL1A1,CSF3,CXCL2,HERPUD1,PPARG,THBS1
DRD1/5	group		0.000219	ADAMTS1,ALPL,Ccl2,CCN2,GLI1,PPARG,PTGS2,SPARC,STAR,VCAM1
ITGAM	transmembrane receptor	Activated	0.000228	C5AR1,Ccl2,CD28,CXCL10,IL10,PTGS2
mir-223	microRNA		0.00023	ACTA2,AK8,AMPD3,C5AR1,FGL2,IFI16,MEF2C,Mt2,MYO1D,NDRG2,POSTN,PRTN3,SERPINB2,SLC16A7
stallimycin	biologic drug	Activated	0.000234	CXCL10,F3,GDF5,IFI16,IFIH1,MX1,TNFSF10,TNFSF4
1843U89	chemical drug		0.000238	ACTA2,COL1A1,CSF3,CXCL2,FAS,SPTA1,TLR2,TNFSF10,UGCG
SMARCB1	transcription regulator		0.000242	ATP1B1,C4A/C4B,CENPE,COL1A1,FAS,IFI16,JUP,KLHL4,MX1,PLCL1,PLK4,POSTN,PPARG,SMC4,SPARC
NR3C2	ligand-dependent nuclear receptor		0.000262	ADAMTS1,Ccl2,CCN2,COL1A1,MMP12,MSRB1,NFIA,Nppb,PLIN4,PROCR,RAPGEF4,RRAD
ZNF217	transcription regulator		0.000273	ADM,ATAD2,CXXC4,IFI16,KLHL4,PKP2,SEMA3A,SH3RF2
S1PR2	G-protein coupled receptor	Activated	0.000276	ACTA2,Ccl2,F3,PTGS2,VCAM1
ardeparin	chemical drug	Inhibited	0.000276	Ccl2,CCN1,CCN2,F3,VCAM1
(+)-fluprostenol	chemical drug		0.000276	OXTR,PPARG,PRLR,PTGS1,PTGS2
PON2	enzyme	Inhibited	0.000278	C5AR1,CCN1,CCN2,CXCL2,DGAT2,PODXL2,PPARG,SEMA3A,TNFRSF11A,VCAM1
S100A9	other		0.000283	ADAMTS1,ALPL,APLN,Ccl2,CCN5,CCNE2,CXCL10,FAS,GPR37L1,Hells/LOC100911660,PIK3IP1,POSTN,PRSS12,USP18,VCAM1,WT1
immethridine	chemical reagent	Inhibited	0.000288	C4A/C4B,C5AR1,Ccl2,IFI16,RELT,VCAM1
AMFR	transmembrane receptor		0.000311	C5AR1,Ccl2,CCN1,CCN2,DCN,HERPUD1,HSPA5,Nppb,PTGS2,VCAM1
LECT2	other		0.000312	Ccl2,CSF3,CXCL10,IL10
6-mercaptopurine	chemical drug	Inhibited	0.000312	CCR7,CXCL10,TNFSF10,VCAM1
fasudil	chemical drug		0.000335	ACTA2,Ccl2,CCN2,F3,IL10,ROCK2,VCAM1
GATA4	transcription regulator		0.000349	COL1A1,EVPL,HSPA5,HSPB7,IFI16,INHBB,KRT7,MEF2C,MYL1,NFATC2,Nppb,PAX2,POSTN,SPRR1A,STAR,VCAM1
desmopressin	biologic drug		0.000351	ADM,F8,GOLGB1,NDRG2,Nppb,PAX2,PHLDB2,Plekha6,PLXDC2
GLIS2	transcription regulator		0.000371	Ccl2,CCN2,COL1A1,CXCL10,SPARC
DLX6	transcription regulator		0.000371	BMPER,CITED1,DLX4,RGS5,UNC5C
EWSR1-FLI1	fusion gene/product	Inhibited	0.000389	ADM,AK5,CAV1,CCN1,CCN2,FILIP1L,FJX1,POSTN,SULF1,THBS1
Cathepsin	group		0.00046	ACTA2,CCNE1,MKI67
pyridoxal phosphate-6-azophenyl-2',4'-disulfonic acid	chemical reagent		0.00046	Ccl2,PTGS2,THBS1
NUDT21	other		0.00046	COL1A1,HMMR,SPARC
G6PC	phosphatase		0.00046	HSPA5,HYOU1,STAR
GATA6	transcription regulator		0.000467	ACTA2,AFP,BMP4,BMP5,C4A/C4B,CITED1,EVPL,IL10,KRT7,MEF2C,NFIA,PAX2,PTGS1,SPARC,SPRR1A,STAR,TNFSF10
NSUN6	enzyme	Activated	0.00047	CCN1,CCN2,FSCN1,HMMR,ITGB2,THBS1,TOP2A
CD5L	transmembrane receptor		0.00047	ACTA2,Ccl2,COL1A1,CSF3,CXCL2,PPARG,TLR2
phospholipid	chemical - endogenous mammalian		0.000476	Ccl2,CXCL10,F3,PTGS2
C9	other		0.000476	Ccl2,COL1A1,CXCL2,VCAM1
T 0070907	chemical reagent		0.000476	Ccl2,COL1A1,DGKA,PTGS2
dimethyl fumarate	chemical drug		0.000476	CCR7,F3,IL10,PTGS2
SMPD1	enzyme		0.000486	ACTA2,COL1A1,CSF3,CXCL2,SPTA1,TLR2,TNFSF10,UGCG
BAP1	peptidase		0.000488	Ccl2,CCN1,CCN2,CXCL2,HSPA5
TREX1	enzyme		0.000488	ATR,CXCL10,IFI16,MX1,USP18
HMGA1	transcription regulator		0.000503	ACTA2,ALPL,ATM,CAV1,CAV2,CCN1,CITED1,COL1A1,GNA15,KITLG,PHLDA2,PTGS2,PTH1R,SPARC
NKX2-3	transcription regulator		0.000514	ACTA2,ADAMTSL2,ADM,ALPL,ANGPTL4,BMP4,CERK,DHX58,GBP2,HMMR,MFNG,POSTN,PRSS12,PTGS2,SEMA3A,TMEM158,TNFSF4,USP18,VCAM1
IRAK3	kinase		0.000541	ACTA2,Ccl2,CCN2,COL1A1,CXCL2,TNFAIP3
dasatinib	chemical drug		0.000541	CCN1,CCN2,COL1A1,CXCL10,IL10,PLCG2
CHADL	other		0.000541	Ccl2,FAS,MEF2C,MET,PTH1R,VCAM1
D-fructose	chemical - endogenous mammalian	Activated	0.000552	ACTA2,Ccl2,COL1A1,CXCL10,CXCL2,PPARG,THBS1
mir-145	microRNA		0.000552	ACTA2,CD28,FSCN1,IL10,PDE3B,ROCK1,YES1
P2RY4	G-protein coupled receptor	Activated	0.000552	ADAMTS1,Ccl2,CCN1,CCN2,PTGS2,STAR,VCAM1
TMEM175	ion channel		0.000589	ACTA2,CCKBR,Ccl2,CHL1,COL1A1,CXCL2,DHRS3,EPS8,FAM81A,GBP2,LMO7,MINAR1,MX1,OPN3,PLXNC1,ROCK2,SLC18A2,SORCS3
mir-101	microRNA		0.000632	ATM,COL1A1,NFATC2,PTGS2,SUZ12
SRA1	transcription regulator		0.000632	CAV1,PPARG,PRDM16,STAR,THBS1
kawain	chemical - endogenous non-mammalian	Inhibited	0.000632	Ccl2,FAS,NOD2,PPARG,TLR2
VGLL3	other		0.000632	ADM,CCN2,CCN5,COL1A1,THBS1
bromodeoxyuridine	chemical drug	Activated	0.000635	CXCL10,F3,GDF5,IFI16,IFIH1,MX1,TNFSF10,TNFSF4
LLGL2	other	Activated	0.000655	CCN1,CCN2,FSCN1,HMMR,ITGB2,TOP2A
ABCB4	transporter		0.000655	ACTA2,Ccl2,CCN2,COL1A1,CXCL10,SPARC
desoxycorticosterone	chemical - endogenous mammalian	Activated	0.000693	CCN2,COL1A1,MMP12,PTGS2
icilin	chemical reagent	Inhibited	0.000693	Ccl2,CSF3,CXCL10,CXCL2
S1PR3	G-protein coupled receptor		0.000693	ACTA2,Ccl2,PTGS2,VCAM1
IFNL4	cytokine		0.000693	CXCL10,DHX58,IFIH1,MX1
MYF6	transcription regulator	Activated	0.000703	ACTA2,ADCY7,CCNE1,DYSF,IFI16,ITGA7,MEF2C,MKI67,MLC1,MYH3,MYL1,POSTN,PRDM16,RPS6KA2,TOP1
NADPH oxidase	complex	Activated	0.000804	F3,MMP12,PTGS2,TBXA2R,VCAM1
CXCR2	G-protein coupled receptor		0.000804	Ccl2,CXCL10,CXCL2,IL10,PPARG
tamibarotene	chemical drug		0.000804	APLN,F3,GAP43,ITGB2,THBD
ARHGAP21	other	Activated	0.000867	ATM,CXCL10,CXCL2,FGL2,HDC,PTGS2,TLR3
10E,12Z-octadecadienoic acid	chemical - endogenous mammalian		0.000886	APLN,ATP6V0D2,CA3,CAV1,Ccl2,CITED1,CLIC5,DGAT2,FMO2,GDF5,HMMR,IL10,MMP12,PPARG
emricasan	chemical drug		0.000896	ACTA2,COL1A1,CXCL2
quinapril	chemical drug		0.000896	ADM,Ccl2,CCN2
ATP2A1	transporter		0.000896	CALR,HSPA5,PCK2
deferasirox	chemical drug		0.000939	ITGB2,LY75,PLD4,PPARG,PRTN3,TNFSF10
GNAQ	enzyme	Activated	0.000939	ADAMTS1,Ccl2,CCN2,PTGS2,STAR,VCAM1
WNT3	other		0.000972	APC,GLI1,POSTN,PTGS2
Gli	group	Activated	0.000972	ACTA2,COL1A1,GLI1,HHIP
HISTONE	group		0.000972	CCNE1,LAT,NOD2,WT1
APLNR	G-protein coupled receptor	Activated	0.000972	AFP,MEF2C,Nppb,THBS1
F10	peptidase	Activated	0.000972	CCN1,CCN2,F3,VCAM1
MDGA2	other		0.000972	ATR,FAS,TP63,WT1
PTGER2	G-protein coupled receptor	Activated	0.000981	ASPM,CENPE,CENPF,DEPDC1,HDC,IL10,KIF15,MASTL,MKI67,PTGS2,THBS1
Irgm1	other	Inhibited	0.000999	Ccl2,CXCL10,FAS,IFI16,MKI67,NCAPG,USP18
UTP	chemical - endogenous mammalian		0.00101	Ccl2,F3,KCND2,THBS1,VCAM1
cephaloridine	chemical drug	Activated	0.00107	ANGPTL4,CCN2,CCNE1,CCNE2,CXCL10,FBP2,Folh1,MMP12,RAB31,STRA6,TPH1
SB 290157	chemical reagent		0.00125	BMP4,CXCL2,PTGS2,THBD,THBS1
ceruletide	biologic drug		0.00125	CCNE1,CXCL2,EEA1,HSPA5,PTGS2
DNASE2	enzyme	Inhibited	0.00125	CXCL10,CXCL2,DHX58,IL10,TNFSF10
FGFR2	kinase		0.00126	AFP,BMPER,CITED1,COL1A1,CUBN,ENPEP,HHIP,IL10,INHBB,KBTBD11,PTH1R
DMH1	chemical reagent		0.00132	ACTA2,CAV1,IL10,PTGS2
PTGFR	G-protein coupled receptor		0.00132	OXTR,PRLR,PTGS1,PTGS2
C5AR2	G-protein coupled receptor		0.00132	Ccl2,CSF3,CXCL2,IL10
C5	other	Activated	0.00132	C5AR1,CXCL2,IL10,ITGB2
HOXA4	transcription regulator		0.00132	ACTA2,CCN1,CCN2,CCNE1
MYBPC3	other		0.00133	Ccl2,CXCL10
prostaglandin E3	chemical - endogenous mammalian		0.00133	PTGS1,PTGS2
soy isoflavones	chemical drug		0.00133	MKI67,PTGS2
Sf1	other		0.00133	Ccl2,VCAM1
CTS-1027	chemical drug		0.00133	ACTA2,COL1A1
TEAD	group		0.00152	CAV2,CCN1,CCN2
2-mercaptoethanol	chemical - endogenous mammalian		0.00152	HERPUD1,HSPA5,KIF3C
CH-223191	chemical reagent		0.00152	ACTA2,COL1A1,PTGS2
iguratimod	chemical drug		0.00152	Ccl2,CSF3,CXCL2
STIM2	transporter		0.00152	IL10,MKI67,NFATC2
corticosteroid	chemical drug		0.00153	GAP43,IL10,POSTN,PPARG,PTGS1,SERPINB2
DLX5	transcription regulator		0.00153	BMPER,CITED1,DLX4,RGS5,UNC5C
MAFB	transcription regulator	Activated	0.00162	CD28,CXCL2,GATM,IL10,MTSS1,OLFML2B,SERPINB2,SLC9A9,TMEM119
CRKL	kinase	Activated	0.00175	CXCL10,FGL2,HDC,TLR3
miR-30c-5p (and other miRNAs w/seed GUAAACA)	mature microRNA	Inhibited	0.00178	ATRX,CCN2,CHD1,COL1A1,Dst,KRT7,MBNL1,MET,PPARG,PRPF40A,RPS6KA2,SEC62,SPARC
KNG1	other		0.00186	CALR,CCN2,COL1A1,PTGS1,PTGS2
LHCGR	G-protein coupled receptor		0.00186	ADAMTS1,INHBB,PTGS1,PTGS2,STAR
MIR17HG	other		0.00198	ACTA2,ALPL,ATM,BMP4,CCNE1,DCHS1,FRAS1,HDAC4,RGS5,SEL1L,TNFAIP3,TRIP11
L-methionine	chemical - endogenous mammalian		0.00224	ACTA2,CXCL2,F3,HSPA5,PCK2
101.10 peptide	chemical reagent	Inhibited	0.00227	Ccl2,IL10,OXTR,PTGS2
TNK1	kinase	Activated	0.00227	IFI16,IFIH1,IL10,TNFSF10
cyclopiazonic acid	chemical - endogenous non-mammalian		0.00227	Ccl2,CXCL2,FAS,TRPC3
Complement component 1	complex		0.00227	CSF3,CXCL10,F3,VCAM1
ponesimod	chemical drug		0.00237	CCN2,IL10,THBS1
MEOX1	transcription regulator		0.00237	BMP4,GLI1,MEF2C
C7	other		0.00237	Ccl2,CXCL2,VCAM1
C8	complex		0.00237	Ccl2,CXCL2,VCAM1
PPT1	enzyme		0.00237	Ccl2,CXCL10,OSM
rosmarinic acid	chemical - endogenous non-mammalian		0.00237	ACTA2,CCN2,PTGS2
1-hydroxy-2-methyl-2-butenyl 4-diphosphate	chemical - endogenous non-mammalian		0.00237	CCR7,OSM,TNFSF10
RGS19	enzyme		0.00237	BMP4,MEF2C,Nppb
FEM1A	transcription regulator		0.00237	Ccl2,CXCL10,CXCL2
Cd64	group		0.00237	F3,IL10,ITGB2
CASZ1	enzyme		0.00238	FGF18,IRAG1,ITGA7,KCND2,MYH3,TP63
Hbb-b2	other	Activated	0.00238	Ccl2,CXCL10,CXCR3,MASP2,PRLR,TLR2
mir-148	microRNA	Inhibited	0.00266	ACTA2,COL1A1,MMP15,PIK3IP1,ROCK1
2-arachidonoylglycerol	chemical - endogenous mammalian		0.00288	ANGPTL4,F3,PPARG,PTGS2
S100A6	transporter		0.00314	ADAMTS1,CXCL2,DEPDC1,DHRS9,TNFAIP3
KDM3B	enzyme	Inhibited	0.00337	CCN2,CKAP2,DEPDC1,FRMD4B,KIF26B,KNL1,NCAPG
DHH	peptidase		0.00346	ADAMTS1,GLI1,HHIP
RSPO3	kinase		0.00346	GLI1,PTGS2,WNT4
NEK6	kinase		0.00346	CXCL10,FGL2,PTGS2
BQ 123	biologic drug		0.00346	CCN2,CCR7,CXCL2
maraviroc	chemical drug		0.00346	Ccl2,COL1A1,CXCL10
NEUROD2	transcription regulator		0.00346	CNTN2,DPYSL3,GAP43
1,1-bis(3'-indolyl)-1-(4-trifluoromethyl-phenyl)methane	chemical reagent		0.00346	CAV1,CAV2,TNFSF10
JMF3086	chemical reagent		0.00346	Ccl2,CXCL2,PTGS2
UNC5B	transmembrane receptor		0.00346	Ccl2,CXCL2,IL10
beta-hydroxy simvastatin acid	chemical drug		0.00346	Ccl2,CCN1,CCN2
cyclopamine	chemical reagent		0.00353	FAS,GLI1,HHIP,MKI67,PTGS2,SPARC
3M-052	chemical drug		0.00353	Ccl2,IL10,MCOLN2,PTGS2,TNFAIP3,VDR
VGLL3	other		0.0036	ADM,CCN2,COL1A1,THBS1
ATR	kinase		0.0036	ATM,FAS,MET,WRN
8-(4-chlorophenylthio)-guanosine-3', 5'-cyclic monophosphate	chemical reagent		0.0036	Ccl2,Nppb,PPARG,PRDM16
miR-222-5p (miRNAs w/seed UCAGUAG)	mature microRNA		0.00391	ACTA2,ROCK2
CCL20	cytokine		0.00391	Ccl2,POSTN
CFH	other		0.00391	CXCL2,PPARG
Ggtase I	complex		0.00391	CCN1,CCN2
NKAP	transcription regulator		0.00391	ST8SIA4,ST8SIA6
thioguanine	chemical drug		0.00391	BNIP3,TNFSF10
18-alpha-glycyrrhetinic acid	chemical - endogenous non-mammalian		0.00391	IL10,PPARG
bis(4-hydroxycinnamoyl)methane	chemical - endogenous non-mammalian		0.00391	TLR2,TLR3
G protein beta gamma	complex		0.00391	CCN1,CCN2
AMOTL1	other		0.00391	CCN1,CCN2
AMOT	other		0.00391	CCN1,CCN2
SWI-SNF	complex		0.00391	MET,PPARG
TIGAR	enzyme		0.00391	Ccl2,TNFAIP3
adapalene	chemical drug		0.00391	IL10,TLR2
AA-861	chemical reagent		0.00391	PTGS2,STAR
ergosterol-5,8-peroxide	chemical - endogenous mammalian		0.00391	CCN2,VCAM1
HMG20B	transcription regulator		0.00391	SCN1A,SCN3A
carvedilol	chemical drug	Inhibited	0.00443	ACTA2,COL1A1,F3,GAP43
F630028O10Rik	other		0.00481	Ccl2,COL1A1,CXCL2
PEMT	enzyme		0.00481	COL1A1,HERPUD1,HSPA5
CRHR2	G-protein coupled receptor		0.00538	Ccl2,CXCL2,NGF,UCN
miR-92a-3p (and other miRNAs w/seed AUUGCAC)	mature microRNA	Inhibited	0.00571	CCNE1,CCNE2,MYLIP,OSBPL8,TP63
NDP	growth factor		0.00644	CNTF,NDUFA4L2,PSIP1
azathioprine	chemical drug		0.00644	CALR,IL21R,TNFSF10
desmosterol	chemical - endogenous mammalian		0.00644	DHCR24,IL10,Scd2
cis-urocanic acid	chemical drug	Activated	0.00645	ADAMTS1,PTGS2,SERPINB2,TNFAIP3
Eif2	complex		0.00762	HSPA5,PTGS2
nebivolol	chemical drug		0.00762	PTGS1,PTGS2
ERO1A	enzyme		0.00762	CSF3,CXCL2
EHD2	other		0.00762	CAV1,CAV2
phenylacetate	chemical - endogenous mammalian		0.00762	CAV1,CAV2
RFC1	transcription regulator		0.00762	PPARG,VIPR1
ULK1	kinase		0.00762	CNTN2,TUBB4A
ATP2A1	transporter		0.00762	CALR,HSPA5
PMX 205	chemical reagent		0.00762	BMP4,THBS1
LOC102724788/PRODH	enzyme		0.00762	PTGS2,TNFSF10
PTIO	chemical reagent		0.00762	CAV1,NCAM1
AMOTL2	other		0.00762	CCN1,CCN2
ARID2	transcription regulator		0.00762	ALPL,BMP4
SUFU	transcription regulator		0.00762	GLI1,HHIP
YAP/TAZ	group		0.00762	CCN1,CCN2
STXBP3	transporter		0.00762	HSPA5,PCK2
PNCK	kinase		0.00762	IL10,STAR
IDH1	enzyme		0.00766	FBP2,G6PC3,MX1,PPARG
PPP3R1	phosphatase		0.00795	ACOXL,AQP1,CLIC5,FAM228B,Scd2,TBXA2R,TNFRSF11A
P1,P4-Di(adenosine-5') tetraphosphate	chemical - endogenous mammalian		0.00836	HYOU1,THBS1,TPH1
miR-30a-3p (and other miRNAs w/seed UUUCAGU)	mature microRNA	Inhibited	0.00901	CCN1,PIK3C2A,RAB8B,THBS1
mezerein	chemical - endogenous non-mammalian		0.0124	IFIH1,RGS16
MIR4269	microRNA		0.0124	CCN1,CCN2
Integrinα	group		0.0124	ITGB2,TLR2
CB-5083	chemical drug		0.0124	BIK,HSPA5
GSK-2606414	chemical reagent		0.0124	HSPA5,PDIA4
furosemide	chemical drug		0.0124	PAX2,PTGS2
CCG-1423	chemical reagent		0.0124	ACTA2,CCN2
miR-148a-3p (and other miRNAs w/seed CAGUGCA)	mature microRNA		0.0131	ACTA2,CCKBR,COL1A1
pyridaben	chemical toxicant		0.0148	C9orf116,CCDC88A,CEP290,NFIB,NIPBL,ROCK1
copper gluconate	chemical drug	Inhibited	0.018	ATRX,RAD50,SHPRH,SMC2
disulfiram	chemical drug	Inhibited	0.018	ATRX,RAD50,SHPRH,SMC2
PDZK1IP1	other		0.0181	BNIP3,PTGS1
ACSL5	enzyme		0.0226	FKBP11,GALNT13,PHLDA2
PON2	enzyme		0.0248	C5AR1,CXCL2
LIN7B	other		0.0365	LIN7C
NSC117079	chemical reagent		0.0365	FGF18
CCKAR	G-protein coupled receptor		0.0365	CCKBR
NRN1	other		0.0365	KCND2
MIR3619	microRNA		0.0365	PLD2
zonisamide	chemical drug		0.0365	SEL1L
JADRR	other		0.0365	JADE1
4-((4-(3,4-dichlorophenyl)-1,2,5-thiadiazol-3-yl)oxy)butan-1-ol	chemical reagent		0.0365	LAT
DNAJB12	other		0.0365	BOK
CKAP5	transcription regulator		0.0365	Mbp
CHAF1A	other		0.0365	CSRP3
miR-605-5p (miRNAs w/seed AAAUCCC)	mature microRNA		0.0365	SEC24D
P505-15	chemical drug		0.0365	PLCG2
IRX5	transcription regulator		0.0365	KCND2
BARHL2	transcription regulator		0.0365	CNTN2
LIN7A	other		0.0365	LIN7C
mir-887	microRNA		0.0365	PLD2
NEUROD6	transcription regulator		0.0365	CNTN2
A-770041	chemical - kinase inhibitor		0.0365	PLCG2
EEFSEC	translation regulator		0.0365	MSRB1
THAP1	transcription regulator		0.0365	CCAR1
CEACAM16	other		0.0365	TECTB
