# Supplementary material for: Comparative analysis of basal and etoposide-induced alterations in gene expression by DNA-PKcs kinase activity
Source: Front Genet. 2024 Mar 21;15:1276365. doi: 10.3389/fgene.2024.1276365 (PMC10991847; doi:10.3389/fgene.2024.1276365)
Supplement: Supplementary file 10 [file Table1.xlsx]

## Sheet: Sheet1
Supplementary Table 1. Genotype specific differences in master regulators in WT verus KR cells
Master Regulator	Molecule Type	Predicted Activation	p-value of overlap	Network bias-corrected p-value	Target Molecules in Dataset	Causal network	Target-connected regulators
SPARC	other	Inhibited	9.27e-14	0.0002	ACE,ACTA1,ADAMTS1,ADORA2A,ANGPT4,ANGPTL4,ANK1,ARHGAP11A,ARHGAP23,ARNTL2,ARRB1,ATM,ATP1B1,B3GALT4,B4GALT1,BCL3,BLM,BMP4,BRCA2,BRIP1,BTG2,BUB1,C17orf78,C3,CA3,CALR,CCDC15,CCDC82,CCDC88A,CDC25B,CDK5R1,CDON,CELSR1,CENPF,CEP70,CHD1,CHRNB2,CLIC5,COL1A1,COL1A2,COL4A1,CRLF1,CXCL2,CXCR3,CYP26A1,DEPTOR,DGKA,DIXDC1,DRD3,ENO3,F2R,FANCB,FGD4,FGF18,FGL2,FSCN1,FST,GATM,GDPD3,GOLM2,GRB10,HAS1,HDC,HERC6,HERPUD1,H…	160 (14)	14
cortisone	chemical - endogenous mammalian		1.21e-13	0.0004	ABLIM1,ACE,ACTA1,ACTA2,ADAMTS1,ADORA2A,ALAS1,AMPD3,ANK1,ANK3,APLN,AQP11,ARHGAP11A,ARNTL2,ARTN,ARX,ASCL2,ASPM,ATP11C,ATP2B1,ATP6V0D1,ATP6V0D2,ATP6V1H,ATR,B3GALT4,BCL2,BCL3,BLM,BMP4,BMP5,BOK,BRCA2,BUB1,CACNA2D1,CALR,CAMK2N1,CAPN5,CAPN8,CAV1,CAV2,CCDC82,Ccl2,CCN2,CCP110,CD28,CDC25B,CDC42SE2,CDHR2,Cdkn1c,CDON,CEBPZ,CELF2,CENPE,CENPF,CENPK,CEP135,CEP70,CHD1,CHL1,CHM,CLIC6,CLN8,CLSPN,Cmya5,COL12A1,COL1…	288 (50)	48
IGFBP2	other	Activated	5.16e-13	0.0002	ACE,ACTA1,ADAMTS1,ADORA2A,ALDH1A3,AMPD3,ANGPT4,ANGPTL4,APLN,ARHGAP23,ARNTL2,ASCL2,ATM,BCL3,BTG2,BUB1,C3,CCAR1,CCDC15,CCDC88A,Ccl2,CCNE1,CCNG2,CCR7,CDC25B,CDCP1,CELSR1,CENPF,CEP70,CHD9,CHRNB2,CLIC5,COL1A2,COL4A1,COL6A1,COL6A3,CRLF1,CSF1,CXCL2,CXCR3,CYP11A1,CYP26A1,DCN,DGKA,DLL4,DRD3,ELF3,ELOVL6,ESCO2,F2R,FAS,FGL2,FSCN1,FST,GLI1,HAS1,HDC,HERC6,HERPUD1,HMGCS2,HMMR,HOMER1,HSPA5,IFI16,IFI35,IGF2BP3,IG…	159 (8)	8
ZFHX3	transcription regulator	Inhibited	1.27e-12	0.0008	4930486L24Rik,ABLIM1,ABTB2,ACOT11,ACTA1,ADAMTS1,ALAS1,ALDH1A3,AMOTL2,ANGPTL4,ANK3,ANKRD13B,APC,APLN,AQP1,ARHGAP11A,ARHGAP5,ARNTL2,ARTN,ASPM,ATM,ATP6V0D1,ATP6V1H,B3GALT4,BAHCC1,BCL3,BIK,BMP4,BOK,BRCA2,BUB1,C14orf39,C2orf50,C3,CAMK2B,CAMK2N1,CAV1,CAV2,CCAR1,CCDC82,CCDC88A,CCN2,CCNG2,CCP110,CCR7,CDC25B,CDC42SE2,CDK5R1,Cdkn1c,CELF2,CELSR1,CELSR3,CENPE,CENPF,CENPK,CEP135,CEP55,CEP70,CHL1,CHM,CHST12,CK…	267 (35)	34
CEP-32496	chemical drug	Inhibited	1.54e-12	0.0007	ABLIM1,ACE,ALAS1,ALDH1A3,ANGPTL4,ANK3,APC,APLN,AQP1,ARHGAP11A,ARNTL2,ARTN,ASPM,ATP2B1,ATP6V0D1,ATP6V1H,AVIL,B3GALT4,B4GALT1,BCL3,BRCA2,BTG2,BUB1,C3,CAMK2B,CAV1,CAV2,CCAR1,CCDC82,CCDC88A,Ccl2,CCNE1,CCNG2,CCP110,CDC42SE2,CDCP1,CDK5R1,CEBPZ,CELSR1,CENPE,CENPF,CENPK,CEP135,CEP70,CHL1,CHM,CLCN7,CLIC5,CLIC6,CLN8,CLSPN,COL4A1,CSF1,CSRP3,CTNS,CXCL2,CXCR3,CYP26A1,DCDC2,DDAH2,DEPTOR,DHCR24,DLL4,DNAJC3,DSCC…	213 (36)	35
NOTCH1	transcription regulator	Activated	2.19e-12	0.0019	ACE,ACTA2,ADAMTS1,ADAMTS6,ADORA2A,ALDH1A3,AMPD3,ANGPT4,ANGPTL4,APLN,ARHGAP11A,ARHGAP23,ARNTL2,ARRB1,ARX,ASCL2,ATM,ATP1B1,ATP2B1,AVIL,B3GALT4,BCL3,BIK,BMP4,BRCA2,BTG2,C3,CALR,CCAR1,CCDC15,CCDC82,CCDC88A,CCKAR,CCN2,CCNE1,CCNG2,CD28,CDC25B,CDCP1,CDK5R1,Cdkn1c,CDON,CELF2,CELSR1,CENPF,CEP70,CHRNB2,CIP2A,CLIC5,COL1A1,COL1A2,COL4A1,COL6A1,CRELD2,CRLF1,CXCL2,CXCR3,CYP26A1,DCN,DDAH2,DEPTOR,DGKA,DHCR24,DLL…	206 (26)	26
SAFB	other	Inhibited	4.03e-12	0.0014	4930486L24Rik,ABLIM1,ABTB2,ACE,ACOT11,ACTA1,ADAMTS1,ALAS1,ALDH1A3,AMOTL2,ANK3,APC,APLN,AQP1,ARHGAP11A,ARHGAP5,ARNTL2,ARRB1,ARTN,ASPM,ATM,ATP6V0D1,ATP6V1H,B3GALT4,BAHCC1,BCL2,BCL3,BIK,BMP4,BOK,BRCA2,BTG2,BUB1,C3,CAMK2B,CAMK2N1,CAV1,CAV2,CCAR1,CCDC82,CCN2,CCNG2,CCP110,CDC25B,CDC42SE2,CDK5R1,Cdkn1c,CDON,CELF2,CELSR1,CELSR3,CENPE,CENPF,CENPK,CEP135,CEP55,CEP70,CHL1,CHM,CHST12,CKAP2,CLCN7,CLDN23,CLIC5…	249 (25)	25
XL820	chemical drug	Inhibited	5.84e-12	0.0008	ACE,ACTA2,ADAMTS1,ADORA2A,ALDH1A3,ANGPT4,ANGPTL4,ANK1,APC,APLN,ARHGAP11A,ARHGAP23,ARNTL2,ARRB1,ATM,ATP1B1,B3GALT4,B4GALT1,BCL3,BMP4,BRCA2,BTG2,BUB1,C3,CA3,CCAR1,CCDC15,CCDC82,CCDC88A,Ccl2,CDC25B,CDCP1,CDK5R1,CELSR1,CENPE,CENPF,CEP70,CHD1,CHRNB2,CLIC5,COL4A1,CRLF1,CSF1,CXCL2,CXCR3,CYP26A1,DEPTOR,DGKA,DIXDC1,DLL4,DRD3,ENO3,F2R,F3,FGF18,FGL2,FSCN1,GATM,GDF5,GDPD3,GOLM2,GRB10,GRHL2,GRHL3,HAS1,HDC,HER…	177 (41)	40
TAK 593	chemical drug	Inhibited	5.84e-12	0.0008	ACE,ACTA2,ADAMTS1,ADORA2A,ALDH1A3,ANGPT4,ANGPTL4,ANK1,APC,APLN,ARHGAP11A,ARHGAP23,ARNTL2,ARRB1,ATM,ATP1B1,B3GALT4,B4GALT1,BCL3,BMP4,BRCA2,BTG2,BUB1,C3,CA3,CCAR1,CCDC15,CCDC82,CCDC88A,Ccl2,CDC25B,CDCP1,CDK5R1,CELSR1,CENPE,CENPF,CEP70,CHD1,CHRNB2,CLIC5,COL4A1,CRLF1,CSF1,CXCL2,CXCR3,CYP26A1,DEPTOR,DGKA,DIXDC1,DLL4,DRD3,ENO3,F2R,F3,FGF18,FGL2,FSCN1,GATM,GDF5,GDPD3,GOLM2,GRB10,GRHL2,GRHL3,HAS1,HDC,HER…	177 (41)	40
GCKs	group	Activated	6.2e-12	0.0006	ABLIM1,ACE,ACTA1,ADAMTS1,ALAS1,ALDH1A3,ALDH3B1,AMPD3,ANGPTL4,ANK1,ANK3,APC,AQP1,ARHGAP11A,ARNTL2,ARTN,ASPM,ATP1B1,ATP2B1,ATP6V0D1,ATP6V0D2,ATP6V1H,AVIL,B3GALT4,BCL3,BOK,BSN,CA3,CAMK2B,CAV2,CCAR1,CCDC82,CCDC88A,CCKAR,CCP110,CDC25B,CDC42SE2,CDCP1,Cdkn1c,CEBPE,CEBPZ,CELF2,CENPE,CENPF,CENPK,CEP135,CEP70,CHD1,CHL1,CHM,CLDN23,CLIC5,CLIC6,CLN8,CLSPN,COL4A1,COL6A1,CRLF1,CSF1,CTNS,CXCR3,CYP26A1,DCDC2,DCN,…	230 (48)	42
estrogen receptor	group	Activated	7.68e-12	0.0017	4930486L24Rik,ABLIM1,ABTB2,ACE,ACOT11,ACTA1,ADAMTS1,ALAS1,ALDH1A3,AMOTL2,ANK3,APC,APLN,AQP1,ARHGAP11A,ARHGAP5,ARNTL2,ARRB1,ARTN,ASPM,ATM,ATP6V0D1,ATP6V1H,B3GALT4,BAHCC1,BCL2,BCL3,BIK,BMP4,BOK,BRCA2,BTG2,BUB1,C3,CAMK2B,CAMK2N1,CAV1,CAV2,CCAR1,CCDC82,CCN2,CCNG2,CCP110,CDC25B,CDC42SE2,CDK5R1,Cdkn1c,CDON,CELF2,CELSR1,CELSR3,CENPE,CENPF,CENPK,CEP135,CEP55,CEP70,CHL1,CHM,CHST12,CKAP2,CLCN7,CLDN23,CLIC5…	246 (24)	24
Growth hormone	group	Activated	8.18e-12	0.0012	ABLIM1,ACE,ACOT11,ALDH1A3,AMIGO3,ANGPTL4,ANK1,ANK3,ANKRD13B,APLN,ARHGAP11A,ARNTL2,ASCL2,ASPM,ATP6V0D1,ATP6V1H,B3GALT4,BCL2,BCL3,BMP4,BOK,BRCA2,BUB1,C14orf39,C2orf50,C3,C4A/C4B,CA3,CALR,CAMK2B,CAMK2N1,CAV2,CCAR1,CCDC82,CCDC88A,CCNE1,CCNG2,CCP110,CDC42SE2,CDCP1,CDK5R1,Cdkn1c,CDON,CELF2,CENPE,CENPF,CENPK,CEP135,CEP70,CHM,CLIC6,CLN8,CLSPN,COL1A2,COL4A1,COL6A1,CSF1,CSRP3,CTNS,CXCL2,CXCR3,CYP26A1,DCDC2…	228 (37)	37
isoflurophate	chemical drug	Inhibited	1.14e-11	0.0029	4930486L24Rik,ACE,ACKR2,ACOT11,ACTA1,ACTA2,ADAMTS1,ADORA2A,ALDH1A3,AMPD3,ANGPT4,APC,AQP1,ARHGAP11A,ARHGAP5,ARNTL2,ARTN,ATP1B1,ATP2B1,AVIL,B3GALT4,B4GALT1,BCL2,BCL3,BIK,BOK,BRCA2,BSN,BTG2,BUB1,C3,CA3,CAMK2B,CAMK2N1,CAV2,CCDC82,CCDC88A,CCKAR,Ccl2,CCN2,CCNE1,CDC25B,Cdkn1c,CEBPE,CELF2,CELSR3,CENPE,CENPF,CEP55,CEP70,CHD1,CHL1,CHRNB2,CHST12,CKAP2,CLCN7,CLDN23,CLIC5,COL12A1,COL1A1,COL6A1,COLEC12,CRACR2B…	252 (65)	60
PRKCI	kinase	Activated	1.19e-11	0.0011	ABTB2,ALDH1A3,ANGPTL4,APC,APLN,ARNTL2,ARRB1,ASCL2,ASPM,BCL3,BMP4,BMPER,BRCA2,BTG2,C3,CALR,CCDC88A,Ccl2,CCNE1,CCR7,CD28,CDCP1,CDK5R1,CDON,CEBPZ,CEP70,CITED1,CLIC5,CST6,CXCL2,CXCR3,DEPTOR,DLL4,DSCC1,ELAVL2,ELF3,EVPL,FA2H,FGFR4,FGL2,FMOD,FOXF1,FSCN1,GLI1,GREB1,GRHL3,GSN,HERC6,HHIP,HMOX1,HOMER1,HSPA5,IFI16,IFI35,IGFBP7,IL17F,IL1R1,IL1R2,IL7,IL9R,INSIG1,ITGB2,JAK2,JUP,KITLG,KRT7,LLGL2,LPAR1,LRP8,Mbp,M…	135 (13)	13
OSI-930	chemical drug	Inhibited	1.45e-11	0.0014	ACE,ADAMTS1,ADORA2A,ALDH1A3,ANGPT4,ANGPTL4,ANK1,APLN,AQP1,ARHGAP11A,ARHGAP23,ARNTL2,ARRB1,ATM,ATP1B1,B3GALT4,BCL3,BMP4,BTG2,BUB1,C3,C4A/C4B,CCDC15,CCDC82,CCDC88A,Ccl2,CCNE1,CCNG2,CDC25B,CDCP1,CDK5R1,CELF2,CELSR1,CENPF,CEP70,CHRNB2,COL4A1,CRLF1,CSF1,CXCL2,CXCR3,CYP11A1,CYP26A1,DEPTOR,DGKA,DLL4,DRD3,EEF2,ENO3,EVPL,F2R,F3,FGD4,FSCN1,GATM,GDPD3,GLI1,GRB10,GRHL3,GSN,HAS1,HDC,HERPUD1,HMGCS2,HMMR,HMOX1,…	162 (38)	37
ACP5	phosphatase	Inhibited	1.58e-11	0.0053	ACE,ACKR2,ACY3,ADAM8,ADAMTS1,ADORA2A,AKAP3,ALAS1,ALDH1A3,ANGPT4,ANGPTL4,ANK1,APLN,AQP1,ARHGAP11A,ARHGAP23,ARNTL2,ARRB1,ARTN,ASCL2,ASPM,ATM,ATP1B1,ATP6V0D2,B3GALT4,B4GALT1,BCL2,BCL3,BOK,BUB1,C4A/C4B,CALR,CAMK2B,CCAR1,CCDC15,CCDC82,CCDC88A,CCKAR,Ccl2,CCNE1,CCR7,CDC25B,CDCP1,CDK5R1,Cdkn1c,CEBPZ,CELF2,CELSR1,CENPF,CEP70,CHD1,CHL1,CHRNB2,CLCN7,CLDN23,COL1A1,CST6,CXCL2,CYP11A1,CYP26A1,DCN,DEPTOR,DGKA,D…	224 (41)	40
gallium nitrate	chemical drug	Inhibited	2.11e-11	0.0084	4930486L24Rik,ABLIM1,ACE,ACKR2,ACOT11,ACTA2,ACY3,ADCY7,AMPD3,ANGPTL4,ANK1,ANK3,AQP11,ARFGAP3,ARHGAP11A,ARNTL2,ARTN,ASCL2,ASPM,ATAD2,ATM,ATP2B1,ATP6V0D1,ATP6V1H,ATR,AVIL,B3GALT4,B4GALT1,BCL2,BCL3,BLM,BMP4,BMPER,BRIP1,BSN,BTG2,BUB1,C3,CA3,CACNA1E,CAV2,CCAR1,CCDC82,CCDC88A,CCKAR,Ccl2,CCN2,CCP110,CCR7,CD28,CDC25B,CDC42SE2,CDCP1,Cdkn1c,CEBPE,CELF2,CELSR1,CELSR3,CENPE,CENPF,CENPK,CEP135,CEP70,CFP,CHD1,…	336 (92)	92
SPP1	cytokine	Activated	2.64e-11	0.006	ACE,ACKR2,ACY3,ADAM8,ADAMTS1,ADORA2A,AKAP3,ALAS1,ALDH1A3,ANGPT4,ANGPTL4,ANK1,APLN,AQP1,ARHGAP11A,ARHGAP23,ARNTL2,ARRB1,ARTN,ASCL2,ASPM,ATM,ATP1B1,ATP6V0D2,B3GALT4,B4GALT1,BCL2,BCL3,BOK,BUB1,C4A/C4B,CALR,CAMK2B,CCAR1,CCDC15,CCDC82,CCDC88A,CCKAR,Ccl2,CCNE1,CCR7,CDC25B,CDCP1,CDK5R1,Cdkn1c,CEBPZ,CELF2,CELSR1,CENPF,CEP70,CHD1,CHL1,CHRNB2,CLCN7,CLDN23,COL1A1,CST6,CXCL2,CYP11A1,CYP26A1,DCN,DEPTOR,DGKA,D…	223 (39)	39
VitaminD3-VDR-RXR	complex		2.71e-11	0.0062	ACE,ACKR2,ADHFE1,ADORA2A,Akap9,AMOTL2,AMPD3,ANK1,ANK3,ANKRD12,APC,ARHGAP11A,ARHGEF15,ARHGEF39,ARRB1,ASCL2,ASH1L,ATAD2,ATM,ATP2B1,ATP6V0D2,ATRX,B3GALT4,BCL3,BIK,BMP5,BOK,BRIP1,BUB1,C12orf29,C3,C4A/C4B,CA3,CALR,CCAR1,CCDC82,CCKAR,CCNE1,CD28,CDC25B,CDCP1,CDK5R1,Cdkn1c,CDON,CEBPE,CELF2,CELSR1,CELSR3,CENPF,CENPK,CFI,CFP,CITED1,CLDN23,CLIC5,CLIC6,CLN8,CLSPN,COL4A1,COL6A3,COLEC12,CRLF1,CSF1,CST6,CUBN,CX…	280 (42)	42
1-chloro-2-(2,2,2-trichloro-1-(4-chlorophenyl)ethyl)benzene	chemical toxicant	Activated	2.97e-11	0.0007	ABLIM1,ACE,ACOT11,ACTA2,ANK1,ANK3,APC,APLN,AQP1,ARRB1,ASPM,ATP1B1,ATP6V0D1,ATP6V1H,BMP4,BRCA2,BTG2,BUB1,C3,CAMK2B,CAV2,CCAR1,Ccl2,CCNE1,CCP110,CCR7,CDC42SE2,CDK5R1,CELF2,CENPE,CENPF,CENPK,CEP135,CEP70,CHM,CLDN23,CLIC5,CLIC6,CLSPN,CNKSR1,COL12A1,COL4A1,COL6A1,CTNS,CXCL10,CXCL2,CYP26A1,DCDC2,DHCR24,DLL4,DTNA,EEA1,EIF5A2,ELAVL2,EXOC5,EYA4,FGF13,FGFR4,FMN1,FST,GLI1,GREB1,GSN,HAS1,HIP1R,HMOX1,HOMER1,H…	152 (9)	8
SAICAR	chemical - endogenous mammalian		3.58e-11	0.001	ACE,ACTA1,ACTA2,ANGPTL4,ARHGAP11A,ASCL2,ATM,ATP1B1,B3GALT4,B4GALNT4,B4GALT1,BMP4,BMPER,BTG2,C3,CA4,CAMK2B,CAV1,CCAR1,CCDC82,Ccl2,CCN2,CCNG2,CCR7,CDC25B,CDCP1,CDK5R1,CDON,CITED1,CLDN23,CLIC6,COL1A1,COL1A2,COL4A1,COL6A1,COL6A3,CSF1,CUBN,CYP11A1,DEPTOR,DLL4,DNAJC1,DNAJC3,EBI3,EIF5B,ELF3,F3,FAS,FBP2,FGL2,FSCN1,FST,GDPD3,GGT1,GRB10,HDC,HERPUD1,HHIP,HMOX1,HOMER1,HSPA5,IFI35,IFIH1,IGF2BP3,IGFBP7,IL21,IN…	136 (27)	26
FLT1	kinase	Activated	3.81e-11	0.0004	ACE,ACTA1,ADAMTS1,ADORA2A,ALDH1A3,ANGPT4,ANGPTL4,ANK1,APLN,ARHGAP23,ARNTL2,BCL3,BTG2,BUB1,CAV1,CCDC15,CCDC88A,Ccl2,CCNG2,CDC25B,CDK5R1,CDON,CELSR1,CENPF,CEP70,CHRNB2,CLIC5,COL1A2,CRLF1,CXCR3,CYP26A1,DGKA,DHCR24,DLL4,DRD3,FSCN1,GDF5,GLI1,GRB10,GSN,HAS1,HDC,HERC6,HERPUD1,HMGCS2,HMMR,HMOX1,HSPA5,IFI16,IFI35,IGF2BP3,IL21,IL7,IL9R,INHBB,INSIG1,ITGB3BP,JAK2,KCNB1,KIF15,KIF20B,KITLG,KLF1,LIN7C,LPAR1,LPA…	126 (15)	15
IL1B	cytokine	Activated	4.11e-11	0.0108	4930486L24Rik,ABLIM1,ACE,ACKR2,ACOT11,ACTA2,ACY3,ADCY7,AMPD3,ANGPTL4,ANK1,ANK3,AQP11,ARFGAP3,ARHGAP11A,ARNTL2,ARTN,ASCL2,ASPM,ATAD2,ATM,ATP2B1,ATP6V0D1,ATP6V1H,ATR,AVIL,B3GALT4,B4GALT1,BCL2,BCL3,BLM,BMP4,BMPER,BRIP1,BSN,BTG2,BUB1,C3,CA3,CACNA1E,CAV2,CCAR1,CCDC82,CCDC88A,CCKAR,Ccl2,CCN2,CCP110,CCR7,CD28,CDC25B,CDC42SE2,CDCP1,Cdkn1c,CEBPE,CELF2,CELSR1,CELSR3,CENPE,CENPF,CENPK,CEP135,CEP70,CFP,CHD1,…	334 (89)	89
mifepristone	chemical drug	Inhibited	4.16e-11	0.0053	ABLIM1,ACE,ACKR2,ACOT11,ACTA1,ADAMTS1,ADAMTS15,ADGRF4,ADHFE1,AKAP3,ALAS1,ANGPTL4,ANK3,APC,ARHGAP11A,ARHGAP23,ARHGAP25,ARTN,ARX,ASCL2,ASPM,ATP6V0D1,ATP6V1H,B3GALT4,BCL2,BMP5,BRCA2,BSN,BTG2,BUB1,C3,CA3,CALR,CAMK2B,CAPN5,CAV1,CCAR1,CCDC82,Ccl2,CCN2,CCP110,CCR7,CD28,CDC25B,CDC42SE2,Cdkn1c,CDON,CELSR1,CELSR3,CENPE,CENPF,CENPK,CEP135,CEP70,CHD1,CHM,CIR1,CLDN23,CLIC5,CLIC6,CLN8,CLSPN,Cmya5,CNKSR1,COL12A…	298 (31)	31
alpha-pinene	chemical drug		5.31e-11	0.0048	ACOT11,ACTA2,ALDH1A3,AMOTL2,AMPD3,ANK1,ARFGAP3,ARHGAP5,ARRB1,ATP2B1,AVIL,B4GALT1,BCL2,BCL3,BIK,BMP4,BOK,BRCA2,BTG2,BUB1,C3,CACNA1E,CALR,CAMK2B,CAMK2N1,CAV2,Ccl2,CCNE1,CCNG2,CDC25B,CDK5R1,Cdkn1c,CELSR1,CELSR3,CENPE,CENPF,CEP55,CHD1,CHST12,CKAP2,CLCN7,CLDN10,CLDN23,COL1A1,COL1A2,COL4A1,COLEC12,CRACR2B,CRLF1,CSF1,CXCL2,CYP11A1,DCN,DDAH2,DDIAS,DEPTOR,DHCR24,ECM1,ENO3,F2R,F3,FAS,FGF13,FGFR4,FGL2,FOXF1…	195 (22)	21
KDR	kinase	Activated	5.78e-11	0.0009	ACE,ADAMTS1,ADORA2A,ALDH1A3,ANGPT4,ANGPTL4,ANK1,APLN,ARHGAP23,ARNTL2,ARRB1,ATM,B4GALT1,BCL3,BTG2,BUB1,C3,CCDC15,CCDC88A,Ccl2,CCNE1,CCNG2,CDC25B,CDCP1,CDK5R1,CELSR1,CENPF,CEP70,CHRNB2,CLIC5,COL4A1,CRLF1,CSF1,CXCL2,CXCR3,CYP26A1,DGKA,DLL4,DRD3,F2R,F3,FGD4,FGL2,FSCN1,GATM,GLI1,GRB10,HAS1,HDC,HERC6,HERPUD1,HMGCS2,HMMR,HMOX1,HOMER1,HSPA5,HUNK,IFI16,IFI35,IL1R1,IL7,IL9R,INHBB,INSIG1,ITGB2,ITGB3BP,JAK2,…	137 (22)	22
UTP	chemical - endogenous mammalian	Activated	5.87e-11	0.0015	ACY3,ALDH1A3,AMOTL2,AMPD3,ANGPTL4,ANK1,APLN,ARHGAP11A,ARNTL2,ARRB1,ASCL2,ATP1B1,B3GALT4,BCL3,BMP4,BOK,BRCA2,CA4,CALR,CCAR1,CCDC82,CCDC88A,CCKAR,Ccl2,CCNG2,CD28,CDC25B,CDCP1,CDK5R1,CDON,CELF2,CEP70,CFI,CLIC5,COL4A1,COL6A1,CSF1,CUBN,CXCR3,CYP11A1,CYP26A1,DCN,DEPTOR,DGKA,DHRS9,ELF3,ENO3,F2R,F3,FGD4,FGF13,FGF18,FGFR4,FGL2,FOXF1,FSCN1,GATM,GDPD3,GFPT2,GLI1,GRHL2,GSN,HAS1,HDC,HERC6,HERPUD1,HMMR,HOMER1,…	175 (32)	32
calcitriol	chemical drug		6.97e-11	0.0086	ABLIM1,ACKR2,ADHFE1,ADORA2A,Akap9,ALDH1A3,AMOTL2,AMPD3,ANK1,ANK3,ANKRD12,APLN,ARHGAP11A,ARHGEF15,ARHGEF39,ARRB1,ASCL2,ASH1L,ASPM,ATAD2,ATM,ATP2B1,ATRX,B3GALT4,B4GALT1,BCL2,BCL3,BIK,BMP5,BOK,BRIP1,BUB1,C12orf29,C3,C4A/C4B,CALR,CCAR1,CCDC82,CCNE1,CD28,CDC25B,CDCP1,CDK5R1,Cdkn1c,CDON,CELF2,CELSR1,CELSR3,CENPK,CFP,CITED1,CLDN23,CLIC5,CLIC6,CLSPN,COL4A1,COLEC12,CRLF1,CSF1,CUBN,CYB5R1,CYP11A1,DCN,DCTPP…	257 (31)	31
Nfat (family)	group	Activated	7.25e-11	0.0161	AATK,ABLIM1,ABTB2,ACE,ACKR2,ACTA1,ACTA2,ADAM8,ADAMTS1,ADAMTS7,ADCY7,ADORA2A,AMOTL2,AMPD3,ANGPTL4,ANKRD13B,AQP1,AQP11,ARHGAP11A,ARHGAP23,ARHGAP5,ARRB1,ARRDC3,ARTN,ARX,ASCL2,ASPM,ATM,ATP2B1,ATP6V0D1,ATP6V0D2,ATP6V1H,B3GALT4,B4GALT1,BCL2,BCL3,BMP5,BMPER,BRCA2,BRIP1,BUB1,C14orf39,C2orf50,C3,C4A/C4B,CACNA2D1,CAMK2B,CAMK2N1,CAPN5,CAV2,CCAR1,CCDC15,CCDC82,CCDC88A,Ccl2,CCN2,CCNE1,CCP110,CD28,CDC42SE2,CDC…	335 (61)	61
Vegf	group	Activated	9.25e-11	0.0001	ACE,ACTA2,ADAMTS1,ADORA2A,ANGPT4,ANGPTL4,APLN,ARHGAP23,BCL2,BUB1,CCDC15,Ccl2,CDC25B,CELSR1,CENPF,CHRNB2,CRLF1,CXCL10,DLL4,DRD3,F3,FAS,FST,GRB10,HDC,HERPUD1,HMGCS2,HMMR,HMOX1,HOMER1,IL1R1,INHBB,INSIG1,ITGB3BP,KIF15,KIF20B,KITLG,KLF1,LPAR1,LPAR6,LRIG1,LRP8,MAGI1,MEF2C,MID1,MKI67,NDC80,NPC1,NPL,OSMR,PHLDA2,PLK4,SLK,SMC2,TBXA2R,THBD,TLR3,TMEM158,TNFRSF11A,TRIB1,TTK,UGCG,VCAM1	63 (1)	1
TAP1	transporter	Inhibited	1.1e-10	0.0154	ACOT11,ACTA1,ADAM8,AMOTL2,AMPD3,ANGPTL4,ANK1,APLN,AQP11,ARFGAP3,ARHGAP11A,ARHGAP5,ARNTL2,ARRB1,ARTN,ASCL2,ATP1B1,ATP2B1,ATP6V0D2,B3GALT4,B4GALT1,BIK,BOK,BTG2,BUB1,C3,CA3,CACNA1E,CACNA2D1,CALR,CAMK2B,CAMK2N1,CAPN5,CAV2,CCAR1,CCDC82,CCDC88A,CCKAR,Ccl2,CCR7,CD28,CDC25B,CDCP1,CDK5R1,Cdkn1c,CDON,CEBPZ,CELF2,CELSR1,CELSR3,CENPE,CENPF,CEP55,CEP70,CFI,CHD1,CHL1,CHRNB2,CHST12,CITED1,CKAP2,CLDN10,CLDN23,CL…	272 (60)	60
LGR5	transmembrane receptor		1.3e-10	0.0035	ABLIM1,ACE,ACTA1,ACTA2,ADAMTS6,AMOTL2,ANK3,APC,APLN,AQP1,ARFGAP3,ARHGAP11A,ASPM,ATM,ATP6V0D1,ATP6V1H,B3GALT4,BCL2,BRCA2,BTG2,BUB1,C3,C4A/C4B,CA3,CAMK2B,CAV1,CAV2,CCAR1,CCDC82,Ccl2,CCNG2,CCP110,CCR7,CDC42SE2,CDCP1,CDK5R1,CENPE,CENPF,CENPK,CEP135,CEP70,CHD1,CHM,CLIC5,CLIC6,CLN8,CLSPN,COL1A2,COL4A1,COL6A1,CTNS,CXCL2,CYP11A1,DCDC2,DEPTOR,DGAT2,DGKA,DHCR24,DIXDC1,DNAJC1,DNAJC3,Dst,DTNA,ECM1,EEA1,EIF5A…	200 (28)	26
nalmefene	chemical drug		1.42e-10	0.0002	ACE,ALDH1A3,ANGPTL4,ARHGAP11A,ARNTL2,ATP1B1,ATP2B1,AVIL,B3GALT4,B4GALT1,BCL3,BMP4,BTG2,CCDC82,CCDC88A,CDK5R1,CDON,CELF2,CEP70,CLIC5,COL1A2,CSF1,CXCL2,CXCR3,CYP11A1,CYP26A1,DDAH2,DEPTOR,DHCR24,DLL4,EEF2,ENO3,FAS,FGL2,GDPD3,GLI1,HERC6,HMGCS2,HOMER1,IFIH1,IGFBP7,IL17F,IL1R1,IL21,IL7,IL9R,ITGB2,JAK2,KCNB1,KITLG,Mbp,MEF2C,MEFV,MKI67,MSH2,MSH5,MT-ATP6,mt-Atp8,MT-ND4,MYRF,NCAM1,NFATC2,Nppb,OSM,PLD1,PLD2…	98 (17)	13
propoxyphene	chemical drug		1.42e-10	0.0002	ACE,ALDH1A3,ANGPTL4,ARHGAP11A,ARNTL2,ATP1B1,ATP2B1,AVIL,B3GALT4,B4GALT1,BCL3,BMP4,BTG2,CCDC82,CCDC88A,CDK5R1,CDON,CELF2,CEP70,CLIC5,COL1A2,CSF1,CXCL2,CXCR3,CYP11A1,CYP26A1,DDAH2,DEPTOR,DHCR24,DLL4,EEF2,ENO3,FAS,FGL2,GDPD3,GLI1,HERC6,HMGCS2,HOMER1,IFIH1,IGFBP7,IL17F,IL1R1,IL21,IL7,IL9R,ITGB2,JAK2,KCNB1,KITLG,Mbp,MEF2C,MEFV,MKI67,MSH2,MSH5,MT-ATP6,mt-Atp8,MT-ND4,MYRF,NCAM1,NFATC2,Nppb,OSM,PLD1,PLD2…	98 (17)	13
NFKBIA	transcription regulator		1.61e-10	0.0072	ACOT11,ACTA2,ALAS1,ALDH1A3,AMOTL2,AMPD3,ANK1,ARFGAP3,ARHGAP5,ARRB1,ATP2B1,AVIL,B4GALT1,BCL2,BCL3,BIK,BMP4,BOK,BRCA2,BTG2,BUB1,C3,CACNA1E,CAMK2B,CAMK2N1,CAV2,Ccl2,CCNE1,CCNG2,CDC25B,CDK5R1,Cdkn1c,CELSR1,CELSR3,CENPE,CENPF,CEP55,CHD1,CHST12,CKAP2,CLDN10,CLDN23,COL1A1,COL1A2,COL4A1,CRACR2B,CRLF1,CSF1,CXCL2,CYP11A1,DCN,DDAH2,DDIAS,DEPTOR,DHCR24,ECM1,ENO3,F2R,F3,FAS,FGF13,FGFR4,FGL2,FOXF1,FSCN1,FST,GA…	187 (14)	14
D-tubocurarine	chemical drug		2.1e-10	0.0087	4930486L24Rik,ACE,ACTA2,ADCY7,ALAS1,ALDH1A3,AMPD3,ANGPTL4,ANK1,ARHGAP11A,ARNTL2,ARTN,ASPM,ATAD2,ATM,ATP1B1,ATP6V0D2,B3GALT4,BCL2,BCL3,BIK,BLM,BOK,BSN,C4A/C4B,CA3,CA4,CACNA2D1,CAMK2B,CAV2,CCDC82,CCDC88A,CCN2,CCNE1,CD28,Cdkn1c,CDON,CELF2,CENPE,CEP70,CHD1,CHL1,CHRNB2,CLCN7,CLIC5,COL1A1,COL1A2,COL6A1,CRLF1,CSF1,CSRP3,CXCL10,CXCR3,CYP11A1,CYP26A1,DCN,DDAH2,DDIAS,DEPTOR,DGKA,DHCR24,DHX58,DIXDC1,DSCC1,E…	186 (35)	32
Pdi	group		2.1e-10	0.0008	ACE,ACTA2,ADAMTS1,ADORA2A,ANGPT4,AQP1,ARHGAP11A,ATP1B1,B3GALT4,B4GALT1,BCL3,BTG2,BUB1,CCDC82,CCN2,CCNE1,CD28,CDC25B,CDK5R1,CELSR1,CENPF,CHRNB2,COL12A1,COL1A2,COL4A1,COLEC12,CRLF1,CYP11A1,DEPTOR,DHRS9,DLL4,DRD3,EEF2,ENO3,F2R,F3,F7,FGF13,GDPD3,GLI1,GRB10,GSN,HAS1,HDC,HMMR,HSPA5,IFI16,IFI35,IFIH1,IGF2BP3,IL17F,IL1R1,INSIG1,ITGB3BP,KIF15,KIF20B,let-7,LGMN,LRP8,MAP3K5,Mbp,MEF2C,MERTK,MET,MID1,MSH5,MTS…	117 (25)	24
Smad2/3-Smad4	complex		2.15e-10	0.0032	ACTA2,ACY3,ADAMTS1,ADAMTS6,ADAMTS7,ALAS1,AMOTL2,AMPD3,ANGPTL4,ANK1,ARTN,ARX,ASPM,ATAD2,ATP2B1,ATP6V0D2,ATR,AVIL,BCL2,BCL3,BIK,BMP4,BOK,BRIP1,BTG2,CAPN8,CCDC88A,Ccl2,CCNE1,CCNG2,CCR7,CDC25B,CDCP1,CDHR2,CDON,CELF2,CEP70,CHL1,CIP2A,CLDN23,CLIC5,CLIC6,CLN8,CLSPN,CNKSR1,COL12A1,COL1A1,COL1A2,COL6A1,COL6A3,CRELD2,CSF1,CSPG5,CST6,CXCL10,CXCR3,CYP26A1,DCN,DDIAS,DEPDC1,DGAT2,DGKA,DLL4,DSCC1,Dst,ELOVL6,ERB…	219 (48)	48
Crhr	group	Activated	2.5e-10	0.0051	ACE,ACKR2,ACTA1,ACY3,ADAMTS1,ADORA2A,ALDH1A3,AMOTL2,ANGPTL4,ANK1,AQP1,AQP11,ARHGAP11A,ARRB1,ASCL2,ASPM,ATP1B1,ATP2B1,AVIL,B3GALT4,B4GALT1,BCL2,BCL3,BTG2,BUB1,C3,CACNA2D1,CAPN5,CAV1,CAV2,CCAR1,CCDC82,CCKAR,Ccl2,CCN2,CDC25B,Cdkn1c,CDON,CEBPE,CEBPZ,CELF2,CENPE,CEP70,CHD1,CLCN7,COL12A1,COL1A1,COL4A1,COL6A1,CSF1,CSRP3,CXCL2,DCN,DCTPP1,DDAH2,DEPTOR,DHCR24,DLL4,DNAJC3,DPYSL3,DSCC1,EBI3,ECM1,ELAVL2,ELF3,…	206 (54)	52
FES	kinase	Activated	2.71e-10	0.0012	ACTA2,ANGPTL4,APLN,AQP1,ARHGAP11A,ARNTL2,ATM,ATP1B1,B3GALT4,B4GALT1,BCL3,BRCA2,C3,C4A/C4B,CALR,CCDC82,CCDC88A,CCN2,CDCP1,CDK5R1,CDON,CEBPZ,CEP70,CLIC5,COL1A2,CSF1,CXCR3,CYP11A1,CYP26A1,DEPTOR,DHCR24,DLL4,DSCC1,EBI3,EEF2,ENO3,F2R,F3,FAS,FGD4,FGL2,FSCN1,GDPD3,HDC,HERC6,HOMER1,HSPA5,IFIH1,IGF2BP3,IGFBP7,IL17F,IL1R1,IL21,IL7,IL9R,IRAG1,IRAG2,ITGB2,KRT7,let-7,LRP8,MAP3K5,MEF2C,MKI67,MMP3,MSH5,MT-ATP6,…	117 (16)	15
IL20	cytokine	Activated	2.84e-10	0.0263	4930486L24Rik,ABLIM1,ACOT11,ACTA1,ACTA2,ADAMTS1,ADCY7,AFMID,ALAS1,ALDH1A3,AMPD3,ANGPTL4,ANK1,ANK3,ANKRD13B,APC,ARFGAP3,ARHGAP25,ARNTL2,ARRB1,ARTN,ASCL2,ATAD2,ATP1B1,ATP6V0D1,ATP6V1H,B4GALT1,BCL2,BCL3,BIK,BLM,BMPER,BOK,BRCA2,BUB1,C14orf39,C2orf50,CA3,CA4,CALR,CAMK2B,CAPN5,CCAR1,CCDC88A,CCKAR,Ccl2,CCN2,CCNE1,CCNG2,CCP110,CD28,CDC25B,CDC42SE2,CDCP1,Cdkn1c,CDON,CEBPZ,CELF2,CENPE,CENPF,CENPK,CEP135,CE…	275 (42)	41
Raf	group	Activated	2.85e-10	0.0037	ABLIM1,ACE,ACY3,ALDH1A3,ANK3,APC,APLN,AQP1,ARHGAP11A,ARX,ASPM,ATP6V0D1,ATP6V1H,B3GALT4,B4GALT1,BCL3,BRCA2,BTG2,C3,CALR,CAMK2B,CAV1,CAV2,CCAR1,CCDC82,CCKAR,CCN2,CCP110,CCR7,CDC25B,CDC42SE2,CDCP1,CDK5R1,CDON,CEBPZ,CENPE,CENPF,CENPK,CEP135,CEP70,CHM,CLIC6,CLN8,CLSPN,CNTN2,COL1A1,COL1A2,COL4A1,CSF1,CTNS,DCDC2,DEPTOR,DHCR24,DHRS9,DLL4,DSCC1,DTNA,EEA1,EIF5A2,ELF3,ENO3,EXOC5,F2R,F3,FGF18,FMN1,FOXF1,FSCN…	183 (22)	22
F10	peptidase		3.01e-10	0.0009	ACE,ACTA1,ACTA2,ADAMTS1,ADORA2A,ANGPT4,ANGPTL4,APLN,AQP1,ARHGAP11A,ARRB1,ATP1B1,B3GALT4,B4GALT1,BUB1,C3,CCDC82,CCN2,CCR7,CD28,CDC25B,CDK5R1,CELSR1,CENPF,CHRNB2,COL1A1,COL1A2,COL4A1,CRLF1,CXCL10,CYP11A1,DEPTOR,DRD3,EEF2,ENO3,F3,FGF13,GDPD3,GRB10,HDC,HMMR,HSPA5,IFI16,IFI35,IFIH1,IGF2BP3,INSIG1,ITGB3BP,KIF15,KIF20B,let-7,LGMN,LRP8,MEF2C,MET,MID1,MMP12,MMP3,MSH5,MYRF,NDC80,NPC1,Nppb,OSM,OSMR,PHLDA2,P…	101 (12)	12
DOCK2	other	Activated	3.2e-10	0.0074	ABLIM1,ACE,ACKR2,ACOT11,ACTA1,ACTA2,ADAMTS1,ADORA2A,AFMID,ALDH1A3,AMPD3,ANK3,APC,ARHGAP11A,ARHGAP25,ARHGAP5,ARNTL2,ARTN,ASCL2,ASPM,ATP2B1,ATP6V0D1,ATP6V1H,AVIL,B3GALT4,BCL2,BCL3,BIK,BMPER,BOK,BRCA2,BSN,BUB1,C4A/C4B,CA3,CAMK2B,CAMK2N1,CAV2,CCAR1,CCDC82,CCDC88A,CCKAR,Ccl2,CCN2,CCNE1,CCP110,CD28,CDC25B,CDC42SE2,CDCP1,CEBPE,CEBPZ,CELF2,CELSR1,CELSR3,CENPE,CENPF,CENPK,CEP135,CEP55,CEP70,CHL1,CHM,CHST1…	298 (68)	67
SERPING1	other	Inhibited	3.54e-10	0.0026	ACE,ADAMTS1,ADORA2A,ANGPT4,ANGPTL4,APLN,ARHGAP11A,ARRB1,ATP1B1,B3GALT4,BCL3,BTG2,BUB1,C3,CCDC82,Ccl2,CCNE1,CCR7,CD28,CDC25B,CDK5R1,CDON,CELF2,CELSR1,CENPF,CHD1,CHRNB2,COL1A2,COLEC12,CRLF1,CSF1,DCN,DEPTOR,DHRS9,DLL4,DRD3,EEF2,ELF3,ENO3,F2R,F3,F7,FGF13,FST,GDPD3,GGT1,GLI1,GRB10,HAS1,HDC,HERPUD1,HMMR,HOMER1,IFI16,IFI35,IFIH1,IGF2BP3,IGFBP7,IL1R1,IL1R2,IL7,INSIG1,ITGB2,ITGB3BP,KIF15,KIF20B,KITLG,let-…	133 (26)	21
F11	peptidase	Activated	3.92e-10	0.0001	ACTA2,ADAMTS1,ADORA2A,ANGPT4,ANGPTL4,BCL2,BUB1,Ccl2,CCN2,CD28,CDC25B,CELSR1,CENPF,CHRNB2,COL1A2,COL4A1,COLEC12,CRLF1,CSF1,CXCL2,DRD3,F3,FAS,GRB10,HMMR,HMOX1,HOMER1,INSIG1,ITGB3BP,KIF15,KIF20B,KITLG,LGMN,LRP8,MERTK,MET,MID1,MKI67,MMP12,NDC80,NPC1,OSMR,PHLDA2,PLK4,PRKAR2B,PTGS1,RUNX2,SLK,SMC2,TBXA2R,THBD,THBS1,TMEM158,TNFSF15,TP63,TRIB1,TTK,VCAM1,WT1	59 (4)	3
KLRF1	transmembrane receptor		4.08e-10	0.0069	ACTA1,ACY3,ADAM33,ADAM8,ADAMTS1,ADCY7,ALAS1,ALDH1A3,AMPD3,ANK1,APLN,AQP1,ARFGAP3,ARHGAP11A,ARNTL2,ARRB1,ARRDC3,ASPM,ATP1B1,ATP6V0D2,ATR,B3GALT4,B4GALT1,BCL2,BIK,BLM,BOK,BRCA2,BRIP1,BTG2,C3,CA3,CACNA1E,CALHM5,CAV2,CCDC82,CCDC88A,CCKAR,CCNG2,CCR7,CD28,CDON,CELF2,CENPF,CEP70,CLDN10,CLIC5,COL4A1,COL6A1,COL6A3,CRACDL,CXCL10,CYP11A1,CYP26A1,DCN,DEPDC1,DEPTOR,DGKA,DHCR24,DHRS9,DIXDC1,DLL4,DNAJC3,DNM3,EB…	208 (58)	57
pregnenolone	chemical - endogenous mammalian		4.19e-10	0.0071	ABLIM1,ACE,ACTA1,ADAMTS1,ADORA2A,ALAS1,AMPD3,ANK3,AQP11,ARHGAP11A,ARX,ASCL2,ASPM,ATP11C,ATP2B1,ATP6V0D1,ATP6V0D2,ATP6V1H,ATR,B3GALT4,BLM,BMP4,BOK,BUB1,CACNA2D1,CAPN5,CAPN8,CAV2,CCDC82,Ccl2,CCN2,CCP110,CD28,CDC25B,CDC42SE2,CDCP1,CDHR2,CDK5R1,Cdkn1c,CDON,CEBPZ,CENPE,CENPF,CENPK,CEP135,CEP70,CHD1,CHM,CLIC6,CLN8,CLSPN,Cmya5,COL12A1,COL1A1,COL4A1,COL6A3,Cox8c,CSPG5,CSRP3,CTNS,CXCR3,DCDC2,DCN,DCTPP1,DE…	249 (44)	43
SAR407899	chemical drug	Inhibited	4.61e-10	0.0111	ABLIM1,ACE,ACKR2,ACOT11,ACTA1,ACTA2,ADAMTS1,ADORA2A,ALAS1,ALDH1A3,AMPD3,ANK3,APC,AQP1,ARHGAP11A,ARHGAP5,ARNTL2,ARTN,ASCL2,ASPM,ATP6V0D1,ATP6V1H,B3GALT4,BCL2,BCL3,BIK,BOK,BRCA2,BUB1,C4A/C4B,CA3,CAMK2B,CAMK2N1,CAV2,CCAR1,CCDC82,CCDC88A,CCKAR,Ccl2,CCN2,CCNE1,CCP110,CD28,CDC25B,CDC42SE2,CDCP1,CEBPE,CEBPZ,CELF2,CELSR1,CELSR3,CENPE,CENPF,CENPK,CEP135,CEP55,CEP70,CHL1,CHM,CHST12,CKAP2,CLCN7,CLDN23,CLIC6…	278 (58)	58
Tyrobp dimer	complex	Activated	4.63e-10	0.0074	ACE,ACTA1,ACY3,ADAM33,ADAM8,ADAMTS1,ADCY7,ALAS1,ALDH1A3,AMPD3,ANK1,APLN,AQP1,ARFGAP3,ARHGAP11A,ARNTL2,ARRB1,ARRDC3,ASPM,ATP1B1,ATP6V0D2,ATR,B3GALT4,B4GALT1,BCL2,BIK,BLM,BOK,BRCA2,BRIP1,BTG2,C3,C4A/C4B,CA3,CACNA1E,CALHM5,CAV2,CCDC82,CCDC88A,CCKAR,CCNG2,CCR7,CD28,CDON,CELF2,CENPF,CEP70,CLDN10,COL4A1,COL6A1,COL6A3,CRACDL,CXCL10,CYP11A1,CYP26A1,DCN,DEPDC1,DEPTOR,DGKA,DHCR24,DHRS9,DIXDC1,DLL4,DNAJC3,D…	211 (64)	62
cerdulatinib	chemical drug	Inhibited	4.71e-10	0.0079	ABLIM1,ACE,ACOT11,ACTA1,ACY3,ALAS1,ALDH1A3,AMPD3,ANK1,ANK3,ANKRD13B,APC,APLN,AQP1,ARFGAP3,ARHGAP11A,ARNTL2,ATP6V0D1,ATP6V0D2,ATP6V1H,ATR,B3GALT4,B4GALT1,BCL2,BIK,BLM,BOK,BRCA2,BRIP1,BTG2,BUB1,C14orf39,C2orf50,C3,C4A/C4B,CA3,CACNA1E,CALHM5,CAMK2B,CAPN5,CAV2,CCAR1,CCDC82,CCDC88A,CCKAR,CCNG2,CCP110,CCR7,CD28,CDC42SE2,CDCP1,CDON,CEBPZ,CELF2,CENPE,CENPK,CEP135,CEP70,CHM,CIR1,CLDN10,CLIC6,CLN8,CLSPN,CO…	257 (61)	60
VAV2	transcription regulator	Activated	4.82e-10	0.0047	ACTA1,ALDH1A3,ANGPTL4,APLN,ARHGAP11A,ARNTL2,ARRB1,ASCL2,ATP1B1,B3GALT4,BCL2,BCL3,BIK,BTG2,C3,CALR,CAV1,CCAR1,CCDC82,CCDC88A,Ccl2,CCNE1,CCNG2,CDCP1,CDK5R1,CDON,CEBPE,CEBPZ,CELF2,CEP70,CLIC5,COL1A1,COL1A2,COL6A1,CXCL2,CXCR3,CYP26A1,DEPTOR,DLL4,DSCC1,ENO3,FAS,FGL2,FSCN1,FST,GDPD3,GLI1,GSN,HAS1,HDC,HERC6,HERPUD1,HOMER1,HSPA5,IFIH1,IGF2BP3,IGFBP7,IL1R1,IL21R,IL7,IL9R,IQGAP2,ITGB2,JAK2,LPAR6,LRP8,MAP3K…	137 (17)	17
HGF	growth factor	Activated	4.96e-10	0.0001	ACTA2,ADAMTS1,ADORA2A,ANGPT4,ANGPTL4,BCL2,BUB1,CAV1,Ccl2,CD28,CDC25B,CELSR1,CENPF,CHRNB2,COL1A1,COL1A2,COL4A1,CRLF1,CXCL2,DRD3,F3,GRB10,HMMR,HMOX1,HOMER1,INSIG1,ITGB3BP,KIF15,KIF20B,KITLG,LGMN,LRP8,MET,MID1,MKI67,NDC80,NPC1,OSMR,PHLDA2,PLK4,PTGS1,RUNX2,SLK,SMC2,TBXA2R,THBD,THBS1,TMEM158,TNFSF15,TP63,TRIB1,TTK,VCAM1,WT1	54 (1)	1
FGR	kinase	Activated	5.35e-10	0.0031	ACTA1,ADAMTS1,ALDH1A3,ANGPTL4,APLN,AQP1,ARHGAP11A,ARNTL2,ARRB1,ATP6V0D2,B3GALT4,B4GALT1,BCL3,BTG2,BUB1,C3,CAV1,CCDC82,CCDC88A,Ccl2,CCN2,CCNG2,CDK5R1,CDON,CELF2,CEP70,CLIC5,COL1A1,COL1A2,COL4A1,COL6A1,CSF1,CXCR3,CYP11A1,CYP26A1,DEPTOR,DLL4,EIF5B,ENO3,FAS,FSCN1,GATM,GDPD3,GRB10,GSN,HDC,HERC6,HOMER1,HSPA5,HUNK,IFIH1,IGF2BP3,IGFBP7,IL17F,IL1R1,IL21,IL7,IL9R,ITGB2,JAK2,KITLG,LAT,MAP3K5,Mbp,MEF2C,MKI67…	128 (21)	20
eplerenone	chemical drug		5.92e-10	0.0088	ABLIM1,ACE,ACTA1,ACY3,ADAMTS1,ADORA2A,ANK3,AQP11,ARHGAP11A,ARX,ASCL2,ASPM,ATP11C,ATP6V0D1,ATP6V1H,ATR,B3GALT4,BCL2,BLM,BMP4,BUB1,C4A/C4B,CACNA2D1,CALR,CAPN5,CAV2,CCDC82,CCKAR,Ccl2,CCN2,CCP110,CDC25B,CDC42SE2,CDCP1,CDK5R1,Cdkn1c,CDON,CEBPZ,CENPE,CENPF,CENPK,CEP135,CEP70,CHD1,CHM,CLIC6,CLN8,CLSPN,Cmya5,COL12A1,COL1A1,COL4A1,COL6A3,Cox8c,CSF1,CSRP3,CTNS,CXCR3,CYP11A1,DCDC2,DCTPP1,DEPTOR,DGKA,DHCR24,…	235 (35)	35
MAP3K1	kinase	Activated	5.93e-10	0.0119	ABLIM1,ACE,ACTA1,ADAMTS1,ALAS1,ALDH1A3,AMPD3,ANGPTL4,ANK1,ANK3,APC,APLN,AQP1,ARNTL2,ARTN,ASPM,ATP1B1,ATP6V0D1,ATP6V1H,BCL3,BOK,BSN,BTG2,CAMK2B,CAV2,CCAR1,CCDC88A,CCKAR,CCP110,CCR7,CDC25B,CDC42SE2,CDCP1,CDK5R1,Cdkn1c,CEBPE,CEBPZ,CELF2,CENPE,CENPF,CENPK,CEP135,CEP70,CHL1,CHM,CLDN23,CLIC5,CLIC6,CLN8,CLSPN,COL4A1,COL6A1,CRLF1,CSF1,CTNS,CXCR3,CYP26A1,DCDC2,DCN,DHCR24,DHRS9,DLL4,DSCC1,DTNA,EEA1,EIF5A2,…	208 (41)	41
PLEKHG6	other	Activated	5.94e-10	0.0129	ABLIM1,ACE,ACKR2,ACOT11,ACTA1,ACTA2,ADAMTS1,ADORA2A,ALAS1,ALDH1A3,AMPD3,ANK3,APC,AQP1,ARHGAP11A,ARHGAP5,ARNTL2,ARTN,ASCL2,ASPM,ATP6V0D1,ATP6V1H,B3GALT4,BCL2,BCL3,BIK,BOK,BRCA2,BUB1,C4A/C4B,CA3,CAMK2B,CAMK2N1,CAV2,CCAR1,CCDC82,CCDC88A,CCKAR,Ccl2,CCN2,CCNE1,CCP110,CD28,CDC25B,CDC42SE2,CDCP1,CEBPE,CEBPZ,CELF2,CELSR1,CELSR3,CENPE,CENPF,CENPK,CEP135,CEP55,CEP70,CHL1,CHM,CHST12,CKAP2,CLCN7,CLDN23,CLIC6…	279 (64)	61
ADGRB1	G-protein coupled receptor	Activated	6.71e-10	0.0131	ABLIM1,ACE,ACKR2,ACOT11,ACTA1,ACTA2,ADAMTS1,ADORA2A,ALAS1,ALDH1A3,AMPD3,ANK3,APC,AQP1,ARHGAP11A,ARHGAP5,ARNTL2,ARTN,ASCL2,ASPM,ATP6V0D1,ATP6V1H,B3GALT4,BCL2,BCL3,BIK,BOK,BRCA2,BUB1,C4A/C4B,CA3,CAMK2B,CAMK2N1,CAV2,CCAR1,CCDC82,CCDC88A,CCKAR,Ccl2,CCN2,CCNE1,CCP110,CD28,CDC25B,CDC42SE2,CDCP1,CEBPE,CEBPZ,CELF2,CELSR1,CELSR3,CENPE,CENPF,CENPK,CEP135,CEP55,CEP70,CHL1,CHM,CHST12,CKAP2,CLCN7,CLDN23,CLIC6…	277 (58)	57
amuvatinib	chemical drug	Inhibited	7.83e-10	0.0148	ABLIM1,ACE,ACTA2,ADAMTS1,ALAS1,AMOTL2,ANGPTL4,ANK1,ANK3,APC,APLN,ARHGAP11A,ARNTL2,ARTN,ASPM,ATM,ATP2B1,ATP6V0D1,ATP6V1H,AVIL,B3GALT4,BCL2,BSN,BUB1,C4A/C4B,CA3,CAMK2B,CAV2,CCAR1,CCDC82,CCDC88A,CCKAR,Ccl2,CCNG2,CCP110,CDC42SE2,CDCP1,CDK5R1,Cdkn1c,CELF2,CELSR1,CENPE,CENPF,CENPK,CEP135,CEP70,CHL1,CHM,CLCN7,CLDN23,CLIC6,CLN8,CLSPN,COL4A1,COL6A1,CSF1,CSRP3,CTNS,CXCR3,CYP26A1,DCDC2,DDAH2,DEPTOR,DGKA,DHC…	231 (64)	62
misoprostol	chemical drug	Activated	8.36e-10	0.0255	4930486L24Rik,ACOT11,ACY3,ADAMTS1,ADCY7,ADORA2A,AFMID,ALAS1,ALDH1A3,AMPD3,ANGPTL4,ANK3,ANKRD13B,ARHGAP11A,ARHGAP25,ARNTL2,ARRDC3,ARTN,ASCL2,ASPM,ATAD2,ATP1B1,ATP2B1,AVIL,B3GALT4,BCL2,BCL3,BIK,BLM,BMPER,BUB1,C14orf39,C2orf50,C4A/C4B,CA4,CACNA2D1,CAMK2B,CAMK2N1,CAV2,CCDC82,CCDC88A,CCN2,CCNE1,CCNG2,CDCP1,CDK5R1,Cdkn1c,CDON,CELF2,CELSR3,CENPE,CENPF,CEP55,CEP70,CFP,CHD1,CHD9,CHL1,CIR1,CITED1,CLIC5,CLN…	271 (50)	48
NF2	other	Inhibited	8.9e-10	0.0064	ACTA1,ALDH1A3,ANGPTL4,APLN,ARNTL2,ASCL2,B4GALT1,BCL3,BTG2,CAV2,CCAR1,CCDC88A,Ccl2,CCN2,CCNE1,CCNG2,CDC25B,CDCP1,CDK5R1,CELF2,CENPF,CEP70,CLIC5,COL1A1,COL1A2,COL6A1,CXCL2,CXCR3,CYP26A1,DLL4,F2R,FGD4,FGL2,FSCN1,GLI1,GSN,HAS1,HDC,HERC6,HERPUD1,HMOX1,HOMER1,HSPA5,IFI16,IFI35,IGF2BP3,IL1R1,IL7,IL9R,INHBB,IQGAP2,IRAG1,IRAG2,ITGB2,JAK2,KCNB1,KRT7,let-7,LRP8,MAP3K5,Mbp,MET,mir-30,mir-31,MKI67,MMP3,MSH2,M…	121 (17)	17
TP63	transcription regulator		9.31e-10	0.018	4930486L24Rik,ACOT11,ACTA2,ADAMTS1,ALDH1A3,AMT,ANGPTL4,ANK1,APLN,ARHGAP11A,ARHGAP5,ARNTL2,ARRB1,ARTN,ATM,ATP1B1,B3GALT4,BCL3,BIK,BLM,BMP4,BOK,BRCA2,BTG2,BUB1,C3,CA4,CAMK2B,CAMK2N1,CAV2,CCDC82,CCDC88A,CCN2,CCNE1,CCNG2,CCR7,CD28,CDC25B,CDK5R1,Cdkn1c,CDON,CELF2,CELSR1,CELSR3,CENPE,CENPF,CEP55,CEP70,CHD1,CHST12,CITED1,CKAP2,CLIC5,COL4A1,COL6A3,CRACR2B,CSF1,CXCR3,CYP26A1,DDIAS,DEPTOR,DGAT2,DGKA,DHCR24…	211 (14)	14
PKM	kinase	Activated	9.46e-10	0.0187	ACOT11,ACTA1,ALDH1A3,AMOTL2,ANGPTL4,ANK1,ARHGAP11A,ARHGAP5,ARNTL2,ARRB1,ASCL2,ATM,ATP1B1,ATP6V0D2,B3GALT4,B4GALNT4,B4GALT1,BCL3,BIK,BMPER,BOK,BRCA2,BTG2,BUB1,C3,CA3,CA4,CAMK2B,CAMK2N1,CAV1,CAV2,CCAR1,CCDC82,CCDC88A,CCNG2,CDC25B,CDCP1,CDK5R1,Cdkn1c,CELSR1,CELSR3,CENPE,CENPF,CEP55,CEP70,CHST12,CITED1,CKAP2,CLDN23,CLIC5,CLIC6,COL1A2,COL6A1,COL6A3,CRACR2B,CUBN,CXCL2,CXCR3,CYP11A1,CYP26A1,DDIAS,DEPTOR…	219 (34)	34
NFkB1-CRel	complex		9.83e-10	0.0196	4930486L24Rik,ACOT11,ACY3,ADAM8,ADCY7,ADORA2A,ALAS1,ALDH1A3,AMOTL2,ANGPTL4,ANK1,APLN,ARFGAP3,ARHGAP11A,ARHGAP25,ARHGAP5,ARNTL2,ARRB1,ARRDC3,ARX,ATP1B1,ATP6V0D2,B3GALT4,B4GALT1,BCL2,BCL3,BMP4,BRCA2,C3,CACNA1E,CAMK2B,CAMK2N1,CAPN5,CAV1,CAV2,CCDC82,CCR7,CDC25B,CDCP1,Cdkn1c,CDON,CEBPZ,CELF2,CELSR1,CELSR3,CENPE,CENPF,CEP55,CHD1,CHST12,CKAP2,CLDN10,CLIC5,CLSPN,COL1A1,COL4A1,COL6A1,CRACR2B,CSF1,CST6,CXC…	217 (26)	25
RET	kinase	Activated	9.99e-10	0.0105	ABLIM1,ACE,ALAS1,ALDH1A3,ANGPTL4,ANK3,APC,APLN,AQP1,ARHGAP11A,ARNTL2,ARTN,ASPM,ATP2B1,ATP6V0D1,ATP6V1H,AVIL,B3GALT4,B4GALT1,BCL3,BRCA2,BTG2,BUB1,C3,CAMK2B,CAV1,CAV2,CCAR1,CCDC82,CCDC88A,Ccl2,CCNE1,CCNG2,CCP110,CDC42SE2,CDK5R1,CELSR1,CENPE,CENPF,CENPK,CEP135,CEP70,CHL1,CHM,CLCN7,CLIC5,CLIC6,CLN8,CLSPN,COL4A1,CSF1,CSRP3,CTNS,CXCL2,CXCR3,CYP26A1,DCDC2,DDAH2,DEPTOR,DHCR24,DLL4,DNAJC3,DTNA,EEA1,EIF5A2…	197 (28)	28
UNC5A	transmembrane receptor	Activated	1.06e-09	0.0158	ABLIM1,ACE,ACKR2,ACOT11,ACTA1,ACTA2,ADAMTS1,ADORA2A,ALAS1,ALDH1A3,AMPD3,ANK3,APC,AQP1,ARHGAP11A,ARHGAP5,ARNTL2,ARTN,ASCL2,ASPM,ATP6V0D1,ATP6V1H,B3GALT4,BCL2,BCL3,BIK,BOK,BRCA2,BUB1,C4A/C4B,CA3,CAMK2B,CAMK2N1,CAV2,CCAR1,CCDC82,CCDC88A,CCKAR,Ccl2,CCN2,CCNE1,CCP110,CD28,CDC25B,CDC42SE2,CDCP1,CEBPE,CEBPZ,CELF2,CELSR1,CELSR3,CENPE,CENPF,CENPK,CEP135,CEP55,CEP70,CHL1,CHM,CHST12,CKAP2,CLCN7,CLDN23,CLIC6…	276 (58)	57
cycloheximide	chemical reagent		1.08e-09	0.0302	4930486L24Rik,AATK,ABTB2,ACKR2,ACTA1,ADAM8,ADGRF4,ADORA2A,AGBL3,ALAS1,AMOTL2,AMPD3,ANK3,APC,AQP1,ARHGAP11A,ARHGAP23,ARHGAP5,ARRB1,ARRDC3,ASCL2,ATM,ATP1B1,ATR,AVIL,B3GALT4,B4GALT1,BCL3,BLM,BMPER,BOK,BRCA2,BRIP1,BTG2,BUB1,CALR,CAMK2B,CAMK2N1,CAV1,CAV2,CCDC15,CCDC82,CCDC88A,CCKAR,CCN2,CCNG2,CD28,CDC25B,CDK5R1,Cdkn1c,CDON,CELSR1,CELSR3,CENPE,CENPF,CEP55,CEP70,CHST12,CKAP2,CLIC5,CNTN2,COL1A1,COL4A1,CR…	270 (39)	39
AXIN1	other		1.08e-09	0.006	ACE,ACOT11,ACTA1,ADAMTS6,AMOTL2,ANK1,APLN,AQP1,ARHGAP5,ARRB1,B4GALT1,BCL3,BIK,BMP4,BOK,BRCA2,BSN,BTG2,BUB1,C3,CA3,CALR,CAMK2B,CAMK2N1,CAV2,CCNG2,CCR7,CDC25B,CDCP1,CDK5R1,CDON,CEBPZ,CELF2,CELSR1,CELSR3,CENPE,CENPF,CEP55,CHD1,CHST12,CKAP2,COL4A1,COL6A1,COL6A3,CRACR2B,CSF1,CXCR3,CYP11A1,DDIAS,DGKA,DHCR24,DIXDC1,DLL4,DSCC1,Dst,ENO3,F2R,F3,FAS,FGD4,FGF13,FGL2,GATM,GLI1,GOLM2,Gprasp2,GSAP,GSN,GSTM1,HAS…	179 (19)	19
ETV6	transcription regulator	Inhibited	1.15e-09	0.0442	4930486L24Rik,ACE,ACOT11,ACTA1,ACTA2,ADAMTS1,ADCY7,AFMID,ALAS1,ALDH1A3,AMPD3,ANGPTL4,ANKRD12,ANKRD13B,ARHGAP25,ARNTL2,ARTN,ASCL2,ASPM,ATAD2,ATM,ATRX,B4GALT1,BCL3,BIK,BLM,BMP4,BMPER,BOK,BUB1,C14orf39,C2orf50,C4A/C4B,CA3,CA4,CAMK2B,CAV2,CCDC88A,CCKAR,Ccl2,CCN2,CCNE1,CCNG2,CD28,CDC25B,CDK5R1,CDON,CELF2,CENPE,CEP70,CHD1,CHL1,CIR1,CITED1,CLCN7,CLIC5,COL1A1,COL1A2,COL6A1,COL6A3,CRLF1,CSF1,CSRP3,CST6,CX…	232 (36)	36
RAP2A	enzyme	Activated	1.28e-09	0.0232	AATK,ACOT11,ACTA1,ACY3,ALAS1,ANGPTL4,ANK1,APC,APLN,AQP1,ARFGAP3,ARHGAP5,ARNTL2,ARRB1,ARRDC3,ARTN,ASCL2,ASPM,ATAD2,ATM,ATRX,B4GALT1,BCL2,BIK,BMP4,BOK,BRIP1,BSN,CA3,CALR,CAMK2B,CAPN5,CAV1,CAV2,CBX2,CCAR1,CCDC88A,Ccl2,CCN2,CCP110,CCR7,CD28,CDCP1,CDK5R1,Cdkn1c,CDON,CELF2,CELSR1,CELSR3,CENPE,CENPF,CEP55,CEP70,CHL1,CHST12,CIR1,CKAP2,CLIC5,CLIC6,CLSPN,COL12A1,COL6A1,COLEC12,CRACR2B,CRLF1,CSF1,CXCL2,CXCR…	253 (42)	40
DCAF1	kinase		1.32e-09	0.0259	ACE,ACOT11,ADAM8,ALDH1A3,AMOTL2,ANGPTL4,APLN,ARHGAP5,ARNTL2,ATM,ATR,BCL3,BIK,BMP4,BOK,BRCA2,BTG2,BUB1,C2orf76,C3,CA3,CALR,CAMK2B,CAMK2N1,CAV1,CAV2,CCDC88A,Ccl2,CCNE1,CCNG2,CCR7,CDC25B,CDK5R1,Cdkn1c,CDON,CELSR1,CELSR3,CENPE,CENPF,CEP55,CEP70,CHST12,CKAP2,CLDN23,CLIC5,COL1A2,CRACR2B,CSF1,CXCL2,CXCR3,CYP26A1,DDIAS,DGKA,DHCR24,DIXDC1,DLL4,ECM1,ENO3,FAS,FGD4,FGF13,FGF18,FGL2,FOXF1,FST,GATM,GLI1,GOLM2,…	187 (19)	19
CSF1	cytokine	Activated	1.4e-09	0.0196	ABTB2,ACKR2,ADAM8,ADAMTS1,ADAMTS7,ADORA2A,ALAS1,AMPD3,ANGPTL4,ANK1,ANK3,APC,APLN,AQP11,ARHGAP11A,ARHGAP23,ARHGAP5,ARNTL2,ARRB1,ARRDC3,ARTN,ARX,ASCL2,ASPM,ATAD2,ATP1B1,ATP2B1,ATRX,B3GALT4,BCL2,BMPER,BRIP1,BUB1,C4A/C4B,CA3,CACNA2D1,CAPN5,CCDC15,CCDC82,CCDC88A,CCKAR,Ccl2,CCNE1,CD28,CDK5R1,Cdkn1c,CEBPE,CEBPZ,CELF2,CELSR1,CELSR3,CENPF,CEP55,CEP70,CFP,CHD1,CHL1,CLCN7,CLIC5,CLIC6,CLSPN,COL4A1,CRLF1,CST6…	251 (49)	49
cloprostenol	chemical drug		1.44e-09	0.0395	4930486L24Rik,ABLIM1,ACE,ACTA1,ACTA2,ADAMTS1,ADCY7,AFMID,ALAS1,ALDH1A3,AMOTL2,AMPD3,ANGPTL4,ANK3,ANKRD13B,APC,AQP1,ARFGAP3,ARHGAP25,ARHGAP5,ARNTL2,ARTN,ASCL2,ASPM,ATAD2,ATM,ATP1B1,ATP6V0D1,ATP6V1H,B4GALT1,BCL3,BIK,BLM,BMP4,BMPER,BOK,BRCA2,C14orf39,C2orf50,CA3,CA4,CALR,CAPN5,CAV2,CCAR1,CCDC88A,CCKAR,Ccl2,CCN2,CCP110,CD28,CDC42SE2,CDK5R1,CDON,CELF2,CELSR1,CELSR3,CENPF,CENPK,CEP135,CEP55,CEP70,CHD1,…	295 (36)	35
ETK1/2	group	Activated	1.47e-09	0.0122	ABLIM1,ACE,ACTA1,ALDH1A3,ANK1,ANK3,APC,APLN,AQP1,ARHGAP11A,ARRB1,ASPM,ATP6V0D1,ATP6V1H,B3GALT4,B4GALT1,BCL3,BMP5,BRCA2,BTG2,BUB1,C3,CA3,CALR,CAMK2B,CAV2,CCAR1,CCDC82,CCKAR,CCNE1,CCP110,CCR7,CD28,CDC25B,CDC42SE2,CDK5R1,CDON,CELF2,CENPE,CENPF,CENPK,CEP135,CEP70,CHM,CLDN23,CLIC6,CLSPN,CNKSR1,COL12A1,COL6A1,CTNS,DCDC2,DEPTOR,DGKA,DHCR24,DIXDC1,DPYSL3,DTNA,EBI3,EEA1,EIF5A2,ELF3,ENO3,EXOC5,F2R,F3,FGD4,…	203 (38)	35
DOCK5	other	Activated	1.49e-09	0.0216	ABLIM1,ACE,ACTA2,ADAMTS1,AFMID,ALDH1A3,AMOTL2,AMPD3,ANK3,ANKRD13B,APC,APLN,ARHGAP11A,ARHGAP25,ARHGAP5,ARNTL2,ARTN,ASCL2,ASPM,ATM,ATP6V0D1,ATP6V1H,B3GALT4,BCL2,BCL3,BIK,BMPER,BOK,BRCA2,BUB1,C14orf39,C2orf50,C4A/C4B,CA3,CAMK2B,CAMK2N1,CAV2,CCAR1,CCDC82,CCDC88A,CCKAR,Ccl2,CCN2,CCNE1,CCNG2,CCP110,CCR7,CD28,CDC25B,CDC42SE2,CDCP1,CDK5R1,CEBPE,CEBPZ,CELF2,CELSR1,CELSR3,CENPE,CENPF,CENPK,CEP135,CEP55,CEP…	297 (61)	58
GPER1	G-protein coupled receptor		1.52e-09	0.0084	ABLIM1,ACE,ACTA2,ACY3,AMOTL2,ANK3,APC,APLN,AQP1,ARHGAP11A,ARRB1,ASPM,ATP1B1,ATP6V0D1,ATP6V1H,B3GALT4,B4GALT1,BMP4,BRCA2,BTG2,BUB1,CALR,CAMK2B,CAV2,CCAR1,CCDC82,Ccl2,CCN2,CCNE1,CCNG2,CCP110,CCR7,CDC42SE2,CDK5R1,Cdkn1c,CENPE,CENPF,CENPK,CEP135,CEP70,CHM,CLIC6,CLN8,CLSPN,COL1A1,COL1A2,CTNS,CXCL2,CYP11A1,DCDC2,DEPTOR,DGAT2,DHCR24,DLL4,DTNA,EEA1,EIF5A2,ELOVL6,ENO3,EXOC5,FAS,FMN1,FSCN1,GDPD3,GLI1,GREB1…	160 (12)	12
isobutylmethylxanthine	chemical toxicant	Activated	1.53e-09	0.0198	ABLIM1,ACE,ACTA1,ACY3,ADORA2A,ALAS1,ALDH1A3,ALDH3B1,ANGPTL4,ANK1,ANK3,APC,APLN,AQP11,ARHGAP11A,ARNTL2,ASPM,ATM,ATP6V0D1,ATP6V0D2,ATP6V1H,ATR,B3GALT4,B4GALT1,BCL3,BRCA2,BTG2,BUB1,C4A/C4B,CA3,CA4,CACNA2D1,CALR,CAMK2B,CAPN5,CAPN8,CAV1,CCAR1,CCDC82,CCDC88A,Ccl2,CCNE1,CCNG2,CCP110,CDC25B,CDC42SE2,CDHR2,CDK5R1,CDON,CENPE,CENPF,CENPK,CEP135,CEP70,CFI,CHM,CLDN23,CLIC5,CLIC6,CLSPN,CNKSR1,COL12A1,COL6A1,CS…	240 (27)	27
IGg-Rheumatoid factor	complex	Activated	1.56e-09	0.0203	ACE,ACTA1,ACTA2,ACY3,ANGPTL4,ANK1,APC,APLN,AQP1,ARHGAP11A,ARNTL2,ARRB1,ARRDC3,ASCL2,ATM,ATP1B1,ATP6V0D1,B3GALT4,B4GALT1,BCL2,BCL3,BIK,BRCA2,C3,C4A/C4B,CA3,CAMK2B,CAV1,CCDC82,CCDC88A,CCKAR,Ccl2,CCNE1,CD28,CDC25B,CDCP1,CDON,CELF2,CEP70,CLCN7,CLDN23,CLIC5,COL1A1,COL1A2,COL4A1,COL6A1,CRLF1,CSF1,CXCL10,CXCL2,CXCR3,CYP11A1,CYP26A1,DCN,DEPTOR,DGKA,DHRS9,DHX58,DIXDC1,DLL4,DNAJC3,DOCK11,EBI3,ELF3,ENO3,EYA…	191 (43)	41
LRSAM1	enzyme		1.66e-09	0.0089	ABLIM1,ACE,ACTA1,ACY3,ADAMTS1,ADORA2A,ANK3,APLN,AQP11,ARHGAP11A,ARX,ASCL2,ASPM,ATP11C,ATP6V0D1,ATP6V1H,ATR,B3GALT4,BLM,BMP4,BUB1,C4A/C4B,CACNA2D1,CALR,CAPN5,CAV2,CCDC82,Ccl2,CCP110,CD28,CDC25B,CDC42SE2,CDCP1,CDK5R1,Cdkn1c,CDON,CEBPZ,CELF2,CENPE,CENPF,CENPK,CEP135,CEP70,CHD1,CHM,CLIC6,CLN8,CLSPN,Cmya5,COL12A1,COL4A1,COL6A3,Cox8c,CSRP3,CTNS,CXCR3,CYP11A1,DCDC2,DCTPP1,DEPTOR,DGKA,DHCR24,DLL4,DNM3,DS…	228 (39)	37
IQGAP1	other	Activated	1.72e-09	0.0083	ABLIM1,ACE,ACTA1,ALDH1A3,AMOTL2,ANK3,APC,APLN,AQP1,ARHGAP11A,ASCL2,ASPM,ATM,ATP6V0D1,ATP6V1H,B3GALT4,BRCA2,BTG2,BUB1,C3,CA3,CALR,CAMK2B,CAV1,CAV2,CCAR1,CCDC82,Ccl2,CCNG2,CCP110,CCR7,CDC42SE2,CDCP1,CDK5R1,CENPE,CENPF,CENPK,CEP135,CEP70,CHM,CLIC6,CLN8,CLSPN,COL1A2,COL4A1,COL6A1,CTNS,CXCL2,CYP11A1,DCDC2,DEPTOR,DGKA,DHCR24,DIXDC1,DTNA,EEA1,EIF5A2,ENO3,EXOC5,F2R,FGD4,FGF18,FGL2,FMN1,FST,GDF5,GDPD3,GOL…	173 (16)	15
CLIC4	ion channel	Activated	1.74e-09	0.0133	ABLIM1,ACE,ACKR2,ACOT11,ACTA1,ACTA2,ADAMTS1,ADORA2A,ALAS1,AMPD3,ANK3,APC,AQP1,ARHGAP11A,ARHGAP5,ARNTL2,ARTN,ASCL2,ASPM,ATP6V0D1,ATP6V1H,B3GALT4,BCL2,BCL3,BIK,BOK,BRCA2,BRIP1,BUB1,CA3,CAMK2B,CAMK2N1,CAV2,CCAR1,CCDC82,CCDC88A,CCKAR,Ccl2,CCN2,CCNE1,CCP110,CD28,CDC25B,CDC42SE2,CDCP1,CEBPE,CEBPZ,CELF2,CELSR1,CELSR3,CENPE,CENPF,CENPK,CEP135,CEP55,CEP70,CHL1,CHM,CHST12,CKAP2,CLCN7,CLDN23,CLIC6,CLN8,CLSP…	271 (60)	60
RAC3	enzyme		1.93e-09	0.025	ABLIM1,ACE,ACSS3,ACTA1,ACTA2,ACY3,ADAMTS1,ADORA2A,ANK1,ANK3,ANKRD37,AQP11,ARHGAP11A,ARNTL2,ARX,ASCL2,ASPM,ATM,ATP11C,ATP2B1,ATP6V0D1,ATP6V1H,ATR,AVIL,B3GALT4,BCL2,BCL3,BLM,BMP4,BUB1,C4A/C4B,CA3,CACNA2D1,CAPN5,CAV2,CCDC82,CCDC88A,CCKAR,Ccl2,CCP110,CD28,CDC25B,CDC42SE2,CDCP1,CDK5R1,Cdkn1c,CEBPZ,CENPE,CENPF,CENPK,CEP135,CHD1,CHM,CLIC5,CLIC6,CLN8,CLSPN,COL12A1,COL1A1,COL1A2,COL4A1,COL6A3,Cox8c,CSRP3,…	278 (61)	60
3-keto, N-aminoethyl aminocaproyl dihydrocinnamoyl cyclopamine	chemical reagent	Inhibited	1.96e-09	0.0187	ABLIM1,ACE,ACKR2,ACOT11,ACTA1,ACTA2,ADAMTS1,ADCY7,ADORA2A,ALAS1,ALDH1A3,AMPD3,ANK3,APC,ARHGAP11A,ARHGAP5,ARNTL2,ARTN,ASCL2,ATAD2,ATP6V0D1,ATP6V1H,B3GALT4,BCL3,BIK,BOK,BRCA2,BRIP1,BUB1,C4A/C4B,CA3,CAMK2B,CAMK2N1,CASQ1,CAV2,CCAR1,CCDC82,CCDC88A,CCKAR,Ccl2,CCN2,CCNE1,CCP110,CD28,CDC25B,CDC42SE2,CDCP1,CEBPE,CEBPZ,CELF2,CELSR1,CELSR3,CENPE,CENPK,CEP135,CEP55,CEP70,CHL1,CHM,CHST12,CKAP2,CLCN7,CLDN23,CL…	287 (64)	62
ELK1	transcription regulator		1.97e-09	0.0232	4930486L24Rik,ABTB2,ACOT11,ACTA1,ACTA2,ACY3,ALAS1,AMOTL2,AMPD3,ANGPTL4,ANK1,APLN,ARFGAP3,ARHGAP11A,ARHGAP5,ARNTL2,ARRB1,ARRDC3,ARTN,ARX,ATAD2,ATM,ATP1B1,ATR,ATRX,B3GALT4,B4GALT1,BAHCC1,BCL2,BIK,BMP4,BRCA2,BRIP1,BSN,BUB1,C4A/C4B,CAMK2B,CAMK2N1,CCDC82,CCDC88A,CCN2,CCNE1,CD28,CDCP1,CDON,CEBPE,CELF2,CELSR1,CELSR3,CENPE,CENPF,CEP55,CEP70,CFI,CFP,CHL1,CHST12,CKAP2,CLIC6,CLSPN,COL4A1,COL6A1,COL6A3,CRACR…	258 (59)	58
P2RY4	G-protein coupled receptor		1.99e-09	0.0048	ACE,ACKR2,ACTA1,ADAMTS1,ADCY7,ALDH1A3,ANGPTL4,ANK1,ANKRD37,AQP1,ARHGAP11A,ARRB1,ATP1B1,ATP2B1,ATP6V0D2,AVIL,B3GALT4,BCL3,BMP4,BTG2,C3,CCDC82,CCKAR,CCKBR,Ccl2,CCN2,CDC25B,CDK5R1,Cdkn1c,CDON,CEBPE,CEBPZ,CENPF,CHL1,CLCN7,COL12A1,COL4A1,CSF1,CYP11A1,DCN,DDAH2,DEPTOR,DGKA,DLL4,DNAJC3,DPYSL3,DSCC1,ELF3,ENO3,EPS8,FAM81A,FGD4,FGF13,FGF18,FOXF1,FSCN1,GATM,GDPD3,GFPT2,GRHL2,GRHL3,GSN,HAS1,HHIP,HMGCS2,HUNK,…	160 (50)	50
TAS-116	chemical drug		2e-09	0.0045	ABLIM1,ACE,ACTA1,ALDH1A3,ANGPTL4,ANK3,APC,AQP1,ARNTL2,ARRB1,ASCL2,ASPM,ATP1B1,ATP6V0D1,ATP6V1H,BCL3,BMP4,BTG2,BUB1,C3,CAMK2B,CAV2,CCDC88A,CCNG2,CCP110,CD28,CDC42SE2,CDCP1,CDK5R1,CENPE,CENPF,CENPK,CEP135,CHM,CLIC5,CLIC6,CLN8,CLSPN,COL6A1,CTNS,CXCL2,CXCR3,CYP11A1,CYP26A1,DCDC2,DHCR24,DLL4,DTNA,EEA1,EIF5A2,EXOC5,F2R,FGL2,FMN1,FSCN1,GLI1,GREB1,HDC,HERC6,HERPUD1,HIP1R,HMOX1,HOMER1,HOXC6,HSPA5,IFI16,IF…	162 (16)	14
NEUROG2	transcription regulator	Inhibited	2.1e-09	0.0297	4930486L24Rik,ACKR2,ACOT11,ACTA1,ACTA2,ADORA2A,ALAS1,ALDH1A3,AMOTL2,AMPD3,ANK1,APC,AQP1,ARHGAP11A,ARHGAP5,ARNTL2,ARTN,ATM,ATP1B1,ATR,B3GALT4,B4GALT1,BCL2,BCL3,BIK,BLM,BOK,BRCA2,BUB1,CA3,CAMK2B,CAMK2N1,CCDC82,CCDC88A,CCKAR,CCN2,CCNE1,CD28,CDK5R1,CEBPE,CELF2,CELSR1,CELSR3,CENPE,CENPF,CEP55,CEP70,CHL1,CHST12,CITED1,CKAP2,CLCN7,CLDN23,CLIC5,COL12A1,COL1A1,CRACR2B,CRLF1,CXCR3,CYP11A1,DDIAS,DEPTOR,DGAT…	237 (47)	47
EHD2	other	Inhibited	2.19e-09	0.0273	ABLIM1,ACE,ACOT11,ACTA2,ADAMTS1,ALAS1,ALDH1A3,AMOTL2,AMPD3,ANK3,APC,APLN,AQP1,ARHGAP11A,ARHGAP5,ARNTL2,ARTN,ASCL2,ASPM,ATP6V0D1,ATP6V1H,B3GALT4,BCL3,BIK,BOK,BRCA2,BUB1,C4A/C4B,CA3,CAMK2B,CAMK2N1,CAV1,CAV2,CCAR1,CCDC82,CCDC88A,CCKAR,Ccl2,CCN2,CCNE1,CCNG2,CCP110,CCR7,CD28,CDC25B,CDC42SE2,CDCP1,CDK5R1,Cdkn1c,CEBPE,CEBPZ,CELF2,CELSR1,CELSR3,CENPE,CENPF,CENPK,CEP135,CEP55,CEP70,CHL1,CHM,CHST12,CKAP2,C…	270 (45)	45
UBTD1	other	Inhibited	2.29e-09	0.0314	4930486L24Rik,ACKR2,ACOT11,ACTA1,ACTA2,ADORA2A,ALAS1,ALDH1A3,AMOTL2,AMPD3,ANK1,APC,AQP1,ARHGAP11A,ARHGAP5,ARNTL2,ARTN,ATM,ATP1B1,ATR,B3GALT4,B4GALT1,BCL2,BCL3,BIK,BLM,BOK,BRCA2,BUB1,CA3,CAMK2B,CAMK2N1,CCDC82,CCDC88A,CCKAR,CCN2,CCNE1,CD28,CEBPE,CELF2,CELSR1,CELSR3,CENPE,CENPF,CEP55,CEP70,CHL1,CHST12,CITED1,CKAP2,CLCN7,CLDN23,CLIC5,COL12A1,COL1A1,CRACR2B,CRLF1,CXCR3,CYP11A1,DDIAS,DEPTOR,DGAT2,DGKA,…	236 (47)	46
nonylphenol	chemical toxicant	Activated	2.41e-09	0.0042	ABLIM1,ACE,ACTA2,ALAS1,ANK1,ANK3,APC,AQP1,ARHGAP11A,ARRB1,ASPM,ATP6V0D1,ATP6V1H,B3GALT4,BMP4,BRCA2,BTG2,BUB1,C3,CAMK2B,CAV2,CCAR1,CCDC82,Ccl2,CCNE1,CCP110,CCR7,CDC42SE2,CDK5R1,CELF2,CENPE,CENPF,CENPK,CEP135,CEP70,CHM,CLIC5,CLIC6,CLN8,CLSPN,CTNS,CXCL10,DCDC2,DEPTOR,DHCR24,DLL4,DTNA,EEA1,EIF5A2,ELAVL2,ENO3,EXOC5,EYA4,FAS,FMN1,FST,GDPD3,GLI1,GREB1,GSN,HDC,HIP1R,HOMER1,HOXC6,HSPA5,IFI16,IFI35,IFIH1,I…	145 (8)	8
BAPTA-AM	chemical reagent	Inhibited	2.41e-09	0.0267	ABLIM1,ACE,ACY3,ADAMTS1,ADORA2A,ALAS1,AMPD3,ANK1,ANK3,APC,APLN,AQP1,AQP11,ARFGAP3,ARNTL2,ARTN,ASCL2,ASPM,ATM,ATP1B1,ATP6V0D1,ATP6V1H,B4GALT1,BCL3,BIK,BMP4,BOK,BRIP1,BSN,BUB1,CACNA1E,CACNA2D1,CALR,CAMK2B,CAPN5,CAV2,CCAR1,CCKAR,CCNG2,CCP110,CD28,CDC25B,CDC42SE2,CDCP1,CDK5R1,Cdkn1c,CELF2,CENPE,CENPF,CENPK,CEP135,CEP70,CFI,CHL1,CHM,CLDN10,CLIC6,CLN8,CLSPN,COL1A1,COL4A1,COL6A1,CTNS,CXCL10,CXCL2,DCDC2,…	243 (45)	45
forskolin	chemical toxicant		2.42e-09	0.0259	4930486L24Rik,ACE,ACOT11,ACTA1,ACTA2,ACY3,ADAMTS1,ADGRF4,ADORA2A,AGBL3,AMIGO3,ANGPTL4,ANK1,ANK3,ANKRD13B,APC,AQP11,ARHGAP11A,ARNTL2,ARTN,ASCL2,ATG9B,ATP1B1,ATP2B1,ATP6V0C,ATP6V0D1,ATP6V1H,AVIL,B3GALT4,B4GALT1,BCL3,BMP5,BRIP1,BSN,BTG2,BUB1,C11orf1,C14orf39,C2orf50,C4A/C4B,CA3,CA4,CACNA1I,CACNA2D1,CALR,CAMK2N1,CAPN5,CCDC82,CCKAR,CCN2,CCP110,CDC42SE2,CDCP1,CEBPE,CEBPZ,CELSR1,CELSR3,CENPE,CENPK,CEP13…	303 (73)	73
nicergoline	chemical drug	Inhibited	2.47e-09	0.007	ACTA1,ALDH1A3,ANGPTL4,APLN,AQP1,ARNTL2,ARRB1,ARTN,B4GALT1,BCL3,BTG2,C3,CALR,CAV1,CCDC88A,Ccl2,CCN2,CCNE1,CCNG2,CDK5R1,CDON,CEP70,CLIC5,COL1A1,COL1A2,CXCL2,CXCR3,CYP11A1,CYP26A1,DDX4,DLL4,EEF2,EPS8,FAS,FGD4,FGL2,FSCN1,GLI1,HAGH,HAS1,HDC,HERC6,HMOX1,HOMER1,HSPA5,IFI16,IFI35,IL1R1,IL7,IL9R,ITGB2,JAK2,KRT7,MAP3K5,Mbp,MEF2C,mir-31,MMP3,MT-ATP6,mt-Atp8,MT-ND4,MYRF,NFATC2,NOD2,Nppb,NTN1,PIK3C2A,PLB1,PLD…	104 (16)	14
ergocalciferol	chemical - endogenous mammalian		2.55e-09	0.0331	ABLIM1,ACE,ACTA1,ACY3,ADORA2A,ANK3,APC,AQP11,ARHGAP11A,ARX,ASCL2,ASPM,ATM,ATP11C,ATP6V0D1,ATP6V0D2,ATP6V1H,ATR,B3GALT4,B4GALT1,BCL2,BCL3,BLM,BMP4,BUB1,C4A/C4B,CA3,CACNA2D1,CALR,CAPN5,CAV2,CCDC82,CCKAR,Ccl2,CCP110,CD28,CDC25B,CDC42SE2,CDCP1,CDK5R1,Cdkn1c,CDON,CEBPZ,CELF2,CENPE,CENPF,CENPK,CEP135,CEP70,CHD1,CHM,CLIC6,CLN8,CLSPN,COL12A1,COL4A1,Cox8c,CSF1,CSRP3,CTNS,CXCL10,CXCR3,CYP11A1,DCDC2,DCTPP1,…	258 (41)	40
LEP	growth factor	Activated	2.58e-09	0.0407	ABLIM1,ACE,ACOT11,ACY3,ADAMTS1,ADORA2A,ALDH1A3,AMOTL2,ANGPTL4,ANK1,ANK3,ANKRD13B,APC,APLN,AQP1,AQP11,ARHGAP11A,ARHGAP5,ARNTL2,ARTN,ASCL2,ASPM,ATM,ATP2B1,ATP6V0D1,ATP6V0D2,ATP6V1H,ATRX,AVIL,B3GALT4,B4GALT1,BCL2,BMP5,BOK,BRCA2,BTG2,C14orf39,C2orf50,C3,C4A/C4B,CA3,CACNA2D1,CALR,CAMK2B,CAMK2N1,CAPN5,CAV1,CAV2,CCDC82,CCDC88A,CCKAR,Ccl2,CCNG2,CCP110,CD28,CDC25B,CDC42SE2,CDCP1,CDK5R1,Cdkn1c,CDON,CELF2,C…	286 (63)	63
TENM4	other	Activated	2.61e-09	0.0215	ABLIM1,ACE,ACOT11,ACSS3,ACTA1,ACTA2,ADAMTS1,ADORA2A,ALAS1,AMPD3,ANK3,ANKRD37,APC,APLN,AQP1,AQP11,ARHGAP11A,ARNTL2,ARTN,ASPM,ATAD2,ATM,ATP6V0C,ATP6V0D1,ATP6V1H,ATR,B3GALT4,BIK,BLM,BOK,BRCA2,BRIP1,C4A/C4B,CA3,CACNA2D1,CAMK2B,CAMK2N1,CAPN5,CAV2,CCAR1,CCDC82,CCDC88A,CCKAR,CCN2,CCNE1,CCNG2,CCP110,CD28,CDC25B,CDC42SE2,CDCP1,CDK5R1,Cdkn1c,CEBPE,CEBPZ,CELF2,CENPE,CENPF,CENPK,CEP135,CEP55,CEP70,CHL1,CHM,C…	301 (70)	69
phendimetrazine	chemical drug	Activated	2.64e-09	0.0031	ACTA2,ALDH1A3,ANGPTL4,APLN,ARNTL2,ARRB1,B4GALT1,BCL2,BCL3,BMP4,BSN,BTG2,C3,CALR,CAV1,CCDC88A,Ccl2,CCN2,CCNE1,CCNG2,CCR7,CDK5R1,CDON,CEP70,CLIC5,COL1A1,COL1A2,CXCL2,CXCR3,CYP26A1,EEF2,EME1,F3,FGL2,FSCN1,FST,GLI1,HDC,HERC6,HOMER1,HSPA5,HTR2A,IFI16,IFI35,IL1R1,IL21,IL7,IL9R,ITGB2,JAK2,LRG1,MAP3K5,Mbp,MEF2C,MMP3,MT-ATP6,mt-Atp8,MT-ND4,MYRF,NFATC2,PCLO,PLB1,PLD2,PLP1,POSTN,PPARG,PRDM16,PRKAR2B,PSIP1,P…	86 (16)	13
C5	cytokine	Activated	2.8e-09	0.029	ACTA1,ACTA2,ACY3,ALDH1A3,ANGPTL4,ANK1,APLN,AQP1,ARHGAP11A,ARNTL2,ARRB1,ATP1B1,B3GALT4,B4GALT1,BCL2,BCL3,BMP4,BRCA2,BTG2,C3,CAV1,CCAR1,CCDC82,CCDC88A,CCKAR,Ccl2,CCN2,CCNE1,CCNG2,CCR7,CD28,CDC25B,CDK5R1,CDON,CELF2,CEP70,CLCN7,CLIC5,COL1A1,COL1A2,COL4A1,CSF1,CXCL10,CXCL2,CXCR3,CYP11A1,CYP26A1,DCN,DEPTOR,DGKA,DLL4,DNAJC3,ELF3,ENO3,F2R,F3,FGF13,FGL2,FOXF1,FSCN1,FST,GATM,GDPD3,GFPT2,GLI1,GRHL3,GSN,HAS1…	152 (27)	27
ergotamine	chemical drug		2.89e-09	0.0066	4930486L24Rik,ACE,ACTA1,ACTA2,ACY3,ALAS1,ALDH1A3,ANGPTL4,AQP1,ARHGAP11A,ARNTL2,ASCL2,ATP1B1,B3GALT4,BCL3,BIK,BTG2,BUB1,C12orf29,CCAR1,CCDC82,CCDC88A,Ccl2,CCNG2,CDCP1,CELF2,CEP70,CFP,CHD1,CLIC5,COL1A1,COL1A2,COL23A1,COL4A1,CXCL10,CXCR3,CYP26A1,DEPTOR,DLL4,EEF2,ELF3,ENO3,EPS8,ERBIN,FGL2,FSCN1,GDPD3,GLI1,HDC,HERC6,HERPUD1,HMMR,IFIH1,IGF2BP3,IGFBP7,IL1R1,IL21R,IL7,IL9R,IQGAP2,JAK2,KCNB1,KCNQ5,KIF23,K…	151 (47)	37
MAFK	transcription regulator	Inhibited	2.94e-09	0.024	4930486L24Rik,ACE,ACTA1,ACTA2,ADAM8,ALAS1,ALDH1A3,AMIGO3,ARHGAP11A,ARHGAP25,ARNTL2,ARRB1,ARTN,ASPM,ATAD2,ATM,B4GALT1,BCL2,BCL3,BMP4,BRIP1,BTG2,BUB1,C3,C4A/C4B,CAMK2N1,CAPN5,Ccl2,CCN2,CCNE1,CCNG2,CCR7,CD28,CDK5R1,CDON,CELF2,CENPE,CHL1,CLIC6,CLSPN,COL12A1,COL1A1,COL1A2,COL6A1,CSF1,CXCL10,CXCL2,CXCR3,CYP11A1,DAP,DDIAS,DEPDC1,DHCR24,DHRS9,DSCC1,ERBIN,ESCO2,F2R,F3,FBXO5,FGF13,FGF18,FGL2,FJX1,Fmnl1,HAS…	142 (13)	13
tyrphostin AG 1478	chemical - kinase inhibitor		3.16e-09	0.0258	ACE,ACOT11,ACTA1,ADORA2A,ALAS1,ALDH1A3,AMOTL2,ANK1,ANKRD13B,APLN,AQP11,ARHGAP11A,ARNTL2,ARRB1,ARTN,ARX,ASCL2,ASPM,ATAD2,ATP1B1,ATP6V0D2,B3GALT4,B4GALT1,BCL3,BRIP1,BUB1,C14orf39,C2orf50,C3,CACNA2D1,CAMK2B,CAPN5,CAV1,CCAR1,CCDC82,CCDC88A,CCKAR,CCNG2,CDC25B,CDCP1,CEBPE,CEBPZ,CELF2,CELSR1,CELSR3,CENPF,CEP70,CHD1,CHL1,CLCN7,CLDN23,CLIC5,CLIC6,CLSPN,COL4A1,COL6A1,COL6A3,CSF1,CSRP3,CXCL2,CXCR3,CYP11A1,C…	235 (53)	53
tapentadol	chemical drug		3.17e-09	0.0099	ACTA1,ALDH1A3,ANGPTL4,APLN,ARHGAP11A,ARNTL2,ARRB1,ASCL2,ATP1B1,ATP2B1,AVIL,B3GALT4,BCL3,BTG2,C3,CALR,CAV1,CCAR1,CCDC82,CCDC88A,Ccl2,CCN2,CCNE1,CCNG2,CDCP1,CDK5R1,CDON,CEP70,CLIC5,COL1A1,COL1A2,COL6A1,CSF1,CXCL2,CXCR3,CYP11A1,CYP26A1,DDAH2,DEPTOR,DHCR24,DLL4,EEF2,ENO3,F2R,FGL2,FSCN1,GDPD3,GLI1,HDC,HERC6,HERPUD1,HMGCS2,HOMER1,HSPA5,HTR2A,IFIH1,IGF2BP3,IGFBP7,IL17F,IL1R1,IL21,IL7,IL9R,IQGAP2,ITGB2,J…	119 (14)	11
ELMO1	other	Activated	3.2e-09	0.0356	ABLIM1,ACE,ACOT11,ACTA2,ADAMTS1,AFMID,ALDH1A3,AMOTL2,AMPD3,ANK3,APC,APLN,ARHGAP11A,ARHGAP25,ARHGAP5,ARNTL2,ARTN,ASCL2,ASPM,ATP6V0D1,ATP6V1H,B3GALT4,BCL3,BIK,BMPER,BOK,BRCA2,BUB1,C4A/C4B,CA3,CAMK2B,CAMK2N1,CAV2,CCAR1,CCDC82,CCDC88A,CCKAR,Ccl2,CCN2,CCNE1,CCNG2,CCP110,CCR7,CD28,CDC25B,CDC42SE2,CDCP1,CDK5R1,Cdkn1c,CEBPE,CEBPZ,CELF2,CELSR1,CELSR3,CENPE,CENPF,CENPK,CEP135,CEP55,CEP70,CHL1,CHM,CHST12,CI…	289 (55)	53
RAC1	enzyme	Activated	3.23e-09	0.0323	ABLIM1,ACE,ACOT11,ACTA2,ADAMTS1,ALAS1,ALDH1A3,AMOTL2,AMPD3,ANK3,APC,APLN,AQP1,ARHGAP11A,ARHGAP5,ARNTL2,ARTN,ASCL2,ASPM,ATP6V0D1,ATP6V1H,B3GALT4,BCL3,BIK,BOK,BRCA2,BUB1,C4A/C4B,CA3,CAMK2B,CAMK2N1,CAV2,CCAR1,CCDC82,CCDC88A,CCKAR,Ccl2,CCN2,CCNE1,CCNG2,CCP110,CCR7,CD28,CDC25B,CDC42SE2,CDCP1,CDK5R1,Cdkn1c,CEBPE,CEBPZ,CELF2,CELSR1,CELSR3,CENPE,CENPF,CENPK,CEP135,CEP55,CEP70,CHL1,CHM,CHST12,CKAP2,CLIC6,…	269 (44)	44
CSF1R	kinase	Activated	3.27e-09	0.0165	ALAS1,ALDH1A3,ANGPTL4,APLN,ARHGAP11A,ARNTL2,ARRB1,ARTN,ATP1B1,B3GALT4,BCL3,BMP4,BTG2,C3,CA3,CALR,CAV1,CCDC82,CCDC88A,CCNE1,CCNG2,CDK5R1,CDON,CEP70,CFP,CHL1,CLIC5,COL1A1,COL4A1,CSF1,CXCR3,CYP11A1,CYP26A1,DEPTOR,DHCR24,DIXDC1,DLL4,ENO3,F2R,FGD4,FGF18,FGL2,FMOD,FSCN1,FST,GDPD3,GLI1,GOLM2,GSN,HAS1,HDC,HERC6,HHIP,HMOX1,HOMER1,HSPA5,IFIH1,IGF2BP3,IGFBP7,IL1R1,IL7,IL9R,JAK2,KIF23,KITLG,LAT,let-7,LFNG,MA…	136 (13)	13
TNK1	kinase		3.43e-09	0.0405	ABLIM1,ACE,ACTA1,ADAMTS1,ADORA2A,AFMID,ALAS1,ALDH1A3,ANGPTL4,ANK1,ANK3,APC,APOL2,AQP11,ARHGAP11A,ARHGAP25,ARNTL2,ARTN,ASPM,ATM,ATP11C,ATP2B1,ATP6V0C,ATP6V0D1,ATP6V0D2,ATP6V1H,ATR,AVIL,B3GALT4,B4GALT1,BCL2,BIK,BLM,BMPER,BOK,BRCA2,BSN,BUB1,C3,C4A/C4B,CACNA2D1,CAPN5,CAV1,CAV2,CCDC82,CCDC88A,Ccl2,CCN2,CCNE1,CCP110,CD28,CDC42SE2,CDCP1,CDK5R1,CEBPZ,CELF2,CENPE,CENPF,CENPK,CEP135,CEP70,CHL1,CHM,CITED1,C…	273 (66)	66
desmopressin	biologic drug	Activated	3.46e-09	0.0024	ACTA2,ALDH1A3,ANK3,AQP1,ARHGAP11A,ATG9B,ATP1B1,ATP6V0D2,ATP6V1H,B3GALT4,B4GALT1,BCL3,BMP4,BRCA2,CA3,CAV1,CCDC82,CCN2,CCNE1,CDK5R1,CENPE,CLCN7,COL1A2,COL4A1,CXCL2,CYP11A1,DEPTOR,DIXDC1,DLL4,ENO3,F2R,F3,F8,FAS,FGD4,FGF18,GDPD3,GLI1,GOLGB1,GOLM2,HDC,HHIP,HMOX1,HOMER1,IFI16,IFIH1,IGF2BP3,IGFBP7,KCNB1,KIF23,KITLG,LFNG,Mbp,MKI67,MMP12,MMP3,MSH5,MYRF,NAT8,NCAM1,NDRG2,NGF,Nppb,OSM,PHLDB2,PLD1,Plekha6,PLX…	96 (8)	8
D-allose	chemical - endogenous non-mammalian	Inhibited	3.53e-09	0.0282	4930486L24Rik,ACE,ADAM8,ALAS1,ALDH1A3,AMIGO3,ARHGAP11A,ARHGAP25,ARNTL2,ARRB1,ARTN,ASPM,ATAD2,ATM,B4GALT1,BCL2,BCL3,BMP4,BRIP1,BTG2,BUB1,C3,C4A/C4B,CALR,CAMK2N1,CAPN5,CAV1,Ccl2,CCN2,CCNE1,CCNG2,CCR7,CD28,CDK5R1,CDON,CELF2,CENPE,CHL1,CLCN7,CLIC6,CLSPN,COL12A1,COL1A1,COL1A2,COL6A1,COLEC12,CSF1,CXCL10,CXCL2,CXCR3,CYP11A1,DAP,DDIAS,DEPDC1,DHCR24,DHRS9,DSCC1,ERBIN,ESCO2,F2R,F3,FBXO5,FGF13,FGF18,FGL2,FJ…	147 (18)	17
DYRK1A	kinase		3.56e-09	0.0151	ACE,ACOT11,ACTA1,ACTA2,ADORA2A,ALAS1,ALDH1A3,AMOTL2,ANGPTL4,ANK1,APLN,AQP11,ARHGAP5,ARNTL2,ARRB1,ASPM,ATAD2,BIK,BOK,BRCA2,BRIP1,BSN,BUB1,CACNA2D1,CAMK2B,CAMK2N1,CAPN5,CAV1,CAV2,CCDC88A,CCKBR,CCNG2,CDC25B,CDON,CELSR1,CELSR3,CENPE,CENPF,CEP55,CHL1,CHST12,CKAP2,CLIC5,CLIC6,CLSPN,COL1A2,COL4A1,CRACR2B,CRYBG2,CSF1,CXCR3,CYP26A1,DDAH2,DDIAS,DEPDC1,DHX58,ECM1,ELAVL2,ENO3,EPS8,ERBIN,ESCO2,EVPL,F2R,FAM81A…	203 (15)	15
parbendazole	chemical reagent	Activated	3.62e-09	0.0259	ACE,ACTA2,ADAMTS7,ADORA2A,ANK1,AQP1,AQP11,ARHGAP11A,ARNTL2,ARRB1,ASPM,ATM,ATP2B1,ATP6V0D2,AVIL,B3GALT4,BCL2,BIK,BMP4,BOK,BRIP1,BUB1,C12orf29,CA3,CACNA2D1,CAMK2N1,CAPN5,CCAR1,CCDC82,CCDC88A,CCKAR,CDC25B,CDK5R1,Cdkn1c,CDON,CELSR1,CELSR3,CENPF,CEP70,CFP,CLIC5,COL1A1,COL1A2,CSF1,CSRP3,CXCR3,CYP11A1,CYP26A1,DCN,DDAH2,DEPDC1,DEPTOR,DGAT2,DGKA,DHCR24,DHX58,DIXDC1,DLL4,EBI3,ECM1,ELF3,ENO3,ERO1B,F2R,F3,FG…	209 (38)	37
MAP3K7	kinase		3.63e-09	0.0283	ACTA1,ADAM8,ADORA2A,ALDH1A3,AMPD3,ANGPTL4,ANK1,APLN,AQP1,AQP11,ARHGAP11A,ARNTL2,ARTN,ASCL2,ATP1B1,AVIL,B3GALT4,B4GALT1,BCL3,C3,CA3,CACNA2D1,CALR,CAPN5,CCAR1,CCDC82,CCDC88A,CCKAR,Ccl2,CCNG2,CCR7,CD28,CDC25B,CDCP1,CDK5R1,CDON,CEBPZ,CELF2,CENPF,CEP70,CFI,CHL1,CITED1,CLDN23,CLIC5,COL4A1,COL6A1,CRLF1,CSF1,CXCL10,CXCL2,CXCR3,CYP26A1,DCN,DEPTOR,DHX58,DIXDC1,DLL4,DSCC1,EBI3,ECM1,ECM2,ELF3,ENO3,EVPL,FGD4,…	200 (47)	47
OPRM1	G-protein coupled receptor		3.67e-09	0.0126	ACTA1,ALDH1A3,ANGPTL4,APLN,ARHGAP11A,ARNTL2,ARRB1,ASCL2,ATP1B1,ATP2B1,AVIL,B3GALT4,BCL3,BTG2,C3,CALR,CAV1,CCAR1,CCDC82,CCDC88A,Ccl2,CCN2,CCNE1,CCNG2,CDCP1,CDK5R1,CDON,CEP70,CLIC5,COL1A1,COL1A2,COL6A1,CSF1,CXCL2,CXCR3,CYP11A1,CYP26A1,DDAH2,DEPTOR,DHCR24,DLL4,EEF2,ENO3,F2R,FGL2,FSCN1,GDPD3,GLI1,HDC,HERC6,HERPUD1,HMGCS2,HOMER1,HSPA5,IFIH1,IGF2BP3,IGFBP7,IL17F,IL1R1,IL21,IL7,IL9R,IQGAP2,ITGB2,JAK2,LR…	118 (11)	10
crizotinib	chemical drug	Inhibited	3.74e-09	0.012	ACTA1,ALDH1A3,ANGPTL4,APLN,ARNTL2,ARRB1,ASCL2,ATM,BCL3,BRCA2,BTG2,C3,CALR,CAMK2B,CAV1,CCAR1,CCDC88A,Ccl2,CCN2,CCNE1,CCNG2,CCR7,CDCP1,CDK5R1,CDON,CEP70,CLCN7,CLDN23,CLIC5,COL1A1,COL1A2,COL4A1,COL6A1,CSF1,CXCL2,CXCR3,CYP26A1,DLL4,F2R,FAS,FSCN1,FST,GATM,GLI1,GSN,HAS1,HDC,HERC6,HERPUD1,HOMER1,HSPA5,HUNK,IFI16,IFI35,IGF2BP3,IL1R1,IL7,IL9R,IQGAP2,ITGB2,JAK2,LRP8,Mbp,MEF2C,MERTK,MET,mir-30,mir-31,MT-ATP…	115 (16)	16
progesterone	chemical - endogenous mammalian	Activated	3.8e-09	0.0465	ABLIM1,ACE,ACKR2,ACTA2,ADAMTS1,AMPD3,ANK3,APC,AQP1,ARFGAP3,ARHGAP11A,ASPM,ATP1B1,ATP6V0D1,ATP6V1H,B3GALT4,BCL2,BCL3,BRCA2,BSN,C3,CA3,CA4,CALR,CAMK2B,CAPN5,CAV1,CCAR1,CCDC82,CCKAR,CCNE1,CCP110,CDC42SE2,CDCP1,Cdkn1c,CDON,CEBPZ,CELSR1,CENPE,CENPF,CENPK,CEP135,CEP70,CFI,CFP,CHM,CIR1,CLCN7,CLDN23,CLIC6,CLSPN,CNKSR1,COL12A1,COL1A2,CRLF1,CSF1,CSRP3,CTNS,CUBN,CXCL10,CXCR3,CYP26A1,DAP,DCDC2,DCN,DCTPP1,DDA…	238 (42)	42
TAF4	transcription regulator		3.8e-09	0.0134	4930486L24Rik,ABLIM1,ACTA1,ACY3,ADAMTS1,ADORA2A,ALAS1,AMOTL2,ANGPTL4,APC,AQP11,ARNTL2,ARTN,ASPM,BCL3,BIK,BTG2,CACNA2D1,CAPN5,CAV1,Ccl2,CCN2,CCNE1,CDK5R1,CDON,CEBPE,CELF2,CENPF,CHL1,CHST10,CLN8,Cmya5,COL1A2,COL4A1,COL5A3,COL6A1,COL6A3,COLEC12,CSF1,CXCL2,CYP11A1,CYP26A1,DGAT2,DGKA,DLL4,EBI3,ECM1,EIF5A2,ELOVL6,FGF13,FGL2,FSCN1,GDPD3,GLI1,GREB1,GSDME,HAS1,HMMR,HMOX1,HOMER1,HSPA5,HTR2A,IL17F,IL21,INSI…	143 (20)	18
medroxyprogesterone acetate	chemical drug	Activated	4.13e-09	0.0232	ABLIM1,ACE,ADAMTS1,ALAS1,ALDH1A3,AMOTL2,ANK3,APC,APLN,ARNTL2,ARTN,ASPM,ATAD2,ATM,ATP1B1,ATP6V0D1,ATP6V1H,BCL2,BCL3,BMP4,BRCA2,BRIP1,BTG2,C3,CALR,CAMK2B,CAV1,CAV2,CCAR1,Ccl2,CCNE1,CCNG2,CCP110,CCR7,CDC42SE2,CDCP1,Cdkn1c,CDON,CENPF,CENPK,CEP135,CEP70,CHL1,CHM,CLCN7,CLDN23,CLIC6,Cmya5,CNKSR1,COL12A1,COL1A2,COL6A1,COL6A3,CSF1,CSRP3,CTNS,CXCL10,DCDC2,DCN,DCTPP1,DDIAS,DEPDC1,DGAT2,DLL4,DTNA,EEA1,EIF5A2…	198 (19)	19
PAK1	kinase	Activated	4.33e-09	0.0186	ABLIM1,ACE,ACTA1,ALDH1A3,ANK1,ANK3,APC,APLN,AQP1,ARHGAP11A,ARRB1,ASPM,ATP6V0D1,ATP6V1H,B3GALT4,B4GALT1,BCL3,BMP5,BRCA2,BTG2,BUB1,C3,CA3,CALR,CAMK2B,CAV2,CCAR1,CCDC82,CCKAR,CCNE1,CCP110,CCR7,CD28,CDC25B,CDC42SE2,CDK5R1,CDON,CELF2,CENPE,CENPF,CENPK,CEP135,CEP70,CHM,CLDN23,CLIC6,CLSPN,CNKSR1,COL12A1,COL6A1,CTNS,DCDC2,DEPTOR,DGKA,DHCR24,DIXDC1,DPYSL3,DTNA,EBI3,EEA1,EIF5A2,ELF3,ENO3,EXOC5,F2R,F3,FGD4,…	199 (31)	31
NFKB1	transcription regulator		4.34e-09	0.0246	4930486L24Rik,ACOT11,ACY3,ADCY7,ALAS1,ALDH1A3,AMOTL2,ANGPTL4,ANK1,APLN,ARHGAP11A,ARHGAP5,ARNTL2,ARRB1,ARRDC3,ATP1B1,ATP6V0D2,B3GALT4,B4GALT1,BCL2,BCL3,BMP4,BRCA2,BUB1,C3,CAMK2B,CAMK2N1,CAV1,CAV2,CCDC82,CCR7,CDC25B,CDCP1,Cdkn1c,CDON,CEBPZ,CELF2,CELSR1,CELSR3,CENPE,CENPF,CEP55,CHD1,CHST12,CKAP2,CLIC5,COL1A1,COL1A2,COL4A1,COL6A1,CRACR2B,CSF1,CST6,CXCL10,CYP11A1,DDIAS,DEPTOR,DHCR24,DLL4,DSCC1,EBI3,EC…	197 (20)	20
HDAC7	transcription regulator	Inhibited	4.35e-09	0.0345	AATK,ABLIM1,ACE,ACTA1,ADAMTS1,ADAMTS6,ADORA2A,AFMID,ALDH1A3,Aldh1a7,AMPD3,ANK3,ANKRD13B,APC,AQP1,AQP11,ARHGAP11A,ARHGAP25,ARNTL2,ARRB1,ARRDC3,ASPM,ATAD2,ATP11C,ATP1B1,ATP2B1,ATP6V0D1,ATP6V1H,ATRX,B3GALT4,BCL2,BMP4,BMP5,BMPER,BRCA2,BRIP1,BUB1,C14orf39,C2orf50,C3,CA3,CA4,CACNA2D1,CAMK2B,CAPN5,CAV1,CAV2,CCAR1,CCDC82,CCN2,CCNG2,CCP110,CD28,CDC25B,CDC42SE2,CDCP1,CDK5R1,CDON,CEBPZ,CENPE,CENPF,CENPK,CEP…	315 (61)	60
1-butanol	chemical - endogenous non-mammalian		4.53e-09	0.0098	ACTA1,ACTA2,APLN,ARHGAP11A,ARRB1,ASCL2,ATP1B1,B3GALT4,BTG2,C3,CAV1,CCAR1,CCDC82,Ccl2,CCN2,CCNE1,CCNG2,CCR7,CDCP1,CDK5R1,CEBPZ,COL1A1,COL1A2,COL4A1,COL6A1,CXCL2,DEPTOR,DHCR24,DLL4,DSCC1,EEF2,ENO3,F2R,FST,GATM,GDPD3,GLI1,HAS1,HDC,HERPUD1,HMOX1,HOMER1,HSPA5,HUNK,IFI16,IFI35,IFIH1,IGF2BP3,IGFBP7,IL1R1,IL21,IQGAP2,ITGB2,KITLG,LRP8,Mbp,MEF2C,MET,mir-30,mir-31,MKI67,MMP12,MMP3,MSH5,MYL1,MYRF,NFIB,NGF,Np…	114 (14)	13
testosterone	chemical - endogenous mammalian	Activated	4.96e-09	0.0346	4930486L24Rik,ABLIM1,ACKR2,ACY3,ADORA2A,ALDH1A3,AMIGO3,ANGPTL4,ANK1,ANK3,APC,APLN,AQP1,AQP11,ARHGAP11A,ARNTL2,ASCL2,ASPM,ATAD2,ATM,ATP1B1,ATP2B1,ATP6V0D1,ATP6V1H,B3GALT4,B4GALT1,BCL2,BCL3,BMP4,BRCA2,BRIP1,BUB1,C4A/C4B,CA3,CACNA2D1,CALR,CAMK2B,CAPN5,CAV1,CCAR1,CCDC82,CCNE1,CCNG2,CCP110,CDC25B,CDC42SE2,CDCP1,CELF2,CELSR1,CELSR3,CENPE,CENPF,CENPK,CEP135,CEP70,CFP,CHM,CLIC6,CLN8,COL6A1,CRLF1,CSF1,CSR…	247 (31)	31
R-348	chemical drug	Inhibited	5.01e-09	0.0145	ACOT11,ACTA1,ALAS1,ALDH1A3,AMPD3,ANK1,ANKRD13B,APLN,AQP1,ARHGAP11A,ARNTL2,ARRB1,ASPM,ATP1B1,ATP6V0D2,ATR,B3GALT4,B4GALT1,BIK,BLM,BOK,BRIP1,BTG2,C14orf39,C2orf50,C4A/C4B,CA3,CACNA1E,CALHM5,CAPN5,CAV2,CCDC82,CCDC88A,CCKAR,CCNE1,CCNG2,CCR7,CDK5R1,CDON,CELF2,CENPF,CEP70,CHD1,CIR1,CLDN10,COL4A1,CRACDL,CSRP3,CXCL10,CYP11A1,CYP26A1,DAP,DCN,DDAH2,DEPDC1,DGAT2,DHRS9,DHX58,DIXDC1,DLL4,DNAH2,DNAJC3,DNM3,EBI…	213 (60)	59
vasopressins	biologic drug	Activated	5.11e-09	0.0246	4930486L24Rik,AATK,ABTB2,ACE,ACKR2,ACY3,ADAM8,ADAMTS1,ADAMTS7,ADORA2A,AFMID,ALDH1A3,AMPD3,ANGPTL4,ANK1,ANK3,APC,AQP11,ARHGAP11A,ARHGAP23,ARHGAP5,ARNTL2,ARRB1,ARRDC3,ASCL2,ATP1B1,ATP2B1,B3GALT4,BIK,BMP5,BMPER,BUB1,C3,C4A/C4B,CA3,CACNA2D1,CALR,CAPN5,CAV2,CCDC15,CCDC186,CCDC82,CCKAR,Ccl2,CCNE1,CCNG2,CD28,CDC25B,CDCP1,CDK5R1,Cdkn1c,CDON,CEBPZ,CELF2,CELSR1,CELSR3,CENPE,CHD1,CHL1,CLCN7,CLIC5,COL6A1,CRL…	246 (42)	39
CaMKII	complex		5.16e-09	0.0196	ABLIM1,ACY3,ADCY7,ALDH1A3,ANGPTL4,ANK1,APC,AQP1,AQP11,ARHGAP11A,ARNTL2,ARRB1,ARRDC3,ARTN,ASCL2,ASPM,ATM,ATP6V0D2,B3GALT4,B4GALT1,BCL3,BIK,BMP4,BRCA2,BRIP1,BSN,BUB1,C4A/C4B,CACNA2D1,CALR,CAMK2B,CAPN5,CASQ1,CCAR1,CCDC82,CCKAR,CCKBR,CCNE1,CCNG2,CDCP1,CDK5R1,CDON,CELSR2,CENPF,CENPJ,CFP,CHD1,CHL1,CLIC5,CLN8,Cmya5,COL6A1,CRLF1,CSRP3,CXCL2,CYP26A1,DDIAS,DEPTOR,DGKA,DHRS9,DLL4,EBI3,ECM1,EIF5A2,ELAVL2,ELF…	225 (45)	44
tiron	chemical reagent		5.52e-09	0.0076	ACE,ACTA1,ACTA2,ANK1,APLN,AQP1,ARHGAP11A,ATP1B1,B3GALT4,B4GALT1,BCL2,BMP4,BTG2,BUB1,CALR,CAV1,CCDC82,CCN2,CCNE1,CCR7,CDK5R1,CDON,CELF2,COL1A1,COL1A2,CSRP3,CYP11A1,DEPTOR,DGKA,DLL4,ENO3,F2R,FGF13,GDPD3,GLI1,GRB10,HAS1,HDC,HERPUD1,HMMR,HMOX1,HOMER1,HSPA5,IFI16,IFI35,IFIH1,IGF2BP3,IL17F,IL1R1,KCNB1,Manf,Mbp,MKI67,MMP12,MMP3,MSH2,MSH5,MYH2,MYRF,NCAM1,NFATC2,NGF,OSM,OSMR,PDIA4,PLD1,PODXL2,PPARG,PRDM16…	99 (16)	16
HSP90AA1	enzyme		5.66e-09	0.0071	ABLIM1,ACE,ACTA1,ANK3,APC,AQP1,ARRB1,ASCL2,ASPM,ATP1B1,ATP6V0D1,ATP6V1H,BCL3,BMP4,BUB1,C3,CAMK2B,CAV2,Ccl2,CCN2,CCNE1,CCNG2,CCP110,CD28,CDC42SE2,CDCP1,CDK5R1,CDON,CENPE,CENPF,CENPK,CEP135,CEP70,CHM,CLIC6,CLN8,CLSPN,COL1A2,COL6A1,CTNS,CXCL2,CYP11A1,DCDC2,DHCR24,DTNA,EEA1,EIF5A2,EXOC5,F2R,F3,FMN1,GREB1,GSN,HAS1,HDC,HERPUD1,HIP1R,HMOX1,HOMER1,HOXC6,HSPA5,IGF2BP3,IL17F,IL1R1,IL21,IQGAP2,ITGB2,KIF23,K…	143 (7)	6
STAT5a/b	group	Inhibited	5.7e-09	0.0082	ACE,ACOT11,ACTA1,ALDH1A3,ANGPTL4,ANKRD13B,APLN,ARNTL2,ARRB1,ATM,BCL2,BCL3,BTG2,C14orf39,C2orf50,C3,CAV1,CCDC88A,CCN2,CCR7,Cdkn1c,CDON,CELF2,CEP70,CLIC5,COL1A1,COL1A2,CSRP3,CXCL10,CXCL2,CXCR3,CYP11A1,CYP26A1,DGAT2,DLL4,F2R,F3,FAS,FGL2,FMO2,FSCN1,FST,GLI1,HERC6,HSPA5,IFI16,IFI35,IL1R1,IL1R2,IL21,IL7,IL9R,INSIG1,IRAG1,IRAG2,ITGB2,JAK2,KITLG,Mbp,MEF2C,MMP3,MSH2,MT-ATP6,mt-Atp8,MT-ND4,MYBPHL,MYL1,NAT8…	102 (11)	11
liarozole	chemical drug	Activated	6.03e-09	0.0351	ACOT11,ACY3,ALAS1,AMOTL2,ANGPTL4,ANK1,ANKRD13B,APLN,ARHGAP11A,ARHGAP5,ARNTL2,ARRB1,ATM,ATP1B1,B3GALT4,BCL2,BIK,BMP4,BOK,BRCA2,BUB1,C14orf39,C2orf50,CA3,CALR,CAMK2B,CAMK2N1,CAV1,CAV2,CCDC82,CCDC88A,CCN2,CCNE1,CCNG2,CDC25B,CDK5R1,Cdkn1c,CDON,CELF2,CELSR1,CELSR3,CENPE,CENPF,CEP55,CEP70,CHD1,CHST12,CKAP2,CLIC5,COL1A1,COL1A2,COL4A1,CRACR2B,CSF1,CSRP3,CXCL2,CXCR3,CYP26A1,DDIAS,DEPTOR,DGAT2,DHCR24,DHX58…	210 (24)	22
Histone h3	group	Activated	6.08e-09	0.0336	4930486L24Rik,ABTB2,ACE,ACTA1,ACTA2,ADAM8,ALAS1,AMIGO3,ANGPTL4,ARHGAP11A,ARHGAP25,ARNTL2,ARRB1,ARTN,ASPM,ATAD2,ATM,BAHCC1,BCL2,BMP4,BRCA2,BRIP1,BTG2,BUB1,C4A/C4B,CAMK2N1,CAPN5,CAV1,CCDC88A,Ccl2,CCN2,CDK5R1,CELF2,CENPE,CEP70,CHL1,CLIC5,CLIC6,CLSPN,COL12A1,COL6A1,COL6A3,COLEC12,CXCL10,CXCL2,CXCR3,CYP11A1,CYP26A1,DAP,DDIAS,DEPDC1,DEPTOR,DHCR24,DHRS9,DSCC1,ERBIN,ESCO2,F2R,F3,FBXO5,FGF13,FGF18,FJX1,Fm…	162 (22)	20
FBH1	enzyme		6.12e-09	0.0442	4930486L24Rik,ABLIM1,ACKR2,ACOT11,ACTA2,ADAMTS1,ADCY7,ADORA2A,ALDH1A3,AMOTL2,ANK1,ANK3,APC,AQP11,ARHGAP11A,ARHGAP5,ARRB1,ATP11C,ATP2B1,ATP6V0D1,ATP6V0D2,ATP6V1H,ATR,ATRX,AVIL,B3GALT4,BCL2,BCL3,BIK,BLM,BMP5,BOK,BRCA2,BRIP1,BSN,BTG2,BUB1,C4A/C4B,CA3,CACNA2D1,CAMK2B,CAMK2N1,CAPN5,CAPN8,CAV1,CAV2,CCAR1,CCDC153,CCDC82,CCDC88A,Ccl2,CCN2,CCNG2,CCP110,CDC25B,CDC42SE2,CDCP1,CDHR2,CEBPE,CEBPZ,CELF2,CELSR1,…	343 (75)	72
CHRM5	G-protein coupled receptor	Activated	6.13e-09	0.0117	ACKR2,ACTA1,ADAMTS1,ADORA2A,ALAS1,ALDH1A3,ANK1,AQP1,AQP11,ARHGAP11A,ARNTL2,ARTN,ASCL2,ATP1B1,ATP2B1,AVIL,B3GALT4,BCL3,BMP4,BTG2,CACNA2D1,CAPN5,CCAR1,CCDC82,CCDC88A,CCKAR,Ccl2,CCN2,CDC25B,CDCP1,CDK5R1,CDON,CEBPE,CEP70,CHL1,CLCN7,CLIC5,COL12A1,COL4A1,COL6A1,CSF1,CXCL10,CXCR3,CYP11A1,CYP26A1,DCN,DDAH2,DDX4,DEPTOR,DHRS9,DNAJC3,DPYSL3,EBI3,ECM1,ELF3,ENO3,EPS8,F2R,FGF13,FGF18,FOXF1,FST,GATM,GDPD3,GFPT2…	178 (45)	44
bifonazole	chemical drug		6.29e-09	0.0355	ACOT11,ACY3,ALAS1,AMOTL2,ANGPTL4,ANK1,ANKRD13B,APLN,ARHGAP11A,ARHGAP5,ARNTL2,ARRB1,ATM,ATP1B1,B3GALT4,BCL2,BIK,BMP4,BOK,BRCA2,BUB1,C14orf39,C2orf50,CA3,CALR,CAMK2B,CAMK2N1,CAV1,CAV2,CCDC82,CCDC88A,CCN2,CCNE1,CCNG2,CDC25B,CDK5R1,Cdkn1c,CDON,CELF2,CELSR1,CELSR3,CENPE,CENPF,CEP55,CEP70,CHD1,CHST12,CKAP2,CLIC5,COL1A1,COL1A2,COL4A1,CRACR2B,CSF1,CSRP3,CXCL2,CXCR3,CYP26A1,DDIAS,DEPTOR,DGAT2,DHCR24,DHX58…	208 (23)	22
HMGA1	transcription regulator		6.3e-09	0.0178	4930486L24Rik,ACOT11,ACTA2,ADAMTS1,ALDH1A3,AMOTL2,ANGPTL4,ANK1,ARHGAP5,ARRB1,ATM,BCL2,BCL3,BIK,BLM,BMP4,BOK,BRCA2,BTG2,BUB1,C3,CA4,CAMK2B,CAMK2N1,CAV1,CAV2,CCNG2,CDC25B,CDK5R1,Cdkn1c,CELSR1,CELSR3,CENPE,CENPF,CEP55,CHST12,CITED1,CKAP2,CLCN7,CLDN23,CLN8,CNKSR1,COL12A1,COL1A1,COL1A2,COL4A1,COL6A1,CRACR2B,CSF1,CXCL10,CXCL2,DDIAS,DGKA,DHCR24,DLL4,ENO3,F2R,FAS,FGFR4,FOXF1,GATM,GLI1,GREB1,GRHL2,GRHL3,G…	175 (10)	10
naringenin	chemical - endogenous non-mammalian	Activated	6.33e-09	0.0096	ABLIM1,ACTA1,ACTA2,ANGPTL4,ANK1,ANK3,APC,APLN,ARRB1,ASCL2,ASPM,ATP1B1,ATP6V0D1,ATP6V1H,B4GALT1,BRCA2,BTG2,BUB1,CAMK2B,CCN2,CCNE1,CCNG2,CCP110,CCR7,CDC42SE2,CDCP1,Cdkn1c,CENPE,CENPF,CENPK,CEP135,CEP70,CHM,CLIC5,CLIC6,CLN8,CLSPN,COL1A1,COL1A2,COL6A1,CTNS,CYP26A1,DCDC2,DGAT2,DGKA,DLL4,DTNA,EEA1,EIF5A2,ELAVL2,ELOVL6,EXOC5,EYA4,F2R,FAS,FMN1,FSCN1,GLI1,GREB1,GSN,HDC,HERPUD1,HIP1R,HMGCS2,HMOX1,HOXC6,HSP…	157 (13)	13
IL11	cytokine	Activated	6.9e-09	0.012	ACE,ACTA2,ALDH1A3,ANGPTL4,ANK1,APLN,ARHGAP11A,ARNTL2,ARRB1,ATM,ATP1B1,B3GALT4,B4GALT1,BCL2,BCL3,BMP4,BTG2,C3,C4A/C4B,CALR,CAV1,CCDC82,CCDC88A,CCN2,CCNE1,CCNG2,CCR7,CD28,CDK5R1,CDON,CELF2,CEP70,COL1A1,COL1A2,CXCR3,CYP26A1,DEPTOR,DGKA,DLL4,ENO3,F8,FSCN1,FST,GDPD3,GLI1,HDC,HERPUD1,HMOX1,HOMER1,HSPA5,IGF2BP3,IGFBP7,IL17F,IL21,IL7,IL9R,ITGB2,JAK2,KCNB1,KIF14,KIF18A,LRG1,MAP3K5,Mbp,MEF2C,MKI67,MMP3,MSH…	118 (20)	20
CDK11B	kinase		6.97e-09	0.0379	ABLIM1,ACE,ACTA1,ACY3,ADAMTS1,ADORA2A,ANK3,APLN,AQP11,ARHGAP11A,ARX,ASCL2,ASPM,ATP11C,ATP6V0D1,ATP6V1H,ATR,B3GALT4,B4GALT1,BCL3,BLM,BMP4,BUB1,C4A/C4B,CACNA2D1,CALR,CAPN5,CAV2,CCDC82,CCKAR,Ccl2,CCP110,CD28,CDC25B,CDC42SE2,CDCP1,CDK5R1,Cdkn1c,CDON,CEBPZ,CELF2,CENPE,CENPF,CENPK,CEP135,CEP70,CHD1,CHM,CLIC6,CLN8,CLSPN,COL12A1,COL4A1,COL6A3,Cox8c,CSF1,CSRP3,CTNS,CXCL2,CXCR3,CYP11A1,DCDC2,DCTPP1,DEPTOR,…	246 (40)	38
CD247 dimer	complex	Activated	7.04e-09	0.0099	ACTA2,ADAM33,ADAM8,ADAMTS1,ADCY7,ALAS1,ANK1,APLN,ARHGAP11A,ARRB1,ARRDC3,ATM,ATP1B1,ATR,B3GALT4,B4GALT1,BLM,BMP4,C3,CALR,CAV1,CCDC82,Ccl2,CCN2,CCNE1,CCNG2,CLIC5,COL1A2,COL6A1,COL6A3,DEPTOR,DGKA,DHCR24,DHRS9,DLL4,EBI3,ENO3,EVPL,F3,FANCB,FAS,FGD4,FGF18,FGL2,FSCN1,FST,GDPD3,GLI1,GRHL3,HDC,HOMER1,IFI16,IFI35,IFIH1,IGF2BP3,IGFBP7,IL17F,IL21,IL7,ITGB2,JUP,KCNB1,KLF1,LAT,let-7,LPAR1,MAP3K5,MEF2C,MEFV,MET…	120 (22)	20
RAS	group	Activated	7.13e-09	0.0401	ABLIM1,ACE,ACTA1,ADAMTS1,ADORA2A,AFMID,ALAS1,ALDH1A3,AMOTL2,ANGPTL4,ANK1,ANK3,APC,APLN,AQP11,ARHGAP11A,ARHGAP25,ARNTL2,ARTN,ASPM,ATM,ATP11C,ATP2B1,ATP6V0C,ATP6V0D1,ATP6V0D2,ATP6V1H,ATR,AVIL,B3GALT4,B4GALT1,BCL2,BCL3,BIK,BLM,BMPER,BOK,BRCA2,BRIP1,BSN,BUB1,C3,C4A/C4B,CACNA2D1,CAPN5,CAV1,CAV2,CCDC82,CCDC88A,CCKAR,CCN2,CCNG2,CCP110,CD28,CDC42SE2,CDCP1,CDK5R1,CEBPZ,CELF2,CENPE,CENPF,CENPK,CEP135,CEP70…	272 (61)	61
CDK5R1	kinase		7.44e-09	0.0085	ACTA1,ACY3,ADAM8,ADAMTS1,ALAS1,ALDH1A3,ANGPTL4,ARHGAP11A,ARNTL2,ARTN,ATP1B1,B3GALT4,BCL3,BMP4,BSN,C3,CA3,CALR,CAV1,CAV2,CCDC82,CCR7,Cdkn1c,CHD1,CHL1,CLIC6,Cmya5,COL4A1,CSF1,CXCL2,CYP11A1,CYP26A1,DEPTOR,DGAT2,DGKA,DIXDC1,DLL4,ECM2,ELOVL6,EME1,ENO3,EPS8,F2R,F3,FGD4,FGF18,FSCN1,FST,GDPD3,GLI1,GOLM2,HHIP,HMGCS2,HOMER1,HSPA5,HSPB7,HTR2A,IFI35,IFIH1,IGF2BP3,IGFBP7,INSIG1,ITGA7,KIF23,KITLG,let-7,LFNG,LR…	129 (20)	19
sunitinib	chemical drug	Inhibited	7.67e-09	0.0159	ACE,ALDH1A3,ANGPTL4,APLN,ARNTL2,ARRB1,ATP2B1,AVIL,BCL3,BTG2,C3,CALR,CAV1,CCDC88A,CCN2,CCNE1,CDK5R1,CDON,CEP70,CHD1,CLIC5,COL1A1,COL1A2,COL6A1,CSF1,CXCL10,CXCL2,CXCR3,CYP11A1,CYP26A1,DDAH2,DHCR24,DNAJC3,ECM1,F2R,FAS,FGL2,FMOD,FSCN1,FST,GLI1,HAS1,HERC6,HMGCS2,HMOX1,HOMER1,HSPA5,IFI16,IFI35,IGF2BP3,IL1R1,IL7,IL9R,IRAG1,IRAG2,ITGB2,JAK2,KITLG,LIN7C,Mbp,MEF2C,MEFV,MET,mir-31,MMP3,MT-ATP6,mt-Atp8,MT-ND…	111 (19)	19
MDK	growth factor	Activated	7.77e-09	0.0162	ACTA1,ACTA2,ALDH1A3,ANGPTL4,APLN,ARNTL2,ARRB1,ASCL2,ATP2B1,AVIL,BCL2,BCL3,BTG2,C3,CALR,CAV1,CCAR1,CCDC88A,Ccl2,CCN2,CCNE1,CCNG2,CDCP1,CDON,CEP70,CLIC5,COL1A1,COL1A2,COL6A1,CXCL2,CXCR3,CYP11A1,CYP26A1,DDAH2,DLL4,F2R,FGL2,FSCN1,FST,GLI1,HDC,HERC6,HERPUD1,HMGCS2,HMOX1,HSPA5,IFI16,IFI35,IGF2BP3,IL17F,IL1R1,IL21,IL7,IL9R,IQGAP2,ITGB2,JAK2,LRP8,MAP3K5,Mbp,MEF2C,MEFV,MET,mir-30,MMP3,MT-ATP6,mt-Atp8,MT-N…	107 (9)	9
USP38	peptidase		7.78e-09	0.0494	ABLIM1,ACE,ACOT11,ACTA1,ACY3,ADAMTS1,ADAMTS6,ADORA2A,AMOTL2,AMPD3,ANK1,ANK3,APLN,AQP11,ARHGAP11A,ARHGAP5,ARNTL2,ARX,ASCL2,ASPM,ATAD2,ATP11C,ATP6V0D1,ATP6V1H,ATP8B3,ATR,B3GALT4,B4GALT1,BIK,BLM,BMP4,BMP5,BOK,BRIP1,BUB1,C4A/C4B,CACNA2D1,CALR,CAMK2N1,CAPN5,CAV2,CCDC82,CCKAR,Ccl2,CCNE1,CCP110,CD28,CDC25B,CDC42SE2,CDK5R1,Cdkn1c,CDON,CEBPZ,CELF2,CELSR1,CELSR3,CENPE,CENPF,CENPK,CEP135,CEP55,CEP70,CHD1,CH…	286 (44)	43
CYP19A1	enzyme	Inhibited	7.97e-09	0.0393	ACOT11,ACY3,ALAS1,AMOTL2,ANGPTL4,ANK1,ANKRD13B,APLN,ARHGAP11A,ARHGAP5,ARNTL2,ARRB1,ATM,ATP1B1,B3GALT4,BCL2,BIK,BMP4,BOK,BRCA2,BUB1,C14orf39,C2orf50,CA3,CALR,CAMK2B,CAMK2N1,CAV1,CAV2,CCDC82,CCDC88A,CCN2,CCNE1,CCNG2,CDC25B,CDK5R1,Cdkn1c,CDON,CELF2,CELSR1,CELSR3,CENPE,CENPF,CEP55,CEP70,CHD1,CHST12,CKAP2,CLIC5,COL1A1,COL1A2,COL4A1,CRACR2B,CSF1,CSRP3,CXCL2,CXCR3,CYP26A1,DDIAS,DEPTOR,DGAT2,DHCR24,DHX58…	207 (21)	21
FGFR3	kinase	Activated	8.37e-09	0.009	ALDH1A3,ANGPTL4,APLN,ARHGAP11A,ARNTL2,ARRB1,ATP1B1,B3GALT4,B4GALNT4,B4GALT1,BCL3,BMP4,BMPER,BTG2,C3,CA4,CALR,CCAR1,CCDC82,CCDC88A,CCNE1,CCNG2,CCR7,CDON,CEP70,CITED1,CLIC5,CLIC6,COL1A1,COL1A2,COL4A1,CUBN,CXCR3,CYP26A1,DEPTOR,DLL4,DNAJC3,ENO3,FGL2,FSCN1,FST,GDPD3,GLI1,GRB10,GRHL3,HAS1,HDC,HERC6,HHIP,HSPA5,IFI16,IFI35,IFIH1,IGF2BP3,IGFBP7,IL1R1,IL7,IL9R,INHBB,ITGB2,JAK2,MAP3K5,Mbp,MEF2C,MET,mir-31,M…	112 (14)	14
IGF2	growth factor		8.54e-09	0.0366	ACY3,ADAM8,ADORA2A,ALAS1,ALDH1A3,AMPD3,ANGPTL4,ANK1,APLN,AQP1,AQP11,ARHGAP11A,ARNTL2,ARRB1,ARTN,ASCL2,ATM,ATP1B1,ATP2B1,AVIL,B3GALT4,B4GALT1,BCL3,BMP4,C3,CACNA2D1,CALR,CAPN5,CAV1,CAV2,CCAR1,CCDC82,CCDC88A,CCKAR,Ccl2,CDC25B,CDCP1,CDK5R1,Cdkn1c,CELF2,CEP70,CHL1,CLCN7,CLDN23,CLIC5,CLN8,CNKSR1,COL12A1,COL6A1,CRLF1,CSF1,CXCR3,CYP11A1,CYP26A1,DCN,DDAH2,DEPTOR,DHCR24,DLL4,EBI3,ECM1,EEF2,ELF3,ELOVL6,ENO3…	195 (34)	34
WNT3A	cytokine	Activated	8.77e-09	0.0321	ACE,ACTA1,ADAMTS6,ALDH1A3,APLN,ARNTL2,ARRB1,ASCL2,ATP1B1,B4GALT1,BCL2,BCL3,BMP4,BRCA2,BTG2,BUB1,C3,CA3,CALR,CAV2,CCDC88A,CCN2,CCNE1,CCNG2,CCR7,CDC25B,CDK5R1,Cdkn1c,CELF2,CENPE,CENPF,CEP70,CHD1,CLIC5,COL1A1,COL4A1,COL6A3,COLEC12,CRELD2,CSRP3,CYP11A1,CYP26A1,DCN,DCTPP1,DHCR24,DIXDC1,DLL4,Dst,ECM1,ELF3,F2R,FAM83A,FAS,FGD4,FGF18,FGFR4,FGL2,FMOD,FOXF1,FSCN1,FST,GLI1,GOLM2,Gprasp2,GSAP,GSN,GSTM1,HAS1,H…	168 (25)	25
ETV6-FGFR3	fusion gene/product	Activated	9.43e-09	0.0117	ALDH1A3,ANGPTL4,ANK1,ARHGAP11A,ARNTL2,ATP1B1,B3GALT4,B4GALT1,BCL2,BCL3,BMP4,BTG2,CCDC82,CCDC88A,Ccl2,CCN2,CCNE1,CCR7,CDK5R1,CDON,CEP70,CLIC5,COL1A1,COL1A2,CXCL2,CXCR3,CYP26A1,DEPTOR,DGKA,DLL4,ENO3,F2R,FAS,FGL2,FSCN1,FST,GDPD3,GLI1,HDC,HERC6,HMOX1,HOMER1,HSPA5,IFIH1,IGF2BP3,IGFBP7,IL17F,IL1R1,IL21,IL7,IL9R,IRAG1,IRAG2,ITGB2,JAK2,KCNB1,Mbp,MEF2C,MKI67,MMP3,MSH2,MSH5,MT-ATP6,mt-Atp8,MT-ND4,MYH2,MYRF…	97 (7)	6
entospletinib	chemical drug	Inhibited	9.48e-09	0.0284	ACTA1,ACY3,ALAS1,ALDH1A3,AMPD3,ANK1,APLN,AQP1,ARFGAP3,ARHGAP11A,ARNTL2,ARRB1,ASCL2,ASPM,ATP1B1,ATP6V0D2,ATR,B3GALT4,B4GALT1,BCL2,BCL3,BIK,BLM,BOK,BRCA2,BRIP1,BTG2,C3,CA3,CACNA1E,CALHM5,CAV2,CCAR1,CCDC82,CCDC88A,CCKAR,CCNG2,CCR7,CD28,CDCP1,CDK5R1,CDON,CELF2,CENPF,CEP70,CLDN10,CLIC5,COL4A1,COL6A1,CRACDL,CXCL10,CYP11A1,CYP26A1,DCN,DEPDC1,DEPTOR,DGKA,DHRS9,DIXDC1,DLL4,DNAJC3,DNM3,EBI3,ELF3,ENO3,FANCB…	203 (56)	54
lanraplenib	chemical drug	Inhibited	9.48e-09	0.0284	ACTA1,ACY3,ALAS1,ALDH1A3,AMPD3,ANK1,APLN,AQP1,ARFGAP3,ARHGAP11A,ARNTL2,ARRB1,ASCL2,ASPM,ATP1B1,ATP6V0D2,ATR,B3GALT4,B4GALT1,BCL2,BCL3,BIK,BLM,BOK,BRCA2,BRIP1,BTG2,C3,CA3,CACNA1E,CALHM5,CAV2,CCAR1,CCDC82,CCDC88A,CCKAR,CCNG2,CCR7,CD28,CDCP1,CDK5R1,CDON,CELF2,CENPF,CEP70,CLDN10,CLIC5,COL4A1,COL6A1,CRACDL,CXCL10,CYP11A1,CYP26A1,DCN,DEPDC1,DEPTOR,DGKA,DHRS9,DIXDC1,DLL4,DNAJC3,DNM3,EBI3,ELF3,ENO3,FANCB…	203 (56)	54
thalidomide	chemical drug	Inhibited	9.71e-09	0.0293	AATK,ABTB2,ACKR2,ACTA1,ADAM8,ADAMTS7,ADORA2A,ALDH1A3,AMPD3,ANGPTL4,ANK1,ANK3,APC,AQP1,ARHGAP11A,ARHGAP23,ARNTL2,ARRB1,ARRDC3,ASCL2,ATP1B1,ATP2B1,B3GALT4,B4GALNT4,B4GALT1,BCL3,BIK,BRCA2,BRIP1,BTG2,C4A/C4B,CA4,CAMK2B,CAV1,CCDC15,CCDC82,CCDC88A,CCKAR,CD28,CDC25B,CDK5R1,CDON,CEP70,CITED1,CLIC5,CLIC6,COL1A1,COL4A1,COL6A1,COL6A3,CRLF1,CSF1,CUBN,CXCR3,CYP26A1,DCN,DDIAS,DEPTOR,DGKA,EBI3,ELF3,ENO3,ERBIN,F…	189 (21)	21
beta-estradiol	chemical - endogenous mammalian		9.81e-09	0.0275	ABLIM1,ACE,ACKR2,ACTA1,ACTA2,ADAMTS1,ADORA2A,Akap9,AMOTL2,ANK1,ANK3,ANKRD12,APC,ARHGEF15,ARHGEF39,ASH1L,ATM,ATP1B1,ATP2B1,ATRX,BCL2,BIK,BMP4,BMP5,BRCA2,BTG2,BUB1,C3,C4A/C4B,Ccl2,CCN2,CCNE1,CCNG2,CDK5R1,CELF2,CITED1,CLDN23,CLIC5,COL1A2,CRLF1,CUBN,CXCL2,DCN,DHCR24,DHRS9,DNAJC1,DNAJC3,F3,FAS,FMO2,FMO5,FMOD,FRK,FSCN1,FST,GALNT7,GDF5,GIPC2,GRB10,GREB1,GRHL2,HCRTR1,HDLBP,HERC6,HERPUD1,HMMR,HMOX1,HOMER1…	152 (1)	1
CXCL12	cytokine	Activated	9.88e-09	0.0371	4930486L24Rik,ABLIM1,ACE,ACOT11,ACTA2,ACY3,ADORA2A,ALDH1A3,AMPD3,ANGPTL4,ANK1,ANK3,ANKRD12,ANKRD13B,APC,AQP1,AQP11,ARFGAP3,ARHGAP11A,ARNTL2,ARTN,ASCL2,ASPM,ATM,ATP2B1,ATP6V0D1,ATP6V1H,ATRX,AVIL,B3GALT4,B4GALT1,BCL2,BCL3,BIK,BOK,BRCA2,BRIP1,BUB1,C14orf39,C2orf50,CACNA2D1,CAMK2B,CAV2,CCDC82,CCDC88A,CCKAR,CCP110,CD28,CDC25B,CDC42SE2,CDCP1,CDK5R1,CEBPZ,CELF2,CENPE,CENPF,CENPK,CEP135,CEP70,CHD1,CHL1,C…	280 (63)	63
CXCR3	G-protein coupled receptor	Activated	1.02e-08	0.0212	ACTA2,ANK1,APLN,ARHGAP11A,ARRB1,ATP1B1,B3GALT4,BCL2,BTG2,C3,CALR,CAV1,CCDC82,Ccl2,CCN2,CCNE1,CCNG2,CCR7,CDCP1,CDK5R1,CDON,CEBPZ,COL1A1,CXCL10,CXCL2,DEPTOR,DGKA,DLL4,DSCC1,ENO3,F2R,FST,GDPD3,GLI1,HAS1,HDC,HMOX1,HOMER1,HSPA5,IFI16,IFI35,IFIH1,IGF2BP3,IGFBP7,IL17F,IL1R1,IL21,ITGB2,KCNB1,LRP8,MAP3K5,Mbp,MEF2C,MET,mir-31,MKI67,MMP12,MMP3,MSH2,MSH5,MXD1,MYH2,MYRF,NFATC2,NGF,Nppb,OSM,OSMR,PHLDA2,PLB1,PL…	109 (11)	11
MARK2	kinase	Inhibited	1.03e-08	0.0206	AATK,ABLIM1,ACE,ACKR2,ACOT11,ACTA1,ACTA2,ACY3,ADAMTS6,ADORA2A,ALAS1,ALDH1A3,AMPD3,ANK1,ANK3,APC,ARHGAP5,ARNTL2,ARTN,ASPM,ATM,ATP6V0D1,ATP6V1H,ATR,ATRX,BCL2,BCL3,BIK,BLM,BOK,BRCA2,BSN,BUB1,CA3,CAMK2B,CAV2,CCAR1,CCDC88A,CCKAR,CCN2,CCNE1,CD28,CDC25B,CDC42SE2,CDCP1,CEBPE,CELSR1,CELSR3,CENPE,CENPF,CENPK,CEP135,CEP55,CEP70,CHL1,CHM,CHST12,CKAP2,CLCN7,CLDN23,CLIC5,CLIC6,CLN8,CLSPN,CNKSR1,COL12A1,COL1A1,…	261 (53)	48
ammonia	chemical - endogenous mammalian	Activated	1.05e-08	0.0156	ABLIM1,ACKR2,ACTA1,ACTA2,ACY3,ADAM8,ADAMTS1,AKAP3,ALAS1,AMOTL2,ANK1,ANK3,APLN,AQP11,ARHGAP11A,ARHGAP5,ARNTL2,ARRDC3,ARTN,ASCL2,ASH1L,ASPM,ATAD2,ATP2B1,ATP6V0D1,ATP6V0D2,ATP6V1H,ATRX,B3GALT4,BIK,BLM,BMP5,BOK,BRIP1,BSN,C3,C4A/C4B,CACNA1E,CACNA2D1,CAMK2B,CAPN5,CCDC82,CCDC88A,CCKAR,CCKBR,Ccl2,CCP110,CCR7,CD28,CDC25B,CDC42SE2,CDCP1,CEBPE,CEBPZ,CELF2,CELSR1,CELSR3,CENPE,CENPF,CENPK,CEP135,CEP70,CHD1,CH…	338 (92)	90
3-amino-N-(carboxycarbonyl)-L-alanine	chemical toxicant	Activated	1.06e-08	0.0398	4930486L24Rik,ACE,ACTA1,ACTA2,ADAM8,ALAS1,ALDH1A3,AMIGO3,ARHGAP11A,ARHGAP25,ARNTL2,ARRB1,ARTN,ASPM,ATAD2,ATM,B4GALT1,BCL2,BCL3,BMP4,BRIP1,BTG2,BUB1,C3,C4A/C4B,CAMK2N1,CAPN5,Ccl2,CCN2,CCNE1,CCNG2,CCR7,CD28,CDK5R1,CDON,CELF2,CENPE,CHL1,CLIC6,CLSPN,COL12A1,COL1A1,COL1A2,COL6A1,CSF1,CXCL10,CXCL2,CXCR3,CYP11A1,DAP,DDIAS,DEPDC1,DHCR24,DHRS9,DSCC1,ERBIN,ESCO2,F2R,F3,FBXO5,FGF13,FGF18,FGL2,FJX1,Fmnl1,HAS…	139 (14)	12
C-C chemokine receptor	group		1.15e-08	0.0178	ACE,ACKR2,ACOT11,ADAMTS1,Akr1c19,ALAS1,ANKRD13B,APLN,AQP11,ARFGAP3,ARHGAP5,ARNTL2,ARX,ASPM,ATM,ATP2B1,ATP6V0D2,ATR,AVIL,BCL2,BLM,BOK,BRIP1,BTG2,C14orf39,C2orf50,CA3,CACNA1E,CAMK2N1,CAV2,CCDC88A,Ccl2,CCNE1,CDCP1,CDHR2,CEBPZ,CELF2,CELSR1,CELSR2,CELSR3,CENPF,CEP70,CFI,CHD1,CLCN7,CLDN10,CLIC5,COL12A1,COL4A1,COL6A1,COL6A3,CSRP3,CST6,CXCL10,CYP11A1,CYP26A1,DCN,DDAH2,DEPDC1,DGAT2,DGKA,DHCR24,DHX58,DLL4,…	210 (62)	55
quercetin	chemical drug		1.23e-08	0.0316	ABLIM1,ACY3,ALAS1,ALDH1A3,AMOTL2,AMPD3,ANGPTL4,ANK1,ANK3,ANKRD37,APC,AQP11,ARHGAP11A,ARNTL2,ARTN,ARX,ASCL2,ASPM,ATM,ATP1B1,ATP2B1,ATP6V0D1,ATP6V1H,AVIL,B3GALT4,B4GALT1,BCL2,BIK,BOK,BRCA2,BRIP1,BSN,CA3,CACNA2D1,CALR,CAMK2B,CAPN5,CAV1,CCDC82,CCDC88A,CCKAR,Ccl2,CCNG2,CCP110,CD28,CDC42SE2,CDCP1,CDK5R1,Cdkn1c,CENPE,CENPK,CEP135,CHL1,CHM,CLCN7,CLDN23,CLIC6,CLN8,CLSPN,COL12A1,COL6A3,CRLF1,CSRP3,CTNS,CXC…	252 (55)	55
Ap1	complex	Activated	1.23e-08	0.0407	4930486L24Rik,ACE,ACTA1,ACTA2,ADAM8,ALAS1,ALDH1A3,AMIGO3,ARHGAP11A,ARHGAP25,ARNTL2,ARRB1,ARTN,ASPM,ATAD2,ATM,B4GALT1,BCL2,BCL3,BMP4,BRIP1,BTG2,BUB1,C3,C4A/C4B,CAMK2N1,CAPN5,Ccl2,CCN2,CCNE1,CCNG2,CCR7,CD28,CDK5R1,CDON,CELF2,CENPE,CHL1,CLIC6,CLSPN,COL12A1,COL1A1,COL1A2,COL6A1,CSF1,CXCL10,CXCL2,CXCR3,CYP11A1,DAP,DDIAS,DEPDC1,DHCR24,DHRS9,DSCC1,ERBIN,ESCO2,F2R,F3,FBXO5,FGF13,FGF18,FGL2,FJX1,Fmnl1,HAS…	138 (10)	10
CLEC1B	transmembrane receptor	Activated	1.35e-08	0.0288	ACY3,ADAM33,ADAM8,ADAMTS1,ADCY7,ALAS1,ALDH1A3,ANK1,APLN,AQP1,ARFGAP3,ARHGAP11A,ARNTL2,ARRB1,ARRDC3,ASPM,ATP1B1,ATP6V0D2,ATR,B3GALT4,B4GALT1,BCL3,BIK,BLM,BRCA2,BRIP1,CA3,CACNA1E,CALHM5,CAV2,CCAR1,CCDC82,CCDC88A,CCKAR,CCNG2,CCR7,CD28,CELF2,CENPF,CEP70,CLDN10,CLIC5,COL4A1,COL6A1,COL6A3,CRACDL,CXCL10,CYP11A1,CYP26A1,DEPDC1,DEPTOR,DGKA,DHCR24,DHRS9,DHX58,DIXDC1,DLL4,DNAJC3,DNM3,EBI3,ELF3,ENO3,EVPL,FAN…	196 (64)	63
AZD4205	chemical drug	Inhibited	1.35e-08	0.0208	ABLIM1,ACE,ACOT11,ALDH1A3,AMOTL2,ANGPTL4,ANK3,ANKRD13B,APC,APLN,AQP1,AQP11,ARFGAP3,ARHGAP11A,ARNTL2,ASPM,ATM,ATP1B1,ATP6V0D1,ATP6V1H,B3GALT4,B4GALT1,BCL3,BIK,BMP4,BRCA2,BUB1,C14orf39,C2orf50,C4A/C4B,CALR,CAMK2B,CAPN5,CAV2,CCAR1,CCDC82,CCDC88A,CCKAR,CCP110,CDC25B,CDC42SE2,CDCP1,Cdkn1c,CEBPZ,CELF2,CENPE,CENPF,CENPK,CEP135,CEP70,CHD1,CHM,CIR1,CLCN7,CLIC6,CLN8,CLSPN,COL1A1,COL4A1,COL6A1,CRYBG2,CSRP3,…	224 (37)	36
alfuzosin	chemical drug	Inhibited	1.46e-08	0.0256	ACTA1,ALDH1A3,ANGPTL4,APLN,AQP1,ARHGAP11A,ARNTL2,ARRB1,ARTN,ASCL2,ATP1B1,B3GALT4,BCL3,BTG2,C12orf29,CCAR1,CCDC82,CCDC88A,Ccl2,CCN2,CCNE1,CCNG2,CDCP1,CDK5R1,CELF2,CEP70,CFP,CLIC5,COL1A1,COL6A1,CXCL2,CXCR3,CYP11A1,CYP26A1,DDX4,DEPTOR,DLL4,EEF2,ENO3,EPS8,FGD4,FGL2,FSCN1,GDPD3,GLI1,HAGH,HAS1,HDC,HERC6,HERPUD1,HMOX1,HOMER1,HSPA5,IFIH1,IGF2BP3,IGFBP7,IL1R1,IL7,IL9R,IQGAP2,ITGB2,JAK2,KCNQ5,KITLG,KRT7,LR…	140 (29)	24
4-[(4-{[(4-ethylphenyl)sulfonyl]imino}-1-oxo-1,4-dihydronaphthalen-2-yl)amino]benzoic acid	chemical reagent	Inhibited	1.61e-08	0.0136	ABLIM1,ACE,ACTA1,ACTA2,ADCY7,ANK3,APC,APLN,AQP1,ARRB1,ASIP,ASPM,ATP1B1,ATP6V0D1,ATP6V1H,ATR,BCL2,BLM,BMP4,BRCA2,BTG2,BUB1,C3,CAMK2B,CAV1,CAV2,CCAR1,Ccl2,CCN2,CCNE1,CCNG2,CCP110,CDC25B,CDC42SE2,Cdkn1c,CENPE,CENPF,CENPK,CEP135,CEP70,CHM,CLIC6,CLN8,CLSPN,COL1A1,COL1A2,COL6A1,COL6A3,CTNS,DCDC2,DHCR24,DLL4,DNA2,DTNA,EEA1,EIF5A2,ENPP6,EXOC5,F3,FAS,FMN1,FST,GLI1,GREB1,GSN,HIP1R,HOXC6,HSPA5,IL17F,IL1R1,K…	131 (11)	10
5-acetamido-4,7-dioxo-4,7-dihydrobenzofurazan	chemical reagent	Inhibited	1.61e-08	0.0136	ABLIM1,ACE,ACTA1,ACTA2,ADCY7,ANK3,APC,APLN,AQP1,ARRB1,ASIP,ASPM,ATP1B1,ATP6V0D1,ATP6V1H,ATR,BCL2,BLM,BMP4,BRCA2,BTG2,BUB1,C3,CAMK2B,CAV1,CAV2,CCAR1,Ccl2,CCN2,CCNE1,CCNG2,CCP110,CDC25B,CDC42SE2,Cdkn1c,CENPE,CENPF,CENPK,CEP135,CEP70,CHM,CLIC6,CLN8,CLSPN,COL1A1,COL1A2,COL6A1,COL6A3,CTNS,DCDC2,DHCR24,DLL4,DNA2,DTNA,EEA1,EIF5A2,ENPP6,EXOC5,F3,FAS,FMN1,FST,GLI1,GREB1,GSN,HIP1R,HOXC6,HSPA5,IL17F,IL1R1,K…	131 (11)	10
4-morpholin-4-ylnaphthalene-1,2-dione	chemical reagent	Inhibited	1.61e-08	0.0136	ABLIM1,ACE,ACTA1,ACTA2,ADCY7,ANK3,APC,APLN,AQP1,ARRB1,ASIP,ASPM,ATP1B1,ATP6V0D1,ATP6V1H,ATR,BCL2,BLM,BMP4,BRCA2,BTG2,BUB1,C3,CAMK2B,CAV1,CAV2,CCAR1,Ccl2,CCN2,CCNE1,CCNG2,CCP110,CDC25B,CDC42SE2,Cdkn1c,CENPE,CENPF,CENPK,CEP135,CEP70,CHM,CLIC6,CLN8,CLSPN,COL1A1,COL1A2,COL6A1,COL6A3,CTNS,DCDC2,DHCR24,DLL4,DNA2,DTNA,EEA1,EIF5A2,ENPP6,EXOC5,F3,FAS,FMN1,FST,GLI1,GREB1,GSN,HIP1R,HOXC6,HSPA5,IL17F,IL1R1,K…	131 (11)	10
C5	other	Activated	1.63e-08	0.0164	ACTA1,ALDH1A3,ANGPTL4,APLN,ARHGAP11A,ARNTL2,ARRB1,ATP1B1,B3GALT4,B4GALT1,BCL3,BMP4,BTG2,C3,CAV1,CCDC82,CCDC88A,Ccl2,CCN2,CCNE1,CCR7,CDK5R1,CDON,CEP70,CLIC5,COL1A1,COL1A2,CXCL2,CXCR3,CYP26A1,DEPTOR,DLL4,ENO3,FAS,FGL2,FSCN1,FST,GDPD3,GLI1,HDC,HERC6,HMOX1,HOMER1,HSPA5,IFIH1,IGF2BP3,IGFBP7,IL17F,IL1R1,IL21,IL7,IL9R,ITGB2,JAK2,KITLG,Mbp,MEF2C,MKI67,MMP3,MSH5,MT-ATP6,mt-Atp8,MT-ND4,MYRF,NFATC2,Nppb,OSM…	97 (8)	8
TPO	enzyme	Activated	1.73e-08	0.0173	ACTA1,ACTA2,ADAM33,ADAM8,ADAMTS1,ADCY7,ALAS1,ANK1,APLN,ARRB1,ARRDC3,ASCL2,ATM,ATR,BLM,BMP4,BTG2,C3,CALR,CAV1,CCAR1,Ccl2,CCN2,CCNE1,CCNG2,CDCP1,CDK5R1,CLIC5,COL1A2,COL6A1,COL6A3,DGKA,DHCR24,DLL4,EBI3,EVPL,F2R,FANCB,FAS,FGD4,FGL2,FSCN1,FST,GRHL3,HDC,HERPUD1,HOMER1,IGF2BP3,IGFBP7,IL17F,IL1R1,IL21,IL7,IQGAP2,ITGB2,JUP,KCNB1,KLF1,let-7,LPAR1,LRP8,MAP3K5,Mbp,MEF2C,MEFV,MET,mir-30,MKI67,MSH2,MYH2,NCAM1,…	118 (21)	19
S-adenosylhomocysteine	chemical - endogenous mammalian	Inhibited	1.77e-08	0.0231	ABLIM1,ACE,ACTA2,ANGPTL4,ANK3,AQP1,ARRB1,ARRDC3,ASIP,ASPM,ATP1B1,ATP6V0D1,ATP6V1H,ATR,BLM,BMP4,BOK,BRCA2,BTG2,BUB1,C3,CAMK2B,CAV1,CAV2,CCAR1,Ccl2,CCN2,CCNE1,CCP110,CD28,CDC25B,CDC42SE2,CDK5R1,Cdkn1c,CENPE,CENPF,CENPK,CEP135,CEP70,CHM,CLIC6,CLN8,CLSPN,COL1A1,COL1A2,COL6A1,COL6A3,CRLF1,CSF1,CST6,CTNS,CXCL2,DCDC2,DHCR24,DLL4,DTNA,EEA1,EIF5A2,ELOVL6,EVPL,EXOC5,EYA4,F3,FAS,FMN1,FSCN1,FST,GLI1,GREB1,GR…	151 (17)	15
BUB1	kinase		1.79e-08	0.0331	ACE,ACOT11,ACTA2,ALDH1A3,AMOTL2,ANK1,ARHGAP5,ARRB1,ASCL2,ATP2B1,ATR,AVIL,BCL3,BIK,BLM,BMP4,BOK,BRCA2,BTG2,CA3,CAMK2B,CAMK2N1,CAV1,CAV2,Ccl2,CCN2,CCNE1,CCNG2,CCR7,CDC25B,CELSR1,CELSR3,CENPE,CENPF,CEP55,CHST12,CKAP2,CRACR2B,CSF1,CXCL10,CXCL2,CYP11A1,DCN,DDAH2,DDIAS,DGKA,DHCR24,DHRS9,DIXDC1,DLL4,ECM1,ENO3,F3,FAS,FBP2,FGD4,FGF13,FGF18,FOXF1,FSCN1,FST,GATM,GGT1,GLI1,GOLM2,GSN,GSTM1,HDLBP,HHIP,HMGCS2,H…	160 (19)	18
MAC	complex	Activated	1.81e-08	0.048	ACTA1,ACTA2,ALAS1,ALDH1A3,ANK1,APLN,AQP1,ARHGAP11A,ASCL2,ASPM,ATM,ATP1B1,ATP6V0D2,B3GALT4,B4GALNT4,B4GALT1,BCL2,BCL3,BMP4,BMPER,BRIP1,BTG2,C3,CA4,CAMK2B,CAV1,CCAR1,CCDC82,CCKAR,Ccl2,CCNE1,CCNG2,CDC25B,CDCP1,CDK5R1,Cdkn1c,CDON,CELF2,CENPF,CITED1,CLDN23,CLIC6,COL1A1,COL1A2,COL4A1,COL6A1,COL6A3,CSF1,CUBN,CXCL2,CYP11A1,DEPDC1,DEPTOR,DGKA,DLL4,ELF3,ENO3,FGF18,FGFR4,FGL2,FMOD,FOXF1,FSCN1,GABARAPL1,GDPD…	168 (28)	28
MAP3K	group	Activated	1.82e-08	0.0162	ACE,ACTA1,ADAM8,ADCY7,ALDH1A3,AMPD3,APLN,AQP1,ARRDC3,B4GALT1,BCL3,BMP4,BRCA2,C3,CCKAR,Ccl2,CCNE1,CCR7,CDC25B,CDCP1,CEBPZ,CELF2,CLDN23,CLIC5,COL1A1,COL1A2,COL4A1,CRLF1,CSF1,CXCL10,CXCL2,CYP11A1,DCN,DGKA,DSCC1,ELF3,F2R,FAS,FGL2,FOXF1,FST,GFPT2,GLI1,HAS1,HDC,HERPUD1,HOMER1,HSPA5,IFI16,IFI35,IGFBP7,IL1R2,IL21,KIF23,let-7,LRP8,MEF2C,MMP12,MMP3,MTSS1,MX1,MYH2,MYO1D,NFATC2,NGF,NOD2,Nppb,OSM,PDE3B,PLCD1,…	105 (26)	25
EPS8	peptidase		1.85e-08	0.0036	ACTA2,AMOTL2,ARHGAP11A,ATP1B1,B3GALT4,BCL2,CAV1,CCDC82,Ccl2,CCN2,CCNE1,CDK5R1,CDON,COL1A1,COL1A2,CXCL10,CXCL2,CYP11A1,DEPTOR,ENO3,F2R,F3,FAS,FST,GDPD3,HAS1,HDC,HMOX1,HOMER1,IFI16,IFI35,IFIH1,IGF2BP3,IGFBP7,IL17F,IL21,ITGB2,KIF23,mir-31,MKI67,MMP3,MSH5,MYL9,MYRF,NLRC4,Nppb,OSM,PLD1,PPARG,PRRX1,PRSS12,PTH1R,RAB7B,RGS16,ROCK1,RUNX2,SYNPO,THBS1,TLR3,TMEM158,TNFRSF11A,TNFSF10,TOP2A,TP63,TRPC3,UBE2L6,U…	69 (7)	6
melatonin	chemical - endogenous mammalian		1.92e-08	0.0425	ACE,ACKR2,ACOT11,ACY3,ADORA2A,ALDH1A3,AMOTL2,ANGPTL4,AQP1,AQP11,ARHGAP11A,ARHGAP5,ARNTL2,ASPM,ATM,ATP1B1,ATRX,B3GALT4,B4GALT1,BCL3,BIK,BOK,BRCA2,BRIP1,BSN,BUB1,C3,C4A/C4B,CACNA2D1,CALR,CAMK2B,CAMK2N1,CAPN5,CAV2,CCDC82,CCDC88A,CCKAR,CDC25B,CDK5R1,Cdkn1c,CDON,CELF2,CELSR1,CELSR3,CENPE,CENPF,CEP55,CEP70,CFP,CHD1,CHST12,CIR1,CKAP2,CLCN7,CNTN2,COL12A1,CPNE5,CRACR2B,CRLF1,CRYBG2,CXCR3,CYP11A1,CYP26A1,D…	237 (36)	36
MEF2	group		1.94e-08	0.0153	ACE,ACTA1,ANGPTL4,ANK1,ARRB1,ATP6V0C,ATP6V0D1,ATP6V1H,BIK,BMP4,BMP5,BOK,BTG2,C3,C4A/C4B,CALR,CAV1,CCN2,CCNE1,CCNG2,CDK5R1,CEBPE,CELF2,CELSR3,CHD1,CIR1,CITED1,CLIC6,COL1A1,COL4A1,CST6,CXCR3,CYP11A1,DDX4,DHCR24,DLL4,DSCC1,ECM2,ELOVL6,EVPL,F2R,FAS,FGD4,FSCN1,FST,GLI1,GRHL2,GRHL3,HAS1,HDC,HMGCS2,HMOX1,HOMER1,HSPB7,HTR2A,IFI16,IGF2BP3,IGFBP7,IL1R1,IL21,IL7,IL9R,INHBB,ITGA7,ITGB2,KLF1,KRT7,LAX1,LIN7C,L…	125 (23)	23
GNAQ	enzyme		1.97e-08	0.0162	ACE,ACKR2,ACTA1,ADAMTS1,ALDH1A3,ANGPTL4,ANK1,AQP1,ARHGAP11A,ARRB1,ASCL2,ATP1B1,ATP2B1,AVIL,B3GALT4,B4GALT1,BCL3,BMP4,C3,CAV1,CCAR1,CCDC82,CCKAR,Ccl2,CCN2,CDC25B,CDCP1,CDK5R1,CEBPE,CELF2,CLCN7,COL12A1,COL4A1,COL6A1,CSF1,CYP11A1,DCN,DDAH2,DEPTOR,DGKA,DLL4,DNAJC3,DPYSL3,ELF3,ENO3,F2R,FGF18,FOXF1,FSCN1,FST,GATM,GDPD3,GFPT2,GRHL2,GRHL3,GSN,HAS1,HERPUD1,HHIP,HMGCS2,HUNK,IFI16,IFI35,IFIH1,IGFBP7,IL1R1,I…	150 (37)	37
FOXQ1	transcription regulator		2.01e-08	0.0487	ACE,ACOT11,ACTA1,ACTA2,ADAMTS1,ADCY7,ALDH1A3,AMOTL2,ANGPTL4,ANK1,APLN,ARHGAP5,ARRB1,ASPM,ATG9B,ATP6V1H,BCL2,BCL3,BIK,BMP4,BOK,BRCA2,BRIP1,BTG2,BUB1,C3,C4A/C4B,CAMK2B,CAMK2N1,CAV1,CAV2,CBX2,Ccl2,CCR7,CDC25B,CELSR1,CELSR3,CENPE,CENPF,CEP55,CHST12,CKAP2,CLCN7,COL1A1,COL4A1,COL6A1,CRACR2B,CSF1,CXCL10,CYP11A1,DCN,DDIAS,DEPDC1,DGKA,DHCR24,DLL4,DPYSL3,DYSF,ECM1,ELF3,F2R,F3,FAS,FGF13,FGF18,FMOD,FOXF1,FSC…	174 (17)	16
FGF dimer	complex	Activated	2.03e-08	0.0421	4930486L24Rik,ACE,ACY3,ADAMTS1,ALAS1,ALDH1A3,ANGPTL4,ANK1,APLN,AQP1,ARHGAP11A,ARNTL2,ARRB1,ARTN,ATM,ATP1B1,B4GALNT4,BCL3,BIK,BMPER,BRCA2,C4A/C4B,CA3,CA4,CALR,CAV2,CCAR1,CCDC82,CCDC88A,CCNG2,CDC25B,CDCP1,CDK5R1,Cdkn1c,CELF2,CEP70,CHL1,CITED1,CLIC5,CLIC6,COL4A1,COL6A1,CUBN,CXCR3,CYP26A1,DDAH2,DDIAS,DEPTOR,DGKA,DIXDC1,DLL4,DNAJC1,DNAJC3,EBI3,EIF5B,ELF3,ELOVL6,ENO3,F2R,FGF18,FGL2,FOXF1,FSCN1,GDPD3,GO…	185 (42)	41
ADAM17	peptidase		2.2e-08	0.0249	ACTA1,ALDH1A3,AMOTL2,ANGPTL4,APLN,ARHGAP11A,ARNTL2,ARRB1,ASCL2,ATM,ATP1B1,B3GALT4,B4GALT1,BCL3,BMP4,BTG2,C3,CALR,CAV1,CCAR1,CCDC82,CCDC88A,Ccl2,CCNE1,CCNG2,CDC25B,CDCP1,CDK5R1,Cdkn1c,CEP70,CLIC5,COL4A1,COL6A1,COL6A3,CSF1,CXCL2,CXCR3,CYP11A1,CYP26A1,DEPTOR,DLL4,ELF3,ENO3,F2R,FGD4,FGL2,FSCN1,GATM,GDPD3,GLI1,GRB10,HAS1,HDC,HERC6,HERPUD1,HMMR,HOMER1,HSPA5,HUNK,IFIH1,IGF2BP3,IGFBP7,IL1R1,IL7,IL9R,INHB…	149 (19)	19
fulvestrant	chemical drug	Inhibited	2.25e-08	0.0468	ABLIM1,ACE,ACOT11,ADORA2A,ALAS1,AMIGO3,ANK1,ANK3,ANKRD13B,APC,AQP1,AQP11,ARHGAP11A,ASCL2,ASPM,ATP6V0D1,ATP6V1H,B3GALT4,B4GALT1,BCL2,BIK,BLM,BMP4,BRCA2,C14orf39,C2orf50,C3,C4A/C4B,CACNA2D1,CALR,CAMK2B,CAPN5,CAV1,CAV2,CCDC34,CCDC82,Ccl2,CCNE1,CCP110,CDC25B,CDC42SE2,CDCP1,CDON,CELF2,CELSR1,CELSR3,CENPE,CENPF,CENPK,CEP135,CEP70,CHM,CLDN23,CLIC5,CLIC6,CLSPN,CNKSR1,COL12A1,COL1A2,CSF1,CSRP3,CTNS,CXCL10…	221 (22)	22
avapritinib	chemical drug	Inhibited	2.25e-08	0.0221	ACTA2,ADAMTS1,ALDH1A3,ANGPTL4,ANK1,APLN,AQP1,ARHGAP11A,ARNTL2,ARRB1,ATP1B1,B3GALT4,B4GALT1,BCL3,BMP4,BTG2,C3,C4A/C4B,CALR,CAV1,CCDC82,CCDC88A,CCN2,CCNE1,CCNG2,CDCP1,CDK5R1,CDON,CELF2,CEP70,COL1A1,COL1A2,COL4A1,CSF1,CXCL2,CXCR3,CYP11A1,CYP26A1,DEPTOR,DGKA,DLL4,EEF2,ENO3,EVPL,F2R,FGD4,FSCN1,GATM,GDPD3,GLI1,GRHL3,GSN,HDC,HERPUD1,HMOX1,HOMER1,HSPA5,HUNK,IGF2BP3,IGFBP7,IL17F,IL21,IL7,IL9R,IRAG1,IRAG2,…	129 (34)	33
sorafenib analog BB12	chemical reagent	Inhibited	2.25e-08	0.0221	ACTA2,ADAMTS1,ALDH1A3,ANGPTL4,ANK1,APLN,AQP1,ARHGAP11A,ARNTL2,ARRB1,ATP1B1,B3GALT4,B4GALT1,BCL3,BMP4,BTG2,C3,C4A/C4B,CALR,CAV1,CCDC82,CCDC88A,CCN2,CCNE1,CCNG2,CDCP1,CDK5R1,CDON,CELF2,CEP70,COL1A1,COL1A2,COL4A1,CSF1,CXCL2,CXCR3,CYP11A1,CYP26A1,DEPTOR,DGKA,DLL4,EEF2,ENO3,EVPL,F2R,FGD4,FSCN1,GATM,GDPD3,GLI1,GRHL3,GSN,HDC,HERPUD1,HMOX1,HOMER1,HSPA5,HUNK,IGF2BP3,IGFBP7,IL17F,IL21,IL7,IL9R,IRAG1,IRAG2,…	129 (34)	33
DCC-2618	chemical drug	Inhibited	2.25e-08	0.0221	ACTA2,ADAMTS1,ALDH1A3,ANGPTL4,ANK1,APLN,AQP1,ARHGAP11A,ARNTL2,ARRB1,ATP1B1,B3GALT4,B4GALT1,BCL3,BMP4,BTG2,C3,C4A/C4B,CALR,CAV1,CCDC82,CCDC88A,CCN2,CCNE1,CCNG2,CDCP1,CDK5R1,CDON,CELF2,CEP70,COL1A1,COL1A2,COL4A1,CSF1,CXCL2,CXCR3,CYP11A1,CYP26A1,DEPTOR,DGKA,DLL4,EEF2,ENO3,EVPL,F2R,FGD4,FSCN1,GATM,GDPD3,GLI1,GRHL3,GSN,HDC,HERPUD1,HMOX1,HOMER1,HSPA5,HUNK,IGF2BP3,IGFBP7,IL17F,IL21,IL7,IL9R,IRAG1,IRAG2,…	129 (34)	33
misoprostol	chemical drug	Activated	2.27e-08	0.0094	ADAMTS1,ALDH1A3,ANGPTL4,ARNTL2,ARRDC3,ASPM,ATP1B1,BCL2,BCL3,BUB1,CCDC88A,CCN2,CCNE1,CCNG2,CDON,CENPE,CENPF,CEP55,CEP70,CFP,CLIC5,COL1A1,COL1A2,COL6A1,CXCL2,CXCR3,CYP26A1,DEPDC1,ECM1,EIF5B,F3,FGL2,FSCN1,FST,GRB10,HDC,HERC6,HERPUD1,HMOX1,IFIH1,IL17F,IL1R1,IL1R2,IL21,IL7,IL9R,ITGB2,JAK2,KIF15,let-7,LHFPL2,LPAR6,MASTL,MKI67,MMP12,MMP3,MT-ATP6,mt-Atp8,MT-ND4,MTSS1,NFATC2,NPC1,OSM,PAPSS2,PRLR,PRRX1,PSI…	83 (7)	6
TAS-103	chemical drug		2.36e-08	0.0334	ACOT11,AMOTL2,ANGPTL4,ANK1,ARHGAP5,ARNTL2,ARRB1,ATP6V0C,ATR,BCL2,BIK,BLM,BMP5,BOK,BRCA2,BTG2,BUB1,CAMK2B,CAMK2N1,CAV1,CAV2,CCDC88A,Ccl2,CCNE1,CCNG2,CDC25B,CDON,CELSR1,CELSR3,CENPE,CENPF,CEP55,CEP70,CHST12,CKAP2,CLIC5,COL1A1,COL1A2,COL4A1,CRACR2B,CSF1,CXCL10,CXCL2,CXCR3,CYP26A1,DDIAS,DGKA,DHCR24,ECM1,EME1,ENO3,F2R,F3,FAS,FGF13,FGL2,FOXF1,FSCN1,FST,GATM,GSN,GSTM1,HDLBP,HERC6,HMMR,HMOX1,HSPA5,HSPB7,…	152 (7)	7
Plk	group	Activated	2.41e-08	0.0292	4930486L24Rik,ABLIM1,ACE,ACTA2,ACY3,ADAM8,ADAMTS1,ADORA2A,AFMID,AMPD3,ANGPTL4,ANK3,APC,APLN,AQP11,ARHGAP25,ARNTL2,ASPM,ATG9B,ATP1B1,ATP6V0C,ATP6V0D1,ATP6V0D2,ATP6V1H,ATR,ATRX,BCL3,BMP5,BMPER,BSN,CA3,CA4,CACNA2D1,CALR,CAPN5,CCDC88A,CCKBR,Ccl2,CCN2,CCP110,CCR7,CD28,CDC42SE2,CDCP1,CDON,CELF2,CENPK,CEP112,CEP135,CEP70,CHD1,CHM,CITED1,CLCN7,CLIC5,CLIC6,CLN8,CLSPN,COL6A1,COL6A3,COLEC12,CSRP3,CTNS,CXCL1…	263 (63)	57
CR1	transmembrane receptor		2.48e-08	0.0152	ACE,ACTA2,ADORA2A,ALAS1,ALDH1A3,ARHGAP11A,ARNTL2,ARTN,ATP1B1,B3GALT4,BCL3,BRCA2,BTG2,C3,CA3,CCDC82,Ccl2,CD28,CELF2,CHL1,COL4A1,COL6A1,COL6A3,CSF1,CXCL10,CXCL2,DCN,DEPTOR,DGAT2,DIXDC1,ENO3,F2R,F3,FGD4,FGF18,FST,GDPD3,GOLM2,HAS1,HDC,HHIP,HOMER1,IFI16,IFI35,IFIH1,IGF2BP3,IGFBP7,IL1R1,INSIG1,ITGB2,KIF23,KITLG,LFNG,Mbp,MEFV,mir-31,MKI67,MSH5,MYRF,NAT8,NCAM1,NGF,OSM,PITX3,PLD1,PLP1,PPARG,PRDM16,PRSS12,…	107 (24)	23
phloretin	chemical - endogenous non-mammalian	Activated	2.54e-08	0.0085	ABLIM1,ACE,ACTA2,ANK1,ANK3,APC,APLN,AQP1,ARRB1,ASPM,ATP1B1,ATP6V0D1,ATP6V1H,BMP4,BRCA2,BUB1,C3,CAMK2B,CAV2,CCAR1,Ccl2,CCP110,CCR7,CDC42SE2,CDK5R1,CELF2,CENPE,CENPF,CENPK,CEP135,CEP70,CHM,CLIC5,CLIC6,CLN8,CLSPN,CTNS,CXCL10,CXCL2,DCDC2,DHCR24,DTNA,EEA1,EIF5A2,ELAVL2,EXOC5,EYA4,F3,FMN1,FST,GREB1,GSN,HAS1,HERPUD1,HIP1R,HMOX1,HOMER1,HOXC6,HSPA5,IL17F,IL20,IL21,ITGB2,KCNK15,KCNQ5,KIF23,KIF5B,KLF1,KNL1,…	124 (6)	6
AGPAT2	enzyme		2.55e-08	0.0062	ACTA1,ACTA2,ADORA2A,ALDH1A3,AQP1,ARHGAP11A,ASCL2,ATP1B1,B3GALT4,BMP4,BTG2,CA3,CCAR1,CCDC82,CCNG2,CDCP1,CDK5R1,CELF2,COL4A1,COL6A1,CSF1,CXCL2,CXCR3,CYP11A1,DEPTOR,DIXDC1,ELOVL6,ENO3,F2R,FGD4,FGF18,GDPD3,GOLM2,HDC,HERPUD1,HHIP,HOMER1,IFI16,IFI35,IFIH1,IGF2BP3,IGFBP7,IL17F,IL1R1,INSIG1,IQGAP2,KIF23,KITLG,LFNG,LRP8,Mbp,MET,mir-30,MKI67,MSH2,MSH5,MYRF,NAT8,NCAM1,NFIB,Nppb,OSM,OSMR,PITX3,PLD1,PLD4,PLP1…	102 (14)	12
ID2	transcription regulator		2.62e-08	0.0074	ACTA2,ARX,ASPM,BCL3,BIK,BTG2,CCNE1,CCNG2,CDC25B,Cdkn1c,CEP70,CIP2A,COL1A1,CRELD2,CXCL10,CXCR3,DGKA,DLL4,DSCC1,F2R,F3,G6PC3,GALNT7,GLI1,HMOX1,HYOU1,IFI16,IL17F,IL1R1,IL9R,INHBB,IRAG1,IRAG2,KIF14,KIF15,KLF1,LCORL,LRIG1,LRRN3,Mbp,MEF2C,mir-30,MKI67,MMP12,MMP3,NCAPG,P2RY1,PLK4,PRDM16,PTGS1,RAD50,RAP1GAP,RAPGEF4,RASD1,RFC4,RGS16,RPS6KA2,RUNX2,SDF2L1,SEC24D,SLC66A3,SPDEF,THBS1,THBS2,TLR1,TLR2,TNFAIP3,T…	79 (7)	7
NEV-801	chemical drug		2.72e-08	0.0371	ACOT11,AMOTL2,ANGPTL4,ANK1,ARHGAP5,ARNTL2,ARRB1,ATR,BIK,BLM,BMP5,BOK,BRCA2,BTG2,BUB1,CAMK2B,CAMK2N1,CAV1,CAV2,CCDC88A,Ccl2,CCNE1,CCNG2,CDC25B,CDON,CELSR1,CELSR3,CENPE,CENPF,CEP55,CEP70,CHST12,CKAP2,CLIC5,COL1A1,COL1A2,COL4A1,CRACR2B,CSF1,CXCL10,CXCL2,CXCR3,CYP26A1,DDIAS,DGKA,DHCR24,ECM1,EME1,ENO3,F2R,F3,FAS,FGF13,FGL2,FOXF1,FSCN1,FST,GATM,GPR182,GSN,GSTM1,HDLBP,HERC6,HMMR,HMOX1,HSPA5,HSPB7,IFI16,…	152 (10)	8
Endophilin	group	Inhibited	2.8e-08	0.028	AMOTL2,AMPD3,ANGPTL4,ANK1,ARHGAP11A,ARNTL2,ARRB1,ASPM,ATM,ATP1B1,ATP6V0D2,B3GALT4,BCL2,BOK,BRCA2,BRIP1,BUB1,CA3,CALR,CAMK2B,CCDC82,CCDC88A,CDCP1,CDK5R1,CENPF,CEP70,CLDN23,CLIC5,COL6A1,CXCL10,CXCR3,CYP11A1,CYP26A1,DCN,DEPDC1,DEPTOR,DGKA,DHX58,DIXDC1,DPYSL5,ELAVL2,ENO3,EVPL,F2R,FGD4,FGFR4,FGL2,FMOD,FSCN1,GABARAPL1,GATM,GDPD3,GOLM2,GRHL3,HDC,HERC6,HERPUD1,HHIP,HMMR,HMOX1,HOMER1,HUNK,HYOU1,IGF2BP3,IG…	154 (41)	37
ETV4	transcription regulator		2.88e-08	0.0289	ACTA1,ACTA2,AFMID,ALAS1,AMPD3,ANGPTL4,APC,ARNTL2,ASCL2,ATAD2,ATP8B3,ATR,ATRX,B4GALT1,BCL2,BLM,BMP4,BRCA2,BRIP1,C3,CAMK2B,CAV1,CCNG2,CDC25B,CDK5R1,Cdkn1c,CELSR1,CELSR3,CENPF,CENPK,COL1A1,COL1A2,COL4A1,COL6A1,COL6A3,CSF1,CST6,CXCL10,CXCL2,CXCR3,CYP11A1,DHCR24,EIF5B,F2R,F3,FBXO5,FGFR4,FJX1,FSCN1,GABARAPL1,GGT1,GRIN3B,HAS1,HMMR,HMOX1,HSPA5,IL1R1,IL21R,INSIG1,IQGAP2,ITGB6,JAK2,JUP,KCNQ3,KLF1,let-7,LPA…	113 (19)	19
2-(4-amino-1-isopropyl-1H-pyrazolo[3,4-d]pyrimidin-3-yl)-1H-indol-5-ol	chemical reagent		2.94e-08	0.0088	ACOT11,ADAMTS1,ANKRD13B,ATM,ATR,BCL3,BLM,BRIP1,BTG2,BUB1,C14orf39,C2orf50,CAV1,CCN2,CDCP1,CDK5R1,Cdkn1c,CEBPZ,CLSPN,COL1A1,COL1A2,COL4A1,CSF1,CSRP3,CXCL2,CYP11A1,DEPTOR,DGAT2,DHCR24,DLL4,DNA2,DNAJC3,DSCC1,EEF2,F3,FMO2,GATM,GLI1,HAS1,HOMER1,HUNK,IFI16,IFIH1,IL17F,IL1R1,IL21,INSIG1,ITGB2,KIF14,KNL1,LRG1,LRP8,MASTL,Mbp,mir-31,MMP12,MTSS1,MX1,MYBPHL,MYL1,NAT8,NCAPG,NFATC2,NGF,OSMR,PLCD1,PLD2,PLP1,PLT…	99 (16)	16
SH2B3	other		2.99e-08	0.0086	ACE,ACTA1,ALDH1A3,ANGPTL4,ANK1,APLN,ARHGAP11A,ARNTL2,ATM,ATP1B1,B3GALT4,B4GALT1,BCL3,BMP4,BTG2,CCDC82,CCDC88A,CCR7,CDK5R1,CDON,CEP70,CHD1,CLIC5,COL1A1,COL1A2,COL4A1,CXCR3,CYP26A1,DEPTOR,DGKA,DLL4,EEF2,ENO3,F2R,FGL2,FSCN1,FST,GATM,GDPD3,GLI1,HAS1,HDC,HERC6,HMOX1,HSPA5,HUNK,IFIH1,IGF2BP3,IGFBP7,IL1R1,IL7,IL9R,IRAG1,IRAG2,ITGB2,JAK2,KCNB1,Mbp,MEF2C,mir-31,MKI67,MMP12,MSH2,MSH5,MT-ATP6,mt-Atp8,MT-ND4…	106 (15)	15
naringin	chemical - endogenous non-mammalian		3.09e-08	0.0494	ABLIM1,ACE,ACOT11,ALDH1A3,AMOTL2,ANK1,ANK3,APC,APLN,AQP1,ARHGAP5,ARRB1,ASPM,ATP1B1,ATP6V0D1,ATP6V1H,BCL2,BCL3,BIK,BMP4,BOK,BRCA2,BTG2,BUB1,C3,CAMK2B,CAMK2N1,CAV2,CCAR1,Ccl2,CCN2,CCNE1,CCNG2,CCP110,CCR7,CDC25B,CDC42SE2,CDK5R1,CELF2,CELSR1,CELSR3,CENPE,CENPF,CENPK,CEP135,CEP55,CEP70,CHM,CHST12,CKAP2,CLIC6,CLN8,CLSPN,COL1A1,COL4A1,CRACR2B,CSF1,CTNS,CXCL2,CYP11A1,DCDC2,DDIAS,DGKA,DTNA,ECM1,EEA1,EIF5A…	193 (8)	8
GNRH2	other	Activated	3.16e-08	0.0109	ABLIM1,ACE,ADAMTS1,ALDH1A3,ANK3,APC,AQP1,ARRB1,ASPM,ATP1B1,ATP6V0D1,ATP6V1H,BMP4,BRCA2,BTG2,C3,CAMK2B,CAV2,CCAR1,Ccl2,CCN2,CCNE1,CCP110,CDC42SE2,CDK5R1,CENPE,CENPF,CENPK,CEP135,CEP70,CHM,CLIC6,CLN8,CLSPN,COL1A1,COL6A1,CTNS,CXCL10,CXCL2,CYP11A1,DCDC2,DHCR24,DLL4,DTNA,EEA1,EIF5A2,EIF5B,EXOC5,F3,FAS,FMN1,GLI1,GRB10,GREB1,GSN,HAS1,HIP1R,HMOX1,HOMER1,HOXC6,IL21,ITGB2,KIF23,KIF5B,KLF1,KNL1,KRT7,MADD,MA…	125 (5)	4
STK38L	kinase		3.18e-08	0.0225	4930486L24Rik,ACOT11,ACSS3,ACTA1,ALAS1,AMOTL2,ANGPTL4,ANK1,ANKRD37,APC,ARHGAP11A,ARHGAP5,ARTN,ASCL2,ATP1B1,ATP2B1,ATR,AVIL,B3GALT4,BCL2,BIK,BLM,BOK,BRCA2,BUB1,CAMK2B,CAMK2N1,CCAR1,CCDC82,CCDC88A,CCN2,CDCP1,CELF2,CELSR1,CELSR3,CENPE,CENPF,CEP55,CEP70,CHD1,CHL1,CHST12,CITED1,CKAP2,CLCN7,CLIC5,COL1A1,COL1A2,COL6A1,CRACR2B,CXCR3,CYP11A1,CYP26A1,DDAH2,DDIAS,DEPTOR,DGKA,DHCR24,DNAJC3,ECM1,ELF3,ENO3,F7,…	207 (48)	46
diacerein	chemical drug	Inhibited	3.36e-08	0.022	ACE,ALDH1A3,AMPD3,ANGPTL4,APLN,ARNTL2,BCL2,BCL3,BTG2,C3,CCDC88A,Ccl2,CCNE1,CCR7,CDON,CELF2,CEP70,CLIC5,COL1A1,COL1A2,CSF1,CXCL2,CXCR3,CYP26A1,DCN,DGKA,DLL4,FAS,FGL2,FSCN1,FST,GLI1,HAS1,HERC6,HSPA5,IFI16,IFI35,IGFBP7,IL17F,IL1R1,IL21,IL7,IL9R,ITGB2,JAK2,KIF23,LRG1,Mbp,MMP3,MSH2,MT-ATP6,mt-Atp8,MT-ND4,MX1,MYO1D,NFATC2,NGF,Nppb,OSM,OSMR,PPARG,PRDM16,PSIP1,PTGS1,RAB31,RAD50,RASD1,RGS16,RUNX2,SEMA3C,S…	86 (9)	9
PPBP	cytokine		3.36e-08	0.0256	ACTA1,ALDH1A3,ANGPTL4,APLN,ARNTL2,ARRB1,ARX,ASCL2,ATP6V0D2,BCL2,BCL3,BTG2,BUB1,C3,CALR,CCAR1,CCDC88A,Ccl2,CCNG2,CCR7,CDCP1,CDK5R1,CDON,CELF2,CEP70,CLIC5,COL1A2,COL6A1,COL6A3,CXCL10,CXCL2,CXCR3,CYP26A1,DLL4,EBI3,FAS,FGL2,FSCN1,GLI1,HAS1,HDC,HERC6,HERPUD1,HOMER1,HSPA5,IFI16,IFI35,IGF2BP3,IL1R1,IL21,IL7,IL9R,IQGAP2,JAK2,LRP8,MAP3K5,Mbp,MEF2C,MET,mir-31,MMP12,MSH2,MT-ATP6,mt-Atp8,MT-ND4,NFATC2,NFIB,N…	108 (18)	18
PGR	ligand-dependent nuclear receptor		3.44e-08	0.0375	ACOT11,ACTA1,ADAMTS1,ALDH1A3,ANGPTL4,ANKRD13B,APLN,AQP1,ARNTL2,ARRB1,ATM,ATP1B1,B4GALT1,BMP4,BUB1,C14orf39,C2orf50,CA3,CALR,CAV2,CCDC88A,CCKAR,CCNE1,CCNG2,CDC25B,Cdkn1c,CELSR3,CEP70,CHD9,CLDN23,CLIC5,CLN8,CNKSR1,COL12A1,COL1A1,COL4A1,COL6A1,CSF1,CSRP3,CXCR3,CYP26A1,DGAT2,DIXDC1,DLL4,EIF5B,ELF3,F2R,F3,FAS,FGD4,FGF13,FGFR4,FGL2,FMO2,FOXF1,FSCN1,GFPT2,GLI1,GOLM2,GRB10,GREB1,HAS1,HERC6,HHIP,HMOX1,HSP…	137 (13)	13
Gata	group		3.47e-08	0.0033	ACTA1,ACTA2,ANGPTL4,ANK1,ATP6V0C,ATP6V0D1,ATP6V1H,BCL2,BIK,BMP4,BMP5,BOK,BTG2,C4A/C4B,CALR,Ccl2,CEBPE,CELSR3,CIR1,CITED1,COL1A1,COL1A2,COL4A1,CST6,CXCL10,CXCL2,CXCR3,CYP11A1,DDX4,DSCC1,ECM2,ELOVL6,EVPL,F2R,FGD4,FSCN1,GRHL3,HDC,HMOX1,HSPA5,HSPB7,IFI16,IGFBP7,IL9R,INHBB,KLF1,KRT7,LAX1,MAP3K5,MEF2C,MSH2,MYL1,NFATC2,NFIA,Nppb,PLB1,POSTN,PPARG,PTGS1,PTPN6,RFC4,ROCK1,RUNX2,RYR2,SEMA3C,SLC18A1,SLC24A1,S…	79 (6)	5
capmatinib	chemical drug	Inhibited	3.54e-08	0.0322	ACTA1,ALDH1A3,AMOTL2,ANGPTL4,APLN,ARNTL2,ARRB1,ASCL2,ATM,BCL3,BTG2,C3,CALR,CAMK2B,CAV1,CCAR1,CCDC88A,Ccl2,CCN2,CCNE1,CCNG2,CCR7,CDCP1,CDON,CEP70,CLDN23,CLIC5,COL1A1,COL1A2,COL6A1,CXCL2,CXCR3,CYP26A1,DLL4,F2R,FSCN1,FST,GLI1,HDC,HERC6,HERPUD1,HMMR,HSPA5,IFI16,IFI35,IGF2BP3,IL17F,IL1R1,IL21,IL7,IL9R,IQGAP2,IRAG1,IRAG2,ITGB2,JAK2,LRP8,Mbp,MEF2C,MERTK,MET,mir-30,MMP3,MT-ATP6,mt-Atp8,MT-ND4,NFATC2,NFIB…	101 (9)	8
lapatinib	chemical drug	Inhibited	3.65e-08	0.0387	ABLIM1,ACE,ACTA1,AMOTL2,ANGPTL4,ANK3,APC,APLN,AQP1,ASCL2,ASPM,ATM,ATP1B1,ATP6V0D1,ATP6V0D2,ATP6V1H,BMP4,BRCA2,BTG2,BUB1,C3,CALR,CAMK2B,CAV2,CCAR1,CCNE1,CCNG2,CCP110,CCR7,CDC25B,CDC42SE2,CDCP1,CDK5R1,CDON,CEBPZ,CENPE,CENPF,CENPK,CEP135,CEP70,CHM,CLIC6,CLN8,CLSPN,COL4A1,COL6A1,COL6A3,CTNS,CXCL2,CYP11A1,DCDC2,DHCR24,DLL4,DSCC1,DTNA,EEA1,EIF5A2,ELF3,EXOC5,F2R,FMN1,FMOD,FSCN1,FST,GABARAPL1,GLI1,GREB1,…	171 (15)	14
Nfat (family)	group	Activated	3.66e-08	0.0216	ACE,ACTA1,ACTA2,ADAM8,AQP1,ARRB1,ATM,B4GALT1,BCL2,BCL3,BUB1,C3,C4A/C4B,Ccl2,CCN2,CCNE1,CD28,CENPE,CLIC6,CSF1,CXCL10,CXCL2,CXCR3,CYP11A1,DGKA,DHRS9,DLL4,DSCC1,ECM2,EVPL,F2R,F3,FAS,FBXO5,FGF18,FGL2,GDF5,GRHL3,HDC,HMOX1,HSPA5,HSPB7,IFI16,IGFBP7,IL17F,IL1R1,INHBB,ITGA7,JAK2,KLF1,KRT7,LAT,let-7,MEF2C,MERTK,MFSD2A,mir-31,MKI67,MMP3,MYL1,NFATC2,Nppb,OSM,OSMR,PKNOX2,PLD1,POSTN,PPARG,PRLR,PTGS1,RYR2,SMC2,…	88 (12)	12
dipyrone	chemical drug		3.87e-08	0.0331	ACE,ACOT11,ACY3,ALAS1,AMOTL2,AMPD3,ANGPTL4,APLN,AQP1,ARHGAP11A,ARRB1,ARTN,ATG9B,ATM,ATP1B1,ATP2B1,ATP6V0D2,ATP6V1H,ATR,AVIL,B3GALT4,BIK,BLM,BMP4,BMP5,BRIP1,BUB1,C11orf86,CALR,CAMK2B,CAMK2N1,CAV1,CCDC82,CCDC88A,CCNE1,CCNG2,CCR7,CDCP1,CDK5R1,CELF2,CENPF,CEP55,CEP70,CHL1,CHST12,CKAP2,CLCN7,CLIC5,COL6A1,COL6A3,CRACR2B,CSF1,CXCL10,CXCR3,DCN,DCTPP1,DDAH2,DDIAS,DEPTOR,DGAT2,DHX58,DIXDC1,DLL4,ECM1,ECM2,E…	227 (58)	56
receptor protein tyrosine kinase	group	Activated	4.03e-08	0.0471	ACTA1,ALDH1A3,ANGPTL4,APLN,ARNTL2,B4GALT1,BCL3,BTG2,BUB1,CA3,CAV2,CCDC88A,Ccl2,CCN2,CCNE1,CCNG2,CDC25B,CDCP1,CDK5R1,Cdkn1c,CDON,CENPE,CEP70,CLIC5,COL1A1,COL1A2,COL4A1,CSRP3,CXCL2,CXCR3,CYP11A1,CYP26A1,DCTPP1,DHCR24,DIXDC1,DLL4,F2R,FAS,FGD4,FGF18,FGL2,FSCN1,FST,GLI1,GOLM2,GSN,GSTM1,HAS1,HERC6,HHIP,HMOX1,HOMER1,HSPA5,IFI16,IFI35,IL7,IL9R,ITGB2,JAK2,KCNB1,KIF15,KIF23,KITLG,let-7,LFNG,LRIG1,MAP3K5,Mb…	118 (15)	14
PAX8	transcription regulator		4.06e-08	0.0038	AATK,ACOT11,ACTA2,ADGRF4,AGBL3,AQP1,ARHGAP26,ATP1B1,BCL2,BCL3,BMP4,BMP5,BTG2,C3,C4A/C4B,CCN2,CCNE1,CENPK,CHD1,CNTN2,COL1A1,COL1A2,COL4A1,COL6A1,CXCL10,CYP11A1,DENND4C,DLL4,F2R,F3,FAS,FST,GDPD3,GLI1,GREB1,HMOX1,HOMER1,HR,IL17F,IL1R1,IL1R2,ITGA7,KRT80,MAMDC2,MET,MKI67,MMP12,MT-ND4,NCAM1,NFIB,Nppb,PHLDA2,PITX3,POR,PRDM16,PRKCQ,PTGS1,PTH1R,RAD50,RASD1,RGS16,ROCK1,RYR2,SLAMF9,SMC4,SQLE,SQSTM1,SSB,Sult…	85 (8)	7
SOX2	transcription regulator		4.11e-08	0.0414	ABTB2,ACOT11,ACTA2,ALDH1A3,AMOTL2,ANK1,APC,ARHGAP5,ARRB1,ASCL2,BCL2,BCL3,BIK,BMP4,BMPER,BOK,BRCA2,BTG2,BUB1,CAMK2B,CAMK2N1,CAV1,CAV2,Ccl2,CCN2,CCNG2,CDC25B,Cdkn1c,CELSR1,CELSR3,CENPE,CENPF,CEP55,CHST12,CITED1,CKAP2,COL1A1,COL4A1,CRACR2B,CSF1,CST6,CXCL10,CYP26A1,DDIAS,DGKA,DHCR24,ECM1,ELF3,ENO3,EVPL,F2R,F3,FA2H,FAS,FGF13,FGFR4,FOXF1,FST,GATM,GREB1,GRHL3,GSN,GSTM1,HDLBP,HMMR,HMOX1,HSPA5,HSPB7,IFI16…	154 (3)	3
2'-((4'-trifluoromethanesulfonyloxy)phenyl)-N-methanesulfonylpropionamide	chemical drug		4.24e-08	0.0259	ACTA1,ALDH1A3,ANGPTL4,APLN,ARNTL2,ARRB1,ARX,ASCL2,ATP6V0D2,BCL2,BCL3,BTG2,BUB1,C3,CALR,CCAR1,CCDC88A,Ccl2,CCNG2,CCR7,CDCP1,CDK5R1,CDON,CELF2,CEP70,CLIC5,COL1A2,COL6A1,CXCL10,CXCL2,CXCR3,CYP26A1,DLL4,EBI3,FAS,FGL2,FSCN1,GLI1,HAS1,HDC,HERC6,HERPUD1,HOMER1,HSPA5,IFI16,IFI35,IGF2BP3,IL1R1,IL21,IL7,IL9R,IQGAP2,JAK2,LRP8,MAP3K5,Mbp,MEF2C,MET,mir-31,MMP12,MSH2,MT-ATP6,mt-Atp8,MT-ND4,NFATC2,NFIB,Nppb,OSM…	107 (18)	17
SX-682	chemical drug		4.24e-08	0.0259	ACTA1,ALDH1A3,ANGPTL4,APLN,ARNTL2,ARRB1,ARX,ASCL2,ATP6V0D2,BCL2,BCL3,BTG2,BUB1,C3,CALR,CCAR1,CCDC88A,Ccl2,CCNG2,CCR7,CDCP1,CDK5R1,CDON,CELF2,CEP70,CLIC5,COL1A2,COL6A1,CXCL10,CXCL2,CXCR3,CYP26A1,DLL4,EBI3,FAS,FGL2,FSCN1,GLI1,HAS1,HDC,HERC6,HERPUD1,HOMER1,HSPA5,IFI16,IFI35,IGF2BP3,IL1R1,IL21,IL7,IL9R,IQGAP2,JAK2,LRP8,MAP3K5,Mbp,MEF2C,MET,mir-31,MMP12,MSH2,MT-ATP6,mt-Atp8,MT-ND4,NFATC2,NFIB,Nppb,OSM…	107 (18)	17
SB-265610	chemical drug		4.43e-08	0.0264	ACTA1,ALDH1A3,ANGPTL4,APLN,ARNTL2,ARRB1,ARX,ASCL2,ATP6V0D2,BCL2,BCL3,BTG2,BUB1,C3,CALR,CCAR1,CCDC88A,Ccl2,CCNG2,CCR7,CDCP1,CDK5R1,CDON,CELF2,CEP70,CLIC5,COL1A2,COL6A1,CXCL10,CXCL2,CXCR3,CYP26A1,DLL4,EBI3,FAS,FGL2,FSCN1,GLI1,HAS1,HDC,HERC6,HERPUD1,HOMER1,HSPA5,IFI16,IFI35,IGF2BP3,IL1R1,IL21,IL7,IL9R,IQGAP2,JAK2,LRP8,MAP3K5,Mbp,MEF2C,MET,mir-31,MMP12,MSH2,MT-ATP6,mt-Atp8,MT-ND4,NFATC2,NFIB,Nppb,OSM…	107 (18)	17
dihydroergocryptine	chemical drug		4.49e-08	0.0253	ACTA2,ACY3,ADAMTS1,ADCY7,ADORA2A,ALDH1A3,ANGPTL4,ANK3,APLN,AQP11,ARNTL2,ASCL2,ATP2B1,BCL3,BOK,CACNA2D1,CALR,CAMK2N1,CAPN5,CCAR1,CCDC88A,Ccl2,CCN2,CCNG2,CCR7,CD28,CDCP1,CEP70,CLIC5,COL1A1,COL1A2,COL4A1,COL6A1,CSF1,CXCL10,CXCR3,CYP11A1,CYP26A1,DCN,DGAT2,DGKA,DHX58,DRD3,EBI3,ECM1,EEF2,ELF3,F2R,FGF13,FGL2,GATM,GOLGB1,GSTM1,HERC6,HHIP,HMOX1,HOMER1,HTR2A,HUNK,IL21,IL7,IL9R,IQGAP2,KCNB1,KIF23,KIF5B,let-…	150 (32)	29
repertaxin	chemical drug		4.84e-08	0.0293	ACTA1,ALDH1A3,ANGPTL4,APLN,ARNTL2,ARRB1,ARX,ASCL2,ATP6V0D2,BCL2,BCL3,BTG2,BUB1,C3,CALR,CCAR1,CCDC88A,Ccl2,CCNG2,CCR7,CDCP1,CDK5R1,CDON,CELF2,CEP70,CLIC5,COL1A2,COL6A1,CXCL10,CXCL2,CXCR3,CYP26A1,DLL4,EBI3,FAS,FGL2,FSCN1,GLI1,HAS1,HDC,HERC6,HERPUD1,HOMER1,HSPA5,IFI16,IFI35,IGF2BP3,IL1R1,IL21,IL7,IL9R,IQGAP2,JAK2,LRP8,MAP3K5,Mbp,MEF2C,MET,mir-31,MMP12,MSH2,MT-ATP6,mt-Atp8,MT-ND4,NFATC2,NFIB,Nppb,OSM…	107 (18)	17
benzphetamine	chemical drug	Activated	4.95e-08	0.0297	ALDH1A3,ANGPTL4,APLN,ARHGAP11A,ARNTL2,ARRB1,ASCL2,ATP1B1,B3GALT4,BCL2,BCL3,BMP4,BSN,BTG2,C3,CALR,CCAR1,CCDC82,CCDC88A,Ccl2,CCN2,CCNE1,CCNG2,CCR7,CDCP1,CDK5R1,CEP70,CLIC5,COL1A1,COL6A1,CXCL2,CXCR3,CYP26A1,DEPTOR,EEF2,EME1,ENO3,F3,FAS,FGL2,FSCN1,FST,GDPD3,GLI1,HAS1,HDC,HERC6,HERPUD1,HOMER1,HSPA5,HTR2A,IFIH1,IGF2BP3,IGFBP7,IL1R1,IL7,IL9R,IQGAP2,ITGB2,JAK2,LRG1,LRP8,MAP3K5,Mbp,MEF2C,MET,mir-30,mir-31…	118 (23)	20
1,10-phenanthroline	chemical toxicant		5.09e-08	0.0372	ACOT11,ACTA2,ADAMTS15,ALDH1A3,AMOTL2,ANK1,APLN,ARHGAP11A,ARHGAP5,ARRB1,ATP1B1,B3GALT4,B4GALT1,BCL2,BCL3,BIK,BMP4,BOK,BRCA2,BTG2,BUB1,CAMK2B,CAMK2N1,CAV1,CAV2,CCDC82,Ccl2,CCNG2,CCR7,CDC25B,CDK5R1,CELF2,CELSR1,CELSR3,CENPE,CENPF,CEP55,CHST12,CKAP2,COL4A1,COL5A3,COL6A3,CRACR2B,CSF1,CXCL10,DCN,DDIAS,DEPTOR,DGKA,DHCR24,ECM1,F2R,F3,FAS,FGF13,FOXF1,GATM,GDPD3,GSN,GSTM1,HDC,HDLBP,HMMR,HMOX1,HOMER1,HSPB7,…	153 (11)	11
BCL2L11	other		5.16e-08	0.0239	ABLIM1,ACE,ADCY7,ADORA2A,ALAS1,ANK3,APC,ARFGAP3,ARHGAP11A,ARHGAP5,ARNTL2,ARTN,ASPM,ATG9B,ATP2B1,ATP6V0D1,ATP6V0D2,ATP6V1H,ATR,AVIL,B3GALT4,BCL2,BIK,BLM,BRIP1,C4A/C4B,CA3,CALR,CAMK2B,CAMK2N1,CCAR1,CCDC82,Ccl2,CCNE1,CCP110,CDC42SE2,CDCP1,CDON,CEBPE,CEBPZ,CENPE,CENPF,CENPK,CEP135,CEP70,CHL1,CHM,CLCN7,CLIC5,CLIC6,CLN8,CLSPN,COL4A1,CST6,CTNS,CXCL10,CXCL2,CYP26A1,DCDC2,DEPTOR,DGAT2,DHCR24,DHX58,DNAJC1,…	205 (48)	48
SP1	transcription regulator		5.2e-08	0.0316	ACTA1,ACTA2,AFMID,ALAS1,AMPD3,ANGPTL4,APC,ARNTL2,ASCL2,ATAD2,ATP8B3,ATR,ATRX,B4GALT1,BCL2,BLM,BMP4,BRCA2,BRIP1,C3,CAMK2B,CAV1,CCNG2,CDC25B,CDK5R1,Cdkn1c,CELSR1,CELSR3,CENPF,CENPK,COL1A1,COL1A2,COL4A1,COL6A1,COL6A3,CSF1,CST6,CXCL10,CXCL2,CXCR3,CYP11A1,DHCR24,EIF5B,F2R,F3,FBXO5,FGFR4,FJX1,FSCN1,GABARAPL1,GRIN3B,HAS1,HMMR,HMOX1,HSPA5,IL1R1,IL21R,INSIG1,IQGAP2,ITGB6,JAK2,JUP,KCNQ3,KLF1,let-7,LPAR1,MM…	111 (19)	19
quinine	chemical drug		5.42e-08	0.0314	ACOT11,ACTA1,ADAMTS1,ALDH1A3,AMPD3,ANGPTL4,AQP1,ARNTL2,ASPM,ATOH8,ATP6V0D2,B4GALT1,BCL3,BIK,BMP5,C11orf86,CA3,CACNA2D1,CAV1,CAV2,CBX2,CCDC88A,Ccl2,CCNE1,CCNG2,CCR7,CDC25B,CDK5R1,Cdkn1c,CDON,CELSR1,CENPE,CENPK,CEP70,CHRNB2,CLDN23,CLIC5,COL4A1,COL6A1,CRLF1,CSF1,CSRP3,CYP11A1,CYP26A1,DCTPP1,DGKA,DHCR24,DPYSL3,ELF3,EPS8,ERBIN,F2R,FGFR4,FGL2,FMOD,FSCN1,FST,GDPD3,GREB1,GSTM1,HAS1,HCRTR1,HERC6,HERPUD1,H…	139 (32)	25
PITX1	transcription regulator	Inhibited	5.76e-08	0.0145	ABLIM1,ACE,ACTA2,ADAMTS1,ALDH1A3,ANGPTL4,ANK1,ANK3,APC,ARRB1,ASPM,ATP6V0D1,ATP6V1H,B4GALT1,BMP4,BRCA2,BUB1,C3,CAMK2B,CAV2,CCAR1,Ccl2,CCNE1,CCP110,CDC42SE2,CDK5R1,CENPE,CENPF,CENPK,CEP135,CEP70,CHM,CLIC5,CLIC6,CLN8,CLSPN,COL6A1,CTNS,CXCL10,CXCL2,DCDC2,DGAT2,DHCR24,DTNA,EEA1,EIF5A2,EIF5B,ELAVL2,EXOC5,EYA4,FGD4,FMN1,FST,GRB10,GREB1,GSN,HAS1,HIP1R,HMOX1,HOMER1,HOXC6,IL17F,IL1R1,IL20,IL21,ITGB2,ITGB6,…	135 (7)	7
ETS	group	Inhibited	5.79e-08	0.0304	ACTA1,ACTA2,ADAM8,ALAS1,ANGPTL4,ARHGAP11A,ASCL2,ATAD2,ATM,ATP1B1,B3GALT4,BCL3,BLM,BMP4,BMP5,BTG2,BUB1,C4A/C4B,CAMK2B,CCAR1,CCDC82,Ccl2,CCN2,CCNE1,CCNG2,CCR7,CD28,CDC25B,CDCP1,CDK5R1,CENPE,CENPK,CLDN23,COL1A2,COL6A1,CSF1,CXCL2,CXCR3,DEPTOR,DHCR24,DSCC1,ENO3,EPS8,FBXO5,FGFR4,FGL2,FMOD,FST,GDPD3,GLI1,HDC,HERPUD1,HOMER1,HUNK,IFI16,IFI35,IFIH1,IGF2BP3,IGFBP7,IL1R2,IL20,IL7,IQGAP2,ITGB2,JAK2,KCNB1,KLF1…	120 (21)	20
H/K/NRAS	group	Activated	5.8e-08	0.0457	ABLIM1,ACE,ACTA1,ACTA2,ALDH1A3,ANK1,ANK3,APC,APLN,AQP1,ARHGAP11A,ARNTL2,ASPM,ATP6V0D1,ATP6V1H,B3GALT4,BCL2,BCL3,BRCA2,BUB1,CALR,CAMK2B,CAV1,CAV2,CCAR1,CCDC82,Ccl2,CCN2,CCNE1,CCP110,CCR7,CDC42SE2,CDK5R1,CDON,CELF2,CENPE,CENPF,CENPK,CEP135,CEP70,CHM,CLIC6,CLN8,CLSPN,COL1A2,COL4A1,CTNS,CXCL2,CYP11A1,DCDC2,DEPTOR,DGKA,DHCR24,DTNA,EEA1,EIF5A2,ENO3,EXOC5,F2R,F3,FMN1,FST,GDPD3,GLI1,GPC5,GREB1,HAS1,HDC,H…	162 (15)	14
Ctf2	cytokine		5.81e-08	0.0111	ACTA2,ALDH1A3,ANGPTL4,ARHGAP11A,ARNTL2,ATP1B1,B3GALT4,B4GALT1,BCL2,BCL3,BMP4,BTG2,CCDC82,CCDC88A,Ccl2,CCN2,CCNE1,CDK5R1,CDON,CEP70,CLIC5,COL1A1,COL1A2,CXCL10,CXCL2,CXCR3,CYP26A1,DEPTOR,DLL4,ENO3,F3,FGL2,FSCN1,FST,GDPD3,GLI1,HDC,HERC6,HOMER1,IFIH1,IGF2BP3,IGFBP7,IL1R1,IL21,IL7,IL9R,ITGB2,JAK2,Mbp,MKI67,MMP12,MMP3,MSH5,MT-ATP6,mt-Atp8,MT-ND4,MYRF,NFATC2,OSM,PLD1,PPARG,PRDM16,PRSS12,PSIP1,PTGS1,RAB3…	82 (6)	5
estrone	chemical - endogenous mammalian	Activated	5.87e-08	0.0077	ABLIM1,ACE,ALAS1,ANK1,ANK3,APC,AQP1,ARRB1,ASPM,ATP1B1,ATP6V0D1,ATP6V1H,BMP4,BRCA2,BUB1,C3,CAMK2B,CAV2,CCAR1,Ccl2,CCP110,CDC42SE2,CDK5R1,CENPE,CENPF,CENPK,CEP135,CEP70,CHM,CLIC5,CLIC6,CLN8,CLSPN,COL4A1,CTNS,CXCL2,DCDC2,DHCR24,DTNA,EEA1,EIF5A2,ELAVL2,EXOC5,EYA4,FMN1,FST,GATM,GREB1,GSN,GSTM1,HAS1,HIP1R,HOMER1,HOXC6,HUNK,IL17F,IL1R1,IL20,IL21,INSIG1,ITGB2,KCNK15,KCNQ5,KIF23,KIF5B,KLF1,KNL1,KRT7,LRG1,…	127 (6)	5
GDNF	growth factor	Activated	6.12e-08	0.0435	ADAMTS1,ALDH1A3,ANGPTL4,ANK1,APLN,ARHGAP11A,ARNTL2,ARRB1,ATP1B1,B3GALT4,BCL3,BMP4,BTG2,C3,CALR,CCDC82,CCDC88A,Ccl2,CCN2,CCNE1,CCNG2,CDK5R1,CDON,CELF2,CEP70,CLIC5,COL1A1,COL1A2,COL4A1,CSF1,CXCL2,CXCR3,CYP26A1,DEPTOR,DGKA,DLL4,DNAJC3,ENO3,FGD4,FGL2,FSCN1,GATM,GDPD3,GLI1,GSN,HAS1,HDC,HERC6,HMOX1,HOMER1,HSPA5,HTR2A,HUNK,IFIH1,IGF2BP3,IGFBP7,IL1R1,IL7,IL9R,ITGB2,JAK2,KCNB1,KRT7,MAP3K5,Mbp,MEF2C,MET,mi…	121 (20)	20
mir-148	microRNA	Inhibited	6.37e-08	0.0298	ACTA1,ACTA2,ALDH1A3,AMOTL2,ANGPTL4,ANK1,APLN,AQP1,ARNTL2,ARRB1,B4GALT1,BCL2,BCL3,BMP4,BRCA2,C3,CALR,CAV1,CCDC88A,CCN2,CCNG2,CDON,CEP70,CLCN7,CLIC5,COL1A1,CSF1,CXCL2,CXCR3,CYP26A1,DGAT2,DGKA,DLL4,F3,FGF18,FGL2,FSCN1,FST,GGT1,GLI1,HERC6,HERPUD1,HOMER1,HSPA5,IFI16,IFI35,IL17F,IL21,IL7,IL9R,ITGB2,JAK2,JUP,KCNB1,KIF23,KITLG,KRT7,MAP3K5,Mbp,MEF2C,mir-31,MKI67,MSH2,MT-ATP6,mt-Atp8,MT-ND4,MYH2,MYL9,NCAM1…	106 (17)	17
PKD1	ion channel	Activated	6.45e-08	0.0261	ACE,ADCY7,ALAS1,ALDH1A3,AMOTL2,ANGPTL4,APLN,AQP1,ARNTL2,ARTN,ASCL2,B4GALT1,BCL2,BCL3,BMP4,C3,C4A/C4B,CA3,CAV1,CCAR1,CCDC88A,Ccl2,CCN2,CCNE1,CCNG2,CCR7,CDCP1,CDK5R1,CDON,CELF2,CEP70,CHL1,CLDN10,COL12A1,COL4A1,COL6A1,CSF1,CXCL2,CXCR3,CYP11A1,CYP26A1,DIXDC1,DLL4,ENPP6,F2R,FGD4,FGF18,FST,GATM,GLI1,GOLM2,HERPUD1,HHIP,HMOX1,IFI16,IFI35,IFIH1,IGF2BP3,IL17F,IL1R1,IL21,IL7,IL9R,IQGAP2,ITGB2,JAK2,KCNB1,KIF…	125 (13)	13
PPM1A	phosphatase		6.69e-08	0.0446	ACE,ACOT11,ACTA1,ALAS1,ALDH1A3,AMOTL2,APLN,ARHGAP11A,ARHGAP5,ARRB1,ATP1B1,B3GALT4,BCL3,BIK,BOK,BRCA2,BUB1,CALR,CAMK2B,CAMK2N1,CAV1,CAV2,CCDC82,CCNE1,CCNG2,CCR7,CDC25B,CDK5R1,CELF2,CELSR1,CELSR3,CENPE,CENPF,CEP55,CHST12,CKAP2,COL4A1,CRACR2B,CSF1,CXCL2,DDIAS,DEPTOR,DHCR24,DLL4,ECM1,ELF3,ELOVL6,F2R,FGF13,FMO5,FOXF1,FSCN1,GATM,GDPD3,GLI1,GSN,GSTM1,HDC,HDLBP,HMGCS2,HMMR,HOMER1,HSPA5,HSPB7,IFI16,IFI35,…	164 (17)	16
ACADL	enzyme		6.84e-08	0.0309	ABLIM1,ACY3,ADAMTS1,ADORA2A,Aldh1a7,ANGPTL4,ANK1,ANK3,APC,AQP11,ARHGAP11A,ARNTL2,ASCL2,ATP6V0C,ATP6V0D1,ATP6V0D2,ATP6V1H,B3GALT4,B4GALNT4,B4GALT1,BCL2,BCL3,BMPER,BRIP1,BUB1,CA3,CA4,CACNA2D1,CAMK2B,CAPN5,CAV1,CAV2,CBX2,CCAR1,CCDC82,CCDC88A,CCKAR,Ccl2,CCNE1,CCNG2,CCP110,CD28,CDC42SE2,CDK5R1,CDON,CELSR1,CENPE,CENPK,CEP135,CHM,CITED1,CLIC5,CLN8,CLSPN,COL6A1,CST6,CTNS,CUBN,CXCR3,CYP11A1,CYP26A1,DCDC2,…	212 (42)	41
TBX1	transcription regulator	Activated	6.86e-08	0.0204	ACTA1,ALDH1A3,ANGPTL4,APLN,ARNTL2,ATM,BCL3,BMP4,BTG2,CCDC88A,CCNE1,CCNG2,CCR7,CDON,CEP70,CLIC5,COL1A1,COL1A2,CXCL2,CXCR3,CYP26A1,DLL4,FAS,FGD4,FGL2,FSCN1,GLI1,HERC6,HMOX1,IFI16,IFI35,IL17F,IL1R1,IL21,IL7,IL9R,ITGB2,JAK2,KRT7,MAP3K5,Mbp,MEF2C,MMP3,MT-ATP6,mt-Atp8,MT-ND4,NFATC2,Nppb,OSM,PLB1,POSTN,PPARG,PRDM16,PRKAR2B,PRLR,PSIP1,PTGS1,RAB31,RAD50,RASD1,RUNX2,SQSTM1,SYNPO,TEK,THBD,THBS1,THBS2,TLR2,T…	78 (8)	7
ARRB1	other		6.97e-08	0.0385	ACTA1,ADAMTS1,ADORA2A,ALAS1,ANGPTL4,APLN,AQP1,AQP11,ARHGAP11A,ARNTL2,ASCL2,ATM,ATP1B1,B3GALT4,B4GALT1,BCL2,BMP4,BRCA2,CA3,CACNA2D1,CAPN5,CCAR1,CCDC82,CCDC88A,CCKAR,CCNG2,CD28,CDC25B,CDCP1,CDK5R1,CELF2,CEP70,CLIC5,COL6A1,CSF1,CXCR3,CYP11A1,CYP26A1,DEPTOR,DGAT2,DGKA,DIXDC1,DLL4,EBI3,ECM1,ELF3,ENO3,FGD4,FGF13,FGF18,FOXF1,FSCN1,GABARAPL1,GATM,GDPD3,GFPT2,GLI1,GOLM2,GRB10,HAS1,HDC,HERC6,HHIP,HOMER1,HS…	166 (26)	26
zuclopenthixol	chemical drug		7.06e-08	0.0295	ACY3,ADAMTS1,ADCY7,ADORA2A,ALDH1A3,ANGPTL4,ANK3,APLN,AQP11,ARHGAP11A,ARNTL2,ASCL2,ATP1B1,ATP2B1,B3GALT4,B4GALT1,BCL3,BMP4,BOK,CACNA2D1,CALR,CAMK2N1,CAPN5,CCAR1,CCDC82,CCDC88A,CCNG2,CCR7,CD28,CDCP1,CEP70,CLIC5,COL4A1,COL6A1,CSF1,CXCR3,CYP11A1,CYP26A1,DCN,DEPTOR,DGAT2,DGKA,DHX58,DRD3,EBI3,ECM1,EEF2,ENO3,F2R,FGF13,FGL2,GATM,GOLGB1,GSTM1,HERC6,HHIP,HMOX1,HOMER1,HTR2A,HUNK,IFIH1,IGFBP7,IL21,IL7,IL9R,I…	159 (30)	28
SNX5	transporter	Inhibited	7.47e-08	0.0352	ACY3,ADAMTS1,ANGPTL4,ANK3,ARNTL2,ARRB1,ATM,BCL3,BMP4,BTG2,C3,CA3,Cacnb1,CALR,CAMK2B,CAV1,CCDC146,CCDC88A,CCN2,CCNG2,CCR7,CDON,CEP70,CLDN23,CLIC5,COL1A2,COL4A1,CSF1,CXCR3,CYP11A1,CYP26A1,DIXDC1,DRD3,F2R,FGD4,FGF18,FSCN1,GDPD3,GLI1,GOLGB1,GOLM2,HAS1,HDC,HERC6,HHIP,HOMER1,HSPA5,IFI16,IFI35,IL17F,IL21,IL7,IL9R,ITGB2,JAK2,KCNB1,KIF23,KITLG,LFNG,MAP3K5,Mbp,MEF2C,MEFV,MERTK,mir-30,MT-ATP6,mt-Atp8,MT-ND4…	121 (18)	16
diallyl trisulfide	chemical - endogenous non-mammalian		7.55e-08	0.0137	ACTA1,ALDH1A3,ANGPTL4,ANK1,APLN,AQP1,ARNTL2,B4GALT1,BCL2,BCL3,BMP4,BTG2,BUB1,CAV1,CCDC88A,CDC25B,CDK5R1,Cdkn1c,CDON,CELF2,CEP70,CLIC5,COL1A2,CXCR3,CYP11A1,CYP26A1,DGKA,DLL4,FAS,FGD4,FGL2,FSCN1,GLI1,HAS1,HERC6,HMOX1,HOMER1,HSPA5,IFI16,IFI35,IL17F,IL1R1,IL21,IL7,IL9R,JAK2,KCNB1,KRT7,Mbp,mir-31,MKI67,MSH2,MT-ATP6,mt-Atp8,MT-ND4,MYH2,NGF,Nppb,NTN1,PLXNC1,POSTN,PRDM16,PSIP1,PTGER1,PTGS1,RAB31,RAB7B,RA…	91 (13)	13
camostat	chemical drug		7.65e-08	0.0029	ACKR2,ACTA2,ANGPTL4,BCL2,CAV1,Ccl2,CCN2,CCNE1,CCR7,COL12A1,COL1A1,COL1A2,COL4A1,COLEC12,CSF1,CXCL10,CXCL2,DCN,F3,FSCN1,FST,HMOX1,IL21,let-7,MERTK,MET,mir-30,MMP12,MMP3,MXD1,POSTN,PRKAR2B,RUNX2,RYR2,RYR3,SEC14L2,SPARC,THBS1,TNFRSF11A,TNFSF10,USP15,VCAM1	42 (4)	3
USF2	transcription regulator		7.85e-08	0.0036	ACKR2,ACTA2,ANGPTL4,APLN,AQP1,BCL2,CA4,Ccl2,CCN2,CCNE1,CCR7,CFI,COL12A1,COL1A1,COL1A2,COL4A1,CSF1,CUBN,CXCL10,CXCL2,DCN,FSCN1,FST,HMOX1,IL21,let-7,LRG1,MERTK,MET,mir-30,MMP3,MXD1,POR,POSTN,RUNX2,RYR2,RYR3,SEC14L2,SPARC,SQLE,THBS1,TNFAIP3,TNFRSF11A,TNFSF10,USP15,VCAM1	46 (3)	3
MAP3K2	kinase	Activated	7.98e-08	0.0487	ACTA1,ADAMTS1,ALAS1,ALDH1A3,AMPD3,ANK1,APLN,AQP1,ARHGAP11A,ARNTL2,ARRB1,ARTN,ASPM,ATP1B1,B3GALT4,B4GALT1,BCL3,BOK,BRCA2,BTG2,CA3,CCDC82,CCKAR,Ccl2,CCR7,CDC25B,CDCP1,CDK5R1,Cdkn1c,CEBPZ,CELF2,CEP70,CHL1,CLDN23,CLIC6,COL4A1,CRLF1,CSF1,CXCL2,CYP11A1,DCN,DEPTOR,DIXDC1,DLL4,DSCC1,ELAVL2,ELF3,ENO3,F2R,FGD4,FGF18,FGFR4,FGL2,FOXF1,FSCN1,FST,GDPD3,GFPT2,GLI1,GOLM2,HOMER1,IFIH1,IGF2BP3,IGFBP7,IL17F,IL1R2,I…	146 (27)	26
flavone	chemical - endogenous non-mammalian		8.6e-08	0.0019	ACOT11,ACTA2,C3,CAV1,CAV2,CCN2,CCNE1,CLDN23,CLN8,CNKSR1,COL12A1,COL1A1,COL1A2,COL4A1,COL6A1,CYP11A1,CYP26A1,F2R,F3,FGF13,FGFR4,GREB1,HDC,HMOX1,HSPA5,IGF2BP3,INSC,JUP,KRT7,MID1,MMP12,OSM,PCDH18,PCDH19,PDGFC,PRLR,RAP1GAP,RGS16,RUNX2,SAT1,SPARC,SPDEF,SYNPO,TGFB3,THBS1,TNFRSF11A,UNC5B	47 (6)	5
IL6ST	transmembrane receptor	Activated	8.99e-08	0.0272	ACE,ACKR2,ACOT11,ACTA1,ALAS1,ALDH1A3,ANGPTL4,ANK1,ANKRD13B,ARHGAP11A,ARNTL2,ARRB1,ATM,ATP1B1,ATP6V0D2,ATRX,B3GALT4,BCL2,BTG2,C14orf39,C2orf50,C4A/C4B,CALR,CAV1,CCDC82,CCDC88A,CCNE1,CCNG2,CDC25B,CDK5R1,Cdkn1c,CDON,CENPF,CEP55,CEP70,CFP,CLCN7,COL4A1,CRLF1,CSF1,CSRP3,CXCL2,CYP26A1,DCN,DEPTOR,DGAT2,DGKA,DLL4,EME1,ENO3,ERBIN,F2R,FMO2,FMOD,FST,GABARAPL1,GDPD3,GLI1,GREB1,GSN,HDC,HMGCS2,HOMER1,IGF2BP3,IG…	136 (20)	20
SYK/ZAP	group	Activated	9e-08	0.0224	ACTA2,ADAM33,ADAM8,ADAMTS1,ADCY7,ALAS1,ANK1,APLN,ARRB1,ARRDC3,ATM,ATR,BLM,BMP4,C3,CALR,CAV1,Ccl2,CCN2,CCNE1,CCNG2,CDK5R1,CLIC5,COL1A2,COL6A1,COL6A3,DGKA,DHCR24,DLL4,EBI3,EVPL,F3,FANCB,FAS,FGD4,FGL2,FSCN1,FST,GLI1,GRHL3,HDC,HOMER1,IGFBP7,IL17F,IL21,IL7,ITGB2,JUP,KCNB1,KLF1,LAT,let-7,LPAR1,MAP3K5,MEF2C,MEFV,MET,MKI67,MSH2,MYH2,NCAM1,NFATC2,NGF,NOD2,Nppb,PLB1,PLCG2,POSTN,PPARG,PRKAR2B,PRKCQ,RAB7B,RC…	98 (16)	16
GRK6	kinase		9.5e-08	0.017	ACTA1,ALDH1A3,ANGPTL4,APLN,AQP1,ARNTL2,ARRB1,ASCL2,ATP1B1,BCL3,CALR,CAV1,CCAR1,CCDC88A,CCKBR,CCNE1,CCNG2,CCR7,CD28,CDCP1,CDON,CEP70,CHL1,CLIC5,COL1A2,COL6A1,CXCR3,CYP11A1,CYP26A1,DCN,DPYSL3,EPS8,F2R,FAM81A,FAS,FGF13,FGL2,FSCN1,FST,GSN,HDC,HERC6,HERPUD1,HMOX1,IFI16,IFI35,IGF2BP3,IGFBP7,IL17F,IL21,IL7,IL9R,INHBB,IQGAP2,ITGB2,JAK2,KCNB1,KITLG,let-7,LRP8,MEF2C,MEFV,MEGF11,MET,MINAR1,mir-30,MMP12,MT-A…	102 (16)	15
N(6)-(3-iodobenzyl)-5'-N-methylcarboxamidoadenosine	chemical drug		9.6e-08	0.0348	4930486L24Rik,ABLIM1,ACE,ACKR2,ACOT11,ACTA2,ADAMTS1,ADGRF4,AFMID,AGBL3,AMOTL2,AMPD3,AMT,ANK3,APC,ARHGAP5,ARNTL2,ARX,ASPM,ATG9B,ATM,ATP2B1,ATP6V0D1,ATR,AVIL,B4GALNT4,BCL2,BIK,BMPER,BSN,CA4,CACNA1I,CAMK2N1,CCDC88A,CCKAR,CCN2,CCNG2,CCP110,CD28,CDC25B,CDC42SE2,CDCP1,CEBPZ,CELF2,CENPF,CENPK,CEP135,CEP55,CFI,CFP,CHD1,CHM,CHST12,CITED1,CKAP2,CLN8,CLSPN,CNTN2,CRACR2B,CRLF1,CSF1,CTNS,CYP11A1,CYP26A1,DCDC2…	266 (76)	75
tadalafil	chemical drug		9.83e-08	0.0342	ACKR2,ACTA2,ADORA2A,ALAS1,ALDH1A3,ANGPTL4,AQP11,ARHGAP11A,ASPM,ATP6V0D2,B3GALT4,B4GALT1,BMP4,BRIP1,C3,CA3,CACNA2D1,CALR,CAPN5,CAV1,CCDC82,Ccl2,CCN2,CDK5R1,CENPF,COL12A1,COL1A1,COL6A1,COL6A3,CSF1,CXCL2,CYP11A1,DCN,DEPDC1,DEPTOR,DGKA,DIXDC1,DLL4,EBI3,ECM1,ENO3,F2R,FGD4,FGF13,FGL2,FMOD,FSCN1,GABARAPL1,GDPD3,GLI1,GOLM2,GPC5,GSN,HDC,HHIP,HSPA5,HTR2A,IFI16,IFI35,IFIH1,IGF2BP3,IGFBP7,IL17F,INKA1,ITGB2,I…	146 (22)	19
selumetinib	chemical drug	Inhibited	1e-07	0.0363	ALDH1A3,ANGPTL4,APLN,ARNTL2,ARRB1,BCL2,BCL3,BIK,BRCA2,BTG2,CALR,CCDC88A,CCNE1,CCR7,CDCP1,CDK5R1,CDON,CEBPZ,CEP70,CLIC5,COL1A1,COL1A2,CXCL2,CXCR3,CYP11A1,CYP26A1,DLL4,DSCC1,F2R,FAS,FGL2,FSCN1,FST,GLI1,GREB1,HAS1,HDC,HERC6,HERPUD1,HOMER1,IFI16,IFI35,IL1R1,IL7,IL9R,ITGB2,JAK2,LRP8,Mbp,mir-31,MMP3,MT-ATP6,mt-Atp8,MT-ND4,MX1,NFATC2,NGF,OSM,PLCD1,PLD1,POSTN,PPARG,PRDM16,PSIP1,PTGS1,RAB31,RAB7B,RAD50,RA…	95 (11)	11
BBC3	other		1e-07	0.0288	ABLIM1,ACE,ADCY7,ADORA2A,ALAS1,ANK3,APC,ARFGAP3,ARHGAP11A,ARHGAP5,ARNTL2,ARTN,ARX,ASPM,ATG9B,ATP2B1,ATP6V0D1,ATP6V0D2,ATP6V1H,ATR,AVIL,B3GALT4,BIK,BLM,BRIP1,C4A/C4B,CA3,CALR,CAMK2B,CAMK2N1,CCAR1,CCDC82,Ccl2,CCNE1,CCP110,CDC42SE2,CDCP1,CDON,CEBPE,CEBPZ,CENPE,CENPF,CENPK,CEP135,CEP70,CHL1,CHM,CLIC5,CLIC6,CLN8,CLSPN,CST6,CTNS,CXCL10,CYP26A1,DCDC2,DEPTOR,DGAT2,DHCR24,DHX58,DNAJC1,DNAJC3,DSCC1,DTNA,EB…	209 (53)	51
FLT4	transmembrane receptor	Activated	1.03e-07	0.0249	ACTA1,ALDH1A3,ANGPTL4,APLN,ARNTL2,ATM,BCL3,BTG2,CCDC88A,CCNE1,CCNG2,CCR7,CDON,CEP70,CLIC5,COL1A1,COL1A2,CXCL2,CXCR3,CYP26A1,DLL4,FAS,FGD4,FGL2,FSCN1,GLI1,HERC6,HMOX1,IFI16,IFI35,IL17F,IL1R1,IL21,IL7,IL9R,ITGB2,JAK2,KRT7,MAP3K5,Mbp,MEF2C,MMP3,MT-ATP6,mt-Atp8,MT-ND4,NFATC2,Nppb,OSM,PLB1,POSTN,PPARG,PRDM16,PRKAR2B,PRLR,PSIP1,PTGS1,RAB31,RAD50,RASD1,RUNX2,SQSTM1,SYNPO,TEK,THBD,THBS1,THBS2,TLR2,TLR3,T…	77 (7)	6
CTR9	other		1.03e-07	0.0036	ACKR2,ACTA2,ANGPTL4,BCL2,Ccl2,CCN2,CCNE1,CCR7,COL12A1,COL1A1,COL1A2,COL4A1,CSF1,CXCL10,CXCL2,DCN,FSCN1,FST,GREB1,HMOX1,IL21,let-7,MERTK,MET,mir-30,MMP3,MXD1,POSTN,RAB31,RUNX2,RYR2,RYR3,SEC14L2,SPARC,THBS1,TNFRSF11A,TNFSF10,USP15,VCAM1	39 (2)	2
triflupromazine	chemical drug		1.03e-07	0.0269	ACY3,ADAMTS1,ADCY7,ADORA2A,ALDH1A3,ANGPTL4,ANK3,APLN,AQP1,AQP11,ARNTL2,ARTN,ASCL2,ATP2B1,BCL3,BOK,CACNA2D1,CAMK2N1,CAPN5,CCAR1,CCDC88A,CCNG2,CD28,CDCP1,CEBPE,CEP70,CLIC5,COL23A1,COL6A1,CSF1,CXCR3,CYP11A1,CYP26A1,DCN,DDX4,DGAT2,DGKA,DHRS9,DHX58,DNAJC3,DRD3,EBI3,ECM1,EEF2,EPS8,F2R,FGD4,FGF13,FGF18,FGL2,GOLGB1,GRHL3,GSN,GSTM1,HAGH,HERC6,HHIP,HOMER1,HTR2A,IL21,IL7,IL9R,IQGAP2,KCNB1,KIF23,KIF5B,KITLG,…	158 (38)	34
fluphenazine	chemical drug		1.03e-07	0.0342	ACE,ACOT11,ACY3,ADAMTS1,ADCY7,ADORA2A,ALDH1A3,ANGPTL4,ANK1,ANK3,APLN,AQP1,AQP11,ARNTL2,ASCL2,ATP2B1,BCL2,BCL3,BMP5,BOK,BUB1,CA4,CACNA2D1,CALR,CAMK2N1,CAPN5,CAV2,CCAR1,CCDC88A,CCNG2,CCR7,CD28,CDC25B,CDCP1,Cdkn1c,CENPE,CENPK,CEP70,CFI,CLIC5,COL4A1,COL6A1,CSF1,CSRP3,CUBN,CXCR3,CYP11A1,CYP26A1,DCN,DCTPP1,DGAT2,DGKA,DHCR24,DHRS9,DHX58,DRD3,EBI3,ECM1,EEF2,ELF3,F2R,FGF13,FGF18,FGL2,GATM,GOLGB1,GREB1,GSN…	172 (42)	34
FKBP1A	enzyme		1.04e-07	0.0494	ACOT11,ACTA1,ALDH1A3,AMOTL2,ANK1,ARHGAP5,ARRB1,ASCL2,ATP2B1,ATP6V0D2,AVIL,BCL3,BIK,BMP4,BOK,BRCA2,BTG2,BUB1,CAMK2B,CAMK2N1,CAV2,CCAR1,Ccl2,CCNG2,CDC25B,CDCP1,CDK5R1,CELSR1,CELSR3,CENPE,CENPF,CEP55,CHST12,CKAP2,COL1A2,COL4A1,COL6A1,CRACR2B,CSF1,CYP11A1,DDAH2,DDIAS,DGKA,ECM1,EEF2,ENO3,F2R,FGF13,FGF18,FMOD,FOXF1,GATM,GSN,GSTM1,HAS1,HDC,HDLBP,HERPUD1,HMGCS2,HMMR,HMOX1,HOMER1,HSPA5,HSPB7,IFI16,IGF2BP3…	157 (11)	10
Gli	group		1.06e-07	0.0148	AATK,ACTA2,ACY3,ADAMTS6,Akr1c19,ANGPTL4,ASPM,B4GALT1,BCL2,BIK,BMP4,BUB1,C3,CAMK2N1,CAV1,Ccl2,CCN2,CCNE1,CCP110,CDC25B,CDHR2,Cdkn1c,CEP70,CIP2A,CLIC5,COL1A1,CRELD2,CXCL10,CXCR3,DEPTOR,Dst,ECM1,ELAVL2,ERBIN,EVI2A,F3,F7,F8,FA2H,FAM83A,FAS,FGF18,FOXF1,FRK,GABARAPL1,GATM,GGT1,GLI1,Gprasp2,GSAP,GSN,HHIP,HMGCS2,HYOU1,IFI16,IGFBP7,IL17F,IL1R1,IL1R2,IL21R,IL9R,INSIG1,JAK2,JUP,KALRN,KIF5B,KLHL4,KNDC1,Ktn1,…	130 (17)	16
NLK	kinase		1.15e-07	0.0158	ADAMTS6,ALDH1A3,AMOTL2,APLN,ARNTL2,ASPM,ATP6V0D2,BCL3,BRIP1,CAV1,CCDC88A,Ccl2,CCNE1,CCNG2,CCR7,Cdkn1c,CDON,CENPF,CEP70,CLIC5,COL1A2,COL4A1,COL6A1,CXCL10,CXCL2,CXCR3,CYP11A1,CYP26A1,DEPDC1,DHCR24,Dst,ECM1,ELOVL6,F3,FAS,FGF18,FGL2,FMOD,FSCN1,GABARAPL1,Gprasp2,GSAP,HERC6,HMGCS2,HYOU1,IFI16,IFI35,IGFBP7,IL17F,IL1R1,IL21,IL7,IL9R,ITGB6,JAK2,KIF18A,KIF23,LRIG1,MKI67,MMP12,MT-ATP6,mt-Atp8,MT-ND4,MYL9,NC…	88 (9)	8
glucagon	biologic drug		1.15e-07	0.0303	ADORA2A,ALAS1,ALDH1A3,ANGPTL4,ANK3,AQP11,ATG9B,ATP6V0D2,ATP6V1H,BCL2,BCL3,BMP4,BOK,BRCA2,BTG2,C3,CA3,CACNA2D1,CAPN5,CAV2,CCNE1,CCR7,CDK5R1,Cdkn1c,CENPE,CLCN7,COL1A2,COL4A1,CXCL10,CYP11A1,CYP26A1,DGAT2,DGKA,DIXDC1,DLL4,EBI3,ECM1,ELOVL6,F2R,FAS,FGD4,FGF13,FGF18,FGL2,GLI1,GOLGB1,GOLM2,HAS1,HHIP,HMGCS2,HOMER1,HSPA5,HTR2A,IFI35,IL17F,IL21,INSIG1,ITGB2,KCNB1,KIF23,KITLG,let-7,LFNG,Mbp,MFSD2A,mir-31,MKI…	115 (8)	8
Vla-4	complex	Activated	1.18e-07	0.0155	ACTA1,ACTA2,APLN,ARHGAP11A,ATP1B1,B3GALT4,BTG2,CAV1,CCDC82,Ccl2,CCN2,CCNE1,CCNG2,CCR7,CDK5R1,CXCL10,DEPTOR,DLL4,ENO3,F3,FGF18,FGL2,FST,GDF5,GDPD3,HAS1,HDC,HMOX1,HOMER1,IFI16,IFI35,IFIH1,IGF2BP3,IGFBP7,IL17F,IL1R1,IL21,ITGA7,ITGB2,MAP3K5,Mbp,MEF2C,mir-31,MMP12,MSH5,MYRF,NFATC2,OSM,PCDH18,PLB1,PLCG2,PLD1,POSTN,PPARG,PRDM16,PRKAR2B,PRKCQ,PRSS12,PTGS1,RAD50,RASD1,RCSD1,RGS16,ROCK1,RUNX2,THBS1,THBS2,T…	81 (10)	9
sibutramine	chemical drug		1.2e-07	0.0209	ACTA2,ALDH1A3,ANGPTL4,AQP1,ARNTL2,ATOH8,BCL3,BMP4,BMP5,BSN,BTG2,C11orf86,C3,CAV1,CCDC88A,Ccl2,CCNE1,CDK5R1,CDON,CENPK,CEP70,CLIC5,COL23A1,CXCL10,CXCL2,CXCR3,CYP26A1,DLL4,EME1,F2R,FGL2,FSCN1,FST,GDPD3,GLI1,GREB1,HERC6,HERPUD1,HTR2A,IFI16,IFI35,IL1R1,IL21,IL7,IL9R,ITGB2,JAK2,KRT80,LRG1,Mbp,MET,MKI67,MMP12,MMP3,MT-ATP6,mt-Atp8,MT-ND4,NFATC2,PCLO,PLP1,PPARG,PRDM16,PSIP1,PTGS1,RAB31,RAD50,RASD1,RGS16,…	87 (15)	12
ZFPM2	transcription regulator	Inhibited	1.25e-07	0.0168	ACTA1,ACTA2,APLN,BTG2,CAV1,Ccl2,CCN2,CCNE1,CCNG2,CDK5R1,COL1A2,CXCL10,CXCL2,CYP11A1,DLL4,DSCC1,ECM2,EVPL,F3,FAS,FSCN1,FST,GLI1,GRHL3,HAS1,HMOX1,HOMER1,HSPA5,HSPB7,IFI16,IL1R1,IL21,INHBB,ITGB2,KRT7,MAP3K5,Mbp,MEF2C,mir-31,MMP12,MMP3,MYL1,NFATC2,Nppb,PLB1,PRDM16,PRKAR2B,PTGS1,RAB7B,RAD50,RASD1,ROCK1,RUNX2,RYR2,SPRR1A,THBS1,THBS2,TLR2,TNFRSF11A,TNFSF10,TP63,TRPC3,UGCG,VCAM1,WNT4,WT1	66 (6)	6
LAMTOR3	other	Activated	1.3e-07	0.0101	ACTA2,B4GALT1,BCL2,BMP4,CAV1,Ccl2,CCN2,CCNE1,CDCP1,CDK5R1,CEBPZ,COL1A1,COL1A2,CXCL10,CXCL2,CYP11A1,DSCC1,F2R,F3,FAS,FST,HAS1,HDC,HMOX1,HOMER1,HSPA5,IL17F,IL21,ITGB2,LRP8,mir-31,MMP12,MMP3,MYRF,NGF,OSM,PLCD1,POSTN,RAB7B,RAP1GAP,ROCK1,ROCK2,RUNX2,SLC16A6,SPDEF,THBS1,TNFRSF11A,TNFSF10,TOP2A,TRPC3,TSHR,UGCG,UNC5B,UNG	54 (5)	4
BAMBI	other		1.33e-07	0.0046	ACKR2,ACTA2,ANGPTL4,BCL2,BMP5,Ccl2,CCNE1,CCR7,COL12A1,COL1A1,COL1A2,COL4A1,CSF1,CXCL10,CXCL2,DCN,FMOD,FSCN1,GLI1,HMOX1,IL1R2,IL21,let-7,MERTK,MET,mir-30,MMP3,MXD1,POSTN,PTH1R,RUNX2,RYR2,RYR3,SCN7A,SEC14L2,SPARC,TBXAS1,TGFB3,THBS1,TNFRSF11A,TNFSF10,USP15,VCAM1	43 (4)	3
PTPRM	phosphatase	Inhibited	1.36e-07	0.0402	ABLIM1,ACE,ADORA2A,AMPD3,ANGPTL4,ANK1,ANK3,ANKRD12,APC,APLN,AQP11,ARHGAP11A,ARNTL2,ASCL2,ASPM,ATM,ATP1B1,ATP6V0D1,ATP6V1H,ATRX,B3GALT4,BOK,BRCA2,BUB1,CACNA2D1,CALR,CAMK2B,CAPN5,CAV2,CCAR1,CCDC82,CCDC88A,CCNG2,CCP110,CD28,CDC42SE2,CDCP1,Cdkn1c,CELF2,CENPE,CENPF,CENPK,CEP135,CEP70,CHM,CLIC5,CLIC6,CLN8,CLSPN,COL12A1,COL6A1,CTNS,CXCR3,CYP26A1,DCDC2,DCN,DEPTOR,DHCR24,DHRS9,DHX58,DLL4,DNAJC3,DTNA,ECM1,…	220 (49)	47
oxymetazoline	chemical drug	Inhibited	1.41e-07	0.0187	4930486L24Rik,ACTA1,ALAS1,ALDH1A3,ANGPTL4,AQP1,ARHGAP11A,ARNTL2,ASCL2,ATP1B1,B3GALT4,BCL3,BTG2,C12orf29,CCAR1,CCDC82,CCDC88A,CCNG2,CDCP1,CDK5R1,CEP70,CFP,CLIC5,CXCL2,CXCR3,CYP11A1,CYP26A1,DEPTOR,DLL4,EEF2,ENO3,FGL2,FSCN1,FST,GDPD3,GLI1,HAS1,HDC,HERC6,HERPUD1,HMMR,HOMER1,IFIH1,IGF2BP3,IGFBP7,IL1R1,IL7,IL9R,IQGAP2,ITGB2,JAK2,KCNB1,KCNQ5,KITLG,LRP8,MAP3K5,Mbp,MEF2C,MERTK,MET,mir-30,mir-31,MKI67,MSH5…	122 (26)	19
Tgf beta	group		1.44e-07	0.0039	ACKR2,ACTA2,ANGPTL4,BCL2,Ccl2,CCN2,CCNE1,CCR7,COL12A1,COL1A1,COL1A2,COL4A1,CSF1,CXCL10,CXCL2,DCN,FSCN1,FST,HMOX1,IL21,let-7,MERTK,MET,mir-30,MMP3,MXD1,POSTN,RUNX2,RYR2,RYR3,SEC14L2,SPARC,THBS1,TNFRSF11A,TNFSF10,USP15,VCAM1	37 (1)	1
EPHA2	kinase		1.45e-07	0.0266	ALDH1A3,APLN,ARHGAP11A,ARRB1,ATP1B1,B3GALT4,B4GALT1,BCL2,BMP4,BTG2,C3,CALR,CAV2,CCDC82,CCNE1,CCR7,CDK5R1,CDON,CLDN23,CLN8,CNKSR1,COL12A1,COL4A1,COL6A1,CSF1,CXCL10,CYP11A1,DEPTOR,DLL4,ENO3,F2R,FGF13,FGFR4,FST,GDPD3,GLI1,GREB1,GSN,HAS1,HDC,HOMER1,IFI16,IFI35,IFIH1,IGF2BP3,IGFBP7,IL1R1,IL21,ITGB6,JUP,KRT7,LAT,Mbp,MEF2C,MET,mir-31,MKI67,MSH5,MXD1,MYRF,NGF,OSBP2,OSM,OSMR,PCDH18,PCDH19,PCYT1B,PDGFC,PHL…	110 (17)	17
CUL1	enzyme		1.45e-07	0.0182	ACTA1,ACTA2,ALDH1A3,AMPD3,ANGPTL4,ASCL2,ASPM,ATAD2,ATM,ATP11C,ATR,ATRX,BMP4,BOK,BRIP1,BTG2,BUB1,CAMK2B,CCNE1,CCNG2,CCR7,CLIC6,CLSPN,COL1A1,COL1A2,COL4A1,COL6A1,COL6A3,CSF1,CXCL10,CYP11A1,DCN,DDIAS,DEPDC1,DGKA,DHCR24,ERBIN,ESCO2,F3,FAS,FGFR4,FSCN1,FST,HAS1,HDC,HMOX1,IFI16,IL1R1,ITGB6,ITSN2,LPAR1,MAP3K5,MEF2C,MMP12,MX1,NDRG2,NFATC2,NGF,NOD2,OSMR,PCYT1B,PLTP,POLK,PPARG,PSRC1,RAD50,REV3L,RFC1,RFC4,RG…	94 (13)	13
acetophenazine	chemical drug		1.49e-07	0.04	ACY3,ADAMTS1,ADCY7,ADORA2A,ALDH1A3,ANGPTL4,ANK3,APLN,AQP11,ARHGAP11A,ARNTL2,ASCL2,ATP1B1,ATP2B1,B3GALT4,B4GALT1,BCL3,BMP4,BOK,CACNA2D1,CALR,CAMK2N1,CAPN5,CCAR1,CCDC82,CCDC88A,CCNG2,CCR7,CD28,CDCP1,CEP70,CLIC5,COL4A1,COL6A1,CSF1,CXCR3,CYP11A1,CYP26A1,DCN,DEPTOR,DGAT2,DGKA,DHX58,DRD3,EBI3,ECM1,EEF2,ENO3,F2R,FGF13,FGL2,GATM,GOLGB1,GSTM1,HERC6,HHIP,HOMER1,HTR2A,HUNK,IFIH1,IGFBP7,IL21,IL7,IL9R,IQGAP2,…	157 (28)	26
[Ac-His1,D-Phe2,Lys15,Arg16,Leu27]VIP-(3-7)-GRF-(8-27)	chemical reagent	Activated	1.51e-07	0.0332	ABLIM1,ACE,ACTA1,ADAMTS1,ADORA2A,ALAS1,ALDH1A3,AMOTL2,ANK3,APC,AQP1,AQP11,ARRB1,ASPM,ATP1B1,ATP6V0D1,ATP6V1H,B4GALT1,BCL2,BMP4,BRCA2,BTG2,C3,CACNA2D1,CAMK2B,CAPN5,CAV2,CCAR1,CCNE1,CCP110,CDC42SE2,CENPE,CENPF,CENPK,CEP135,CEP70,CHM,CLDN23,CLIC6,CLSPN,CNKSR1,COL12A1,COL1A1,COL4A1,CTNS,CXCL10,CXCL2,CYP11A1,DCDC2,DGAT2,DGKA,DHCR24,DTNA,EBI3,ECM1,EEA1,EIF5A2,EIF5B,ELOVL6,EXOC5,F3,FAS,FGF13,FGFR4,FGL2,…	148 (10)	8
MRX-2843	chemical drug	Inhibited	1.54e-07	0.0468	ACTA1,ALDH1A3,ANGPTL4,ANK1,APLN,AQP1,ARNTL2,ARRB1,ATM,B4GALT1,BCL3,BMP4,BSN,BTG2,BUB1,CALR,CAV1,CCDC88A,CCN2,CCNE1,CCNG2,CDC25B,Cdkn1c,CDON,CEP70,CLIC5,COL1A1,COL1A2,CSF1,CSRP3,CXCR3,CYP11A1,CYP26A1,DGKA,DLL4,EVPL,F2R,FGD4,FGL2,FSCN1,GLI1,GRHL3,HDC,HERC6,HOMER1,HSPA5,IFI35,IFIH1,IL17F,IL1R1,IL21,IL7,IL9R,IRAG1,IRAG2,ITGB2,JAK2,KCNB1,MAP3K5,Mbp,MMP3,MSH2,MT-ATP6,mt-Atp8,MT-ND4,MX1,MYH2,NFATC2,NGF,…	109 (21)	19
dimethyl sulfone	chemical drug	Inhibited	1.58e-07	0.0078	ACE,ALDH1A3,ANGPTL4,ARNTL2,ATM,BCL3,BLM,BRCA2,BRIP1,C17orf78,CAV1,CCDC88A,CCN2,CCNE1,CDON,CEP70,CLIC5,CXCL10,CXCL2,CXCR3,CYP26A1,F3,FANCB,FGF18,FGL2,FSCN1,FST,HERC6,HMOX1,IFI16,IFI35,IL17F,IL21,IL7,IL9R,ITGB2,JAK2,LRP8,mir-31,MKI67,MMP12,MMP3,MPZL1,MSH2,MT-ATP6,mt-Atp8,MT-ND4,NFATC2,OSM,OSMR,PCDH18,PRDM16,PSIP1,RAB31,RFC4,RUNX2,SPRR1A,SYNPO,THBS1,TLR3,UBD,UGCG,USP18,VCAM1,WAS,WNK4	66 (10)	9
Pki	group		1.64e-07	0.0249	ACE,ALAS1,AMOTL2,ANK1,APLN,AQP1,ARHGAP11A,ARRB1,ASPM,ATP1B1,B3GALT4,B4GALT1,BMP4,BTG2,C3,CA4,CALR,CAV1,CCDC82,Ccl2,CCR7,CDK5R1,CEP70,CFI,COL1A2,CUBN,DEPTOR,DGKA,DLL4,ELAVL2,ENO3,FGF18,GDPD3,GLI1,HDC,HHIP,HMOX1,HOMER1,HSPA5,IFI16,IFI35,IFIH1,IGF2BP3,IGFBP7,IL17F,IL1R1,IL1R2,INSIG1,ITGB2,JUP,KCNB1,KIF23,LRG1,MEF2C,mir-31,MKI67,MMP12,MMP3,MSH2,MSH5,MYH2,MYL9,MYRF,NAV3,NDRG2,NFATC2,NGF,NLRC4,Nppb,OSM…	103 (13)	13
CBX5	transcription regulator	Inhibited	1.66e-07	0.018	ACTA1,ACTA2,ADCY7,ALDH1A3,ANK1,AQP1,ASCL2,ASPM,ATAD2,B4GALT1,BCL2,BMP4,BRIP1,BTG2,CASQ1,CCNE1,CLIC6,CLSPN,Cmya5,COL1A1,COL1A2,COL4A1,CSRP3,CXCL10,CXCL2,CYP11A1,DDIAS,DEPDC1,DGKA,DHCR24,DLL4,DYSF,ECM2,ENO3,ERBIN,ESCO2,GDPD3,GLI1,GRHL3,HOMER1,HSPA5,HSPB7,IFI16,IL17F,IL1R1,ITGA7,ITGB6,ITSN2,KCNB1,KITLG,KRT80,MAP3K5,Mbp,MEF2C,MKI67,MMP12,MSH2,MUC20,MYH2,MYL1,NFATC2,NGF,Nppb,PCYT1B,PODXL2,POSTN,PPARG,…	94 (11)	11
LPAR1	G-protein coupled receptor	Activated	1.72e-07	0.0436	ACTA1,ACTA2,APLN,AQP1,ARHGAP11A,ATP1B1,B3GALT4,B4GALT1,BCL2,BMP4,BTG2,CACNA2D1,CAV1,CCDC82,Ccl2,CCN2,CCNE1,CCNG2,CDK5R1,CEBPE,COL1A1,COL1A2,COL4A1,CXCL10,CXCL2,CYP11A1,DEPTOR,DLL4,ENO3,F3,FAS,FST,GATM,GDPD3,GLI1,GSN,HAS1,HDC,HOMER1,HUNK,IFI16,IFI35,IFIH1,IGF2BP3,IGFBP7,IL1R1,IL21,ITGB2,MAP3K5,Mbp,MEF2C,mir-31,MKI67,MMP12,MMP3,MOGAT2,MSH5,MYL1,MYL9,MYRF,Nppb,OSM,PLB1,PLD1,POSTN,PPARG,PRDM16,PRKAR2…	96 (11)	11
(+)-catechin	chemical drug	Inhibited	1.72e-07	0.0206	ABLIM1,ACE,ACY3,ADORA2A,ALAS1,AMPD3,ANK3,APC,APLN,AQP1,AQP11,ARHGAP11A,ARNTL2,ARTN,ASIP,ATP6V0D1,ATP6V0D2,ATP6V1H,ATR,ATRX,B3GALT4,BCL2,BLM,BSN,C3,CACNA2D1,Cacnb1,CALR,CAPN5,CCDC146,CCDC82,CCDC88A,CCKAR,Ccl2,CCNE1,CCP110,CD28,CDC42SE2,CDCP1,CDK5R1,Cdkn1c,CDON,CEBPZ,CELF2,CENPK,CEP135,CEP70,CHD1,CHD9,CHL1,CHM,CLDN23,CLIC5,CLIC6,CLN8,CLSPN,CTNS,CYP26A1,DCDC2,DEPDC1,DEPTOR,DGAT2,DHRS9,DLL4,DSCC1,DTN…	202 (65)	63
cirazoline	chemical drug	Activated	1.74e-07	0.0231	ACTA1,ANK1,APLN,ARHGAP11A,ATP1B1,B3GALT4,B4GALT1,BCL2,BMP4,CCDC82,Ccl2,CCN2,CCNE1,CCNG2,CCR7,CDK5R1,COL1A1,CXCL10,CXCL2,DEPTOR,DGKA,DLL4,ENO3,F3,FAS,GDPD3,HDC,HMOX1,HOMER1,HSPA5,IFI16,IFI35,IFIH1,IGF2BP3,IGFBP7,IL17F,ITGB2,KCNB1,MAP3K5,MEF2C,MKI67,MMP12,MMP3,MSH2,MSH5,MYH2,MYRF,NFATC2,NGF,OSM,PLB1,PLD1,POSTN,PPARG,PRKAR2B,PRSS12,RAB7B,RGS16,RUNX2,SORCS3,THBS1,TLR2,TLR3,TMEM158,TNFAIP3,TNFRSF11A,T…	71 (6)	5
FRAT1	other		1.86e-07	0.0064	AATK,ACY3,ALAS1,ALDH1A3,ARNTL2,ARTN,BCL2,BCL3,BMP4,BSN,CA3,CAMK2N1,CCN2,CCNE1,CCP110,CDK5R1,CHD1,CHL1,COL1A2,COL4A1,CSF1,CXCL10,DHCR24,DIXDC1,DLL4,ERBIN,EVI2A,F2R,F3,FA2H,FAS,FBP2,FGD4,FGF18,GOLM2,GSN,HDC,HMGCS2,HSPA5,IFI16,JUP,KIF23,KIF5B,KITLG,KLHL4,KNDC1,Ktn1,LFNG,MET,MMP12,MMP3,MSH2,MYRF,NAT8,NCAM1,NINJ2,NPAT,NPC1,Nppb,OSM,PCLO,PLEKHB1,PLP1,PTPN6,RAB31,RAP1GAP,RASA1,ROCK1,RUNX2,SLC16A6,SMIM15…	88 (8)	7
SLC35C1	transporter	Activated	1.88e-07	0.0139	APLN,AQP1,ARHGAP11A,ATP1B1,B3GALT4,BMP4,BTG2,CCDC82,CCNE1,CCNG2,CDCP1,CDK5R1,CELF2,COL1A1,CXCL2,CYP11A1,DEPTOR,ENO3,F2R,F3,FGL2,FST,GDPD3,GLI1,HDC,HOMER1,HSPA5,IFI16,IFI35,IFIH1,IGF2BP3,IGFBP7,IL1R1,IL1R2,IL21,IRAG1,IRAG2,ITGB2,MAP3K5,Mbp,MEF2C,MKI67,MMP3,MSH2,MSH5,MYRF,NFATC2,OSM,PLB1,PLCG2,PLD1,POSTN,PPARG,PRDM16,PRKAR2B,PRKCQ,PRLR,PRSS12,PTGS1,RAD50,RASD1,RCSD1,RGS16,ROCK1,SH2D2A,STRA6,THBD,TH…	82 (12)	10
ADCY5	enzyme		1.91e-07	0.0135	ACTA1,ADCY7,ARHGAP11A,ATP1B1,B3GALT4,B4GALT1,BCL2,BMP4,BTG2,CAV1,CCDC82,Ccl2,CCN2,CCNE1,CCR7,CDK5R1,COL1A1,CXCL2,CYP11A1,DEPTOR,DLL4,ENO3,F3,FAS,FST,GDPD3,GLI1,HAS1,HDC,HOMER1,IFI16,IFI35,IFIH1,IGF2BP3,IGFBP7,IL17F,IL1R1,IL21,ITGB2,KCNB1,Mbp,mir-31,MKI67,MMP12,MMP3,MSH5,MYRF,NGF,OSM,PLD1,POSTN,PPARG,PRDM16,PRSS12,PTGS1,RAB7B,RAD50,RASD1,RGS16,ROCK1,SLC34A1,SPARC,THBS2,TLR2,TLR3,TMEM158,TNFRSF11A,…	74 (9)	9
filgrastim	biologic drug	Activated	2.03e-07	0.0324	ADAMTS1,ALDH1A3,ANGPTL4,APLN,ARHGAP25,ARNTL2,ARRB1,ASCL2,BCL2,BCL3,BTG2,CCDC88A,Ccl2,CCN2,CCNE1,CCR7,CDON,CELF2,CEP70,CLIC5,COL1A1,COL1A2,CSF1,CXCL10,CXCL2,CXCR3,CYP26A1,DDAH2,DHRS9,DPYSL3,F3,FA2H,FGL2,FSCN1,FST,HERC6,HHIP,HLTF,HMOX1,HSPA5,IFI16,IFI35,IL17F,IL1R1,IL1R2,IL21,IL7,IL9R,ITGB2,JAK2,KLF1,KNL1,LPAR6,MEF2C,MERTK,MMP12,MMP3,MSH2,MT-ATP6,mt-Atp8,MT-ND4,MX1,NDC80,NFATC2,NHS,NLRC4,PHLDA2,PLB…	91 (6)	5
CSK	kinase		2.05e-07	0.048	ALDH1A3,AMPD3,ANGPTL4,ANK1,APLN,AQP1,ARHGAP11A,ARNTL2,ARRB1,ASCL2,ATP1B1,B3GALT4,BCL3,BIK,BMP4,BOK,BTG2,C3,CAV1,CCAR1,CCDC82,CCDC88A,CCN2,CCNE1,CCNG2,CDC25B,CDK5R1,Cdkn1c,CDON,CEP70,CLIC5,COL1A1,COL6A1,CSF1,CXCR3,CYP11A1,CYP26A1,DCN,DEPTOR,DGKA,DLL4,ENO3,FGD4,FGFR4,GDPD3,GSN,HAS1,HERC6,HERPUD1,IFIH1,IGF2BP3,IGFBP7,IL1R1,IL21R,IL9R,IQGAP2,ITGB2,JAK2,KITLG,KLF1,KRT7,LAT,let-7,LRP8,Mbp,mir-30,mir-31…	134 (28)	28
IL17RA	transmembrane receptor	Activated	2.1e-07	0.045	ALDH1A3,ANGPTL4,ANK1,APLN,ARNTL2,ATM,ATR,BCL2,BCL3,C3,CCDC88A,Ccl2,CCN2,CCNE1,CCR7,CDC25B,CDON,CEP70,CLIC5,COL1A1,COL1A2,CXCL2,CXCR3,CYP11A1,CYP26A1,DCN,DGAT2,DGKA,F3,F8,FAS,FGL2,FSCN1,FST,HDC,HERC6,HMOX1,HOMER1,HSPA5,IFI16,IFI35,IL17F,IL21,IL7,IL9R,ITGB2,JAK2,KCNB1,LGMN,MMP3,MSH2,MSH5,MT-ATP6,mt-Atp8,MT-ND4,MYH2,NDRG4,NFATC2,NGF,POSTN,PPARG,PRKAR2B,PRLR,PSIP1,PTGS1,RAB31,RAB7B,SAT1,SORCS3,SPRR1A…	83 (5)	5
BRAF	kinase		2.12e-07	0.0442	ACTA1,ACTA2,APLN,ARHGAP11A,ARRB1,ATP1B1,B3GALT4,B4GALT1,BMP4,C3,CAV1,CCDC82,Ccl2,CCN2,CCNE1,CCR7,CDCP1,CDK5R1,CEBPZ,COL1A1,COL1A2,COL4A1,CXCL2,CYP11A1,DEPTOR,DSCC1,ENO3,F2R,F3,FST,GDPD3,HAS1,HDC,HERPUD1,HMOX1,HOMER1,HSPA5,IFI16,IFI35,IFIH1,IGF2BP3,IGFBP7,IL17F,IL21,ITGB2,ITGB6,JAK2,KITLG,let-7,LRP8,MEF2C,mir-31,MKI67,MMP12,MMP3,MSH5,MYRF,NCAM1,NGF,Nppb,OSM,PLCD1,PLD1,POSTN,PRSS12,RAB7B,RAP1GAP,RG…	91 (16)	16
LIMK1	kinase		2.12e-07	0.0461	4930486L24Rik,ACTA1,ACTA2,ALAS1,ANK1,APLN,ARHGAP11A,ARNTL2,ARRB1,ASCL2,ATP1B1,B3GALT4,BCL2,BRCA2,BTG2,CALR,CCAR1,CCDC82,Ccl2,CCNE1,CCNG2,CD28,CDCP1,CDK5R1,CDON,CEBPE,CELF2,CNTN2,COL1A2,COL4A1,COL6A3,CSF1,CXCL2,DEPTOR,DGKA,DHRS9,DLL4,EEF2,F2R,FBP2,FGF18,FGL2,GDPD3,GGT1,GSN,HAS1,HERPUD1,HMMR,HMOX1,HOMER1,IFI35,IFIH1,IGF2BP3,IGFBP7,IL17F,IL1R1,IL21,INSIG1,IQGAP2,ITGB2,KCNB1,KITLG,LPAR1,LRP8,Mbp,MET,…	130 (27)	26
LOC102724788/PRODH	enzyme		2.14e-07	0.0199	ACTA1,ALDH1A3,ASCL2,BMP4,BTG2,CA3,CAV1,CCAR1,CCN2,CCNG2,CDCP1,CDK5R1,CEBPZ,CHD1,COL1A2,COL4A1,COL6A1,CXCL2,DIXDC1,DLL4,DSCC1,F2R,F3,FAS,FGD4,FGF18,FST,GOLM2,HAS1,HDC,HERPUD1,HHIP,HOMER1,HSPA5,IGF2BP3,IL17F,IL1R1,IL21,IQGAP2,ITGB2,KIF23,KITLG,LFNG,LRP8,Mbp,MET,mir-30,mir-31,MMP12,MMP3,NAT8,NCAM1,NFIB,NGF,OSM,OSMR,PLCD1,POSTN,PRDM16,RAB7B,RAD50,RASD1,ROCK1,ROCK2,SDF2L1,SQSTM1,SYN1,SYNM,TBXAS1,TGFB3…	88 (7)	7
DOV-102,677	chemical drug		2.17e-07	0.0202	ACTA2,ALDH1A3,ANGPTL4,ARNTL2,BCL2,BCL3,BSN,BTG2,CCDC88A,Ccl2,CCNE1,CDK5R1,CDON,CEP70,CLIC5,COL1A1,COL1A2,COL23A1,CXCL10,CXCL2,CXCR3,CYP26A1,DLL4,EME1,F2R,FGL2,FSCN1,FST,GLI1,HERC6,HTR2A,IFI16,IFI35,IL1R1,IL21,IL7,IL9R,ITGB2,JAK2,LRG1,Mbp,MMP12,MMP3,MT-ATP6,mt-Atp8,MT-ND4,NFATC2,PCLO,PLP1,PPARG,PRDM16,PSIP1,PTGS1,RAB31,RAD50,RASD1,RUNX2,SYN1,SYNPO,THBS1,THBS2,TLR2,TLR3,TNFAIP3,TNFRSF11A,TNFSF10,UB…	71 (12)	10
D-methylphenidate	chemical drug		2.17e-07	0.0202	ACTA2,ALDH1A3,ANGPTL4,ARNTL2,BCL2,BCL3,BSN,BTG2,CCDC88A,Ccl2,CCNE1,CDK5R1,CDON,CEP70,CLIC5,COL1A1,COL1A2,COL23A1,CXCL10,CXCL2,CXCR3,CYP26A1,DLL4,EME1,F2R,FGL2,FSCN1,FST,GLI1,HERC6,HTR2A,IFI16,IFI35,IL1R1,IL21,IL7,IL9R,ITGB2,JAK2,LRG1,Mbp,MMP12,MMP3,MT-ATP6,mt-Atp8,MT-ND4,NFATC2,PCLO,PLP1,PPARG,PRDM16,PSIP1,PTGS1,RAB31,RAD50,RASD1,RUNX2,SYN1,SYNPO,THBS1,THBS2,TLR2,TLR3,TNFAIP3,TNFRSF11A,TNFSF10,UB…	71 (12)	10
IFNA4	cytokine	Activated	2.21e-07	0.0344	ACOT11,ACTA1,ALDH1A3,ANGPTL4,ANKRD13B,ARFGAP3,ARHGAP11A,ARNTL2,ATM,ATP1B1,B3GALT4,B4GALT1,BCL3,BMP4,C14orf39,C2orf50,C3,C4A/C4B,CALR,CAPN5,CCDC82,CCDC88A,CCN2,CCNE1,CCR7,CDK5R1,Cdkn1c,CDON,CEP70,CIR1,COL1A1,COL1A2,CSRP3,CXCL10,CXCL2,CXCR3,CYP26A1,DAP,DDAH2,DEPTOR,DGAT2,ENO3,F3,F7,FMO2,FSCN1,FST,FYB1,GDPD3,HDC,HMOX1,HOMER1,IFIH1,IGF2BP3,IGFBP7,IL1R1,IL21,IL7,IL9R,ITGA7,ITGB2,JAK2,KITLG,MEF2C,MKI67…	111 (11)	11
mazindol	chemical drug		2.29e-07	0.0209	ACTA2,ALDH1A3,ANGPTL4,ARNTL2,BCL2,BCL3,BSN,BTG2,CCDC88A,Ccl2,CCNE1,CDK5R1,CDON,CEP70,CLIC5,COL1A1,COL1A2,COL23A1,CXCL10,CXCL2,CXCR3,CYP26A1,DLL4,EME1,F2R,FGL2,FSCN1,FST,GLI1,HERC6,HTR2A,IFI16,IFI35,IL1R1,IL21,IL7,IL9R,ITGB2,JAK2,LRG1,Mbp,MMP12,MMP3,MT-ATP6,mt-Atp8,MT-ND4,NFATC2,PCLO,PLP1,PPARG,PRDM16,PSIP1,PTGS1,RAB31,RAD50,RASD1,RUNX2,SYN1,SYNPO,THBS1,THBS2,TLR2,TLR3,TNFAIP3,TNFRSF11A,TNFSF10,UB…	71 (12)	10
CXCR2	G-protein coupled receptor		2.33e-07	0.0358	ACTA1,ACTA2,ALDH1A3,ANGPTL4,APLN,ARNTL2,ARRB1,ASCL2,ATP6V0D2,BCL3,BTG2,C3,CALR,CAV1,CCAR1,CCDC88A,Ccl2,CCNG2,CCR7,CDCP1,CDON,CELF2,CEP70,CLIC5,COL1A2,COL6A1,CXCL10,CXCL2,CXCR3,CYP26A1,DLL4,F2R,FGL2,FSCN1,FST,GLI1,HDC,HERC6,HERPUD1,HSPA5,IFI16,IFI35,IGF2BP3,IL1R1,IL21,IL7,IL9R,IQGAP2,ITGB2,JAK2,LRP8,Mbp,MET,mir-30,MMP12,MSH2,MT-ATP6,mt-Atp8,MT-ND4,NFATC2,NFIB,OSMR,POSTN,PPARG,PRDM16,PSIP1,PTGS1,RA…	91 (8)	8
phencyclidine	chemical drug		2.45e-07	0.0277	ACTA2,APLN,ARHGAP11A,ARRB1,ATP1B1,B3GALT4,B4GALT1,BCL2,BMP4,BTG2,C3,CALR,CAV1,CCDC82,CCNE1,CCR7,CDCP1,CEBPZ,CHD1,COL1A1,COL1A2,COL4A1,CXCL2,DEPTOR,DLL4,DSCC1,ENO3,FAS,FST,GATM,GDPD3,GLI1,HAS1,HDC,HSPA5,HUNK,IFI16,IFI35,IFIH1,IGF2BP3,IGFBP7,IL1R1,IL21,ITGB2,LRP8,Mbp,mir-31,MKI67,MMP12,MMP3,MSH5,MYL1,MYRF,NCAM1,NGF,OSM,PLCD1,PLD1,POSTN,PPARG,PRDM16,PRSS12,PTGS1,RAB7B,RAD50,RASD1,RGS16,ROCK2,SLC16A6…	89 (10)	10
hydrocortisone	chemical - endogenous mammalian		2.54e-07	0.0361	ACTA1,ADAMTS1,ADGRF4,ADORA2A,AGBL3,APLN,AQP1,AQP11,ARRB1,BMP4,BRCA2,BTG2,BUB1,CACNA2D1,CALR,CAPN5,CAV2,CCN2,CCNE1,CCR7,CDC25B,CDK5R1,Cdkn1c,CELF2,CENPE,Cmya5,CNTN2,COL6A1,CSRP3,DCTPP1,DENND4C,DGAT2,DGKA,DHCR24,EBI3,ECM1,ELOVL6,FAS,FGD4,FGF13,FMO5,FST,GLI1,GSN,GSTM1,HAS1,HMGCS2,HMOX1,HOMER1,HR,HSPA5,HTR2A,IGFBP7,IL17F,IL1R1,IL21,INSIG1,ITGB6,KIF15,let-7,LRIG1,MEF2C,MFSD2A,mir-31,MKI67,MMP12,MMP3,M…	129 (17)	17
SHCBP1	other	Activated	2.55e-07	0.0206	ACTA2,BCL2,BTG2,CAV1,Ccl2,CCN2,CCNE1,CDCP1,CDK5R1,CEBPZ,COL1A1,COL1A2,CXCL10,CXCL2,DLL4,DSCC1,F3,FAS,FST,GLI1,HAS1,HMOX1,HOMER1,IL1R1,IL21,ITGB2,LRP8,Mbp,mir-31,MMP12,MMP3,NGF,OSM,PLCD1,POSTN,PPARG,PRDM16,PTGS1,RAB7B,RAD50,RASD1,ROCK1,ROCK2,RUNX2,SLC16A6,THBS1,THBS2,TLR2,TNFRSF11A,TNFSF10,TOP2A,TRPC3,TSHR,UGCG,UNG,VCAM1,WT1	57 (4)	3
Mt3	other	Activated	2.55e-07	0.0495	4930486L24Rik,ABLIM1,ACE,ACOT11,ACSS3,ADAMTS1,ADORA2A,ALAS1,AMOTL2,AMPD3,ANK1,ANK3,ANKRD37,AQP11,ARHGAP11A,ARHGAP5,ARNTL2,ARRDC3,ASPM,ATP2B1,ATP6V0D1,ATP6V1H,B3GALT4,BCL2,BIK,BLM,BRIP1,BSN,C3,C4A/C4B,CA3,CA4,CACNA2D1,CAMK2N1,CAPN5,CAV1,CCAR1,CCDC82,CCDC88A,CCKAR,CCKBR,CCP110,CDC42SE2,CDK5R1,CELSR1,CELSR3,CENPK,CEP135,CEP55,CEP70,CHL1,CHM,CHST12,CITED1,CKAP2,CLIC6,CLN8,CLSPN,CRACR2B,CRLF1,CSF1,CTN…	260 (52)	51
ABCA1	transporter	Activated	2.56e-07	0.0291	ACTA1,ACTA2,ALDH1A3,ANGPTL4,ANK1,APLN,AQP1,ARNTL2,B4GALT1,BCL3,BMP4,CALR,CAV1,CCDC88A,CCNE1,CCNG2,CDON,CEP70,CLIC5,COL1A2,CSF1,CXCL2,CXCR3,CYP26A1,DGAT2,DGKA,DLL4,F3,FGL2,FSCN1,FST,GGT1,HERC6,HERPUD1,HOMER1,HSPA5,IFI16,IFI35,IL17F,IL21,IL7,IL9R,ITGB2,JAK2,KCNB1,KITLG,MAP3K5,Mbp,MSH2,MT-ATP6,mt-Atp8,MT-ND4,MYH2,NFATC2,NGF,PLB1,PLD1,PLD4,POSTN,PPARG,PRKAR2B,PRTN3,PSIP1,RAB31,RAB7B,RUNX2,SH2D2A,SORC…	84 (9)	9
carnosol	chemical - endogenous non-mammalian	Inhibited	2.62e-07	0.0315	ACTA1,ALDH1A3,AMPD3,ANGPTL4,APLN,AQP1,ARHGAP11A,ARNTL2,ARRB1,ATP1B1,ATR,B3GALT4,B4GALT1,BCL3,BMP4,C3,CALR,CAV1,CCAR1,CCDC82,CCDC88A,CD28,CDK5R1,CDON,CELF2,CEP70,CLIC5,COL1A2,COL4A1,CSF1,CXCL2,CXCR3,CYP11A1,CYP26A1,DCN,DEPTOR,DGKA,DNAJC3,ENO3,F3,FGL2,FSCN1,FST,GATM,GDPD3,GLI1,GRHL3,HAS1,HDC,HERC6,HMOX1,HOMER1,HSPA5,HUNK,IFI16,IFI35,IFIH1,IGF2BP3,IL17F,IL21,IL7,IL9R,ITGB2,JAK2,KIF23,KITLG,MEF2C,MKI…	105 (12)	12
PDGFD	growth factor	Activated	2.68e-07	0.046	ALDH1A3,ANGPTL4,AQP1,ARNTL2,B4GALT1,BCL2,BCL3,BMP4,BTG2,CAV1,CCDC88A,Ccl2,CCN2,CCNE1,CDK5R1,CDON,CEP70,CLIC5,COL1A1,COL1A2,CXCL2,CXCR3,CYP11A1,CYP26A1,DLL4,FAS,FGL2,FSCN1,FST,GLI1,GSN,HAS1,HERC6,HMOX1,HOMER1,IFI16,IFI35,IL1R1,IL7,IL9R,ITGB2,JAK2,Mbp,mir-31,MMP3,MT-ATP6,mt-Atp8,MT-ND4,NFATC2,Nppb,OSM,POSTN,PPARG,PRDM16,PSIP1,PTGS1,RAB31,RAB7B,RAD50,RASD1,ROCK1,RUNX2,SH2D2A,SYNPO,THBS1,THBS2,TLR2,T…	78 (7)	6
CA-170	chemical drug	Activated	2.75e-07	0.0132	ATG9B,BTG2,CALHM3,CAV1,Ccl2,CCN2,CCNE1,CDCP1,CDK5R1,CEBPZ,COL1A1,COL1A2,CRLF1,CXCL10,CXCL2,CXCR3,DCN,DLL4,DSCC1,EBI3,ENO3,F3,FAM110D,FST,GLI1,HAS1,HOMER1,IL1R1,IL21,ITGB2,LRP8,Mbp,mir-31,MKI67,MMP12,MMP3,NGF,OSM,PLCD1,POSTN,PPARG,PRDM16,PTGS1,RAB31,RAB7B,RAD50,RASD1,ROCK1,ROCK2,RPS6KA2,SAT1,SLC16A6,THBS2,TLR2,TNFRSF11A,TNFSF10,TOP2A,TRPC3,TSHR,UGCG,UNG,VCAM1,WT1	63 (9)	7
poly(ADP-ribose)	chemical - endogenous mammalian	Inhibited	2.76e-07	0.043	ABLIM1,ACE,ACTA1,ACTA2,ANK3,APC,AQP1,ARRB1,ASIP,ASPM,ATP1B1,ATP6V0D1,ATP6V1H,ATR,B4GALT1,BCL2,BLM,BMP4,BRCA2,BTG2,BUB1,C3,CAMK2B,CAV1,CAV2,CCAR1,Ccl2,CCN2,CCNE1,CCNG2,CCP110,CDC25B,CDC42SE2,Cdkn1c,CENPE,CENPF,CENPK,CEP135,CEP70,CHM,CLIC6,CLN8,CLSPN,COL1A1,COL1A2,COL6A1,COL6A3,CTNS,DCDC2,DHCR24,DHRS9,DLL4,DTNA,EEA1,EIF5A2,EXOC5,F3,FAS,FGF18,FMN1,FST,GLI1,GREB1,GSN,HIP1R,HOXC6,HSPA5,IL17F,IL1R1,KIF…	121 (12)	11
trans-(±)-nabilone	chemical drug	Activated	2.89e-07	0.0359	ADORA2A,ALAS1,ALDH1A3,AQP11,ARHGAP11A,ARNTL2,ARTN,ATP1B1,B3GALT4,B4GALT1,BCL3,BMP4,BTG2,CACNA2D1,CAPN5,CCDC82,CCDC88A,Ccl2,CCNG2,CDK5R1,CDON,CELF2,CEP70,CHL1,CLIC5,CSF1,CXCL10,CXCL2,CXCR3,CYP11A1,CYP26A1,DDX4,DEPTOR,DGKA,DLL4,EBI3,ECM1,ENO3,EPS8,FAS,FGF13,FST,GDPD3,GSN,HAGH,HAS1,HDC,HERC6,HERPUD1,HOMER1,HTR2A,IFIH1,IGF2BP3,IGFBP7,IL7,IL9R,ITGB2,JAK2,MAP3K5,MEF2C,MET,MFSD2A,mir-31,MKI67,MSH2,MSH5,…	123 (20)	19
BAY 38-7271	chemical drug	Activated	2.89e-07	0.0359	ADORA2A,ALAS1,ALDH1A3,AQP11,ARHGAP11A,ARNTL2,ARTN,ATP1B1,B3GALT4,B4GALT1,BCL3,BMP4,BTG2,CACNA2D1,CAPN5,CCDC82,CCDC88A,Ccl2,CCNG2,CDK5R1,CDON,CELF2,CEP70,CHL1,CLIC5,CSF1,CXCL10,CXCL2,CXCR3,CYP11A1,CYP26A1,DDX4,DEPTOR,DGKA,DLL4,EBI3,ECM1,ENO3,EPS8,FAS,FGF13,FST,GDPD3,GSN,HAGH,HAS1,HDC,HERC6,HERPUD1,HOMER1,HTR2A,IFIH1,IGF2BP3,IGFBP7,IL7,IL9R,ITGB2,JAK2,MAP3K5,MEF2C,MET,MFSD2A,mir-31,MKI67,MSH2,MSH5,…	123 (20)	19
CD79B	transmembrane receptor	Activated	2.92e-07	0.0162	APLN,ARHGAP11A,ATP1B1,B3GALT4,B4GALT1,BMP4,CCDC82,Ccl2,CCN2,CCNE1,CCNG2,CCR7,CDK5R1,COL1A1,CXCL10,DEPTOR,DLL4,ENO3,FGL2,FST,GDPD3,GLI1,HDC,HMOX1,HOMER1,IFI16,IFI35,IFIH1,IGF2BP3,IGFBP7,IL17F,IL21,ITGB2,MAP3K5,MEF2C,MKI67,MMP12,MSH5,MYRF,NFATC2,OSM,PLB1,PLCG2,PLD1,POSTN,PRKAR2B,PRKCQ,PRSS12,RCSD1,RGS16,ROCK1,THBS1,TLR3,TMEM158,TNFAIP3,TNFRSF11A,TNFSF10,TNFSF4,TP63,UBE2L6,USP18,VCAM1,YPEL5	63 (5)	4
pobilukast	chemical drug		3.01e-07	0.0055	ACTA1,ACTA2,ARHGAP11A,ATP1B1,B3GALT4,CALR,CAV1,CCDC82,Ccl2,CCN2,CCNE1,CCR7,CDK5R1,CDON,COL1A1,COL1A2,CXCL10,DEPTOR,ENO3,F2R,F3,FAS,GDPD3,HAS1,HDC,HMOX1,HOMER1,IFI16,IFI35,IFIH1,IGF2BP3,IGFBP7,KITLG,MEF2C,MKI67,MMP3,MSH5,MYRF,Nppb,OSM,PLD1,POSTN,PRSS12,PTH1R,RGS16,SH2D2A,SYNPO,TLR3,TMEM158,TNFRSF11A,TNFSF10,TNN,TOP2A,UBE2L6,USP18	55 (4)	3
DRD1	G-protein coupled receptor	Activated	3.09e-07	0.038	ACY3,ADAMTS1,ANK3,APLN,ARRB1,BCL2,BTG2,C3,Cacnb1,CALR,CAV1,CCDC146,CCN2,CCNE1,CCNG2,CCR7,COL1A1,COL1A2,CSF1,CXCL2,CYP11A1,DLL4,DRD3,F3,FAS,FSCN1,FST,GDPD3,GLI1,GOLGB1,HAS1,HMOX1,HOMER1,HSPA5,IFI16,IL17F,ITGB2,KCNB1,KIF23,MAP3K5,Mbp,MEF2C,MEFV,MERTK,MMP12,MMP3,MX1,MXD1,MYH2,NCAM1,NDRG2,NGF,OSM,PAH,PHLDA2,PHLDB2,PLB1,PLD1,Plekha6,PLXDC2,PNRC1,POSTN,PRKAR2B,PRLR,PTH1R,RAP1GAP,RASD1,RUNX2,RYR2,SH2D2A…	89 (13)	13
SLA	other	Inhibited	3.26e-07	0.0137	ALDH1A3,ANGPTL4,ARNTL2,B4GALT1,BCL3,CAV1,CCDC88A,Ccl2,CCNE1,CCR7,CDCP1,CDK5R1,CDON,CEP70,CLIC5,COL1A1,COL1A2,CSF1,CXCL2,CXCR3,CYP26A1,DHRS9,FAS,FGD4,FGF18,FSCN1,GLI1,HAS1,HERC6,HMOX1,HOMER1,IFI16,IFI35,IL7,IL9R,ITGB2,JAK2,KRT7,LAT,mir-31,MMP12,MT-ATP6,mt-Atp8,MT-ND4,NFATC2,PLCG2,POSTN,PRKAR2B,PRKCQ,PRLR,PSIP1,RAB31,RAB7B,RCSD1,RUNX2,SQSTM1,SYNPO,TEK,THBD,THBS1,TLR3,TNFRSF8,TNFSF4,TRPC3,UBD,UGCG,U…	72 (10)	9
PD 180970	chemical - kinase inhibitor	Inhibited	3.29e-07	0.0243	ACTA2,ALDH1A3,ANGPTL4,ARNTL2,BCL2,BCL3,BLM,C3,CAV1,CCDC88A,Ccl2,CCN2,CCNE1,CDON,CEBPE,CEP70,CLIC5,COL1A1,COL1A2,CSF1,CXCL2,CXCR3,CYP26A1,F2R,F3,FAS,FSCN1,FST,GSN,HDC,HERC6,HMOX1,IFI16,IFI35,IL17F,IL21,IL7,IL9R,IRAG1,IRAG2,ITGB2,JAK2,MEF2C,MMP12,MMP3,MT-ATP6,mt-Atp8,MT-ND4,NFATC2,OSM,PSIP1,RAB31,SPARC,SYNPO,TEK,TGFB3,TNFSF10,TP63,UBD,UNG,USP18,VWF,WAS	63 (7)	6
ITGA2B	transmembrane receptor		3.31e-07	0.0012	ACTA1,ACTA2,BCL2,Ccl2,CCR7,COL1A2,CSF1,CXCL10,FGF18,FGL2,FST,GLI1,IL21,NFATC2,Nppb,OSM,PLCG2,PRKAR2B,PRKCQ,PRRX1,RCSD1,ROCK1,RUNX2,SPARC,THBS1,TNFSF10,TNFSF4,VCAM1,YPEL5	29 (5)	4
IH636 grape seed proanthocyanidin extract	chemical drug		3.35e-07	0.0236	ACTA2,ALDH1A3,ANGPTL4,ARNTL2,BCL2,BCL3,BTG2,CAV1,CCDC88A,Ccl2,CCN2,CCNE1,CDON,CEP70,CLIC5,COL1A1,COL1A2,CXCL10,CXCL2,CXCR3,CYP26A1,DLL4,F2R,F3,FGL2,FSCN1,FST,GLI1,HERC6,IFI16,IFI35,IL1R1,IL21,IL7,IL9R,IRAG1,IRAG2,ITGB2,JAK2,Mbp,MEF2C,MMP12,MMP3,MT-ATP6,mt-Atp8,MT-ND4,NFATC2,PPARG,PRDM16,PSIP1,PTGS1,RAB31,RAD50,RASD1,RUNX2,SYNPO,THBS2,TLR2,TLR3,TNFRSF11A,TNFSF10,UBD,USP18,VWF,WAS,WT1	66 (5)	5
FGF9	growth factor		3.36e-07	0.0457	ACTA2,APLN,ARHGAP11A,ARRB1,ATP1B1,ATP2B1,AVIL,B3GALT4,B4GALNT4,B4GALT1,BMP4,BMPER,BTG2,C3,CA4,CALR,CAV1,CCDC82,Ccl2,CCN2,CCNE1,CDK5R1,CITED1,CLIC6,COL1A1,COL4A1,CUBN,CXCL2,CYP11A1,DDAH2,DEPTOR,DHCR24,DLL4,DNAJC1,EBI3,EIF5B,ENO3,FST,GDPD3,GLI1,GRB10,HDC,HHIP,HMGCS2,HMOX1,HOMER1,HSPA5,IFI16,IFI35,IFIH1,IGF2BP3,IGFBP7,IL17F,IL1R1,INHBB,Mbp,MEFV,MKI67,MMP12,MMP3,MSH5,MYRF,NCAM1,OSM,PLD1,PLD2,PLP1,POS…	90 (9)	9
MYF6	transcription regulator		3.58e-07	0.0241	ACTA1,ACTA2,ADCY7,ALDH1A3,ANK1,AQP1,ASPM,ATAD2,B4GALT1,BCL2,BMP4,BRIP1,BTG2,CASQ1,CCNE1,CLIC6,CLSPN,Cmya5,COL1A1,COL1A2,COL4A1,CSRP3,CXCL10,CXCL2,CYP11A1,DDIAS,DEPDC1,DGKA,DHCR24,DLL4,DYSF,ECM2,ENO3,ERBIN,ESCO2,GLI1,HOMER1,HSPA5,HSPB7,IFI16,IL17F,IL1R1,ITGA7,ITGB6,ITSN2,KCNB1,KITLG,MAP3K5,Mbp,MEF2C,MKI67,MLC1,MMP12,MSH2,MYH2,MYL1,NFATC2,NGF,Nppb,PCYT1B,POSTN,PPARG,PRDM16,PRKAR2B,PSRC1,PTGS1,PTH1R…	86 (11)	11
SELPLG	other		3.62e-07	0.0223	ARHGAP11A,ATP1B1,B3GALT4,B4GALT1,BCL2,BMP4,BTG2,CCDC82,Ccl2,CCN2,CCR7,CDCP1,CDK5R1,CXCL2,DEPTOR,DLL4,ENO3,F2R,F3,FGL2,FST,GDPD3,GLI1,HDC,HMOX1,HOMER1,IFI16,IFI35,IFIH1,IGF2BP3,IGFBP7,IL17F,IL1R1,IL1R2,IL21,IRAG1,IRAG2,Mbp,MEF2C,MKI67,MMP12,MSH5,MYRF,NFATC2,OSM,PLCG2,PLD1,PPARG,PRDM16,PRKAR2B,PRKCQ,PRLR,PRSS12,PTGS1,RAD50,RASD1,RCSD1,RGS16,ROCK1,THBD,THBS2,TLR2,TLR3,TMEM158,TNFRSF11A,TNFSF4,UBE2L6…	72 (9)	9
(S)-duloxetine	chemical drug		3.71e-07	0.036	ACTA2,ALDH1A3,ANGPTL4,AQP1,ARNTL2,BCL3,BMP4,BMP5,BSN,BTG2,C3,CCDC88A,Ccl2,CCNE1,CDK5R1,CDON,CENPK,CEP70,CLIC5,COL23A1,CXCL10,CXCL2,CXCR3,CYP26A1,DLL4,EME1,F2R,FGL2,FSCN1,FST,GDPD3,GLI1,GREB1,HERC6,HTR2A,IFI16,IFI35,IL1R1,IL21,IL7,IL9R,ITGB2,JAK2,KRT80,LRG1,Mbp,MET,MKI67,MMP12,MMP3,MT-ATP6,mt-Atp8,MT-ND4,NFATC2,PCLO,PLP1,PPARG,PRDM16,PSIP1,PTGS1,RAB31,RAD50,RASD1,RUNX2,SMC4,SQSTM1,SYN1,SYNPO,THBS1…	81 (12)	10
theophylline	chemical drug		4.1e-07	0.0239	ACTA1,ACTA2,AFMID,ALDH1A3,ANGPTL4,APLN,ARNTL2,ASCL2,AVIL,BCL3,CAV1,CCDC88A,CCNG2,CCR7,CD28,CDON,CEP70,CLIC5,COL6A1,CSF1,CXCR3,CYP26A1,DDAH2,DGAT2,DLL4,EEF2,F3,FAS,FGF13,FGL2,FSCN1,GABARAPL1,GLI1,HERC6,HHIP,HMGCS2,HOMER1,IFI16,IFI35,IL1R1,IL7,IL9R,JAK2,KIF5B,MAP3K5,Mbp,MEF2C,MEFV,MKI67,MMP3,MT-ATP6,mt-Atp8,MT-ND4,NCAM1,NFATC2,NGF,PLB1,PLD1,PLD2,PLP1,PODXL2,POSTN,PPARG,PRKAR2B,PSIP1,PTGS1,PTH1R,RAB…	87 (16)	16
CD276	other	Activated	4.15e-07	0.037	ACE,ACTA2,ALDH1A3,ANGPTL4,ARNTL2,BCL2,BCL3,CCDC88A,Ccl2,CCN2,CCNE1,CDCP1,CDK5R1,CDON,CEBPZ,CEP70,CLIC5,COL1A1,COL1A2,CXCL2,CXCR3,CYP26A1,DSCC1,F3,FGL2,FSCN1,FST,HERC6,HMOX1,HOMER1,IFI16,IFI35,IL17F,IL21,IL7,IL9R,ITGB2,JAK2,LRP8,MMP12,MMP3,MT-ATP6,mt-Atp8,MT-ND4,NFATC2,NGF,OSM,OSMR,PLCD1,PSIP1,RAB31,ROCK1,ROCK2,SLC16A6,SYNPO,THBS1,TLR3,TOP2A,TSHR,UBD,UNG,USP18,WAS	63 (4)	3
TEX11	other		4.4e-07	0.0263	ACTA2,ANK1,BCL2,BMP4,BTG2,C3,CAV1,Ccl2,CCN2,CCNE1,CDK5R1,CLIC5,COL1A1,CXCL10,CXCL2,CYP11A1,DLL4,ELAVL2,EYA4,F3,FAS,FST,GLI1,GREB1,HAS1,HMOX1,HOMER1,HOXC6,IL1R1,IL20,IL21,ITGB2,KCNK15,KCNQ5,LRRN3,Mbp,mir-31,MKI67,MMP12,MMP3,NDRG2,POSTN,PPARG,PRDM16,PTGS1,RAB7B,RAD50,RASD1,ROCK1,RUNX2,SFRP4,ST8SIA6,SYTL4,TENM4,THBS1,THBS2,TLR2,TNFRSF11A,TNFSF10,TRPC3,UGCG,VCAM1,WT1	63 (4)	3
CD274	enzyme	Inhibited	4.45e-07	0.0149	ATG9B,BTG2,CALHM3,CAV1,Ccl2,CCN2,CCNE1,CDCP1,CDK5R1,CEBPZ,COL1A1,COL1A2,CRLF1,CXCL2,CXCR3,DCN,DLL4,DSCC1,EBI3,ENO3,F3,FAM110D,FST,GLI1,HAS1,HOMER1,IL1R1,IL21,ITGB2,LRP8,Mbp,mir-31,MKI67,MMP12,MMP3,NGF,OSM,PLCD1,POSTN,PPARG,PRDM16,PTGS1,RAB31,RAB7B,RAD50,RASD1,ROCK1,ROCK2,RPS6KA2,SAT1,SLC16A6,THBS2,TLR2,TNFRSF11A,TNFSF10,TOP2A,TRPC3,TSHR,UGCG,UNG,VCAM1,WT1	62 (6)	6
NF279	chemical reagent	Inhibited	4.63e-07	0.0349	ABLIM1,ABTB2,ACE,ACTA2,ANK3,AQP1,ARRB1,ASCL2,ASPM,ATP1B1,ATP6V0D1,ATP6V1H,BCL2,BMPER,BRCA2,BUB1,C3,CAMK2B,CAV1,CCAR1,CCN2,CCP110,CDC25B,CDC42SE2,Cdkn1c,CENPE,CENPF,CENPK,CEP135,CEP70,CHM,CITED1,CLIC6,CLN8,CLSPN,COL1A1,CSRP3,CST6,CTNS,CXCL10,CYP26A1,DCDC2,DCTPP1,DHCR24,DTNA,EEA1,EIF5A2,ELF3,EVPL,EXOC5,FA2H,FAS,FGFR4,FMN1,FOXF1,FST,GREB1,GRHL3,GSTM1,HIP1R,HOXC6,HSPA5,IL1R1,KCNB1,KIF15,KIF23,KIF5B,K…	137 (8)	6
coumestrol	chemical toxicant	Activated	4.85e-07	0.0245	ABLIM1,ACE,ACTA1,ACTA2,ALAS1,ANK1,ANK3,APC,AQP1,ARRB1,ASPM,ATP1B1,ATP6V0D1,ATP6V1H,BMP4,BRCA2,BUB1,C3,CAMK2B,CAV2,CCAR1,Ccl2,CCN2,CCNE1,CCP110,CDC42SE2,CENPE,CENPF,CENPK,CEP135,CEP70,CHM,CLIC5,CLIC6,CLN8,CLSPN,COL1A1,CTNS,DCDC2,DHCR24,DTNA,EEA1,EIF5A2,ELAVL2,ELOVL6,EXOC5,EYA4,F3,FAS,FMN1,FMO5,FST,GREB1,GSN,GSTM1,HIP1R,HMGCS2,HOXC6,IL20,INSIG1,KCNK15,KCNQ5,KIF23,KIF5B,KLF1,KNL1,KRT7,LRRN3,MADD,MAG…	116 (6)	5
BANCR	other	Activated	4.87e-07	0.0187	ACTA2,APLN,BCL2,CAV1,Ccl2,CCN2,CCNE1,CCR7,CDCP1,CDK5R1,CEBPZ,CELF2,COL1A1,COL1A2,CXCL10,CXCL2,DSCC1,F3,FAS,FST,HAS1,HMOX1,HOMER1,HSPA5,IL17F,IL21,ITGB2,LRP8,mir-31,MMP12,MMP3,MSH2,NGF,OSM,PLCD1,POSTN,RAB7B,ROCK1,ROCK2,RUNX2,SLC16A6,STRA6,THBS1,TNN,TOP2A,TRPC3,TSHR,UGCG,UNG,VCAM1	50 (4)	4
CRK	other		5.2e-07	0.0365	ACTA1,ACTA2,ANK1,AQP1,ARHGAP11A,ARRB1,ATP1B1,B3GALT4,B4GALT1,BTG2,CALR,CAV1,CCDC82,CCNE1,CCNG2,CDK5R1,CELF2,COL1A2,CSF1,CXCL10,CXCL2,CYP11A1,DEPTOR,DGKA,DLL4,ENO3,FGL2,FST,GDPD3,GLI1,GSN,HAS1,HDC,HMOX1,HOMER1,IFI16,IFI35,IFIH1,IGF2BP3,IGFBP7,IL1R1,IL21,ITGB2,KCNB1,MAP3K5,Mbp,MEF2C,mir-31,MKI67,MSH2,MSH5,MYH2,MYRF,NFATC2,NGF,Nppb,OSM,PLB1,PLD1,PPARG,PRDM16,PRKAR2B,PRLR,PRSS12,PTGS1,RAB7B,RAD50,RAS…	91 (15)	15
PIAS3	transcription regulator	Inhibited	5.23e-07	0.0337	ACTA1,ACTA2,ALDH1A3,ANGPTL4,APLN,ARNTL2,ATM,ATRX,BCL2,BCL3,BMP4,BUB1,C3,CAV2,CCDC88A,CCNG2,CCR7,CDK5R1,Cdkn1c,CDON,CELF2,CENPE,CENPF,CEP55,CEP70,CLCN7,CLIC5,CSRP3,CXCL2,CXCR3,CYP11A1,CYP26A1,DCTPP1,DHCR24,EME1,FGL2,FMOD,FSCN1,FST,GREB1,GSN,GSTM1,HERC6,HSPA5,IFI16,IFI35,IFIH1,IL17F,IL1R1,IL21,IL7,IL9R,ITGB2,JAK2,KIF15,let-7,LRIG1,MC1R,MEF2C,MET,MMP12,MMP3,MSH2,MT-ATP6,mt-Atp8,MT-ND4,NFATC2,NGF,NPC…	94 (10)	10
microcystins	chemical - other	Activated	5.68e-07	0.033	ABLIM1,ACE,ACTA1,ACTA2,ALAS1,ANK3,APC,AQP1,ARRB1,ASPM,ATP1B1,ATP6V0D1,ATP6V1H,BCL2,BMP4,BRCA2,BSN,BUB1,C3,CAMK2B,CAV2,CCAR1,CCDC136,CCN2,CCNE1,CCP110,CCR7,CDC42SE2,CDON,CENPE,CENPF,CENPK,CEP135,CEP70,CHM,CLIC6,CLN8,CLSPN,COL1A2,CTNS,CXCL2,CYB5R1,DCDC2,DHCR24,DTNA,EEA1,EIF5A2,EXOC5,F2R,F3,FAS,FMN1,FSCN1,FST,GREB1,GSN,GSTM1,HAS1,HIP1R,HMOX1,HOMER1,HOXC6,KCNB1,KIF23,KIF5B,KLF1,KNL1,KRT7,MADD,MAGI1,M…	118 (12)	9
11alpha-hydroxyprogesterone	chemical - endogenous mammalian		5.69e-07	0.0446	ADAMTS1,ADGRF4,AGBL3,ALAS1,ANGPTL4,ANK1,ARRB1,ASPM,ATAD2,ATG9B,ATP1B1,ATP2B1,ATP6V0D2,ATP6V1H,BCL2,BRCA2,BRIP1,BTG2,BUB1,CAV1,CAV2,CCAR1,Ccl2,Cdkn1c,CLCN7,CLIC6,CLSPN,Cmya5,CNTN2,COL1A1,COL1A2,COL4A1,COL6A1,COL6A3,CSRP3,CYP11A1,DCTPP1,DDIAS,DENND4C,DEPDC1,DGAT2,DGKA,DHCR24,DLL4,DNAJC3,ELOVL6,ERBIN,ESCO2,FGD4,FMO5,FMOD,GABARAPL1,GATM,GLI1,GRHL3,GSN,GSTM1,HLA-DOB,HOMER1,HR,HSPA5,HUNK,HYOU1,IFI35,IG…	136 (28)	27
TMF1	transcription regulator		5.89e-07	0.0262	ACTA1,ACTA2,ALDH1A3,ANGPTL4,ARNTL2,BCL2,BCL3,BMP4,BUB1,CAV2,CCDC88A,CCN2,CCNE1,CDC25B,Cdkn1c,CDON,CENPE,CEP70,CLIC5,COL1A1,COL1A2,CSRP3,CXCL10,CXCL2,CXCR3,CYP11A1,CYP26A1,DCTPP1,DHCR24,F3,FGL2,FSCN1,FST,GSN,GSTM1,HERC6,HMOX1,HSPA5,IFI16,IFI35,IL17F,IL1R1,IL21,IL7,IL9R,ITGB2,JAK2,KIF15,let-7,LRIG1,MEF2C,MMP12,MMP3,MT-ATP6,mt-Atp8,MT-ND4,NFATC2,NPC1,PLTP,PSIP1,PTGS1,RAB31,STARD10,SYNPO,THBS1,TLR3,T…	73 (3)	2
mir-887	microRNA		6.15e-07	0.0367	ACTA2,ADORA2A,ALDH1A3,APLN,AQP1,ARHGAP11A,ARRB1,ATP1B1,B3GALT4,BMP4,C3,CA3,CALR,CAV1,CCDC82,CCR7,CDK5R1,COL1A1,COL4A1,CSF1,CXCL10,CXCL2,CYP11A1,DEPTOR,DIXDC1,DLL4,ENO3,F2R,F3,FGD4,FGF18,GDPD3,GLI1,GOLM2,HDC,HHIP,HOMER1,HSPA5,IFI16,IFI35,IFIH1,IGF2BP3,IGFBP7,INSIG1,KIF23,KITLG,LFNG,MKI67,MMP12,MMP3,MSH5,MYRF,NAT8,NCAM1,Nppb,OSM,PITX3,PLD1,PLD2,PLP1,POSTN,PPARG,PRSS12,RGS16,RUNX2,SLC16A6,SORL1,SPAR…	87 (11)	10
MIR3619	microRNA		6.15e-07	0.0367	ACTA2,ADORA2A,ALDH1A3,APLN,AQP1,ARHGAP11A,ARRB1,ATP1B1,B3GALT4,BMP4,C3,CA3,CALR,CAV1,CCDC82,CCR7,CDK5R1,COL1A1,COL4A1,CSF1,CXCL10,CXCL2,CYP11A1,DEPTOR,DIXDC1,DLL4,ENO3,F2R,F3,FGD4,FGF18,GDPD3,GLI1,GOLM2,HDC,HHIP,HOMER1,HSPA5,IFI16,IFI35,IFIH1,IGF2BP3,IGFBP7,INSIG1,KIF23,KITLG,LFNG,MKI67,MMP12,MMP3,MSH5,MYRF,NAT8,NCAM1,Nppb,OSM,PITX3,PLD1,PLD2,PLP1,POSTN,PPARG,PRSS12,RGS16,RUNX2,SLC16A6,SORL1,SPAR…	87 (11)	10
PSMB11	peptidase	Inhibited	6.2e-07	0.0003	Abi3bp,CAV1,Ccl2,CCR7,CD28,CLDN23,CNTN2,COL1A1,COL1A2,COL5A3,COL6A1,EGFLAM,HMOX1,MMP3,NCAM1,OLFML2B,RELT,THBS1,TNFRSF11A,TNFRSF8,TNFSF10	21 (1)	1
MYOD1	transcription regulator		6.23e-07	0.0307	ACTA1,ACTA2,ADCY7,ALDH1A3,ANK1,AQP1,ASPM,ATAD2,B4GALT1,BCL2,BMP4,BRIP1,BTG2,CASQ1,CCNE1,CLIC6,CLSPN,Cmya5,COL1A1,COL1A2,COL4A1,CSRP3,CXCL10,CXCL2,CYP11A1,DDIAS,DEPDC1,DGKA,DHCR24,DLL4,DYSF,ECM2,ENO3,ERBIN,ESCO2,GLI1,HOMER1,HSPA5,HSPB7,IFI16,IL17F,IL1R1,ITGA7,ITGB6,ITSN2,KCNB1,KITLG,MAP3K5,Mbp,MEF2C,MKI67,MMP12,MSH2,MYH2,MYL1,NFATC2,NGF,Nppb,PCYT1B,POSTN,PPARG,PRDM16,PRKAR2B,PSRC1,PTGS1,PTH1R,RAB7…	85 (10)	10
SETD7	enzyme	Activated	6.34e-07	0.0368	ABLIM1,ABTB2,ACE,ACTA1,ACTA2,ANK3,AQP1,ARRB1,ASCL2,ASPM,ATP1B1,ATP6V0D1,ATP6V1H,BCL2,BMPER,BRCA2,BUB1,C3,CAMK2B,CAV1,CCAR1,Ccl2,CCN2,CCP110,CDC25B,CDC42SE2,Cdkn1c,CENPE,CENPF,CENPK,CEP135,CEP70,CHM,CITED1,CLIC6,CLN8,CLSPN,COL1A1,CSRP3,CST6,CTNS,CXCL10,CYP26A1,DCDC2,DCTPP1,DHCR24,DTNA,EEA1,EIF5A2,ELF3,EVPL,EXOC5,FA2H,FAS,FGFR4,FMN1,FOXF1,FST,GREB1,GRHL3,GSTM1,HIP1R,HOXC6,HSPA5,IL1R1,KIF15,KIF23,KI…	135 (4)	4
pexmetinib	chemical drug		6.44e-07	0.0339	ANK1,APLN,ARHGAP11A,ATP1B1,B3GALT4,BCL2,CAV1,CCDC82,Ccl2,CCN2,CCNE1,CCR7,CDK5R1,CDON,COL1A2,CXCL10,CXCL2,DEPTOR,DGKA,DLL4,ENO3,F2R,F3,FAS,GDPD3,HAS1,HDC,HMOX1,HOMER1,HSPA5,IFI16,IFI35,IFIH1,IGF2BP3,IGFBP7,KCNB1,MKI67,MMP12,MMP3,MSH2,MSH5,MYH2,MYRF,NFATC2,NGF,OSM,PLD1,PPARG,PRSS12,PTH1R,RAB7B,RGS16,RUNX2,SORCS3,SYNPO,THBS1,TLR2,TLR3,TMEM158,TNFRSF11A,TRPC3,UBE2L6,USP18,VCAM1	64 (6)	5
CXCL10	cytokine		6.47e-07	0.0442	ACTA1,ARHGAP11A,ATP1B1,B3GALT4,BTG2,CAV1,CCDC82,Ccl2,CCNG2,CCR7,CDCP1,CDK5R1,CDON,CEBPZ,CELF2,CLCN7,COL1A2,COL4A1,CXCL2,CXCR3,CYP11A1,DEPTOR,DLL4,DSCC1,ENO3,F3,FAS,GATM,GDPD3,GLI1,HDC,HOMER1,HSPA5,HUNK,IFI16,IFI35,IFIH1,IGF2BP3,IGFBP7,IL1R1,ITGB2,KCNB1,LRP8,MAP3K5,MEF2C,MET,MKI67,MSH2,MSH5,MXD1,MYL1,MYRF,NGF,Nppb,OSM,OSMR,PHLDA2,PLB1,PLCD1,PLD1,PPARG,PRDM16,PRKAR2B,PRLR,PRSS12,PTGS1,RAD50,RASD1,R…	94 (15)	15
tamibarotene	chemical drug	Activated	6.52e-07	0.0353	ABLIM1,ACTA2,ALDH1A3,ANGPTL4,APLN,ARNTL2,ASPM,B4GALT1,BCL2,BCL3,BMP4,CCDC88A,Ccl2,CCN2,CCNE1,CDON,CEBPE,CENPF,CEP70,CLIC5,CLN8,COL1A1,COL1A2,COLEC12,CXCL10,CXCL2,CXCR3,CYP26A1,ECM1,EIF5A2,F3,FGL2,FSCN1,FST,GREB1,GSDME,HDC,HERC6,HMOX1,HOMER1,IFI16,IFI35,IL17F,IL1R1,IL7,IL9R,INSIG1,ITGB2,JAK2,JUP,KIF23,KNL1,MMP12,MMP3,MT-ATP6,mt-Atp8,MT-ND4,MUC20,MYRF,NCAPG,NFATC2,NTN1,PLK4,PSIP1,RAB31,RBP2,SMC4,SN…	78 (6)	6
mimosine	chemical drug	Inhibited	6.53e-07	0.0146	ACTA1,ALDH1A3,AMPD3,ASPM,ATAD2,ATR,BCL2,BLM,BRIP1,C3,CAV1,Ccl2,CCN2,CCNE1,CLDN23,CLIC6,CLSPN,COL1A1,COLEC12,CSF1,CXCL10,CXCL2,DCN,DDIAS,DEPDC1,DHCR24,ERBIN,ESCO2,F3,HDC,HMOX1,IFI16,INHBB,ITGB6,ITSN2,MAP3K5,MERTK,MKI67,MMP12,MMP3,NGF,Nppb,PCYT1B,PRKAR2B,PSRC1,RGS16,RYR2,SEMA3C,ST6GALNAC1,TGFB3,TNFAIP3,TOP2A,TP53INP2,TP63,TSHR,VCAM1	56 (7)	6
biochanin A	chemical toxicant	Activated	6.59e-07	0.0282	ABLIM1,ACE,ACOT11,ACTA2,ANK1,ANK3,APC,AQP1,ARRB1,ASPM,ATP1B1,ATP6V0D1,ATP6V1H,BMP4,BRCA2,BUB1,C3,CAMK2B,CAV2,CCAR1,Ccl2,CCN2,CCNE1,CCP110,CDC42SE2,CENPE,CENPF,CENPK,CEP135,CEP70,CHM,CLIC5,CLIC6,CLN8,CLSPN,COL1A1,COL1A2,CTNS,CXCL10,CYP26A1,DCDC2,DHCR24,DTNA,EEA1,EIF5A2,ELAVL2,EXOC5,EYA4,FAS,FMN1,FST,GREB1,GSN,HIP1R,HMOX1,HOXC6,IL20,INSC,KCNK15,KCNQ5,KIF23,KIF5B,KLF1,KNL1,KRT7,LRRN3,MADD,MAGI1,MC1R…	112 (8)	8
thymoquinone	chemical drug	Inhibited	6.89e-07	0.0436	ACTA2,ALDH1A3,ANGPTL4,ANK1,ARHGAP11A,ARNTL2,ATP1B1,B3GALT4,BCL2,BCL3,BIK,CAV1,CCDC82,CCDC88A,CCNE1,CCR7,CDK5R1,CDON,CEP70,CLIC5,COL1A2,CXCL2,CXCR3,CYP26A1,DEPTOR,DGKA,ENO3,F3,FAS,FGL2,FSCN1,FST,GDPD3,HDC,HERC6,HMOX1,HSPA5,IFI16,IFI35,IFIH1,IGF2BP3,IGFBP7,IL17F,IL21,IL7,IL9R,ITGB2,JAK2,KCNB1,MKI67,MMP3,MSH2,MSH5,MT-ATP6,mt-Atp8,MT-ND4,MYH2,MYRF,NCAM1,NFATC2,NGF,OSM,PLD1,POSTN,PPARG,PRSS12,PSIP1,RA…	81 (9)	9
CCNH	transcription regulator	Activated	7.34e-07	0.0394	ABLIM1,ACE,ACTA2,ALDH1A3,ANK3,APC,AQP1,ARRB1,ASPM,ATAD2,ATP1B1,ATP6V0D1,ATP6V1H,BCL2,BIK,BMP4,BMPER,BRCA2,BRIP1,BUB1,C3,CAMK2B,CAV1,CAV2,CCAR1,CCNE1,CCP110,CDC42SE2,CENPE,CENPF,CENPK,CEP135,CEP70,CHM,CITED1,CLIC6,CLN8,CST6,CTNS,CXCL2,CYP11A1,CYP26A1,DCDC2,DDIAS,DEPDC1,DHRS9,DIXDC1,DLL4,DTNA,EEA1,EIF5A2,ERBIN,ESCO2,EVPL,EXOC5,FAS,FJX1,FMN1,FOXF1,FST,GATM,GREB1,GRHL3,GSN,HIP1R,HOXC6,ITGB6,ITSN2,KIF…	125 (12)	11
SORBS3	other		7.7e-07	0.038	ACTA1,ACTA2,ANGPTL4,ANK1,APLN,AQP1,ARHGAP11A,ARRB1,ATP1B1,B3GALT4,BUB1,C3,CAV1,CAV2,CCDC82,CCNE1,CCR7,CDC25B,CDK5R1,Cdkn1c,CELF2,CENPE,CLIC5,CSRP3,CXCL10,DCTPP1,DEPTOR,DGAT2,DHCR24,ELAVL2,ENO3,EYA4,FGD4,GDPD3,GREB1,GSN,GSTM1,HDC,HMOX1,HOMER1,HOXC6,HSPA5,IFI16,IFI35,IFIH1,IGF2BP3,IGFBP7,IL1R1,IL20,ITGB6,KCNK15,KCNQ5,KIF15,let-7,LRIG1,LRRN3,MEF2C,MMP12,MMP3,MSH2,MSH5,MSRB1,MYRF,NAV3,NDRG2,NPC1,Nppb…	96 (6)	5
eptifibatide	biologic drug		7.84e-07	0.0107	ACTA2,ARHGAP11A,ATP1B1,B3GALT4,CCDC82,Ccl2,CCN2,CCR7,CDK5R1,CLCN7,COL1A1,COL1A2,CSF1,CXCL10,CXCL2,DEPTOR,ENO3,FGL2,FST,GDPD3,GLI1,HDC,HMOX1,HOMER1,IFI16,IFI35,IFIH1,IGF2BP3,IGFBP7,IL21,JAK2,MKI67,MMP12,MMP3,MSH5,MX1,MYRF,NFATC2,PLCG2,PLD1,PRKAR2B,PRKCQ,PRSS12,RCSD1,RGS16,ROCK1,RUNX2,SPARC,TLR3,TMEM158,TNFSF10,TNFSF4,UBE2L6,USP18,YPEL5	55 (7)	6
norethynodrel	chemical toxicant		8.13e-07	0.0075	ACOT11,ACTA1,BCL2,BMP4,BUB1,C3,CAV1,CAV2,Ccl2,CCN2,CDC25B,Cdkn1c,CENPE,CLDN23,CLN8,CNKSR1,COL12A1,COL4A1,COL6A1,CSRP3,CYP11A1,CYP26A1,DCTPP1,DHCR24,FGF13,FGFR4,GREB1,GSN,GSTM1,HSPA5,IGF2BP3,IL1R1,INSC,JUP,KIF15,KRT7,let-7,LRIG1,MEF2C,MID1,MMP12,NPC1,PCDH18,PCDH19,PDGFC,PLTP,PRLR,PTGS1,RGS16,SAT1,SPARC,SQLE,STARD10,SYNPO,TGFB3,THBS1,TNFSF10,TP63,UNC5C,WT1	60 (5)	4
PPME1	enzyme	Activated	8.27e-07	0.0456	ACTA2,APC,ARRDC3,BIK,BSN,C3,CAV1,Ccl2,CCN2,CCNE1,CCNG2,CDCP1,CDK5R1,CEBPZ,COL1A1,COL1A2,CRLF1,CSF1,CXCL10,CXCL2,DSCC1,EYA4,FAS,FST,HAS1,HERC6,HERPUD1,HMOX1,IFI16,IFI35,IFIH1,IL17F,IL21,IL7,ITGB2,ITGB6,KCNB1,let-7,LHFPL2,LPAR6,LRP8,MADD,MAGI1,MASTL,mir-31,MMP12,MMP3,NGF,OSM,PCLO,PITX3,PLCD1,POSTN,PRKDC,PRLR,RAB7B,ROCK2,RUNX2,RYR3,SLC16A6,SYN1,THBS1,TLR3,TNFSF10,TNFSF15,TOP2A,TRPC3,TSHR,UGCG,UNG,US…	72 (6)	5
IGFBP7	transporter		8.3e-07	0.0254	ALDH1A3,ANK1,ARHGAP11A,ASPM,ATAD2,ATP1B1,B3GALT4,B4GALT1,BMP4,BRIP1,BTG2,CAV1,CCDC82,CCR7,CLIC6,CLSPN,COL1A1,DDIAS,DEPDC1,DEPTOR,DGKA,DHCR24,DLL4,ENO3,ERBIN,ESCO2,FAS,FST,GDPD3,GLI1,HAS1,HDC,HSPA5,IFI16,IFI35,IFIH1,IGF2BP3,IL17F,IL1R1,IL21,ITGB2,ITGB6,ITSN2,KCNB1,MAP3K5,Mbp,mir-31,MKI67,MMP12,MSH2,MSH5,MYH2,MYRF,NFATC2,NGF,OSM,PCYT1B,PLD1,PPARG,PRDM16,PRSS12,PSRC1,PTGS1,RAD50,RASD1,RGS16,ROCK1,RO…	81 (8)	7
bombesin	chemical - endogenous mammalian	Activated	8.5e-07	0.0238	ACTA2,BCL2,BMP4,BUB1,CAV1,CAV2,CCN2,CCNE1,CDC25B,CDK5R1,Cdkn1c,CENPE,COL1A1,CSF1,CSRP3,CXCL10,CXCL2,CYP11A1,DCTPP1,DGAT2,DHCR24,F3,FAS,FST,GLI1,GRB10,GREB1,GSN,GSTM1,HAS1,HHIP,HMOX1,HOMER1,HSPA5,IL17F,IL1R1,IL21,ITGB2,KIF15,let-7,LRIG1,MEF2C,MET,mir-31,MMP12,MMP3,NPC1,Nppb,PLTP,POSTN,PRRX1,PTGS1,RAB7B,ROCK1,STARD10,THBS1,TNFAIP3,TNFSF10,TP63,TRPC3,UGCG,UNC5C,VCAM1,WT1	64 (9)	9
TAB2/TAB3	group		8.52e-07	0.0158	ACTA1,AMPD3,BCL2,C3,Ccl2,CCN2,CCR7,CLDN23,CRLF1,CSF1,CXCL10,CXCL2,DCN,DGKA,FAS,FSCN1,GLI1,HAS1,HMOX1,IFI16,IFI35,IGFBP7,KIF23,MMP3,MX1,MYH2,MYO1D,NGF,Nppb,POSTN,PPARG,RGS16,RYR2,SEMA3C,SQSTM1,TNFAIP3,TNFSF10,TP63,TSHR,VCAM1	40 (4)	3
THBS4	other		8.74e-07	0.001	BCL2,BUB1,CALR,Ccl2,CCNE1,CRELD2,CXCL10,CXCL2,DGAT2,DNAJC3,ERO1B,FAS,HDLBP,HMMR,HSPA5,HYOU1,Manf,PDIA4,PPARG,PRKDC,SDF2L1,SEC24D,SEL1L,SPARC,SURF4,VCAM1	26 (5)	5
lansoprazole	chemical drug	Inhibited	9.12e-07	0.0332	ACE,ACOT11,ANK1,ATP1B1,BCL2,BCL3,C3,CAV1,Ccl2,CCN2,CCNE1,CCR7,CSF1,CXCL10,CXCL2,CYP26A1,DGKA,ELOVL6,F2R,F3,FAS,GLI1,HLA-DOB,HMOX1,HOMER1,HSPA5,IFIH1,INSC,KCNB1,MERTK,MID1,MMP12,MMP3,MSH2,MYH2,NFATC2,NGF,PLTP,POSTN,PPARG,PRKCQ,RAB7B,RGS16,RUNX2,SORCS3,SQLE,THBS1,TLR2,TNFSF10,TRPC3,VCAM1	51 (6)	5
protein phosphatase	complex	Inhibited	9.72e-07	0.0376	ABLIM1,ACE,ACTA1,ACTA2,ANK3,APC,AQP1,ARRB1,ASPM,ATP1B1,ATP6V0D1,ATP6V1H,BCL2,BMP4,BRCA2,BSN,BUB1,C3,CAMK2B,CAV2,CCAR1,CCN2,CCNE1,CCP110,CCR7,CDC42SE2,CDON,CENPE,CENPF,CENPK,CEP135,CEP70,CHM,CLIC6,CLN8,CLSPN,COL1A2,CTNS,CXCL2,DCDC2,DHCR24,DTNA,EEA1,EIF5A2,EXOC5,F2R,F3,FAS,FMN1,FSCN1,FST,GREB1,GSN,HAS1,HIP1R,HMOX1,HOMER1,HOXC6,KCNB1,KIF23,KIF5B,KLF1,KNL1,KRT7,MADD,MAGI1,Mbp,MC1R,MMP3,MT-ATP6,MUC20,…	109 (9)	8
1,1,2,2-tetrachloroethane	chemical toxicant		9.72e-07	0.003	ACOT11,ACTA2,ADORA2A,AQP1,BCL2,Ccl2,CCNE1,COL1A1,COL1A2,CXCL10,CXCL2,CYP11A1,CYP26A1,HMOX1,HSPA5,HYOU1,INSC,MID1,Nppb,PITX3,RGS16,SPARC,SQLE,TEK,THBD,THBS1,THBS2,VCAM1	28 (8)	7
3,4-dihydroxyphenylacetaldehyde	chemical - endogenous mammalian		1e-06	0.0247	ACE,ACTA2,ANGPTL4,APLN,ASPM,ATG9B,ATP6V1H,BCL3,BRCA2,BRIP1,BSN,C4A/C4B,CAV1,Ccl2,CCN2,CCNG2,CCR7,Cdkn1c,CENPE,CENPF,CLCN7,COL4A1,CXCL10,CXCL2,DEPDC1,ELF3,FGF18,FMOD,FSCN1,FST,GABARAPL1,HSPA5,HYOU1,IFI35,IGFBP7,IL1R1,ITGB2,ITGB6,JAK2,KCNB1,KIF18A,KIF23,KITLG,MMP12,MMP3,MT-ATP6,NCAPG,NDRG2,NFIB,NGF,NPEPL1,PCLO,PPARG,PRKDC,PTGS1,RUNX2,SORL1,SQSTM1,TNFRSF11A,TNFSF15,TOP2A,UBASH3B,UBD,VCAM1,WNT4,ZNF423	66 (10)	8
triiodothyronine, reverse	chemical - endogenous mammalian	Activated	1.05e-06	0.0264	ACTA2,ADGRF4,AGBL3,APLN,AQP1,BCL2,BTG2,CA4,CAV1,Ccl2,CCN2,CCNE1,CCNG2,CDON,CFI,CNTN2,COL1A1,COL1A2,COL6A1,CUBN,CXCL10,CXCL2,DENND4C,DLL4,F2R,FST,GLI1,HAS1,HMOX1,HR,IL17F,IL1R1,ITGB2,LRG1,MAP3K5,Mbp,MEF2C,MMP12,PHLDA2,PLB1,POR,PPARG,PRDM16,PRKAR2B,PTGS1,PTH1R,RAD50,RASD1,RUNX2,SQLE,Sult1a1,SYCE2,SYNPO,THBS1,THBS2,TLR2,TMEM159,TNFRSF11A,TNFSF10,TP63,VCAM1,WT1	62 (6)	5
RETNLB	other		1.05e-06	0.0425	ACTA2,ANK1,ARHGAP11A,ATP1B1,B3GALT4,B4GALT1,BMP4,BTG2,CAMK2B,CCDC82,Ccl2,CCN2,CCNG2,CCR7,CDK5R1,CELF2,COL1A1,COL1A2,CXCL2,DEPTOR,DGKA,DLL4,ENO3,F3,FAS,GDPD3,GLI1,HDC,HOMER1,HSPA5,IFI16,IFI35,IFIH1,IGF2BP3,IGFBP7,IL17F,IL1R1,ITGB2,KCNB1,MAP3K5,Mbp,MEF2C,MID1,MKI67,MMP12,MMP3,MSH2,MSH5,MYH2,MYRF,NFATC2,NGF,OSM,PLB1,PLD1,PRDM16,PRKAR2B,PRSS12,PTGS1,RAB7B,RAD50,RASD1,RGS16,RUNX2,SORCS3,STRA6,THBS2,TL…	78 (7)	7
7,8-dihydro-7,8-dihydroxybenzo(a)pyrene 9,10-oxide	chemical toxicant	Activated	1.05e-06	0.0472	ACTA2,ALAS1,APLN,ARNTL2,ARRB1,ARTN,ATR,BCL2,BCL3,BLM,BTG2,BUB1,C3,CALR,CAV1,Ccl2,CCR7,CDC25B,CDCP1,CDK5R1,Cdkn1c,CEBPZ,CHL1,COL1A1,CSF1,CYP11A1,DLL4,DSCC1,F3,FAS,GLI1,HMOX1,HOMER1,HSPA5,IFI16,IL17F,IL1R1,LRP8,Mbp,MET,MMP3,MSH2,NGF,Nppb,OSM,PLCD1,POSTN,PPARG,PRDM16,PTGS1,PTPN6,RAB31,RAD50,RASA1,RASD1,ROCK1,ROCK2,RUNX2,SLC16A6,SPARC,SSTR3,THBS2,TLR2,TNFAIP3,TNFRSF11A,TNFRSF8,TNFSF10,TOP2A,TSHR,UNG,…	71 (8)	7
Il18r	complex	Activated	1.07e-06	0.043	ACTA1,APLN,ATM,ATR,BCL2,BCL3,BLM,C3,CAV1,Ccl2,CCN2,CCNE1,CCNG2,CCR7,CDON,COL1A1,COL1A2,CXCL10,CXCL2,DLL4,EBI3,F2R,F3,FANCB,HAS1,HDC,HMOX1,HSPA5,IL17F,IL7,ITGB2,let-7,LPAR1,MAP3K5,MEF2C,MEFV,MET,MKI67,MMP12,MMP3,MSH2,NOD2,Nppb,PLB1,PRKAR2B,PTH1R,SYNPO,THBS1,TLR2,TNFAIP3,TNFRSF11A,TNFSF10,TP63,USP18,VCAM1	55 (5)	4
betaxolol	chemical drug		1.07e-06	0.0335	ACTA1,ANK1,ARHGAP11A,ATP1B1,B3GALT4,B4GALT1,BCL2,BMP4,CCDC82,Ccl2,CCN2,CCNE1,CCR7,CDK5R1,CXCL10,CXCL2,DEPTOR,DGKA,DHCR24,ENO3,F3,FAS,GDPD3,HDC,HMOX1,HOMER1,IFI16,IFI35,IFIH1,IGF2BP3,IGFBP7,IL17F,KCNB1,MKI67,MMP12,MMP3,MSH2,MSH5,MYH2,MYRF,NFATC2,NGF,Nppb,OSM,PLD1,POSTN,PPARG,PRSS12,RAB7B,RGS16,RNF168,RUNX2,SORCS3,THBS1,TLR2,TLR3,TMEM158,TRPC3,UBE2L6,USP18,VCAM1	61 (7)	7
Pld	group		1.1e-06	0.0491	ACTA2,ADORA2A,ALDH1A3,APLN,AQP1,ARHGAP11A,ARRB1,ATP1B1,B3GALT4,BMP4,C3,CA3,CALR,CAV1,CCDC82,CCR7,CDK5R1,COL1A1,COL4A1,CSF1,CXCL10,CXCL2,CYP11A1,DEPTOR,DIXDC1,DLL4,ENO3,F2R,F3,FGD4,FGF18,GDPD3,GLI1,GOLM2,HDC,HHIP,HOMER1,HSPA5,IFI16,IFI35,IFIH1,IGF2BP3,IGFBP7,INSIG1,KIF23,KITLG,LFNG,MKI67,MMP12,MMP3,MSH5,MYRF,NAT8,NCAM1,Nppb,OSM,PITX3,PLD1,PLP1,POSTN,PPARG,PRSS12,RGS16,RUNX2,SLC16A6,SORL1,SPARC,SST…	86 (10)	9
CSF3R	transmembrane receptor	Activated	1.13e-06	0.0391	ADAMTS1,ALDH1A3,ANGPTL4,APLN,ARNTL2,BCL2,BCL3,CCDC88A,Ccl2,CCN2,CCNE1,CCR7,CDON,CELF2,CEP70,CLIC5,COL1A1,COL1A2,CSF1,CXCL10,CXCL2,CXCR3,CYP26A1,F3,FGL2,FSCN1,FST,HERC6,HMOX1,HSPA5,IFI16,IFI35,IL17F,IL21,IL7,IL9R,ITGB2,JAK2,KLF1,MMP3,MSH2,MT-ATP6,mt-Atp8,MT-ND4,NFATC2,NLRC4,POSTN,PSIP1,RAB31,STRA6,SYNPO,TEK,TGFB3,THBD,TLR3,TNN,TP63,TRPC3,UBD,USP18,WAS	61 (6)	5
ALDH1A1	enzyme		1.14e-06	0.027	ACE,ACTA2,ANGPTL4,APLN,ASPM,ATG9B,ATP6V1H,BCL3,BRCA2,BRIP1,C4A/C4B,CAV1,Ccl2,CCN2,CCNG2,CCR7,Cdkn1c,CENPE,CENPF,CLCN7,COL4A1,CXCL10,CXCL2,DEPDC1,ELF3,FGF18,FMOD,FSCN1,FST,GABARAPL1,HSPA5,HYOU1,IFI35,IGFBP7,IL1R1,ITGB2,ITGB6,KCNB1,KIF18A,KIF23,KITLG,MMP12,MMP3,MT-ATP6,NCAPG,NDRG2,NFIB,NGF,NPEPL1,PPARG,PRKDC,PTGS1,RUNX2,SORL1,SQSTM1,TNFRSF11A,TNFSF15,TOP2A,UBASH3B,UBD,VCAM1,WNT4,ZNF423	63 (6)	6
LAMC2	other		1.18e-06	0.0239	ACTA1,ARHGAP11A,ASCL2,ATP1B1,B3GALT4,B4GALT1,BMP4,CAV1,CCAR1,CCDC82,Ccl2,CCNE1,CCNG2,CDCP1,CDK5R1,CDON,COL1A1,COL6A1,CXCL10,DEPTOR,ENO3,F2R,FAS,GDPD3,GSN,HAS1,HDC,HERPUD1,HOMER1,HSPA5,IFI16,IFI35,IFIH1,IGF2BP3,IGFBP7,IQGAP2,LRP8,MET,mir-30,MKI67,MMP3,MSH5,MYRF,NFIB,Nppb,OSM,OSMR,PLD1,POSTN,PRSS12,PTGS1,PTH1R,RGS16,RUNX2,SDF2L1,SPARC,SYNPO,TBXAS1,TLR3,TMEM158,TNFRSF11A,TNFSF10,TOP1,UBE2L6,USP18,VC…	69 (7)	6
Crumbs complex	complex	Activated	1.2e-06	0.0438	ACTA1,ALDH1A3,AMOTL2,ANGPTL4,ARNTL2,ARRB1,BCL3,BSN,BTG2,C3,CALR,CAV1,CAV2,CCDC88A,CCN2,CDON,CELF2,CEP70,CHD1,CLIC5,CXCR3,CYP11A1,CYP26A1,DLL4,ELF3,FAS,FGL2,FSCN1,FST,GLI1,GSN,HERC6,IFI16,IFI35,IL17F,IL1R1,IL21,IL7,IL9R,ITGB2,JAK2,KIF23,Mbp,MSH2,MT-ATP6,mt-Atp8,MT-ND4,MYL9,NFATC2,NLRC4,Nppb,PCLO,PPARG,PRDM16,PRLR,PSIP1,PTGS1,RAB31,RAD50,RASD1,RFC4,ROCK2,RUNX2,SQSTM1,SSTR3,STRA6,SYN1,SYNPO,THBS1,TH…	81 (16)	13
compound 48/80	chemical reagent		1.28e-06	0.0284	ACTA2,ARHGAP11A,ATP1B1,B3GALT4,B4GALT1,BMP4,CAV1,CCDC82,Ccl2,CCN2,CCNE1,CCR7,CDK5R1,COL1A1,CXCL10,CXCL2,DEPTOR,ENO3,FAS,FGL2,GDPD3,GLI1,HAS1,HDC,HMOX1,HOMER1,IFI16,IFI35,IFIH1,IGF2BP3,IGFBP7,IL17F,ITGB2,mir-31,MKI67,MMP3,MSH5,MYRF,NFATC2,OSM,PLCG2,PLD1,POSTN,PRKAR2B,PRKCQ,PRSS12,RAB7B,RCSD1,RGS16,RUNX2,THBS1,TLR3,TMEM158,TNFSF10,TNFSF4,TRPC3,UBE2L6,UGCG,USP18,YPEL5	60 (5)	4
roxindole	chemical drug		1.28e-06	0.046	4930486L24Rik,ACE,ACTA1,ACY3,ALAS1,ARNTL2,ARRB1,ASCL2,BCL3,BTG2,C3,CALR,CAV1,CCAR1,CCN2,CCNE1,CCNG2,CCR7,CDCP1,CDK5R1,CDON,CELF2,CHD1,COL6A1,CXCL2,CYP11A1,DLL4,F2R,FAS,FSCN1,FST,GDPD3,GLI1,HAS1,HDC,HERPUD1,HMMR,IFI16,IGF2BP3,IL1R1,IL21,IQGAP2,ITGB2,KIF23,KITLG,LRP8,Mbp,mir-30,mir-31,MMP12,NCAM1,NFIB,Nppb,OSM,PAH,PCDH19,PPARG,PRDM16,PRKAR2B,PRLR,PTCHD1,RAB31,RAB7B,RAD50,RASD1,ROCK1,RUNX2,RYR2,SDF2…	97 (15)	12
SIPA1	other		1.34e-06	0.0409	ACTA1,BCL2,BTG2,CAV1,Ccl2,CCN2,CCNE1,CDCP1,CDK5R1,CEBPZ,COL1A2,CXCL10,CXCL2,DLL4,DSCC1,F3,FAS,FST,GLI1,HAS1,HMOX1,HOMER1,IL1R1,IL21,ITGB2,LRP8,Mbp,mir-31,MMP12,MMP3,NGF,Nppb,OSM,PLCD1,POSTN,PPARG,PRDM16,PRRX1,PTGS1,RAB7B,RAD50,RASD1,ROCK1,ROCK2,RUNX2,SLC16A6,SORL1,THBS2,TLR2,TNFRSF11A,TNFSF10,TOP2A,TRPC3,TSHR,UGCG,UNG,WT1	57 (6)	5
HVCN1	ion channel	Activated	1.35e-06	0.0089	ACTA2,BCL2,CAV1,Ccl2,CCN2,CCNE1,CDK5R1,COL1A1,CXCL10,CXCL2,F3,FAS,FST,HAS1,HMOX1,HOMER1,IL17F,IL21,ITGB2,mir-31,MMP12,MMP3,POSTN,RAB7B,ROCK1,RUNX2,TBXA2R,THBS1,TRPC3,UGCG,VCAM1	31 (3)	2
INHA	growth factor		1.48e-06	0.0005	ACTA2,ADAMTS1,ADAMTSL2,BCL2,CCN2,CCNE1,COL1A2,COL6A1,CYP11A1,DNAH2,FGFR4,FST,IL1R1,INHBB,KITLG,MYL9,PRLR,SFRP4,SMARCA1	19 (1)	1
tributyltin	chemical reagent		1.51e-06	0.0475	ANGPTL4,ANK1,APLN,B4GALT1,BCL2,BMP4,BTG2,C3,CA3,CAV1,CAV2,CCNE1,Cdkn1c,CELF2,COL1A2,CYP26A1,DCN,DGAT2,DGKA,DLL4,ELOVL6,F3,FAS,Fmnl1,FST,GLI1,HDC,HMGCS2,HOMER1,HSPA5,IL17F,IL1R1,INSIG1,KCNB1,KRT80,let-7,Mbp,MMP3,MSH2,MYH2,MYRF,NCAM1,NFATC2,NGF,PALM3,PCLO,PDE3B,PLIN4,POSTN,PPARG,PRDM16,PTGS1,PTPN22,RAB7B,RAD50,RASD1,ROCK2,SLCO4A1,SORCS3,SPRR1A,STRA6,SYNPO,TBXA2R,TBXAS1,THBS2,TLR2,TNFRSF11A,TNFSF10,…	73 (7)	7
EBF1-FOXO1-TCF3	complex		1.57e-06	0.0195	ANGPTL4,APLN,ASPM,ATP6V0D2,BIK,BRIP1,BUB1,CAV1,CCN2,CCNG2,CCR7,Cdkn1c,CENPF,CIP2A,COL1A1,COL4A1,CRELD2,CXCL10,DEPDC1,FAS,FBP2,FGF18,FMOD,FST,GABARAPL1,HMOX1,HYOU1,IFI16,IGFBP7,IL1R1,IL9R,ITGB2,ITGB6,KIF18A,MKI67,MMP3,NCAPG,PHKA2,PLK4,POSTN,PTGS1,RGS16,RUNX2,SDF2L1,SEC24D,SLC66A3,THBS1,TLR1,TLR2,TLR3,TNFRSF11A,TNFRSF8,TNFSF10,TOP2A,TTK,UBASH3B,VCAM1,WNT4	58 (4)	3
N-desmethyldiltiazem	chemical - endogenous mammalian		1.57e-06	0.0447	ACTA1,ACTA2,ALDH1A3,ANGPTL4,ARNTL2,BCL2,BCL3,BIK,BTG2,BUB1,CCDC88A,Ccl2,CCNE1,CCNG2,CDON,CEP70,CLIC5,COL1A1,COL1A2,CXCR3,CYP26A1,DLL4,EPS8,ERBIN,F3,FGL2,FSCN1,FST,GLI1,HERC6,IFI16,IFI35,IL1R1,IL21,IL21R,IL7,IL9R,ITGB2,KCNB1,let-7,Mbp,mir-30,MMP12,MMP3,mt-Atp8,MT-ND4,NCAM1,NDC80,NFATC2,NGF,Nppb,PPARG,PRDM16,PSIP1,PTGS1,RAB31,RAD50,RASA1,RASD1,RBP2,RUNX2,SQSTM1,SYNPO,THBS1,THBS2,TLR2,TLR3,TNFRSF11A…	72 (11)	8
NEU2	enzyme		1.63e-06	0.0196	ACTA1,ACTA2,ASCL2,BCL2,BLM,CAV1,CCAR1,Ccl2,CCN2,CCNE1,CCNG2,CDCP1,CDON,CEBPE,COL1A1,COL1A2,COL6A1,CSF1,CXCL10,F2R,HAS1,HDC,HERPUD1,HMOX1,HSPA5,IGF2BP3,IQGAP2,KLF1,LRP8,MET,mir-30,MMP3,NFIB,OSM,OSMR,POSTN,PTGS1,PTH1R,RUNX2,SDF2L1,SYNPO,TBXAS1,TGFB3,THBS1,TNFRSF11A,TNFSF10,TOP1,UNG,VCAM1,WNT4,WNT7B,YPEL5	52 (5)	5
lapatinib/pazopanib	chemical drug		1.67e-06	0.0389	ACTA2,ALAS1,ANGPTL4,ASCL2,ATM,BCL2,BMP4,BMP5,C3,CAMK2B,CAV1,CCAR1,Ccl2,CCNG2,CCR7,CDCP1,CLDN23,COL1A1,COL6A1,CSF1,CXCL10,CXCL2,DHCR24,DLL4,DNAJC1,EBI3,EIF5B,F2R,F3,FAS,FGL2,FMOD,FST,HDC,HERPUD1,HMOX1,HSPA5,IGF2BP3,IL1R2,IQGAP2,LIN7C,LRP8,MERTK,MET,mir-30,NFIB,Nppb,OSMR,PLCG2,PLP1,POSTN,PRRX1,PTH1R,RUNX2,SCN7A,SDF2L1,SLA,SLC16A6,SLC27A3,SYN1,TBXAS1,TEK,TLR3,TNFRSF8,TNFSF10,TOP1,TP63,UBE2L6,VCAM1,V…	74 (12)	12
SLCO1C1	transporter		1.7e-06	0.025	AATK,ACOT11,ACTA2,ADGRF4,AGBL3,ARHGAP26,ATP1B1,BCL3,BMP4,BTG2,C4A/C4B,CCN2,CCNE1,CHD1,CNTN2,COL4A1,COL6A1,CXCL10,CYP11A1,DENND4C,DLL4,F3,FAS,FST,GLI1,HMOX1,HOMER1,HR,IL17F,IL1R1,IL1R2,ITGA7,MAMDC2,MMP12,MT-ND4,NFIB,Nppb,PHLDA2,PITX3,POR,PPARG,PRDM16,PRKCQ,PTGS1,PTH1R,RAD50,RASD1,RGS16,ROCK1,RYR2,SEMA3C,SLAMF9,SQLE,SSB,Sult1a1,Sult5a1,SYCE2,SYNPO,TBC1D30,THBS1,THBS2,TLR2,TMEM159,TMF1,TNFRSF11A,TNF…	70 (7)	7
13(S)-hydroxyoctadecadienoic acid	chemical - endogenous mammalian	Activated	1.72e-06	0.0439	4930486L24Rik,ABLIM1,ACKR2,ADAM8,ADORA2A,Akr1c19,ANGPTL4,ANK3,ANKRD13B,APLN,ARHGAP11A,ARNTL2,ARRB1,ARRDC3,ARTN,ARX,ASPM,ATAD2,ATP2B1,ATP6V0C,ATP6V0D1,ATP6V0D2,ATP6V1H,ATR,AVIL,B3GALT4,B4GALT1,BRIP1,BSN,C11orf86,C14orf39,C2orf50,C3,C4A/C4B,CACNA2D1,CALR,CAPN5,CAV1,CAV2,CCDC82,CCDC88A,CCKAR,CCKBR,CCN2,CCNE1,CCP110,CCR7,CDC42SE2,CDCP1,CDHR2,Cdkn1c,CELF2,CELSR2,CENPK,CEP135,CEP70,CFI,CHL1,CHM,CIR1,CL…	255 (76)	75
SH2B2	other		1.92e-06	0.0349	ACOT11,ACTA1,ALDH1A3,ANKRD13B,APLN,ARHGAP11A,ATM,ATP1B1,B3GALT4,BCL3,BIK,BMP4,C14orf39,C2orf50,CAV1,CCDC82,CCN2,CDK5R1,Cdkn1c,CDON,COL1A1,COL1A2,CSRP3,CXCL10,CXCL2,DEPTOR,DGAT2,ENO3,F2R,F3,FAS,FMO2,FST,GDPD3,HOMER1,IFI16,IFI35,IFIH1,IGF2BP3,IGFBP7,IRAG1,IRAG2,LAT,LRG1,MEF2C,MET,MKI67,MMP3,MSH5,MX1,MYBPHL,MYL1,MYRF,NAT8,Nppb,OSBP2,OSMR,PCYT1B,PLD1,PLTP,PPARG,PRDM16,PRLR,PRSS12,PTGS1,RASD1,RGS16,SC…	83 (11)	10
E. coli serotype 0127B8 lipopolysaccharide	chemical - endogenous non-mammalian		2.02e-06	0.002	AQP1,AQP11,BRIP1,CAV1,Ccl2,CCN2,CELSR2,CXCL10,CXCL2,DNAJC3,F2R,HMOX1,HSPA5,IL7,JAK2,LPAR4,MEFV,MMP3,NGF,OPN3,P2RY1,P2RY6,SYNM,TLR2,TLR3,UBD,VIPR1	27 (1)	1
CAV2	other		2.03e-06	0.0374	ACTA2,APLN,ARHGAP11A,ATP1B1,ATP2B1,B3GALT4,BCL2,CAMK2N1,CAV1,CCDC82,Ccl2,CCNG2,CDC25B,CDK5R1,COL12A1,COL1A1,COL1A2,COL4A1,COL6A1,COL6A3,CXCL10,DCN,DEPTOR,DHCR24,DLL4,EEF2,ENO3,FMO2,GDPD3,HDC,HOMER1,HSPA5,IFI16,IFI35,IFIH1,IGF2BP3,IGFBP7,IL21,ITGA7,MAP3K5,MEF2C,MKI67,MMP12,MSH5,MT-ND4,MYRF,OSM,PLB1,PLD1,PLD2,POSTN,PPARG,PRKAR2B,PRRX1,PRSS12,RGS16,RNF168,RUNX2,SEMA3A,TGFB3,TLR3,TMEM158,TNFAIP3,TNFR…	68 (8)	8
SLC16A2	transporter		2.28e-06	0.0305	AATK,ACOT11,ACTA2,ADGRF4,AGBL3,ARHGAP26,ATP1B1,BCL3,BMP4,BTG2,C4A/C4B,CCN2,CCNE1,CHD1,CNTN2,COL4A1,COL6A1,CXCL10,CYP11A1,DENND4C,DLL4,F3,FAS,FST,GLI1,HMOX1,HOMER1,HR,IL17F,IL1R1,IL1R2,ITGA7,MAMDC2,MMP12,MT-ND4,NFIB,Nppb,PHLDA2,PITX3,POR,PPARG,PRDM16,PRKCQ,PTGS1,PTH1R,RAD50,RASD1,RGS16,ROCK1,RYR2,SEMA3C,SLAMF9,SQLE,SSB,Sult1a1,Sult5a1,SYCE2,SYNPO,TBC1D30,THBS1,THBS2,TLR2,TMEM159,TMF1,TNFRSF11A,TNF…	70 (8)	7
exendin(9-39) amide	biologic drug		2.42e-06	0.0314	ACTA2,APLN,ARHGAP11A,ATP1B1,B3GALT4,B4GALT1,BCL2,BMP4,BTG2,CCDC82,Ccl2,CCN2,CCNE1,CCNG2,CDK5R1,COL1A1,CXCL10,DEPTOR,EEF2,ENO3,F3,GDPD3,GLI1,HDC,HOMER1,IFI16,IFI35,IFIH1,IGF2BP3,IGFBP7,IL1R1,ITGB2,MAP3K5,Mbp,MEF2C,MKI67,MSH5,MYRF,OSM,PLB1,PLD1,PLD2,POSTN,PPARG,PRDM16,PRKAR2B,PRSS12,PTGS1,RAD50,RASD1,RGS16,RUNX2,THBS2,TLR2,TLR3,TMEM158,TNFAIP3,TP63,UBE2L6,USP18,WT1	61 (6)	5
trans-hydroxytamoxifen	chemical drug	Activated	2.44e-06	0.0348	ABLIM1,ACE,ACTA2,ANK3,APC,AQP1,ARRB1,ASPM,ATP1B1,ATP6V0D1,ATP6V1H,BCL2,BIK,BMP4,BRCA2,BUB1,C3,CAMK2B,CAV1,CAV2,CCAR1,CCP110,CDC42SE2,CENPE,CENPF,CENPK,CEP135,CEP70,CHM,CLIC6,CLN8,CLSPN,COL1A1,COL1A2,CTNS,CYP11A1,DCDC2,DCN,DHCR24,DTNA,EEA1,EIF5A2,EXOC5,FAS,FMN1,FMO5,FST,GREB1,GSN,HIP1R,HOXC6,IL1R1,INHBB,JAK2,KIF23,KIF5B,KLF1,KNL1,KRT7,LHFPL2,MADD,MAGI1,MC1R,MPPED2,MUC20,MX1,MYBL1,NCAPG,NEK1,PCDH18…	103 (3)	3
lavendustin A	chemical - kinase inhibitor	Inhibited	2.45e-06	0.0498	ACTA2,ALDH1A3,ANGPTL4,ARHGAP11A,ARNTL2,ATP1B1,B3GALT4,B4GALT1,BCL3,BMP4,CCDC82,CCDC88A,Ccl2,CCNE1,CDK5R1,CDON,CEP70,CLIC5,COL1A1,COL1A2,CXCL10,CXCL2,CXCR3,CYP26A1,DEPTOR,ENO3,F3,FGL2,FSCN1,FST,GDPD3,HDC,HERC6,HOMER1,IFI16,IFI35,IFIH1,IGF2BP3,IGFBP7,IL17F,IL21,IL7,IL9R,ITGB2,JAK2,MKI67,MMP12,MMP3,MSH5,MT-ATP6,mt-Atp8,MT-ND4,MYRF,NFATC2,OSM,PLD1,PRSS12,PSIP1,RAB31,RGS16,SYNPO,THBS1,TMEM158,TNFSF10,…	67 (4)	3
WWC1	transcription regulator	Activated	2.45e-06	0.0298	ABLIM1,ACE,ALDH1A3,AMOTL2,ANK1,ANK3,APC,AQP1,ARRB1,ASPM,ATP1B1,ATP6V0D1,ATP6V1H,BCL2,BLM,BMP4,BRCA2,BUB1,C3,CAMK2B,CAV1,CAV2,CCAR1,CCN2,CCP110,CDC42SE2,CENPE,CENPF,CENPK,CEP135,CEP70,CHM,CLIC6,CLN8,CLSPN,CTNS,CYP11A1,DCDC2,DHCR24,DTNA,EEA1,EIF5A2,EXOC5,FAS,FMN1,FST,GREB1,GSN,HIP1R,HOXC6,ITGB2,KIF5B,KLF1,KNL1,KRT7,let-7,MADD,MAGI1,MC1R,MKI67,MUC20,MX1,MYL9,NCAPG,NEK1,NLRC4,Nppb,PCDH18,PCM1,PLK4,PR…	99 (6)	6
MEF2C	transcription regulator		2.48e-06	0.0406	ACTA1,ACTA2,ANGPTL4,ANK1,ATP6V0C,ATP6V0D1,ATP6V1H,BIK,BMP4,BMP5,BOK,BTG2,C4A/C4B,CALR,Ccl2,CEBPE,CELSR3,CIR1,CITED1,COL1A1,COL1A2,COL4A1,CST6,CXCL10,CXCL2,CXCR3,CYP11A1,DDX4,DSCC1,ECM2,ELOVL6,EVPL,F2R,FGD4,FSCN1,GRHL3,HDC,HMGCS2,HMOX1,HSPA5,HSPB7,IFI16,IGFBP7,IL9R,INHBB,KLF1,KRT7,LAX1,MAP3K5,MSH2,MYL1,NFATC2,NFIA,Nppb,PLB1,POSTN,PPARG,PTGS1,PTH1R,PTPN6,RFC4,ROCK1,RUNX2,RYR2,SEMA3C,SLC18A1,SLC24A1…	79 (8)	8
SU6657	chemical - kinase inhibitor		2.51e-06	0.0308	ACTA2,ARHGAP11A,ATM,ATP1B1,B3GALT4,BMP4,CAMK2B,CAV1,CCDC82,CCN2,CCNE1,CDK5R1,CDON,CLDN23,COL1A1,COL1A2,CXCL10,DEPTOR,DNAJC1,EBI3,EIF5B,ENO3,F2R,F3,FGL2,GDPD3,HAS1,HDC,HMOX1,HOMER1,IFI16,IFI35,IFIH1,IGF2BP3,IGFBP7,MERTK,mir-30,MKI67,MMP3,MSH5,MYRF,OSM,PLD1,PLP1,POSTN,PRSS12,PTGS1,PTH1R,RGS16,SLA,SYNPO,TMEM158,TNFRSF11A,TNFSF10,UBE2L6,USP18,VCAM1	57 (6)	5
SIAH1	enzyme		2.53e-06	0.0476	ACTA2,ADCY7,ALDH1A3,AMOTL2,APLN,ASCL2,BCL3,BMP4,C3,CA3,CAMK2B,Ccl2,CCN2,CCR7,CELF2,CLDN10,COL12A1,COL1A2,COL4A1,CXCL2,DHRS9,DIXDC1,DLL4,ENPP6,ERBIN,F2R,F3,FGD4,FGF18,GATM,GOLM2,HHIP,HMOX1,HSPA5,IFI16,JAK2,KIF23,KITLG,KLHL28,let-7,LFNG,MID1,mir-30,MMP12,MSH2,MTSS1,MXD1,MYSM1,NAT8,NCAM1,NOD2,ODF3B,PAH,PKNOX2,POSTN,PPARG,PRLR,PRTN3,PTGS1,PTPN22,RUNX2,SLC16A6,STRA6,SYNM,TGFB3,TNFRSF18,TNN,TP63,TRPC3,…	75 (9)	8
NSC-150117	chemical reagent		2.65e-06	0.0284	ACTA2,ARHGAP11A,ATP1B1,B3GALT4,BCL2,CAV1,CCDC82,Ccl2,CCN2,CCNE1,CDK5R1,COL1A1,CXCL10,CXCL2,DEPTOR,ENO3,FAS,FST,GDPD3,HAS1,HDC,HMOX1,HOMER1,IFI16,IFI35,IFIH1,IGF2BP3,IGFBP7,IL17F,IL21,ITGB2,mir-31,MKI67,MMP3,MSH5,MYRF,OSM,PLD1,POSTN,PRSS12,RAB7B,RGS16,ROCK1,RUNX2,THBS1,TLR3,TMEM158,TNFSF10,TRPC3,UBE2L6,UGCG,USP18	52 (3)	2
seratrodast	chemical drug		2.65e-06	0.0284	ACTA2,ARHGAP11A,ATP1B1,B3GALT4,BCL2,CAV1,CCDC82,Ccl2,CCN2,CCNE1,CDK5R1,COL1A1,CXCL10,CXCL2,DEPTOR,ENO3,FAS,FST,GDPD3,HAS1,HDC,HMOX1,HOMER1,IFI16,IFI35,IFIH1,IGF2BP3,IGFBP7,IL17F,IL21,ITGB2,mir-31,MKI67,MMP3,MSH5,MYRF,OSM,PLD1,POSTN,PRSS12,RAB7B,RGS16,ROCK1,RUNX2,THBS1,TLR3,TMEM158,TNFSF10,TRPC3,UBE2L6,UGCG,USP18	52 (3)	2
NSC-295642	chemical reagent		2.65e-06	0.0284	ACTA2,ARHGAP11A,ATP1B1,B3GALT4,BCL2,CAV1,CCDC82,Ccl2,CCN2,CCNE1,CDK5R1,COL1A1,CXCL10,CXCL2,DEPTOR,ENO3,FAS,FST,GDPD3,HAS1,HDC,HMOX1,HOMER1,IFI16,IFI35,IFIH1,IGF2BP3,IGFBP7,IL17F,IL21,ITGB2,mir-31,MKI67,MMP3,MSH5,MYRF,OSM,PLD1,POSTN,PRSS12,RAB7B,RGS16,ROCK1,RUNX2,THBS1,TLR3,TMEM158,TNFSF10,TRPC3,UBE2L6,UGCG,USP18	52 (3)	2
FAU	other		2.65e-06	0.0284	ACTA2,ARHGAP11A,ATP1B1,B3GALT4,BCL2,CAV1,CCDC82,Ccl2,CCN2,CCNE1,CDK5R1,COL1A1,CXCL10,CXCL2,DEPTOR,ENO3,FAS,FST,GDPD3,HAS1,HDC,HMOX1,HOMER1,IFI16,IFI35,IFIH1,IGF2BP3,IGFBP7,IL17F,IL21,ITGB2,mir-31,MKI67,MMP3,MSH5,MYRF,OSM,PLD1,POSTN,PRSS12,RAB7B,RGS16,ROCK1,RUNX2,THBS1,TLR3,TMEM158,TNFSF10,TRPC3,UBE2L6,UGCG,USP18	52 (3)	2
CAMK2N1	kinase	Inhibited	2.77e-06	0.045	ACTA2,CAV1,Ccl2,CCN2,CCNE1,CDCP1,CDK5R1,CEBPZ,COL1A1,COL1A2,CXCL10,CXCL2,CYP11A1,DSCC1,F2R,F3,FAS,FST,HAS1,HDC,HMOX1,HOMER1,HSPA5,IL17F,IL21,ITGB2,LRP8,mir-31,MMP12,MMP3,NFATC2,NGF,OSM,PLCD1,POSTN,RAB7B,RAP1GAP,ROCK1,ROCK2,RRAD,RUNX2,RYR2,SLC16A6,SPDEF,TENM4,THBS1,TNFRSF11A,TNFSF10,TOP2A,TRPC3,TSHR,UGCG,UNC5B,UNG	54 (5)	4
FGF6	growth factor		2.98e-06	0.036	ARHGAP11A,ATP1B1,B3GALT4,B4GALNT4,BMP4,BMPER,CA4,CAV1,CCDC82,CCN2,CDK5R1,CDON,CITED1,CLIC6,COL1A1,COL4A1,CUBN,CXCL10,CXCL2,DEPTOR,DNAJC1,EBI3,EIF5B,ENO3,FAS,GDPD3,GRB10,HDC,HHIP,HMOX1,HOMER1,HSPA5,IFI16,IFI35,IFIH1,IGF2BP3,IGFBP7,IL1R1,INHBB,MET,MKI67,MMP3,MSH5,MXD1,MYRF,NGF,Nppb,OSM,OSMR,PHLDA2,PLD1,PLP1,PRSS12,PTGS1,PTH1R,RGS16,SEC14L2,SLC16A7,SQLE,TENM3,THBS1,TLR3,TMEM158,TNFSF10,UBE2L6,USP18,…	67 (9)	8
JNK-IN-8	chemical - kinase inhibitor		3.05e-06	0.0077	ACTA2,ALDH1A3,ASPM,ATAD2,ATR,ATRX,BCL2,BRIP1,CCN2,CCNE1,CDC25B,CLIC6,CLSPN,COL1A1,COL4A1,CXCL2,DDIAS,DEPDC1,DHCR24,ERBIN,ESCO2,FAS,HSPA5,IL1R1,ITGB6,ITSN2,MAP3K5,MMP3,OSMR,PCYT1B,PPARG,PSRC1,RFC1,RFC4,ST6GALNAC1,TGFB3,TNFRSF18,TOP2A,TP53INP2,TP63,WNT4	41 (4)	3
azathioprine	chemical drug		3.1e-06	0.0331	ACTA2,ALDH1A3,ARHGAP11A,ATP1B1,B3GALT4,B4GALT1,BMP4,CA3,CALR,CCDC82,CCN2,CCNE1,CDK5R1,COL1A1,COL4A1,DEPTOR,DIXDC1,DLL4,ENO3,F2R,FGD4,FGF18,GDPD3,GLI1,GOLM2,HDC,HHIP,HMOX1,HOMER1,IFI16,IFI35,IFIH1,IGF2BP3,IGFBP7,IL21R,KIF23,KITLG,LFNG,MKI67,MSH5,MYRF,NAT8,NCAM1,OSM,P2RY1,PLD1,PPARG,PRSS12,RGS16,RUNX2,SLC16A6,SYNM,TGFB3,THBS1,TLR3,TMEM158,TNFRSF18,TNFSF10,TP63,UBE2L6,USP18,VCAM1,WNT11,WNT4,WNT7B,WT1	66 (5)	5
Hspa1b	other	Inhibited	3.52e-06	0.0369	ACTA2,APLN,ASCL2,BCL2,CAV1,Ccl2,CCN2,CCNE1,CCR7,CDK5R1,CELF2,COL1A1,COL1A2,CXCL10,CXCL2,F3,FAS,FST,GABARAPL1,HAS1,HERPUD1,HMOX1,HOMER1,HSPA5,IL17F,IL21,ITGB2,LAT,mir-31,MMP12,MMP3,MSH2,NCAM1,POSTN,RAB7B,ROCK1,RUNX2,SCN2A,SQSTM1,STRA6,THBS1,TNN,TP63,TRPC3,UGCG,VCAM1	46 (7)	6
CD72	transmembrane receptor		3.91e-06	0.0365	ACTA2,APLN,AQP1,B4GALT1,BMP4,CAV1,CCN2,CCNE1,CDK5R1,CELF2,COL1A1,CSF1,CXCL2,CYP11A1,F3,FAS,FGL2,FST,GLI1,HAS1,HMOX1,HOMER1,HSPA5,IFI35,IL17F,IL21,IL21R,KLF1,mir-31,MMP12,MMP3,MSH2,MX1,NFATC2,PLCG2,POSTN,PRKAR2B,PRKCQ,RAB7B,RCSD1,ROCK1,RUNX2,SH2D2A,STRA6,TGFB3,THBS1,TNFSF10,TNFSF4,TNN,TRPC3,UGCG,VCAM1,WNT4,YPEL5	54 (7)	6
EFNB	group		4.02e-06	0.0405	ALDH3B1,ANGPTL4,AQP1,ARNTL2,BCL3,BMP4,BMP5,BTG2,CCDC88A,CD28,CDCP1,CEBPE,CEBPZ,CEP70,CLIC5,CSF1,CXCR3,CYP26A1,DHRS9,DLL4,DSCC1,EEF2,FAR1,FGF18,FGL2,FSCN1,FST,GLI1,HAS1,HERC6,IL7,IL9R,IRAG1,IRAG2,ITGB2,ITGB6,JAK2,KIF14,KIF18A,KITLG,let-7,LRP8,Mbp,MET,mir-30,mir-31,MMP3,MOGAT2,MT-ATP6,mt-Atp8,MT-ND4,MXD1,MYL1,MYL9,NCAM1,OSMR,PAPSS2,PHLDA2,PLCB4,PLCD1,PLP1,PRDM16,PRRX1,PRTN3,PSIP1,RAB31,RAD50,RAP1GA…	96 (31)	26
SERPINA3	other		4.05e-06	0.0258	ACTA2,ATP6V0D2,BSN,CAV1,Ccl2,CCN2,CDK5R1,CHD1,COL1A1,CXCL10,CXCL2,CYP11A1,F3,FAS,FST,GLI1,HAS1,HERPUD1,HOMER1,IL17F,IL21,ITGB2,mir-31,MMP12,MMP3,PCLO,POSTN,PPARG,RAB7B,ROCK1,RUNX2,SQSTM1,SYN1,TBXA2R,TNFSF10,TOP2A,TP63,TRPC3,TUBB4A,UGCG,VCAM1	41 (12)	12
ZIC1	transcription regulator	Activated	4.05e-06	0.0436	AATK,ACTA2,ACY3,ADAMTS6,Akr1c19,ANGPTL4,ASPM,B4GALT1,BCL2,BIK,BMP4,CAMK2N1,CAV1,CCP110,CDC25B,CDHR2,Cdkn1c,CEP70,CIP2A,CLIC5,COL1A1,CRELD2,CXCR3,Dst,ECM1,ELAVL2,ERBIN,EVI2A,F8,FA2H,FAM83A,FAS,FGF18,FRK,GATM,GGT1,GLI1,Gprasp2,GSAP,GSN,HHIP,HMGCS2,HSPA5,HYOU1,IFI16,IGFBP7,IL17F,IL1R1,IL1R2,IL21R,IL9R,INSIG1,JAK2,JUP,KALRN,KIF5B,KLHL4,KNDC1,Ktn1,LAT,LRIG1,MBOAT1,MEF2C,MET,mir-30,MKI67,MSH5,MXD1,MYRF…	113 (13)	12
estradiol valerate	chemical drug	Activated	4.08e-06	0.0458	ABLIM1,ACE,ACTA2,ANK1,ANK3,APC,APLN,AQP1,ARRB1,ASPM,ATP1B1,ATP6V0D1,ATP6V1H,BMP4,BRCA2,BUB1,C3,CAMK2B,CAV2,CCAR1,CCN2,CCP110,CDC42SE2,CENPE,CENPF,CENPK,CEP135,CEP70,CHM,CLIC5,CLIC6,CLN8,CLSPN,COL1A1,CTNS,DCDC2,DHCR24,DTNA,EEA1,EIF5A2,ELAVL2,EXOC5,EYA4,F3,FAS,FMN1,FST,GREB1,GSN,HIP1R,HMOX1,HOXC6,IL20,KCNK15,KCNQ5,KIF23,KIF5B,KLF1,KNL1,KRT7,LRRN3,MADD,MAGI1,MC1R,MKI67,MMP3,MUC20,MX1,NCAPG,NDRG2,NEK…	105 (4)	4
FOXQ1	transcription regulator		4.08e-06	0.0032	ACTA2,ADAMTS1,ASPM,BCL2,C3,CBX2,Ccl2,CELSR1,COL6A1,DCN,DPYSL3,FAS,FMOD,GLI1,GSN,LRG1,MET,NCAM1,OSGIN1,PCDH18,PPARG,RUNX2,THBS2,UNC5B,ZNF423	25 (3)	2
pyrilamine	chemical drug		4.16e-06	0.0423	ACTA2,ALDH1A3,ARHGAP11A,ATP1B1,B3GALT4,B4GALT1,BMP4,CA3,CCDC82,CCN2,CCNE1,CDK5R1,COL1A1,COL4A1,CXCL10,CXCR3,DEPTOR,DIXDC1,DLL4,ENO3,F2R,FGD4,FGF18,GDPD3,GLI1,GOLM2,HDC,HHIP,HMOX1,HOMER1,IFI16,IFI35,IFIH1,IGF2BP3,IGFBP7,KIF23,KITLG,LFNG,MKI67,MSH5,MYRF,NAT8,NCAM1,NGF,OSM,PLD1,PPARG,PRSS12,RGS16,RUNX2,SLC16A6,SYNM,TGFB3,THBS1,TLR3,TMEM158,TNFRSF18,TNFSF10,TP63,UBE2L6,USP18,VCAM1,WNT11,WNT4,WNT7B,WT1	66 (5)	5
nintedanib	chemical drug		4.19e-06	0.0438	ACTA1,B4GALNT4,BCL2,BMP4,BMPER,CA4,CAV1,CCN2,CCNE1,CDON,CITED1,CLIC6,COL1A1,COL1A2,COL4A1,CUBN,CXCL10,DHCR24,DNAJC1,EBI3,EIF5B,F2R,F3,GRB10,HAS1,HHIP,HMOX1,HSPA5,IGF2BP3,INHBB,ITGB2,KLF1,LIN7C,MMP3,OSM,PLCG2,PLP1,POSTN,PPARG,PRLR,PTGS1,ROCK2,RUNX2,SLC27A3,SYNPO,TENM3,TGFB3,THBS1,TLR2,TNFRSF11A,VCAM1,VWF,XPO1	53 (14)	13
Fcr	other		4.41e-06	0.0045	BCL2,CCR7,CXCL10,F3,FGL2,FST,GLI1,HMOX1,IL21,MMP12,NFATC2,PLCG2,PRKAR2B,PRKCQ,RCSD1,ROCK1,TBXA2R,TNFSF10,TNFSF4,VCAM1,YPEL5	21 (3)	2
Ho	group		4.41e-06	0.0101	ACTA2,ADORA2A,AQP1,BCL2,Ccl2,CCNE1,COL1A1,CXCL10,CXCL2,F3,HMOX1,MMP12,Nppb,PITX3,SPARC,TBXA2R,TEK,THBD,THBS1,THBS2,VCAM1	21 (3)	3
bosutinib	chemical drug		5.5e-06	0.0395	ACTA1,ACTA2,BCL2,BLM,C3,CAV1,CCNE1,CCR7,CDCP1,CDON,CEBPE,COL1A1,COL1A2,F2R,F3,FAS,FMOD,HAS1,HMOX1,IFI35,IL21R,ITGB2,KCNB1,KLF1,MMP3,MX1,NLRC4,Nppb,OSM,PLCG2,POSTN,PRLR,PRRX1,PTH1R,SYNPO,TEK,THBS1,TNFRSF11A,TNFSF10,TP63,UNG,VCAM1	42 (14)	14
AGK-BRAF	fusion gene/product	Activated	5.54e-06	0.0415	ACTA2,BCL2,CAV1,Ccl2,CCN2,CCNE1,CDCP1,CDK5R1,CEBPZ,COL1A1,COL1A2,CXCL10,CXCL2,DSCC1,FAS,FST,HAS1,HMOX1,HOMER1,IL17F,IL21,ITGB2,LRP8,mir-31,MMP3,NGF,OSM,PLCD1,POSTN,RAB7B,ROCK1,ROCK2,RUNX2,SLC16A6,THBS1,TOP2A,TRPC3,TSHR,UGCG,UNG	40 (3)	2
OSU-CG12	chemical reagent		5.7e-06	0.0284	ACE,ACTA1,AMPD3,APC,ARNTL2,ASCL2,ATAD2,ATP1B1,ATP8B3,BLM,BRCA2,BRIP1,CAV1,Ccl2,CENPF,CENPK,COL1A1,DHCR24,EIF5B,FAS,FBXO5,FJX1,FSCN1,FST,GABARAPL1,GLI1,HMMR,HOMER1,HSPA5,INSIG1,IQGAP2,JUP,KCNB1,LAT,let-7,MEF2C,MT-ATP6,MYH2,MYL1,NDC80,PDE3B,PHLDB2,PRLR,PSIP1,PTPN6,RUNX2,RYR3,SAT1,SCN2A,SMC5,SMOX,SQSTM1,ST6GALNAC1,STEAP3,SUCO,SYNPO,TMCC3,TOP2A,TP63,TTK,VCAM1,WNT7B,ZBTB20	63 (9)	9
Tpl2 kinase inhibitor	chemical - kinase inhibitor	Inhibited	5.8e-06	0.0402	ACTA2,ADCY7,APLN,ARRDC3,BCL2,CAV1,Ccl2,CCN2,CCNE1,CCR7,CELF2,CLIC5,COL1A1,CXCL10,CXCL2,F3,FAS,FSCN1,FST,HAS1,HMOX1,HOMER1,HSPA5,IL17F,IL21,ITGB2,mir-31,MMP12,MMP3,MSH2,NGF,POSTN,RAB7B,RCSD1,ROCK1,RUNX2,SLA,SLCO4A1,ST3GAL3,STRA6,THBS1,TNN,TRPC3,UGCG,VCAM1	45 (4)	3
acolbifene	chemical drug	Inhibited	5.99e-06	0.046	ABLIM1,ACE,ACTA1,ACTA2,ANK1,ANK3,APC,AQP1,ARRB1,ASPM,ATP1B1,ATP6V0D1,ATP6V1H,BMP4,BRCA2,BUB1,C3,CAMK2B,CAV2,CCAR1,Ccl2,CCP110,CDC42SE2,CENPE,CENPF,CENPK,CEP135,CEP70,CHM,CLIC5,CLIC6,CLN8,CLSPN,COL1A1,CTNS,DCDC2,DHCR24,DTNA,EEA1,EIF5A2,ELAVL2,EXOC5,EYA4,F3,FAS,FMN1,FST,GREB1,GSN,HIP1R,HOXC6,IL20,KCNK15,KCNQ5,KIF23,KIF5B,KLF1,KNL1,KRT7,LRRN3,MADD,MAGI1,MC1R,MKI67,MUC20,MX1,NCAPG,NDRG2,NEK1,Nppb,PCD…	103 (4)	4
acetazolamide	chemical drug		6.1e-06	0.0186	ACTA1,ACTA2,ANK1,AQP1,BCL2,CA4,CAV1,Ccl2,CCN2,CCNE1,CDK5R1,COL1A1,CXCL10,CXCL2,FAS,FST,HAS1,HMOX1,HOMER1,HSPA5,IL17F,IL21,ITGB2,mir-31,MMP3,POSTN,RAB7B,ROCK1,RUNX2,SLC10A6,THBS1,TRPC3,UGCG	33 (4)	4
L-779450	chemical drug		6.13e-06	0.0202	ACTA2,BCL2,CAV1,Ccl2,CCN2,CCNE1,CDK5R1,CDON,COL1A1,CXCL10,CXCL2,FST,HAS1,HDC,HMOX1,HOMER1,IFI16,IL17F,IL1R1,IL21,ITGB2,MET,mir-31,MKI67,MXD1,NGF,Nppb,OSMR,PHLDA2,PLD1,POSTN,RAB7B,ROCK1,RUNX2,SEC14L2,SLC16A7,SQLE,TOP2A,TRPC3,UGCG,YPEL5	41 (4)	3
SHISA3	other	Inhibited	6.37e-06	0.0453	ACTA2,BCL2,CAV1,Ccl2,CCN2,CCNE1,CDCP1,CDK5R1,CEBPZ,COL1A1,COL1A2,CXCL10,CXCL2,DSCC1,FAS,FST,HAS1,HMOX1,HOMER1,IL17F,IL21,ITGB2,LRP8,mir-31,MMP3,NGF,OSM,PLCD1,POSTN,RAB7B,ROCK1,ROCK2,RUNX2,SLC16A6,THBS1,TOP2A,TRPC3,TSHR,UGCG,UNG	40 (3)	2
GNAT1	enzyme		6.58e-06	0.0459	ACTA2,ADAMTS1,AMPD3,ASPM,BCL2,CBX2,CCN2,CCR7,CELSR1,CLDN23,COL6A1,CRLF1,CSF1,CXCL10,CXCL2,DGKA,DPYSL3,FMOD,FSCN1,GSN,HAS1,IFI16,IFI35,IGFBP7,KIF23,LRG1,MET,MMP3,MX1,MYH2,MYO1D,NCAM1,NGF,OSGIN1,PCDH18,POSTN,PTGS1,RGS16,SEMA3C,SQSTM1,THBS2,TNFAIP3,TP63,UNC5B,VCAM1	45 (5)	4
FCN-159	chemical drug	Inhibited	6.62e-06	0.0308	ACTA2,Ccl2,CCN2,CDCP1,CDK5R1,CEBPZ,COL1A1,COL1A2,CXCL10,CYP11A1,DSCC1,F2R,F3,HDC,HOMER1,HSPA5,LRP8,MMP12,NGF,OSM,PLCD1,PLD1,RAP1GAP,ROCK1,ROCK2,RUNX2,SLC16A6,SPDEF,THBS1,TNFRSF11A,TNFSF10,TOP2A,TSHR,UNC5B,UNG	35 (4)	3
NAB2	transcription regulator	Inhibited	6.77e-06	0.033	ACTA2,BCL2,Ccl2,CCN2,CDK5R1,COL1A1,COL1A2,CXCL2,DGKA,EIF5B,F3,FGF13,GLI1,GOLGB1,HMOX1,HOMER1,HSPA5,IL17F,IL1R2,IL21,KITLG,MMP3,MYBL1,PDGFC,PODXL2,PPARG,RRAD,SEMA3A,SQLE,SYN1,TGFB3,THBS1,TNFRSF11A,TNFRSF8,TNFSF10,TOP2B,UBASH3B,VCAM1	38 (4)	4
TREM1	transmembrane receptor	Activated	6.85e-06	0.0052	ATP1B1,BCL2,Ccl2,CCR7,CSF1,CXCL10,CXCL2,EBI3,F3,HAS1,HOMER1,IL1R1,NEDD4L,NOD2,NPC1,OSGIN1,PHLDA2,PLD1,PPARG,RGS16,RRAD,SLCO4A1,THBD,THBS1,TLR2,TMEM158,TNFSF15	27 (1)	1
LY117018	chemical drug	Activated	6.85e-06	0.0481	ABLIM1,ACE,ACTA1,ACTA2,ANK3,APC,AQP1,ARRB1,ASPM,ATP1B1,ATP6V0D1,ATP6V1H,BCL2,BMP4,BRCA2,BUB1,C3,CAMK2B,CAV1,CAV2,CCAR1,Ccl2,CCN2,CCP110,CDC42SE2,CENPE,CENPF,CENPK,CEP135,CEP70,CHM,CLIC6,CLN8,CLSPN,CTNS,CYP11A1,DCDC2,DHCR24,DTNA,EEA1,EIF5A2,EXOC5,F3,FAS,FMN1,FST,GREB1,GSN,HIP1R,HOXC6,KIF23,KIF5B,KLF1,KNL1,KRT7,MADD,MAGI1,MC1R,MUC20,MX1,NCAPG,NEK1,Nppb,PCDH18,PCM1,PLK4,PRLR,PRPF40A,PSIP1,RAB31,RGS1…	93 (3)	3
NUPR1	transcription regulator	Inhibited	6.9e-06	0.0414	ACTA1,ACTA2,ANK1,ANK3,APLN,ARHGAP11A,ASPM,ATAD5,ATP6V0D2,ATR,AVIL,BCL2,BLM,BUB1,CALR,CAMK2N1,CAV1,CCN2,CCNE1,CCNG2,CENPC,COL1A2,COL4A1,CSRP3,CXCL10,CXCL2,CYP11A1,DCTPP1,DEPTOR,DHCR24,DPYSL5,EME1,FLYWCH1,FMOD,GABARAPL1,GRB10,HERPUD1,HLTF,HMGCS2,HMOX1,HSPA5,IGF2BP3,IGFBP7,IL1R1,ITGB2,KIF18A,KIF23,KNL1,LHFPL2,LRP8,MAGI1,MEF2C,MKI67,MMP12,MMP3,MXD1,NAAA,NFIB,NOX3,OSMR,PPWD1,PRKDC,PTGS1,PXDC1,RANBP6,R…	87 (7)	7
TNIK	kinase	Activated	6.98e-06	0.0393	AATK,ACTA2,ACY3,APLN,AQP1,B4GALT1,BCL2,BSN,CAMK2N1,CAV1,Ccl2,CCN2,CCNE1,CCP110,CCR7,CELF2,COL1A1,CYP11A1,DHCR24,ERBIN,EVI2A,F3,FA2H,FAS,FBP2,FGL2,GSN,HDC,HHIP,HMGCS2,HMOX1,HSPA5,HTR2A,IFI16,KIF5B,KLHL4,KNDC1,Ktn1,LRP8,LUC7L3,MMP12,MMP3,MSH2,MYRF,NINJ2,NPAT,NPC1,PCLO,PLEKHB1,PLP1,POSTN,PPARG,RAB31,ROCK1,SH2D2A,SMIM15,STRA6,SYTL2,TLR3,TNN,TP63,TRPC3,VCAM1,WNT4	64 (8)	7
SKI-G-801	chemical drug		7.18e-06	0.0134	ANK1,ATM,B4GALNT4,BLM,BMP4,BMPER,CA4,CCNE1,CITED1,CLIC6,COL1A1,COL4A1,CSF1,CUBN,DHCR24,DLL4,DNAJC1,DNAJC3,EBI3,EIF5B,FGL2,FMOD,GRB10,HDC,HHIP,HMOX1,IGF2BP3,INHBB,LIN7C,MMP3,PLP1,PTGS1,PTH1R,SLA,SLC27A3,SORCS3,TENM3,THBS1,VCAM1,VGF,VWF,WNT11	42 (9)	8
carboxyamido-triazole	chemical drug		7.4e-06	0.0368	B4GALT1,BCL2,BMP4,BTG2,CAV1,Ccl2,CCN2,CCNE1,CDK5R1,COL1A1,CXCL2,DLL4,F3,FAS,FST,GLI1,HAS1,HDC,IL17F,IL1R1,IL21,ITGB2,JAK2,Mbp,mir-31,MMP12,MMP3,MYRF,POSTN,PPARG,PRDM16,PTGS1,RAB7B,RAD50,RASD1,ROCK1,THBS2,TLR2,TNFRSF11A,TNFSF10,TRPC3,UGCG,VCAM1,WT1	44 (5)	4
SMARCE1	transcription regulator		7.4e-06	0.0272	ACTA1,BCL2,BMP4,BRCA2,BUB1,C3,CAV1,Ccl2,CCN2,CDC25B,Cdkn1c,CENPE,CENPF,CLDN23,CLN8,CNKSR1,COL12A1,COL4A1,COL6A1,CSRP3,CYP11A1,DCTPP1,DHCR24,FGF13,FGFR4,GREB1,GSN,GSTM1,HSPA5,IGF2BP3,IL1R1,JUP,KIF15,KRT7,let-7,LRIG1,MEF2C,MMP12,NPC1,PCDH18,PCDH19,PDGFC,PLTP,PRLR,PTGS1,SAT1,SPARC,STARD10,SYNPO,TGFB3,THBS1,TNFSF10,TP63,UNC5C,WT1	55 (3)	3
KMT2A	transcription regulator	Activated	7.72e-06	0.0219	ABTB2,ACTA2,BAHCC1,BCL2,CAV1,Ccl2,CCN2,CCNE1,CDK5R1,COL1A1,CXCL10,CXCL2,DEPTOR,FAS,FST,HAS1,HMOX1,HOMER1,HOXC6,IL17F,IL21,ITGB2,mir-31,MMP3,NEK1,POSTN,PRDM16,RAB7B,ROCK1,RUNX2,SLC16A6,THBS1,TRIB1,TRPC3,UGCG	35 (2)	2
CCL17	cytokine	Activated	8.09e-06	0.046	ACKR2,ACTA1,ACTA2,ADORA2A,ALAS1,APLN,AQP11,ATP1B1,BTG2,CACNA2D1,CAPN5,CAV1,Ccl2,CCN2,CCNE1,CCNG2,CDON,COL1A1,COL1A2,CXCL10,CXCL2,DGKA,DLL4,EBI3,ECM1,F2R,F3,FGF13,FGL2,HAS1,HOMER1,HSPA5,HTR2A,IL17F,ITGB2,MAP3K5,MEF2C,MFSD2A,MKI67,MMP12,MTSS1,PCDH19,PDE3B,PLB1,PLXDC2,PLXNC1,PPARG,PRKAR2B,PRLR,PTH1R,RELT,ROCK2,RUNX2,SAT1,SFRP4,SHTN1,SORCS3,SYNPO,THBS1,TNFAIP3,TNFRSF11A,TP53INP2,TP63,TSHR,VCAM1,VGF,Y…	67 (6)	6
FKBP4	enzyme		8.31e-06	0.04	ACTA1,ADAMTS1,ALDH1A3,ATP1B1,BCL2,BMP4,BUB1,C3,CAV1,CAV2,CDC25B,Cdkn1c,CENPE,CLDN23,CLN8,Cmya5,CNKSR1,COL12A1,COL1A1,COL4A1,CSRP3,CYP11A1,DCTPP1,DHCR24,EIF5B,F3,FGF13,FGFR4,GRB10,GREB1,GSN,GSTM1,HSPA5,IGF2BP3,IL1R1,JUP,KIF15,KRT7,let-7,LRIG1,MEF2C,MSRB1,MTSS1,NFIA,Nppb,PAPSS2,PCDH18,PCDH19,PDGFC,PLIN4,PLTP,PPARG,PRLR,PRRX1,PTGS1,RAPGEF4,RRAD,SAT1,SEMA3C,SLC35A3,SPARC,STARD10,SYNPO,THBS1,TNFSF10,T…	71 (5)	5
KLHL21	other		8.42e-06	0.0401	AMPD3,ANK1,BCL2,BLM,C3,Ccl2,CCN2,CCR7,CSF1,CXCL10,CXCL2,DCN,DGKA,F3,FAS,FSCN1,GLI1,HAS1,HMOX1,IFI16,IGFBP7,KIF23,MMP3,MX1,MYO1D,NGF,POSTN,RGS16,SEMA3C,SORCS3,TNFAIP3,TP63,VCAM1	33 (3)	2
benidipine	chemical drug	Inhibited	8.42e-06	0.0405	ACTA2,BCL2,CAV1,Ccl2,CCN2,CCNE1,CDK5R1,COL1A1,CXCL10,CXCL2,DHCR24,EEF2,F3,FAS,FST,HAS1,HMOX1,HOMER1,IL21,ITGB2,mir-31,MMP12,MMP3,PLD2,POSTN,RAB7B,RNF168,ROCK1,TBXA2R,THBS1,TRPC3,UGCG,VCAM1	33 (6)	5
DSCAM	other		9.17e-06	0.0462	ACTA2,APLN,AQP1,B4GALT1,BMP4,CARF,Ccl2,CCN2,CCNE1,CCR7,CELF2,COL1A1,CYP11A1,F3,FRK,GRIN3B,GSN,HMOX1,HSPA5,JAK2,MICALL2,MMP12,MMP3,MSH2,MYT1,PLD1,PLXNC1,POSTN,SFRP4,SH2D2A,STRA6,SYNPO,SYTL4,TNN,TRPC3,TUBB4A,UNC5A,VCAM1,VGF,WNT4,WNT7B	41 (3)	3
HQP1351	chemical drug		9.95e-06	0.0481	ACTA2,BCL2,BMP4,C3,CAV1,Ccl2,CCN2,CCNE1,CDK5R1,COL1A1,CSF1,CXCL10,CXCL2,DNAJC1,EBI3,EIF5B,F2R,FST,HAS1,HMOX1,HOMER1,IL17F,IL21,IRAG1,IRAG2,ITGB2,MEF2C,mir-31,MMP3,PLP1,POSTN,PTGS1,RAB7B,ROCK1,RUNX2,TEK,TGFB3,THBS1,TP63,TRPC3,UGCG,VWF	42 (6)	5
IHH	enzyme		1.02e-05	0.0004	ACTA1,BMP4,BTG2,DLL4,FOXF1,GLI1,HHIP,KITLG,MEF2C,MET,MTSS1,PTH1R,RUNX2	13 (4)	3
Ephb dimer	complex		1.03e-05	0.0124	ACTA2,BCL2,C3,CCR7,CDON,COL1A2,CSF1,CXCL10,F2R,F3,FAS,FGD4,FST,HAS1,KRT7,POSTN,PTH1R,SQSTM1,SYNPO,TEK,TGFB3,THBD,TNFRSF11A,TP63,VCAM1,ZHX1	26 (5)	4
HSPA8	enzyme		1.08e-05	0.0452	AQP1,BCL2,C3,CA4,CAV1,CAV2,CFI,CLDN23,CLN8,CNKSR1,COL12A1,COL1A1,COL1A2,COL4A1,COL6A1,CUBN,CXCL2,DNM3,FAS,FGF13,FGFR4,GREB1,GSN,HMOX1,IGF2BP3,JUP,KRT7,LRG1,Nppb,PCDH18,PCDH19,PDGFC,PINK1,POR,PPARG,PRLR,RIPK3,SAT1,SPARC,SQLE,SYNPO,TGFB3,TNFAIP3,VCAM1	44 (6)	5
TEAD1	transcription regulator	Activated	1.15e-05	0.0293	ACTA1,ACTA2,BCL2,CAV1,Ccl2,CCN2,CCNE1,CDK5R1,COL1A1,CXCL10,CXCL2,FAS,FILIP1L,FJX1,FST,HAS1,HMOX1,HOMER1,IL17F,IL21,ITGB2,mir-31,MMP3,Nppb,PCDH18,POSTN,RAB7B,ROCK1,RUNX2,THBS1,TP63,TRPC3,UGCG	33 (2)	2
THZ1	chemical - kinase inhibitor		1.16e-05	0.0122	BCL2,C3,CAV1,CAV2,CCN2,CLDN23,CLN8,CNKSR1,COL12A1,COL4A1,COL6A1,CXCL2,FGF13,FGFR4,GREB1,IGF2BP3,JUP,KRT7,MET,PCDH18,PCDH19,PDGFC,PPARG,PRLR,SAT1,SCN2A,SLA,SPARC,SYNPO,TGFB3,TNFAIP3,TNFRSF8	32 (4)	4
cyn BG60 protein	chemical reagent	Activated	1.19e-05	0.0437	ACTA2,CAV1,Ccl2,CCN2,CCNE1,CDK5R1,CDON,COL1A1,CXCL10,CXCL2,FAS,FST,HAS1,HDC,HMOX1,HOMER1,IL17F,IL1R1,IL21,ITGB2,MET,mir-31,MKI67,MMP3,MXD1,NGF,Nppb,OSMR,PHLDA2,PLD1,POSTN,RAB7B,ROCK1,RUNX2,SEC14L2,SLC16A7,SQLE,THBS1,TRPC3,UGCG,YPEL5	41 (3)	2
TCF/LEF	group	Activated	1.2e-05	0.04	AATK,ACTA2,ACY3,ADAMTS6,Akr1c19,ANGPTL4,B4GALT1,BCL2,BIK,BMP4,BUB1,CAMK2N1,CAV1,CCP110,CDHR2,CIP2A,CLIC5,COL1A1,CRELD2,CXCR3,Dst,ECM1,ERBIN,EVI2A,F8,FA2H,FAM83A,FAS,FGF18,FRK,GATM,GGT1,GLI1,Gprasp2,GSAP,GSN,HHIP,HMGCS2,HSPA5,HYOU1,IFI16,IL17F,IL1R1,IL21R,IL9R,JAK2,KALRN,KIF5B,KLHL4,KNDC1,Ktn1,LAT,LRIG1,MBOAT1,MEF2C,MET,mir-30,MKI67,MSH5,MXD1,MYRF,NINJ2,NPAT,NPC1,PAH,PAPSS2,PIK3C2B,PLCB4,PLEKHB1,P…	98 (9)	9
GATA4	transcription regulator		1.21e-05	0.0053	ACTA1,ACTA2,BCL2,COL1A1,COL1A2,CXCL2,CYP11A1,DSCC1,ECM2,EVPL,GRHL3,HSPA5,HSPB7,IFI16,INHBB,KRT7,MEF2C,MYL1,NCAM1,NFATC2,Nppb,POSTN,RYR2,SPRR1A,SYN1,TNFAIP3,VCAM1	27 (4)	4
Testosterone-AR dimer	complex		1.21e-05	0.0431	4930486L24Rik,ACTA1,APLN,ATP1B1,ATP2B1,BCL2,BCL3,BMP4,BUB1,CA3,CAV1,CAV2,Ccl2,CCNE1,CDC25B,Cdkn1c,CENPE,CSRP3,CYP11A1,DCN,DCTPP1,DHCR24,FAS,FST,GGT1,GSN,GSTM1,HCRTR1,HDC,HMGCS2,HSPA5,IL1R1,INHBB,KIF15,let-7,LRIG1,MEF2C,MMP12,MX1,NPC1,PDE3B,PDIA4,PLTP,PPARG,PRLR,PTGS1,Scd3,SLC35A3,SSTR3,STARD10,TBXAS1,TEK,TGM4,TNFSF10,TOP2A,TP63,UNC5C,VCAM1,VIPR1,WT1	60 (3)	2
PCYT1A	enzyme	Activated	1.25e-05	0.0349	ACTA2,ATP1B1,BCL2,CAV1,Ccl2,CCN2,CCNE1,CDK5R1,COL1A1,CXCL10,CXCL2,FRK,FST,GSN,HAS1,HERPUD1,HMOX1,HOMER1,HSPA5,IL17F,IL21,ITGB2,mir-31,MMP3,PCYT1B,POSTN,RAB7B,ROCK1,RUNX2,THBS1,TRPC3,UGCG	32 (4)	4
thapsigargin	chemical toxicant		1.27e-05	0.0116	BIK,CALR,CAPN5,CAV1,Ccl2,COL1A1,CXCL10,CXCL2,EVI2A,HDC,HERPUD1,HMGCS2,HMOX1,HSPA5,IL1R1,ITGB2,Manf,MEF2C,MET,NEDD4L,NGF,THBS1,TLR2,TNFSF10,VCAM1	25 (1)	1
MCM7	enzyme		1.42e-05	0.0439	4930486L24Rik,ACY3,ADORA2A,ALAS1,AMPD3,ANGPTL4,AQP11,ARHGAP11A,ARNTL2,ARTN,ATM,ATP11C,ATP6V0C,ATR,ATRX,AVIL,B3GALT4,BLM,BMP4,BMP5,BUB1,C4A/C4B,CACNA2D1,CAPN5,CCAR1,CCDC153,CCDC82,CCN2,CDC25B,CDCP1,Cdkn1c,CDON,CELF2,CFP,CHD1,CHL1,CLDN23,CLIC5,COL6A1,CST6,DCN,DCTPP1,DEPTOR,DHRS9,DLL4,DYSF,EBI3,ECM2,ELOVL6,FAS,GABARAPL1,GLI1,GPR182,GRB10,GRHL2,HAGH,HERC6,HERPUD1,HHIP,HMGCS2,HMOX1,HTR2A,IGF2BP3,IL1R1…	153 (47)	46
soraphen-A1alpha	chemical - endogenous non-mammalian		1.54e-05	0.0382	ACTA2,ANGPTL4,APLN,ASPM,ATP6V0D2,BRIP1,BUB1,CAV1,Ccl2,CCN2,CCNG2,CCR7,Cdkn1c,CENPF,COL4A1,CXCL10,DEPDC1,FAS,FGF18,FMOD,FST,GABARAPL1,HMOX1,HYOU1,IGFBP7,IL1R1,ITGB2,ITGB6,KIF18A,MMP3,MTSS1,NCAPG,PPARG,PTGS1,RUNX2,THBS1,TNFRSF11A,TNFSF10,UBASH3B,VCAM1,WNT4	41 (3)	2
endothelin receptor	group		1.65e-05	0.0419	ACTA1,ARHGAP11A,ATP1B1,B3GALT4,B4GALT1,BCL2,BMP4,CCDC82,Ccl2,CCN2,CDK5R1,COL1A1,CXCL10,DEPTOR,ENO3,GDPD3,HDC,HMOX1,HOMER1,IFI16,IFI35,IFIH1,IGF2BP3,IGFBP7,ITGB2,MKI67,MSH5,MYRF,OSM,PLD1,PPARG,PRRX1,PRSS12,PTGS1,RGS16,TGFB3,THBS1,TLR3,TMEM158,TNFRSF11A,TNFSF10,UBE2L6,USP18,VCAM1	44 (7)	7
ZIC2	transcription regulator		1.67e-05	0.0372	AATK,ACTA2,ACY3,ALDH1A3,ASPM,ATM,BUB1,CA3,CAMK2N1,CAV1,CCNE1,CCP110,CDC25B,Cdkn1c,CEP70,COL4A1,DHCR24,DIXDC1,DLL4,ELAVL2,ERBIN,EVI2A,F2R,FA2H,FAS,FBP2,FGD4,FGF18,GLI1,GOLM2,GSN,HMGCS2,IGFBP7,IL1R2,INSIG1,JUP,KIF23,KIF5B,KITLG,KLHL4,KNDC1,Ktn1,LFNG,MEF2C,MYRF,NAT8,NAV3,NCAM1,NDRG2,NINJ2,NPAT,NPC1,PAPSS2,PCDH18,PHLDA2,PLEKHB1,PLP1,PLPP2,PPARG,PTH1R,RAB31,ROCK1,SLC16A6,SMIM15,SYNM,SYTL2,TGFB3,TNFRSF…	73 (6)	5
trehalose	chemical - endogenous mammalian	Inhibited	1.69e-05	0.0395	ACTA2,BCL2,CAV1,Ccl2,CCN2,CCNE1,CDK5R1,COL1A1,CXCL10,F3,FAS,FST,HAS1,HMOX1,HOMER1,IL17F,IL21,ITGB2,mir-31,MMP3,POSTN,RAB7B,ROCK1,ROCK2,RUNX2,THBS1,TRPC3,UGCG,VCAM1	29 (4)	3
L-isoleucine	chemical - endogenous mammalian		1.71e-05	0.0457	ACTA2,BCL2,CAV1,Ccl2,CCN2,CCNE1,CDK5R1,CNTN2,COL1A1,CXCL10,CXCL2,EEF2,FAS,FST,HAS1,HMOX1,HOMER1,IL17F,IL21,ITGB2,mir-31,MMP3,PLD2,POSTN,RAB7B,ROCK1,THBS1,TRPC3,TUBB4A,UGCG	30 (4)	3
VGLL3	other		1.72e-05	0.0002	COL12A1,COL1A1,COL1A2,MMP3,OSR2,THBS1	6 (1)	1
TRAF2-TRAF5-TRAF6	complex		1.84e-05	0.0182	ACTA2,ADAM8,Ccl2,COL4A1,CXCL2,FAS,HMOX1,IL1R2,IL21,MMP3,PDE3B,RIPK3,THBS1,TNFAIP3,TNFSF10,TNFSF4,TOP2A,TPH1,VCAM1	19 (3)	2
phentolamine	chemical drug		1.86e-05	0.0372	4930486L24Rik,ACTA1,ACTA2,AMOTL2,APLN,ATP1B1,ATP2B1,BCL2,BCL3,BMP4,CA3,CAV1,CCNE1,CYP11A1,DCN,DGAT2,DHCR24,FAS,FST,GGT1,HCRTR1,HDC,HMGCS2,INHBB,MET,MKI67,MX1,PDE3B,PDIA4,PPARG,PRKAR2B,PRLR,Scd3,SLC35A3,SSTR3,TBXA2R,TBXAS1,TEK,TGM4,THBS1,TOP2A,VCAM1,VIPR1	43 (6)	5
E 6201	chemical drug		1.93e-05	0.0185	ACTA2,COL1A1,COL1A2,COL4A1,CYP11A1,F2R,F3,FAS,HDC,HMOX1,HSPA5,MMP12,MMP3,OSM,RAP1GAP,RUNX2,SPDEF,THBS1,TNFRSF11A,TNFSF10,TOP2A,TPH1,UNC5B	23 (3)	2
ABCB4	transporter		1.95e-05	0.0033	ACTA2,Ccl2,CCN2,COL1A1,COL1A2,COL4A1,CXCL10,ELF3,SPARC	9 (1)	1
Crhr	group	Activated	1.96e-05	0.0135	ACTA1,ADAMTS1,ASPM,BCL2,CAV1,Ccl2,CCN2,CEP70,COL1A1,CXCL2,ELAVL2,FAS,GLI1,HHIP,IGFBP7,IL1R2,INSIG1,JUP,MEF2C,NAV3,NDRG2,NGF,PAPSS2,PCDH18,PHLDA2,PLPP2,PPARG,PTH1R,RUNX2,SLC34A1,SPARC,VCAM1,VGF	33 (5)	4
TAL1	transcription regulator	Activated	1.98e-05	0.0014	ASPM,BCL2,BUB1,CCNE1,CCNG2,CEP70,DSCC1,GALNT7,KIF14,KIF15,KLF1,LCORL,LRRN3,NCAPG,P2RY1,RASD1,TNFAIP3,TNFSF10,TNFSF4,TSHR	20 (1)	1
TWIST1	transcription regulator		2.13e-05	0.007	ACTA2,ADAMTS1,ASPM,BCL2,C3,CBX2,Ccl2,CELSR1,COL6A1,DCN,DPYSL3,FAS,FMOD,GLI1,GSN,LRG1,MET,NCAM1,OSGIN1,PCDH18,THBS2,UNC5B	22 (1)	1
Cxcl3	cytokine	Activated	2.13e-05	0.0414	ACTA2,BCL2,CAV1,Ccl2,CCN2,CCNE1,CDK5R1,COL1A1,CXCL10,CXCL2,FAS,FST,HAS1,HMOX1,HOMER1,IL17F,IL21,ITGB2,mir-31,MMP3,POSTN,PPARG,RAB7B,ROCK1,RUNX2,THBS1,TRPC3,UGCG	28 (2)	2
CYTH2	other		2.15e-05	0.0343	ACTA2,BCL2,CDON,COL1A1,COL1A2,CYP11A1,F2R,F3,FAS,HDC,HSPA5,IL1R1,MET,MKI67,MMP12,MMP3,MXD1,NGF,Nppb,OSM,OSMR,PHLDA2,PLD1,RAP1GAP,RUNX2,SEC14L2,SLC16A7,SPDEF,SQLE,THBS1,TNFRSF11A,TNFSF10,UGCG,UNC5B,YPEL5	35 (4)	3
ARHGAP8/PRR5-ARHGAP8	other	Activated	2.17e-05	0.0488	ACTA1,ACTA2,BCL2,CAV1,Ccl2,CCN2,CCNE1,CDK5R1,COL1A1,CXCL10,CXCL2,FAS,FST,HAS1,HMOX1,HOMER1,IL17F,IL21,ITGB2,mir-31,MMP3,POSTN,PRLR,RAB7B,ROCK1,ROCK2,RUNX2,THBS1,TRPC3,UGCG,VCAM1	31 (3)	2
ERBB3	kinase		2.42e-05	0.0082	ACTA1,ACTA2,AMOTL2,CCN2,CCNG2,COL1A1,COL6A1,F3,HMMR,HMOX1,ITGB2,MMP3,PTGS1,SLK,SPARC,STAG2,THBS1,TOP2A	18 (1)	1
GPRC6A	G-protein coupled receptor	Activated	2.52e-05	0.0425	ACTA2,BCL2,CAV1,Ccl2,CCN2,CCNE1,CDK5R1,COL1A1,CXCL10,CXCL2,FAS,FST,HAS1,HMOX1,HOMER1,IL17F,IL21,ITGB2,mir-31,MMP3,POSTN,PRDM16,RAB7B,ROCK1,RUNX2,THBS1,TRPC3,UGCG	28 (2)	2
saracatinib	chemical drug		2.55e-05	0.0208	BMP4,C3,CAV1,Ccl2,CCNE1,CDCP1,CDON,COL1A2,COL4A1,COL6A3,COLEC12,CSF1,CXCL10,CXCL2,F2R,F3,FAS,HAS1,HHIP,KCNB1,MBOAT1,PLCG2,POSTN,PRLR,PTH1R,RIMS3,SYNM,SYNPO,TEK,TGFB3,TLR3,TNFRSF11A,TP63,VCAM1	34 (7)	7
stallimycin	biologic drug	Activated	2.56e-05	0.0014	CSF1,CXCL10,F3,GDF5,IFI16,IFIH1,IL20,IL7,MX1,TNFSF10,TNFSF4	11 (1)	1
mir-217	microRNA		2.64e-05	0.0211	ACTA2,ADORA2A,AQP1,BCL2,Ccl2,CCNE1,COL1A1,CXCL10,CXCL2,HMOX1,Nppb,PITX3,RUNX2,SPARC,TEK,THBD,THBS1,THBS2,VCAM1	19 (2)	2
fidarestat	chemical drug		2.75e-05	0.0467	ACTA2,Ccl2,CCNG2,CCR7,Cdkn1c,COL1A1,CSF1,CXCL10,CXCL2,FGL2,FST,HMOX1,HSPA5,IL21,KLF1,MMP12,MMP3,NFATC2,PLCG2,PPARG,PRKAR2B,PRKCQ,PTGS1,RCSD1,RIPK3,ROCK1,TGFB3,THBS1,TNFSF4,YPEL5	30 (5)	4
SOX2	transcription regulator		3.12e-05	0.0133	ABTB2,APC,ASCL2,BMP4,BMPER,CCN2,CITED1,COL1A1,CST6,CYP26A1,ELF3,EVPL,FA2H,FGFR4,FOXF1,FST,GREB1,GRHL3,GSN,KITLG,KRT7,LLGL2,LPAR1,MEF2C,MFSD2A,mir-30,MPZL1,MYRF,NAAA,PARD6B,PCDH18,PLD1,PLP1,PPARG,PRKCQ,SMARCAD1,SOX8,SPRR1A,STRA6,TERF1,TIA1,TP63,USP18,WNT8B	44 (1)	1
celecoxib	chemical drug	Inhibited	3.12e-05	0.0149	ATM,ATR,BCL2,F3,FAS,HMOX1,HSPA5,IL7,MAGI1,MET,MKI67,PPARG,ST3GAL3,TLR2,TNFRSF11A,VCAM1	16 (1)	1
CD24	other	Activated	3.15e-05	0.0002	ASPM,DEPDC1,HMMR,JMJD1C,KIF18A,MBNL1,NIPBL,RAD50,RASA1,SMC4,TOP2A,TPR,UPF2	13 (1)	1
10E,12Z-octadecadienoic acid	chemical - endogenous mammalian		3.55e-05	0.0025	ADAM8,APLN,ARHGEF15,ARHGEF39,ATP6V0D2,BCL2,BUB1,CA3,CAMK2B,CAV1,Ccl2,CITED1,CLIC5,DGAT2,FMO2,GDF5,HMMR,MMP12,NDC80,PPARG,SPDL1	21 (1)	1
U2AF2	other		3.72e-05	0.0353	ACTA2,BCL2,CAV1,Ccl2,CCN2,CCNE1,CDON,COL1A1,COL1A2,CXCL10,F2R,F3,HAS1,Nppb,POSTN,PRLR,PRRX1,PTH1R,ROCK2,RUNX2,SYNPO,THBS1,TNFRSF11A,VCAM1	24 (4)	3
fingolimod phosphate	chemical - endogenous mammalian		4.1e-05	0.0449	ACE,ATP1B1,B4GALT1,BCL2,BCL3,BMP4,C3,CAV1,Ccl2,CCN2,CCR7,CSF1,CXCL10,ELOVL6,F2R,GLI1,HDC,HLA-DOB,HOMER1,IFIH1,MERTK,MYRF,PLTP,PPARG,PRDM16,PRKCQ,THBS1,VCAM1	28 (5)	5
DSCAM	other		4.11e-05	0.0015	CARF,FRK,GRIN3B,GSN,JAK2,MICALL2,MYT1,PLD1,PLXNC1,SFRP4,SYNPO,SYTL4,TUBB4A,UNC5A,VGF,WNT7B	16 (1)	1
zonisamide	chemical drug	Inhibited	4.23e-05	0.0106	ACTA2,AQP1,CA4,CCNE1,CDK5R1,CXCL2,FAS,FST,HAS1,HMOX1,HOMER1,IL17F,IL21,ITGB2,mir-31,RAB7B,ROCK1,RUNX2,SCN2A,SEL1L,THBS1,TRPC3,UGCG	23 (6)	5
raloxifene	chemical drug		4.33e-05	0.0083	BCL2,BCL3,BIK,BMP4,CSF1,F2R,FMO5,GREB1,HMOX1,IL1R1,INHBB,KRT7,MKI67,MMP3,MPPED2,MYBL1,RAP1GAP,RB1CC1,RFC4,TGFB3,THBD,TOP2A	22 (1)	1
tributyltin	chemical reagent		4.59e-05	0.0019	ANGPTL4,CA3,DCN,ELOVL6,Fmnl1,KRT80,PALM3,PLIN4,PPARG,PTPN22,ROCK2,SLCO4A1,SYNPO,WNK4,ZNF423	15 (1)	1
dimethyl sulfoxide	chemical drug	Activated	4.7e-05	0.0047	AATK,BMP4,CA3,CALR,IFI16,ITGB2,KIF3C,KLF1,MEF2C,MEFV,PLD1,PLD2,PTGS1,PTH1R,ROCK1,RUNX2,SQSTM1,UBE2L6,VCAM1	19 (1)	1
HLA-A	other		5.1e-05	0.012	ACTA1,CALR,CCN2,CCNE1,CLIC6,COL1A1,DLL4,ECM2,HMOX1,HSPB7,HTR2A,ITGA7,LRP8,MEF2C,NFATC2,Nppb,PKNOX2,POSTN,PTH1R,RUNX2,RYR2,TGFB3,THBD	23 (6)	6
MEF2A	transcription regulator		5.61e-05	0.0182	ACTA2,BCL2,Ccl2,CLIC6,COL1A2,CYP11A1,DSCC1,ECM2,EVPL,GRHL3,HSPA5,HSPB7,IFI16,INHBB,ITGA7,KRT7,MEF2C,MYL1,NFATC2,PKNOX2,POSTN,PRRX1,RYR2,SPRR1A,TGFB3,THBD,THBS1,VCAM1	28 (3)	3
KDM5B	transcription regulator	Inhibited	5.85e-05	0.0024	CAV1,DHCR24,EIF5B,FBXO5,FJX1,GREB1,HMMR,INSIG1,let-7,NDC80,PDE3B,PRLR,PSIP1,SAT1,SMC5,SMOX,TOP2A,TTK,WNT7B	19 (1)	1
dihydrotestosterone	chemical - endogenous mammalian	Activated	6.43e-05	0.0413	ACTA1,ADAMTS1,ALDH1A3,ARFGAP3,ATAD2,BCL2,BRIP1,C4A/C4B,CCN2,CCNE1,COL4A1,COL5A3,COL6A1,CYP11A1,DCN,DCTPP1,DDIAS,DEPDC1,DHCR24,FRK,FST,GRB10,GREB1,IGFBP7,INHBB,IQGAP2,KITLG,MMP3,NEDD4L,PPARG,PRLR,SLC16A6,SLC16A7,SPARC,ST6GALNAC1,TGM4,TNFSF10,TP53INP2,VCAM1,WNT4,WNT7B	41 (1)	1
BRD4	kinase	Activated	6.69e-05	0.0045	ABLIM1,ACTA2,COL1A1,COL1A2,COL4A1,DCTPP1,HMOX1,KCNQ5,KIF23,MORC1,PDGFC,PTPN22,SLC16A6,THBS1,THBS2,TOP2A,TYRO3	17 (1)	1
copper gluconate	chemical drug	Inhibited	6.7e-05	0.0124	ATG9B,ATP6V0D2,ATP6V1H,ATRX,BCL3,BRCA2,CENPE,CLCN7,CXCL2,IFI35,KIF23,MMP12,MSH2,PRKDC,RAD50,SHPRH,SMC2,SQSTM1,TNFSF10,TOP2A,UBD,UNG,USP1	23 (2)	2
SAFB	other		6.74e-05	0.0354	BCL2,C3,CAV1,CAV2,CCN2,CLDN23,CLN8,CNKSR1,COL12A1,COL4A1,COL6A1,CXCL10,FGF13,FGFR4,GREB1,HMOX1,IGF2BP3,JUP,KRT7,PAPSS2,PCDH18,PCDH19,PDGFC,PRLR,SAT1,SPARC,SYNPO,TGFB3,TNFSF10,UBD	30 (2)	2
GATA4	transcription regulator		7.66e-05	0.0079	ACTA1,BCL2,COL1A1,COL1A2,CYP11A1,DSCC1,ECM2,EVPL,GRHL3,HSPA5,HSPB7,IFI16,INHBB,KRT7,MEF2C,MYL1,NFATC2,Nppb,POSTN,RYR2,SPRR1A,VCAM1	22 (1)	1
repotrectinib	chemical drug		7.69e-05	0.0466	ACTA1,ACTA2,CAV1,Ccl2,CCNE1,CDON,COL1A1,COL1A2,CXCL10,F2R,F3,GLI1,HAS1,Nppb,POSTN,PRRX1,PTH1R,SYN1,SYNPO,THBS1,TNFRSF11A,TNFRSF8,TNFSF10,VCAM1,WAS	25 (6)	5
TFRC	transporter		7.78e-05	0.008	ACTA2,COL1A1,GGT1,HERPUD1,HMOX1,HSPA5,ITGB2,MMP12,PLD4,PPARG,PRTN3,SPRR1A,TGFB3,TNFSF10	14 (1)	1
SDC3	other		8.06e-05	0.0392	ACTA1,ACTA2,CAV1,Ccl2,CCNE1,CDON,COL1A1,COL1A2,CXCL10,F2R,F3,HAS1,Nppb,POSTN,PRRX1,PTH1R,SYNPO,THBS1,TNFRSF11A,VCAM1	20 (3)	2
procarbazine	chemical drug		8.35e-05	0.0425	ACTA1,ACTA2,ALAS1,APC,ATM,BCL2,BTG2,BUB1,Ccl2,CDC25B,Cdkn1c,DRD3,FAS,HOMER1,HSPA5,MSH2,NDRG2,NFIB,NPEPL1,OSM,PPARG,PRDM16,SORL1,SQSTM1,TNFSF10	25 (7)	5
MEF2	group		8.39e-05	0.0147	ACTA1,CALR,CCN2,CCNE1,CLIC6,COL1A1,DLL4,ECM2,HMOX1,HSPB7,HTR2A,ITGA7,LRP8,NFATC2,Nppb,PKNOX2,POSTN,PTH1R,RUNX2,RYR2,TGFB3,THBD	22 (5)	5
BMP2/4	group	Activated	8.53e-05	0.0401	ADAMTS7,ARX,ASIP,BCL2,BMP4,CCR7,COL1A1,COL1A2,CSF1,CYP11A1,DLX4,ELF3,F3,FOXF1,FST,IFI16,ITGB6,KLF1,KRT7,let-7,MEF2C,MMP3,MXD1,NCAM1,POSTN,PPARG,PRR5,PTH1R,RUNX2,SALL3,SOSTDC1,SPARC,TNN,TP63,WNT4	35 (3)	2
Gli	group	Activated	9.4e-05	0.0338	ACTA2,ASPM,BCL2,BMP4,C3,CAV1,Ccl2,CCN2,CEP70,COL1A1,CXCL10,ELAVL2,FAS,GLI1,HHIP,IGFBP7,IL1R2,INSIG1,JUP,MEF2C,NAV3,NDRG2,NTN1,PAPSS2,PCDH18,PHLDA2,PLPP2,PTH1R,RUNX2,SPARC,TNFAIP3,UGCG	32 (5)	5
SMAD7	transcription regulator		9.82e-05	0.0411	ACTA2,BMP5,Ccl2,CCN2,CCNE1,COL1A1,COL1A2,COL6A1,COL6A3,CXCL10,DCN,DEPTOR,FAS,FST,G6PC3,HMOX1,ITGA7,MET,MMP12,TGFB3	20 (1)	1
bromodeoxyuridine	chemical drug	Activated	0.000103	0.0045	CSF1,CXCL10,F3,GDF5,IFI16,IFIH1,IL20,IL7,MX1,TNFSF10,TNFSF4	11 (1)	1
DUSP1	phosphatase		0.000106	0.0164	BCL2,Ccl2,CXCL10,CXCL2,MEFV,MERTK,MX1,MXD1,MYH2,OSM,PNRC1,SH2D2A,SYNPO,THBD,TLR2,UBD,VCAM1	17 (1)	1
Ro31-8220	chemical - kinase inhibitor		0.000116	0.0128	BCL2,COL1A1,COL1A2,HMOX1,IL20,LAT,PLD1,PRKCQ,TNFSF10,VCAM1	10 (1)	1
UDP-D-glucose	chemical - endogenous mammalian	Activated	0.000117	0.0006	CALR,HSPA5,HYOU1,PDIA4	4 (1)	1
HMOX1	enzyme		0.000119	0.0458	ACTA2,ADORA2A,AQP1,BCL2,Ccl2,CCNE1,COL1A1,CXCL10,CXCL2,Nppb,PITX3,SPARC,TEK,THBD,THBS1,THBS2,VCAM1	17 (1)	1
epothilone B	chemical drug		0.000124	0.0027	BTG2,FAS,MKI67,THBS1,TNFSF10,TOP2A	6 (1)	1
PRMT6	enzyme		0.00013	0.0343	BCL2,C3,CAV1,CAV2,CCN2,CLDN23,CLN8,CNKSR1,COL12A1,COL4A1,COL6A1,FGF13,FGFR4,GREB1,IGF2BP3,JUP,KRT7,PCDH18,PCDH19,PDGFC,PPARG,PRLR,SAT1,SPARC,SYNPO,TGFB3,THBS1	27 (3)	3
DCAF1	kinase		0.000131	0.048	ACE,ADAM8,APLN,BCL3,BRCA2,C2orf76,CAV1,Ccl2,CCNE1,CDC25B,CENPE,CENPF,CXCR3,FGL2,FOXF1,IFI16,IL1R1,ITGB2,MET,MKI67,MTSS1,Nepn,OPN3,PLK4,POR,PXDC1,RAB44,RPS6KA2,SFRP4,SORL1,SQSTM1,TNFSF10,TOP2A	33 (4)	4
KLRF1	transmembrane receptor		0.000133	0.0212	BCL2,CCR7,CXCL10,FGL2,FST,GLI1,IL21,NFATC2,PLCG2,PRKAR2B,PRKCQ,RCSD1,ROCK1,TNFSF10,TNFSF4,VCAM1,YPEL5	17 (3)	2
norethindrone	chemical drug		0.000133	0.0396	BCL2,C3,CAV1,CAV2,Ccl2,CCN2,CLDN23,CLN8,CNKSR1,COL12A1,COL4A1,COL6A1,FGF13,FGFR4,GREB1,IGF2BP3,JUP,KRT7,PCDH18,PCDH19,PDGFC,PRLR,SAT1,SPARC,SYNPO,TGFB3	26 (3)	2
Tyrobp dimer	complex		0.000133	0.0212	BCL2,CCR7,CXCL10,FGL2,FST,GLI1,IL21,NFATC2,PLCG2,PRKAR2B,PRKCQ,RCSD1,ROCK1,TNFSF10,TNFSF4,VCAM1,YPEL5	17 (3)	2
Fcer1g dimer	complex		0.000133	0.0212	BCL2,CCR7,CXCL10,FGL2,FST,GLI1,IL21,NFATC2,PLCG2,PRKAR2B,PRKCQ,RCSD1,ROCK1,TNFSF10,TNFSF4,VCAM1,YPEL5	17 (3)	2
GDF7	growth factor	Activated	0.000141	0.011	ACTA2,BCL2,CCN2,COL1A1,COL1A2,COL4A1,CSF1,CXCL2,RUNX2,VCAM1	10 (3)	2
SMAD1	transcription regulator	Activated	0.00015	0.012	ACTA2,CCN2,COL1A1,COL1A2,COL4A1,CSF1,CXCL2,RUNX2,VCAM1	9 (1)	1
T 0070907	chemical reagent		0.00015	0.0074	BCL2,Ccl2,COL1A1,COL1A2,DGKA,HMOX1,ITGB2,PRRX1,VCAM1	9 (2)	2
MAP3K14	kinase		0.000152	0.0332	ACTA2,ADAM8,Ccl2,CXCL2,FAS,IL1R2,IL21,PDE3B,RIPK3,TNFAIP3,TNFSF10,TNFSF4,VCAM1	13 (1)	1
T 0070907	chemical reagent		0.000161	0.0032	Ccl2,COL1A1,COL1A2,DGKA,HMOX1	5 (1)	1
VCAN	other		0.000165	0.0316	ACTA1,ANGPTL4,C3,C4A/C4B,Ccl2,CXCL2,DCN,EBI3,F3,FAS,FST,INHBB,MEF2C,MX1,OLFML2B,ROCK1,Slpi (includes others),TGFB3,THBD,VCAM1,WNT4	21 (1)	1
RABL6	other	Activated	0.000166	0.0055	BIK,BTG2,BUB1,CENPF,HMMR,HMOX1,KIF23,NCAPG,NDC80,SEL1L,TOP2A,TTK	12 (1)	1
P2RY1	G-protein coupled receptor	Activated	0.000169	0.0264	ACTA1,ADAMTS1,BTG2,Ccl2,CCN2,Cdkn1c,CXCL10,CXCL2,F3,FAS,INKA1,MFSD2A,PDIA4,PPARG,RAB31,SDF2L1,SLCO4A1,THBS1,TLR2,TNFRSF11A,UGCG,VCAM1	22 (5)	5
PROC	peptidase		0.00017	0.017	ACE,CALR,Ccl2,CXCL2,TEK,THBD,THBS1,TLR2,TNFAIP3,VCAM1	10 (1)	1
ZNF217	transcription regulator		0.00017	0.001	ANK3,ATAD2,CENPK,HOXC6,IFI16,KLHL4,PIPOX,SEC14L2,SEMA3A,SH3RF2	10 (1)	1
Huwe1	other		0.00017	0.0291	ACTA2,ATM,BCL2,Ccl2,CXCL10,CXCL2,CXCR3,EME1,HMOX1,PINK1,PRKDC,RAD50,RFC4,TTK,VCAM1	15 (5)	3
Histone h4	group		0.000176	0.0284	ACTA2,ATM,BCL2,Ccl2,CXCL10,CXCL2,CXCR3,HMOX1,PINK1,PRKDC,RAD50,RFC4,TTK,VCAM1	14 (2)	2
miR-30c-5p (and other miRNAs w/seed GUAAACA)	mature microRNA	Inhibited	0.00018	0.005	ADAMTS15,ATRX,CCN2,CDCP1,CHD1,COL1A1,COL1A2,COL4A1,Dst,GALNT7,KRT7,MBNL1,MET,PPARG,PRPF40A,RPS6KA2,RUNX2,SEC62,SPARC	19 (1)	1
FBN1	other		0.000182	0.0055	CCN2,COL1A2,COL6A3,MMP3,PPARG,RUNX2	6 (1)	1
CD44	other	Activated	0.000183	0.0421	ACTA1,ACTA2,ADAM8,BCL2,Ccl2,CCR7,COL1A1,CXCR3,FAS,IL1R2,MET,MMP12,MMP3,THBS1,THBS2,TNFRSF11A,VCAM1,WAS	18 (1)	1
THBS4	other		0.000184	0.0068	CALR,Ccl2,CRELD2,CXCL10,HSPA5,HYOU1,SDF2L1,VCAM1	8 (1)	1
RAB23	enzyme	Inhibited	0.000192	0.0241	ACTA2,ASPM,BCL2,BUB1,CAV1,CDC25B,Cdkn1c,CEP70,COL1A1,ELAVL2,FAS,GLI1,HHIP,IGFBP7,IL1R2,INSIG1,JUP,MEF2C,NAV3,NDRG2,PAPSS2,PCDH18,PHLDA2,PLPP2,PTH1R,RUNX2	26 (4)	4
Nr1h	group	Inhibited	0.000197	0.0266	ACE,ATP1B1,BCL2,BCL3,C3,CAV1,Ccl2,CCR7,CSF1,CXCL10,ELOVL6,F2R,GLI1,HLA-DOB,IFIH1,MERTK,PLTP,PRKCQ,THBS1	19 (1)	1
3D185	chemical drug		0.000197	0.0349	B4GALNT4,BMP4,BMPER,CA4,CCNE1,CITED1,CLIC6,COL1A1,COL4A1,CSF1,CUBN,DNAJC1,EBI3,EIF5B,FMOD,GRB10,HHIP,HMOX1,INHBB,MMP3,PLP1,PTGS1,PTH1R,TENM3,VCAM1	25 (5)	4
PEMT	enzyme		0.000201	0.013	Ccl2,COL1A1,CXCL2,DGAT2,DNAJC3,ERO1B,FAS,HDLBP,HERPUD1,HSPA5,PPARG,PRKDC,SDF2L1,SEC24D,SEL1L,SURF4	16 (2)	2
DLX5	transcription regulator		0.000204	0.0009	ARX,BMPER,CITED1,CYP26A1,DLX4,RUNX2,UNC5C	7 (1)	1
USP48	peptidase	Activated	0.000221	0.0264	ACTA2,ASPM,BCL2,BUB1,CAV1,CDC25B,Cdkn1c,CEP70,COL1A1,ELAVL2,FAS,GLI1,HHIP,IGFBP7,IL1R2,INSIG1,JUP,MEF2C,NAV3,NDRG2,PAPSS2,PCDH18,PHLDA2,PLPP2,PTH1R,RUNX2	26 (4)	4
SYK	kinase		0.000224	0.0274	BCL2,CCR7,CXCL10,FGL2,FST,GLI1,IL21,NFATC2,PLCG2,PRKAR2B,PRKCQ,RCSD1,ROCK1,TNFSF10,TNFSF4,YPEL5	16 (1)	1
JQ1	chemical reagent	Inhibited	0.000226	0.0073	AMPD3,BCL2,Ccl2,DHCR24,HSPA5,KIF23,MKI67,MX1,SQSTM1,STRA6,TLR2,TNFAIP3,Tnfrsf26,TNFSF10,TOGARAM2,TOP2A,TP63	17 (1)	1
JI 101	chemical drug		0.000226	0.0205	ACTA2,BMP4,BMP5,Ccl2,DLL4,F3,HMOX1,KITLG,MYL1,NCAM1,OSM,PLP1,TEK,WNT11	14 (4)	3
estrogen receptor	group		0.000228	0.0456	BCL2,C3,CAV1,CAV2,CCN2,CLDN23,CLN8,CNKSR1,COL12A1,COL4A1,COL6A1,FGF13,FGFR4,GREB1,IGF2BP3,JUP,KRT7,PCDH18,PCDH19,PDGFC,PRLR,SAT1,SPARC,SYNPO,TGFB3	25 (1)	1
UXT	transcription regulator		0.000234	0.0036	ATR,B4GALT1,BRIP1,BUB1,SEC24D,TLR3,TNFAIP3,TTK	8 (1)	1
dapansutrile	chemical drug		0.000242	0.0414	ACTA2,ATM,BCL2,Ccl2,COL1A1,CXCL10,CXCR3,HMOX1,PINK1,PPARG,PRKDC,RAD50,RFC4,RIPK3,TTK	15 (3)	2
nilotinib	chemical drug	Inhibited	0.000245	0.0076	ATM,BUB1,COL1A1,COL1A2,IL7,JAK2,ORC4,PRKDC,SMC3,TTK	10 (1)	1
TEAD	group		0.000246	0.0252	ACTA1,ACTA2,CAV2,CCN2,COL1A1,DGAT2,FGFR4,FILIP1L,FJX1,HMOX1,Nppb,PCDH18,POSTN,PPARG,RUNX2,THBS1,TP63,WNT11	18 (6)	6
FBXO4	enzyme		0.000251	0.0153	ALDH1A3,ASPM,ATAD2,BRIP1,CCNE1,CLIC6,CLSPN,COL1A1,DDIAS,DEPDC1,DHCR24,ERBIN,ESCO2,ITGB6,ITSN2,MAP3K5,MMP3,PCYT1B,PPARG,PSRC1,ST6GALNAC1,TERF1,TGFB3,TP53INP2	24 (2)	2
TRAF3IP2	other	Activated	0.000259	0.03	ACE,Ccl2,CCN2,COL1A1,CSF1,CXCL10,CXCL2,IL17F,MMP3,POSTN,TP63,VCAM1	12 (1)	1
2-mercaptoethanol	chemical - endogenous mammalian		0.000261	0.0027	HERPUD1,HMOX1,HSPA5,KIF3C	4 (1)	1
GLIS2	transcription regulator		0.000261	0.0093	C3,Ccl2,CCN2,COL1A1,CXCL10,SPARC	6 (1)	1
Gli	group		0.000264	0.002	ACTA2,COL1A1,GLI1,HHIP,RUNX2	5 (1)	1
TRPV4	ion channel	Activated	0.00027	0.0124	Ccl2,CXCL10,CXCL2,FAS,THBS1,TLR2,VCAM1	7 (1)	1
trans-hydroxytamoxifen	chemical drug		0.000277	0.02	BIK,BMP4,CAV1,COL1A1,COL1A2,DCN,FMO5,GREB1,IL1R1,INHBB,KRT7,LHFPL2,MPPED2,MYBL1,RAB31,RAP1GAP,RB1CC1,RFC4,TGFB3,THBS2,TOP2A,UNC5B	22 (1)	1
cephaloridine	chemical drug		0.000303	0.006	ALAS1,ANGPTL4,CCN2,CCNE1,CXCL10,DSCC1,FBP2,Folh1,HMOX1,MMP12,OSMR,RAB31,RYR2,STRA6,TPH1	15 (1)	1
Rock	group		0.000339	0.0243	ACTA1,ACTA2,CCN2,F3,IL21,PPARG,RUNX2,THBS1,VCAM1	9 (1)	1
NLRP3	other		0.000339	0.0319	ACTA2,ATM,BCL2,Ccl2,CXCL10,CXCL2,CXCR3,HMOX1,PINK1,PRKDC,RAD50,RFC4,TTK	13 (1)	1
LGALS1	other		0.000342	0.0304	ACTA2,ANK3,Ccl2,CXCL2,F3,GLI1,IL21,INSIG1,LAT,MMP12,MMP3,ROCK1	12 (1)	1
PRKG1	kinase		0.000352	0.0229	ACTA2,CCN2,COL1A1,Nppb,PPARG,THBS1,VCAM1	7 (1)	1
GMP	chemical - endogenous mammalian		0.000367	0.0272	Ccl2,COL1A1,F3,HMOX1,MKI67,MMP12,TBXA2R,VCAM1	8 (3)	2
5-acetamido-4,7-dioxo-4,7-dihydrobenzofurazan	chemical reagent		0.000371	0.0384	ACE,ACTA1,ADCY7,APLN,ASIP,BRCA2,Cdkn1c,DNA2,ENPP6,LRP8,MYL9,NFATC2,P2RY1,PAK6,PIK3C2B,PLCB4,PLD4,PPARG,PRDM16,PRKAR2B,PTGS1,RGS16,RYR2	23 (3)	2
4-[(4-{[(4-ethylphenyl)sulfonyl]imino}-1-oxo-1,4-dihydronaphthalen-2-yl)amino]benzoic acid	chemical reagent		0.000371	0.0384	ACE,ACTA1,ADCY7,APLN,ASIP,BRCA2,Cdkn1c,DNA2,ENPP6,LRP8,MYL9,NFATC2,P2RY1,PAK6,PIK3C2B,PLCB4,PLD4,PPARG,PRDM16,PRKAR2B,PTGS1,RGS16,RYR2	23 (3)	2
4-morpholin-4-ylnaphthalene-1,2-dione	chemical reagent		0.000371	0.0384	ACE,ACTA1,ADCY7,APLN,ASIP,BRCA2,Cdkn1c,DNA2,ENPP6,LRP8,MYL9,NFATC2,P2RY1,PAK6,PIK3C2B,PLCB4,PLD4,PPARG,PRDM16,PRKAR2B,PTGS1,RGS16,RYR2	23 (3)	2
GLI1	transcription regulator	Activated	0.000374	0.0366	ACTA2,ASPM,BCL2,BUB1,CAV1,CDC25B,Cdkn1c,CEP70,COL1A1,ELAVL2,FAS,HHIP,IGFBP7,IL1R2,INSIG1,JUP,MEF2C,NAV3,NDRG2,PAPSS2,PCDH18,PHLDA2,PLPP2,PTH1R,RUNX2	25 (3)	3
KDM1A	enzyme		0.000378	0.0196	APC,ARNTL2,ATAD2,ATP8B3,BLM,BRCA2,BRIP1,CENPF,CENPK,COL1A1,COL1A2,CXCL10,GREB1,IQGAP2,PHLDB2,SCN2A,ST6GALNAC1,STEAP3,SUCO,SYNPO,TMCC3,ZBTB20	22 (1)	1
MTPN	transcription regulator		0.000385	0.0381	BCL2,CASQ1,Ccl2,COL1A1,COL1A2,FAS,MMP3,MYL1,Nppb,SPARC,TGFB3,TNFSF10,VCAM1	13 (1)	1
3,5-diiodothyropropionic acid	chemical drug		0.000393	0.0394	ADGRF4,AGBL3,ANGPTL4,BCL3,BTG2,Ccl2,CCNE1,CNTN2,COL6A1,CXCL10,CXCL2,DENND4C,HMOX1,HR,IL7,MET,PHLDA2,POR,PPARG,RUNX2,SFRP4,Sult1a1,Sult5a1,SYCE2,TMEM159,TSHR,WNT11,WNT4,WNT8B	29 (4)	3
HISTONE	group		0.00041	0.0022	BCL2,CCNE1,LAT,NOD2,WT1	5 (1)	1
MDGA2	other		0.00041	0.002	ATR,FAS,MSH2,TP63,WT1	5 (1)	1
l-asparaginase	biologic drug	Inhibited	0.000463	0.0141	BTG2,BUB1,Cdkn1c,CENPF,CLSPN,INSIG1,KIF15,KIF20B,KNL1,NCAPG,NDC80,PLK4,SMC2,SPDL1,SQLE,TOP2A	16 (1)	1
4-(4-(3-(4-trifluoromethoxy-phenyl)ureido)cyclohexyloxy)benzoic acid	chemical reagent		0.000467	0.0204	Ccl2,CXCL2,DGAT2,DNAJC3,ERO1B,FAS,HDLBP,HSPA5,PPARG,PRKDC,SDF2L1,SEC24D,SEL1L,SQSTM1,SURF4	15 (2)	2
AB928	chemical drug		0.000481	0.0376	ATP2B1,BCL2,Ccl2,CD28,COL1A2,COL6A1,CXCL10,DGAT2,EEF2,GLI1,HHIP,HMOX1,KCNB1,KIF5B,MMP12,ROCK1,RUNX2,SPARC,TUBB4A	19 (3)	2
TEAD3	transcription regulator		0.000489	0.0042	ACTA1,ACTA2,CCN2,FILIP1L,FJX1,PCDH18,POSTN,THBS1,TP63	9 (1)	1
kawain	chemical - endogenous non-mammalian	Inhibited	0.000497	0.0074	Ccl2,FAS,HMOX1,NOD2,PPARG,TLR2	6 (1)	1
CBX5	transcription regulator	Inhibited	0.000502	0.0416	ACTA1,ACTA2,ADCY7,ASCL2,BCL2,CCNE1,COL4A1,DYSF,ENO3,GDPD3,GRHL3,IFI16,ITGA7,KRT80,MEF2C,MKI67,MUC20,MYL1,PODXL2,POSTN,PPARG,PRDM16,PRKAR2B,RPS6KA2,RUNX2,SYTL2,TOP1,TRIM31	28 (2)	2
GSTM5	enzyme		0.000509	0.0401	ACE,Ccl2,CCN2,COL4A1,FAS,HMOX1,MMP3,MSH2,THBS1,TOP2A,TPH1	11 (3)	2
CCND1	transcription regulator		0.000532	0.0267	ALDH1A3,ASPM,ATAD2,BRIP1,CCNE1,CLIC6,CLSPN,COL1A1,DDIAS,DEPDC1,DHCR24,ERBIN,ESCO2,ITGB6,ITSN2,MAP3K5,MMP3,PCYT1B,PPARG,PSRC1,ST6GALNAC1,TGFB3,TP53INP2	23 (1)	1
DDB1	other	Activated	0.000534	0.0455	ADAM8,APLN,BCL3,BMPER,C2orf76,Ccl2,CITED1,CYP26A1,FGL2,FOXF1,GREB1,IFI16,IL1R1,ITGB2,MCIDAS,MTSS1,Nepn,PCDH18,POR,PXDC1,RAB44,RPS6KA2,SEMA3A,SFRP4,SORL1,USP18,WNT8B	27 (5)	4
Alpha catenin	group	Inhibited	0.000562	0.044	ADAM33,ADAM8,ADAMTS1,BCL3,COL1A1,COL1A2,COL6A1,COL6A3,CXCL10,CXCL2,IGFBP7,MMP12,STEAP2,THBS2,TNFAIP3,VCAM1	16 (1)	1
FOXO4	transcription regulator		0.000574	0.0434	APLN,CAV1,CCN2,CCNG2,COL4A1,DHCR24,ELOVL6,FMOD,GABARAPL1,IGFBP7,IL1R1,ITGB2,PTGS1,RUNX2,VCAM1	15 (1)	1
copper gluconate	chemical drug	Inhibited	0.000577	0.0013	ATRX,MSH2,RAD50,SHPRH,SMC2,UNG,USP1	7 (1)	1
disulfiram	chemical drug	Inhibited	0.000577	0.0013	ATRX,MSH2,RAD50,SHPRH,SMC2,UNG,USP1	7 (1)	1
C1QA	other		0.000577	0.0146	C3,C4A/C4B,Ccl2,CXCL10,F2R,F3,MERTK	7 (1)	1
Irgm1	other	Inhibited	0.000582	0.0126	BUB1,Ccl2,CXCL10,FAS,IFI16,MKI67,NCAPG,SQSTM1,USP18	9 (1)	1
PDGFRbeta-recognizing cyclic peptide	chemical reagent		0.000605	0.0079	ACTA2,COL1A1,COL1A2	3 (1)	1
CASQ2	other		0.000605	0.0039	ACTA1,CALR,RYR2	3 (1)	1
Nppb	other		0.000605	0.0033	ACE,COL1A1,TGFB3	3 (1)	1
SPTLC2	enzyme		0.000609	0.0109	CCN2,COL1A1,HSPA5,Nppb,THBS1	5 (1)	1
miR-135a-5p (and other miRNAs w/seed AUGGCUU)	mature microRNA	Inhibited	0.000609	0.0046	APC,JAK2,PLXNA4,PPARG,RUNX2	5 (1)	1
CLCN5	ion channel		0.000609	0.0088	CA3,Ccl2,CCNE1,CUBN,MKI67	5 (1)	1
SP110	transcription regulator		0.00061	0.0248	ARRB1,ATM,BCL3,BMP4,CXCL10,DLL4,F2R,F3,IFIH1,IL1R1,MX1,NFATC2,PDGFC,PPARG,ROCK2,SQSTM1,TIA1,YES1	18 (1)	1
infigratinib	chemical drug		0.000618	0.0299	B4GALNT4,BMPER,CA4,CITED1,CLIC6,COL1A1,COL4A1,CUBN,GRB10,HHIP,HMOX1,HSPA5,INHBB,PLP1,PTH1R,TENM3	16 (3)	2
AZD4547	chemical drug		0.000618	0.0274	B4GALNT4,BMPER,CA4,CITED1,CLIC6,COL1A1,COL4A1,CUBN,GRB10,HHIP,HMOX1,HSPA5,INHBB,PLP1,PTH1R,TENM3	16 (3)	2
MCM7	enzyme		0.000656	0.0396	ATM,ATR,BLM,BUB1,CCN2,CDC25B,Cdkn1c,FAS,HMOX1,MET,TNFAIP3,WRN	12 (4)	4
tamibarotene	chemical drug		0.000664	0.0105	APLN,F3,HMOX1,ITGB2,RBP2,THBD	6 (1)	1
B4GALNT2	enzyme		0.000664	0.0114	CXCL10,CXCL2,GATM,MYH2,PPARG,VWF	6 (4)	3
fasudil	chemical drug		0.000676	0.0356	ACTA2,BCL2,Ccl2,CCN2,F3,ROCK2,TGFB3,VCAM1	8 (1)	1
bee venom	chemical - endogenous non-mammalian		0.000754	0.0224	Ccl2,FYB1,HAS1,KIF23,MARCHF7,MKI67,OSM,THBD,TNFAIP3,TOP2A	10 (1)	1
Tcf7	transcription regulator		0.000804	0.0428	ADAMTS6,BCL2,CXCR3,DHCR24,Dst,ECM1,GGT1,Gprasp2,GSAP,IL17F,IL1R1,IL21R,LRIG1,MBOAT1,MXD1,PAPSS2,PLCB4,PLTP,PPARG,SQLE,TGFB3,TLR1,TMEM158	23 (1)	1
GATA6	transcription regulator		0.000811	0.0313	ACTA2,ATP6V0C,ATP6V0D1,ATP6V1H,BMP4,BMP5,C4A/C4B,CITED1,COL4A1,CYP11A1,DSCC1,EVPL,GRHL3,KRT7,MEF2C,NFIA,SEMA3C,SPARC,SPRR1A,TNFSF10,WNT7B	21 (1)	1
GSK2816126	chemical drug		0.000812	0.014	BMP5,Ccl2,CXCL10,PTH1R,RUNX2,SOSTDC1,SPARC,TNFRSF11A,TNFSF10	9 (1)	1
IKZF1	transcription regulator		0.000821	0.0393	AQP1,CALHM5,CAV1,CAV2,CRACDL,CXCL2,DNM3,FGF13,FGFR4,IFI16,JUP,KIF23,KITLG,KLF1,LGMN,LHFPL2,NCAM1,PRKCQ,PTH1R,RAPGEF4,SHROOM3,SLC27A3,Sult1a1,TENM3,VIPR1,VWF	26 (1)	1
miR-29b-3p (and other miRNAs w/seed AGCACCA)	mature microRNA		0.000868	0.0167	ADAMTS15,ANGPTL4,CAV2,COL1A1,COL1A2,COL4A1,COL5A3,Dst,INSIG1,NAV3,SPARC,TGFB3,TNFAIP3	13 (1)	1
NR3C2	ligand-dependent nuclear receptor		0.00087	0.0473	ADAMTS1,BCL2,Ccl2,CCN2,Cmya5,COL1A1,MMP12,MSRB1,NFIA,Nppb,PLIN4,RAPGEF4,RRAD,SEMA3C	14 (1)	1
PTGER2	G-protein coupled receptor	Activated	0.00087	0.0296	ASPM,CENPE,CENPF,CEP55,CFP,DEPDC1,ECM1,HDC,IL1R2,KIF15,MASTL,MKI67,THBS1,TTK	14 (1)	1
TPMT	enzyme		0.000871	0.014	CALR,CCR7,CXCL10,IL21R,TNFSF10,VCAM1	6 (4)	3
IHH	enzyme		0.000902	0.0101	BMP4,GLI1,HHIP,MEF2C,MET,PTH1R,RUNX2	7 (1)	1
Patched	group		0.000902	0.007	ACTA1,BTG2,DLL4,FOXF1,GLI1,KITLG,MTSS1	7 (3)	2
MYF6	transcription regulator		0.000915	0.0416	ACTA1,ACTA2,ADCY7,BCL2,CCNE1,COL4A1,DYSF,ENO3,IFI16,ITGA7,MEF2C,MKI67,MLC1,MYL1,POSTN,PRDM16,PRKAR2B,RPS6KA2,TOP1	19 (2)	2
ABL1	kinase		0.000979	0.0266	C3,CAV1,CCNE1,CSF1,FAS,TEK,TGFB3,TP63	8 (1)	1
L-alanine	chemical - endogenous mammalian	Inhibited	0.00099	0.0414	BCL2,Ccl2,CCNE1,CNTN2,CXCL10,CYP11A1,EEF2,HYOU1,PLD2,RUNX2,TUBB4A	11 (4)	4
DNMT3A	enzyme		0.000999	0.0291	ACE,ACTA1,ADCY7,APLN,BRCA2,DNA2,ENPP6,MYL9,NFATC2,P2RY1,PAK6,PIK3C2B,PLCB4,PLD4,PRKAR2B,PTGS1,RGS16,RYR2	18 (1)	1
ERN1	kinase		0.00106	0.0347	Ccl2,CXCL2,DGAT2,DNAJC3,ERO1B,FAS,HDLBP,HSPA5,PPARG,PRKDC,SDF2L1,SEC24D,SEL1L,SURF4	14 (1)	1
DSCAML1	other		0.00107	0.0098	ANK3,FRK,GRIN3B,MICALL2,MYT1,PLD1,PLXNA4,PLXNC1,RIMS3,TUBB4A,UNC5A,VGF,WNT7B	13 (1)	1
proteasome inhibitor PSI	chemical - protease inhibitor		0.00111	0.0294	Ccl2,CXCL2,FAS,HMOX1,HSPA5,RUNX2,SQSTM1	7 (1)	1
verticillin A	chemical reagent		0.00116	0.0178	ARX,C3,CCNE1,EYA4,FAS,GRAMD4,GREB1,MSRB1,POR,RAB11FIP3,RRAD,SAT1,SCARA5,SDSL,STRA6,VSTM2L	16 (4)	4
FGFR2	kinase		0.00117	0.0265	B4GALNT4,BMPER,CA4,CITED1,CLIC6,COL1A1,COL4A1,CUBN,GRB10,HHIP,INHBB,PLP1,PTH1R,TENM3	14 (1)	1
cyclopiazonic acid	chemical - endogenous non-mammalian		0.00121	0.0189	BCL2,Ccl2,CXCL2,FAS,TRPC3	5 (1)	1
EFNB	group		0.00131	0.028	BMP4,BMP5,KITLG,MMP3,MYL1,NCAM1,PLP1,SORL1,TEK,WNT11	10 (3)	2
berzosertib	chemical drug		0.00136	0.0296	ATM,BUB1,CDC25B,Cdkn1c,FAS,MET,WRN	7 (3)	2
RPA2	other		0.00136	0.0296	ATM,BUB1,CDC25B,Cdkn1c,FAS,MET,WRN	7 (3)	2
ATRIP	kinase		0.00136	0.0296	ATM,BUB1,CDC25B,Cdkn1c,FAS,MET,WRN	7 (3)	2
RPA3	other		0.00136	0.0296	ATM,BUB1,CDC25B,Cdkn1c,FAS,MET,WRN	7 (3)	2
6-mercaptopurine	chemical drug	Inhibited	0.00137	0.0181	CCR7,CXCL10,TNFSF10,VCAM1	4 (1)	1
AEBP1	peptidase		0.00137	0.0228	ACTA2,Ccl2,COL1A2,PPARG	4 (1)	1
Cathepsin	group		0.00145	0.0086	ACTA2,CCNE1,MKI67	3 (1)	1
ampelopsin	chemical drug		0.00145	0.0238	BCL2,HMOX1,HSPA5	3 (1)	1
NUDT21	other		0.00145	0.0046	COL1A1,HMMR,SPARC	3 (1)	1
G6PC	phosphatase		0.00145	0.0044	CYP11A1,HSPA5,HYOU1	3 (1)	1
FBXL17	other		0.00145	0.0077	GLI1,HHIP,HMOX1	3 (2)	2
TBX5	transcription regulator		0.00149	0.028	COL1A1,COL1A2,CXCL2,ECM2,HSPB7,IFI16,MEF2C,NFATC2,POSTN,RYR2	10 (1)	1
desmopressin	biologic drug		0.00149	0.0122	ANK3,F8,GOLGB1,NDRG2,Nppb,PHLDB2,Plekha6,PLXDC2,RAP1GAP,VWF	10 (1)	1
TEAD2	transcription regulator		0.00163	0.0106	CCN2,FGFR4,FILIP1L,FJX1,PCDH18,POSTN,THBS1,TP63	8 (1)	1
MAP3K5	kinase		0.00164	0.0376	ACE,Ccl2,CCN2,HMOX1,MSH2	5 (1)	1
3-deoxy-2-octulosonic acid(2)-lipid A	chemical - endogenous non-mammalian		0.00164	0.0132	Ccl2,CXCL10,DHCR24,PTGS1,SQLE	5 (1)	1
CR1L	other		0.00164	0.027	C3,CCN2,COL1A1,COL1A2,COL4A1,COL6A1,COL6A3	7 (1)	1
miR-204-5p (and other miRNAs w/seed UCCCUUU)	mature microRNA		0.0017	0.0242	ATP2B1,BCL2,CAMK2B,CDC25B,MMP3,PPARG,ROCK1,SPARC,SPDEF,TGFB3	10 (1)	1
ELL2	transcription regulator		0.00172	0.0073	ARFGAP3,CRELD2,CYP26A1,DNAJC3,HDLBP,SEC24D,SEL1L,SLC66A3,TRIB1	9 (1)	1
PCYT1A	enzyme		0.0018	0.015	Ccl2,CXCL2,FRK,FST,GSN,PCYT1B	6 (1)	1
NKX2-3	transcription regulator	Activated	0.00194	0.0491	ACTA2,ADAMTSL2,ANGPTL4,ANKRD37,BMP4,CEP55,DHX58,HMMR,LGMN,MAMDC2,MFNG,PAPSS2,PLD1,POSTN,PRSS12,SEMA3A,SRPX2,TMEM158,TNFSF4,UBE2L6,UNC5A,USP18,VCAM1	23 (1)	1
CREB3L1	transcription regulator		0.00217	0.0151	CHST12,COL1A1,COL1A2,HSPA5,PAPSS2	5 (1)	1
DLX6	transcription regulator		0.00217	0.0044	BMPER,CITED1,CYP26A1,DLX4,UNC5C	5 (1)	1
hymecromone	chemical drug		0.00223	0.0431	ACTA2,BCL2,CAV1,FAS,HMMR,MMP3	6 (1)	1
PTCH1	transmembrane receptor		0.00223	0.0128	ACTA1,BTG2,DLL4,FOXF1,GLI1,MTSS1	6 (1)	1
dithiothreitol	chemical reagent		0.00223	0.0344	BOK,ERO1B,HMOX1,HSPA5,SEL1L,TLR2	6 (1)	1
ADAM12	peptidase		0.00224	0.0411	ADAMTS15,Ccl2,CCN2,COL5A3,COL6A3,DCN,ITGA7,MMP3,Nepn,PPARG,VWF	11 (1)	1
SPARC	other		0.00243	0.041	ATM,BLM,BRCA2,BRIP1,C17orf78,COL1A1,COL1A2,FANCB,LRP8,MPZL1,MSH2,RFC4,SPRR1A,WNK4	14 (1)	1
EHMT1	transcription regulator		0.00259	0.0171	ARX,C3,EYA4,GRAMD4,MSRB1,POR,RAB11FIP3,RRAD,SAT1,SCARA5,SDSL,STRA6,VSTM2L	13 (1)	1
TEAD1	transcription regulator		0.00274	0.0309	ACTA1,ACTA2,CCN2,FILIP1L,FJX1,Nppb,PCDH18,POSTN,THBS1,TP63	10 (1)	1
emricasan	chemical drug		0.00279	0.0344	ACTA2,COL1A1,CXCL2	3 (1)	1
ZNF521	transcription regulator		0.00279	0.0156	PPARG,TNFRSF11A,ZNF423	3 (1)	1
VIPAS39	other		0.00279	0.0086	SPARC,THBS1,VWF	3 (1)	1
zofenopril	chemical drug		0.00279	0.0199	Ccl2,CSF1,HMOX1	3 (1)	1
ACTA2	other		0.00279	0.0196	ACTA1,CCN2,MET	3 (1)	1
quinapril	chemical drug		0.00279	0.0219	ACE,Ccl2,CCN2	3 (1)	1
ATP2B2	transporter		0.00279	0.0217	BCL2,CALR,HSPA5	3 (1)	1
Rp-cAMPS	chemical - kinase inhibitor		0.00282	0.0342	BCL2,HMOX1,MMP3,PLD1,SYNPO	5 (1)	1
DSP	other		0.00282	0.0336	Ccl2,COL1A1,COL1A2,JUP,PPARG	5 (1)	1
TREX1	enzyme		0.00282	0.0258	ATR,CXCL10,IFI16,MX1,USP18	5 (1)	1
creatine kinase	group		0.00282	0.0284	CXCL10,CXCL2,GATM,MYH2,PPARG	5 (3)	2
chlorophyll a	chemical - endogenous non-mammalian		0.00292	0.0124	BCL2,FAS	2 (1)	1
MYBPC3	other		0.00292	0.032	Ccl2,CXCL10	2 (1)	1
RFX2	transcription regulator		0.00292	0.003	ALMS1,DCDC2	2 (1)	1
ACTC1	enzyme		0.00292	0.009	ACTA1,ACTA2	2 (1)	1
miR-101-5p (miRNAs w/seed AGUUAUC)	mature microRNA		0.00292	0.0072	ATM,PRKDC	2 (1)	1
TCF20	transcription regulator		0.00292	0.0095	MMP3,SQSTM1	2 (1)	1
pyridoxal phosphate	chemical - endogenous mammalian		0.00292	0.0129	BCL2,COL1A1	2 (1)	1
TSIX	other		0.00292	0.0135	COL1A1,COL1A2	2 (1)	1
Sf1	other		0.00292	0.0376	Ccl2,VCAM1	2 (1)	1
CTS-1027	chemical drug		0.00292	0.0143	ACTA2,COL1A1	2 (1)	1
FOLR1	transporter		0.00292	0.0052	CAV1,PRKDC	2 (2)	2
vatalanib	chemical drug	Inhibited	0.00297	0.0421	ACTA2,BCL2,CCNE1,COL1A1	4 (1)	1
IFNL4	cytokine		0.00297	0.021	CXCL10,DHX58,IFIH1,MX1	4 (1)	1
miR-335-3p (miRNAs w/seed UUUUCAU)	mature microRNA		0.00333	0.0172	ADAMTS15,COL1A1,COL1A2,COL4A1,Dst,SPARC	6 (1)	1
NUPR1	transcription regulator	Inhibited	0.00347	0.0353	ANK1,ANK3,ARHGAP11A,ASPM,ATAD5,ATR,BLM,BUB1,CAMK2N1,CENPC,COL1A2,DEPTOR,DHCR24,DPYSL5,EME1,HLTF,IGF2BP3,KIF18A,KIF23,KNL1,LHFPL2,LRP8,MAGI1,MKI67,MMP12,MXD1,NAAA,NFIB,NOX3,PPWD1,PXDC1,RANBP6,SAT1,SHROOM3,SLC16A6,SLF1,SPDL1,SYTL2,TMEM158,TRIB1,UNC5B,ZNF483	42 (1)	1
CCN3	growth factor		0.0036	0.0357	BMP4,CCN2,COL1A1,PDGFC,RUNX2	5 (1)	1
CASZ1	enzyme		0.00384	0.0186	ACTA1,CASQ1,FGF18,IRAG1,ITGA7,TGFB3,TP63	7 (1)	1
miR-133a-3p (and other miRNAs w/seed UUGGUCC)	mature microRNA	Inhibited	0.00401	0.0162	CCN2,FSCN1,KRT7,PITX3,RB1CC1,RUNX2	6 (1)	1
CHADL	other		0.00401	0.0274	Ccl2,FAS,MEF2C,MET,PTH1R,VCAM1	6 (1)	1
WNT3	other		0.0041	0.0199	APC,GLI1,POSTN,RUNX2	4 (1)	1
TAF4B	transcription regulator		0.0041	0.028	CCN2,INHBB,TGFB3,TNFAIP3	4 (1)	1
azathioprine	chemical drug		0.0041	0.0222	CALR,IL21R,P2RY1,TNFSF10	4 (2)	2
NSUN6	enzyme	Activated	0.00446	0.0423	AMOTL2,CCN2,FSCN1,HMMR,ITGB2,THBS1,TOP2A	7 (1)	1
miR-184 (and other miRNAs w/seed GGACGGA)	mature microRNA		0.00468	0.0175	NFATC2,Nppb,SFRP4	3 (1)	1
RCOR1	transcription regulator		0.00468	0.0269	COL1A1,COL1A2,SCN2A	3 (1)	1
CH-223191	chemical reagent		0.00468	0.025	ACTA2,COL1A1,COL1A2	3 (1)	1
tryptase	group		0.00468	0.0431	CXCL10,F2R,TNFAIP3	3 (1)	1
IGL	other		0.00468	0.0319	BCL2,CXCL2,PPARG	3 (3)	2
LLGL2	other	Activated	0.00479	0.0328	AMOTL2,CCN2,FSCN1,HMMR,ITGB2,TOP2A	6 (1)	1
1,25-dihydroxyvitamin D	chemical drug		0.00516	0.0322	CCNG2,CSF1,FST,MMP3,TLR1,TLR2,TLR3	7 (1)	1
COLQ	other		0.00526	0.0461	BMP4,COL4A1,COL6A3,DCN,DTNA,ECM1,FRAS1,ITGA7,TGFB3	9 (1)	1
spermine	chemical - endogenous mammalian		0.0055	0.0249	ITGB2,RUNX2,SAT1,TLR2	4 (1)	1
miR-148a-3p (and other miRNAs w/seed CAGUGCA)	mature microRNA	Inhibited	0.0055	0.013	ACTA2,CCKBR,COL1A1,UBASH3B	4 (1)	1
PLCL1	enzyme		0.0055	0.0403	PPARG,RUNX2,SPARC,WNT4	4 (1)	1
ALKAL2	other		0.0055	0.0271	ACTA1,GLI1,TNFRSF8,WAS	4 (3)	2
EIF4G1	translation regulator	Activated	0.00558	0.0399	ATM,ATRX,BRCA2,RAD50,RFC4	5 (1)	1
2,3 butanedione monoxime	chemical drug		0.00558	0.0284	ACTA1,ATP2B1,CALR,RYR2,RYR3	5 (1)	1
cyclopamine	chemical reagent		0.00594	0.0348	BCL2,CYP11A1,FAS,GLI1,HHIP,MKI67,SPARC	7 (1)	1
PPP3R1	phosphatase		0.00652	0.0294	AQP1,BCL3,CDHR2,CLIC5,Fam169b,FAM228B,RYR2,TBXA2R,TNFRSF11A	9 (1)	1
MGP	other		0.00682	0.0382	ACTA2,MET,PAH,PRTN3,RUNX2	5 (1)	1
CRKL	kinase	Activated	0.00719	0.0495	CXCL10,FGL2,HDC,TLR3	4 (1)	1
SMARCE1	transcription regulator		0.00719	0.0264	BCL2,BRCA2,CENPE,CENPF	4 (1)	1
cosyntropin	biologic drug		0.00719	0.0427	CYP11A1,DHCR24,DLL4	3 (1)	1
MEOX1	transcription regulator		0.00719	0.0246	BMP4,GLI1,MEF2C	3 (1)	1
RALBP1	enzyme		0.00719	0.0402	Ccl2,COL1A2,COL4A1	3 (1)	1
icariin	chemical drug		0.00719	0.0378	ADCY10,COL1A2,RUNX2	3 (1)	1
1-hydroxy-2-methyl-2-butenyl 4-diphosphate	chemical - endogenous non-mammalian		0.00719	0.0185	CCR7,OSM,TNFSF10	3 (1)	1
RGS19	enzyme		0.00719	0.0228	BMP4,MEF2C,Nppb	3 (1)	1
FEM1A	transcription regulator		0.00719	0.044	Ccl2,CXCL10,CXCL2	3 (1)	1
FALEC	other		0.00719	0.0305	BTG2,ECM1,FAS	3 (1)	1
zonisamide	chemical drug		0.00719	0.0179	CA4,SCN2A,SEL1L	3 (3)	3
DIO3	enzyme		0.00778	0.0303	COL6A1,FST,HR,ITGA7,MAMDC2,SYCE2	6 (1)	1
KDM3B	enzyme		0.00811	0.0288	CCN2,CKAP2,DEPDC1,KALRN,KIF26B,KNL1,NCAPG,NEDD4L	8 (1)	1
IFNAR2	transmembrane receptor	Activated	0.00824	0.0284	IFIH1,TLR3,UBD,UBE2L6,USP18	5 (1)	1
miR-222-5p (miRNAs w/seed UCAGUAG)	mature microRNA		0.00845	0.0307	ACTA2,ROCK2	2 (1)	1
CCL20	cytokine		0.00845	0.0404	Ccl2,POSTN	2 (1)	1
CFH	other		0.00845	0.0326	CXCL2,PPARG	2 (1)	1
bis(4-hydroxycinnamoyl)methane	chemical - endogenous non-mammalian		0.00845	0.0168	TLR2,TLR3	2 (1)	1
oxonic acid	chemical drug		0.00845	0.0327	Ccl2,POR	2 (1)	1
XPO5	other		0.00845	0.0186	let-7,mir-30	2 (1)	1
SWI-SNF	complex		0.00845	0.0366	MET,PPARG	2 (1)	1
GLDN	other		0.00845	0.0139	ANK3,SPTBN4	2 (1)	1
ergosterol-5,8-peroxide	chemical - endogenous mammalian		0.00845	0.0457	CCN2,VCAM1	2 (1)	1
S-adenosylhomocysteine	chemical - endogenous mammalian		0.00845	0.0301	COL1A1,COL1A2	2 (1)	1
NRCAM	other		0.00845	0.0139	ANK3,SPTBN4	2 (1)	1
FADS2	enzyme		0.00845	0.0052	AKAP3,ZNRF4	2 (1)	1
CEBPZ	transcription regulator		0.00845	0.0291	COL1A2,TOP2A	2 (1)	1
SUCO	other		0.00845	0.0396	COL1A1,COL1A2	2 (1)	1
C20-D3-vitamin A	chemical drug		0.00845	0.0151	C3,CFP	2 (1)	1
HMG20B	transcription regulator		0.00845	0.0103	SCN2A,SCN3A	2 (1)	1
miR-338-3p (miRNAs w/seed CCAGCAU)	mature microRNA		0.00903	0.0422	ADAMTS15,COL1A1,COL1A2,COL4A1,Dst,SPARC	6 (1)	1
creatine	chemical - endogenous mammalian		0.00918	0.0496	CXCL10,CXCL2,GATM,MYH2	4 (1)	1
diphtheria toxin	chemical - endogenous non-mammalian		0.00918	0.0484	ACTA1,Ccl2,COL1A2,Nppb	4 (1)	1
DHH	peptidase		0.0104	0.0305	ADAMTS1,GLI1,HHIP	3 (1)	1
mir-873	microRNA		0.0104	0.0354	Ccl2,RIPK3,TNFAIP3	3 (1)	1
1,1-bis(3'-indolyl)-1-(4-trifluoromethyl-phenyl)methane	chemical reagent		0.0104	0.0488	CAV1,CAV2,TNFSF10	3 (1)	1
BQ 123	biologic drug		0.0104	0.0461	CCN2,CCR7,CXCL2	3 (1)	1
PANDAR	other		0.0104	0.0495	BCL2,BIK,PIDD1	3 (1)	1
tetracycline	chemical drug		0.0107	0.0495	CA3,CACNA2D1,CCN2,COL1A1,CSF1,NDRG2,PCDH18,PTPN7,RPS6KA2	9 (1)	1
Gcg	other		0.0112	0.0473	ARX,ATP1B1,CSRP3,ERO1B,GSTM1,MFSD2A,SDSL,Sult5a1	8 (1)	1
actinonin	chemical reagent	Inhibited	0.0115	0.0383	BCL2,MT-ATP6,mt-Atp8,MT-ND4	4 (1)	1
MYRF	transcription regulator		0.0117	0.0315	4930486L24Rik,AMOTL2,CCN2,CFI,GOLM2,KLHL21,PLP1,PWWP3B,SDSL	9 (1)	1
BMS-754807	chemical drug		0.0142	0.0487	BCL2,MET,MKI67	3 (1)	1
PEMT	enzyme		0.0142	0.0374	COL1A1,HERPUD1,HSPA5	3 (1)	1
RFX1	transcription regulator		0.0142	0.0254	ALMS1,COL1A2,DCDC2	3 (1)	1
chlorthalidone	chemical drug		0.0154	0.0471	ACTA1,ANK1,CA4,Ccl2,SLC10A6,TRPM6	6 (4)	3
benzthiazide	chemical drug		0.0154	0.0471	ACTA1,ANK1,CA4,Ccl2,SLC10A6,TRPM6	6 (4)	3
TAS-103	chemical drug		0.0163	0.0463	ATP6V0C,BCL2	2 (1)	1
EHD2	other		0.0163	0.0301	CAV1,CAV2	2 (1)	1
ecdysterone	chemical - endogenous mammalian		0.0163	0.0485	COL1A1,RUNX2	2 (1)	1
phenylacetate	chemical - endogenous mammalian		0.0163	0.035	CAV1,CAV2	2 (1)	1
SLC12A3	transporter		0.0163	0.0352	Ccl2,TRPM6	2 (1)	1
ULK1	kinase		0.0163	0.0392	CNTN2,TUBB4A	2 (1)	1
PMX 205	chemical reagent		0.0163	0.0383	BMP4,THBS1	2 (1)	1
D-alpha-hydroxyglutarate	chemical - endogenous mammalian		0.0163	0.0442	GLI1,RUNX2	2 (1)	1
SUFU	transcription regulator		0.0163	0.0329	GLI1,HHIP	2 (1)	1
C10orf71	other		0.0163	0.0386	ACTA1,Nppb	2 (1)	1
Pkar2	group		0.0163	0.0374	RBP2,THBS1	2 (3)	2
synthetic peptide	chemical reagent		0.0163	0.0336	BCL2,SPARC	2 (2)	2
UBE2J1	enzyme		0.0167	0.0442	ADGRF4,AGBL3,CCNE1,CNTN2,COL6A1,CSF1,DENND4C,FST,HR,PHLDA2,Sult1a1,SYCE2,TMEM159	13 (3)	2
perchlorate	chemical reagent		0.0225	0.0464	ADGRF4,AGBL3,Akr1c19,CNTN2,COL5A3,COL6A1,DENND4C,FST,HR,PHLDA2,Sult1a1,SYCE2,TMEM159	13 (2)	2
RFX3	transcription regulator		0.024	0.0422	ALMS1,DCDC2,GLI1	3 (1)	1
chondroitin sulfate E	chemical - endogenous mammalian		0.0262	0.0387	CALR,MRGPRF	2 (1)	1
mezerein	chemical - endogenous non-mammalian		0.0262	0.0452	IFIH1,RGS16	2 (1)	1
PHLDA2	other		0.0262	0.0446	ASCL2,MKI67	2 (1)	1
RSU1	other		0.0262	0.0479	ARHGAP5,RASA1	2 (1)	1
EBF2	transcription regulator		0.0285	0.0453	ACY3,ADAMTS15,ARHGAP26,SFRP4	4 (1)	1
DIO2	enzyme		0.0318	0.0473	ADGRF4,AGBL3,CNTN2,COL6A1,DENND4C,FST,HR,PHLDA2,Sult1a1,SYCE2,TMEM159	11 (1)	1
GJA3	transporter		0.0541	0.0456	GJA8	1 (1)	1
